# Supplementary material for: Tetrafluorenofulvalene as a sterically frustrated open-shell alkene
Source: Nat Chem. 2023 Oct 2;15(11):1541–8. doi: 10.1038/s41557-023-01341-8 (PMC10624625; doi:10.1038/s41557-023-01341-8)
Supplement: Supplementary file 2 — Crystallographic data for compound (4a·C6H14); CCDC reference 2250914 [file 41557_2023_1341_MOESM2_ESM.cif]

 
data_mda011
 
_audit_creation_method            'SHELXL-2014/7'
_shelx_SHELXL_version_number      '2014/7'
_chemical_name_systematic         ?
_chemical_name_common             ?
_chemical_melting_point           ?
_chemical_formula_moiety           'C90 H68, C6 H14' 
_chemical_formula_sum
 'C96 H82' 
_chemical_formula_weight          1235.61

loop_
 _atom_type_symbol
 _atom_type_description
 _atom_type_scat_dispersion_real
 _atom_type_scat_dispersion_imag
 _atom_type_scat_source
 'C'  'C'   0.0181   0.0091
 'International Tables Vol C Tables 4.2.6.8 and 6.1.1.4'
 'H'  'H'   0.0000   0.0000
 'International Tables Vol C Tables 4.2.6.8 and 6.1.1.4'
 
_space_group_crystal_system       orthorhombic
_space_group_IT_number            68
_space_group_name_H-M_alt         'C c c a'
_space_group_name_Hall            '-C 2b 2bc'
 
_shelx_space_group_comment
;
The symmetry employed for this shelxl refinement is uniquely defined
by the following loop, which should always be used as a source of
symmetry information in preference to the above space-group names.
They are only intended as comments.
;
 
loop_
 _space_group_symop_operation_xyz
 'x, y, z'
 '-x+1/2, -y, z'
 '-x, y, -z+1/2'
 'x+1/2, -y, -z+1/2'
 'x+1/2, y+1/2, z'
 '-x+1, -y+1/2, z'
 '-x+1/2, y+1/2, -z+1/2'
 'x+1, -y+1/2, -z+1/2'
 '-x, -y, -z'
 'x-1/2, y, -z'
 'x, -y, z-1/2'
 '-x-1/2, y, z-1/2'
 '-x+1/2, -y+1/2, -z'
 'x, y+1/2, -z'
 'x+1/2, -y+1/2, z-1/2'
 '-x, y+1/2, z-1/2'
 
_cell_length_a                    28.078(9)
_cell_length_b                    27.103(9)
_cell_length_c                    9.069(3)
_cell_angle_alpha                 90
_cell_angle_beta                  90
_cell_angle_gamma                 90
_cell_volume                      6901(4)
_cell_formula_units_Z             4
_cell_measurement_temperature     100(2)
_cell_measurement_reflns_used     11462
_cell_measurement_theta_min       3.1
_cell_measurement_theta_max       50
 
_exptl_crystal_description        block
_exptl_crystal_colour             'dark blue'
_exptl_crystal_density_meas       ?
_exptl_crystal_density_method     ?
_exptl_crystal_density_diffrn     1.189          
_exptl_crystal_F_000              2632
_exptl_transmission_factor_min    ?
_exptl_transmission_factor_max    ?
_exptl_crystal_size_max           0.240
_exptl_crystal_size_mid           0.180
_exptl_crystal_size_min           0.090
_exptl_absorpt_coefficient_mu     0.503
_shelx_estimated_absorpt_T_min    0.889
_shelx_estimated_absorpt_T_max    0.956
_diffrn_ambient_temperature       100(2)
_diffrn_radiation_wavelength      1.54184
_diffrn_radiation_type            CuK\a
_exptl_absorpt_correction_T_min                     0.648
_exptl_absorpt_correction_T_max                     1.000
_exptl_absorpt_correction_type            gaussian
_exptl_absorpt_process_details
;
CrysAlisPro 1.171.41.80a (Rigaku Oxford Diffraction, 2020)
Numerical absorption correction based on gaussian integration over
a multifaceted crystal model
Empirical absorption correction using spherical harmonics,
implemented in SCALE3 ABSPACK scaling algorithm.
;
_oxdiff_exptl_absorpt_empirical_full_min           0.866
_oxdiff_exptl_absorpt_empirical_full_max           1.178
_oxdiff_exptl_absorpt_empirical_details
;
Empirical correction (ABSPACK) includes:
- Absorption correction using spherical harmonics
- Frame scaling
;
_diffrn_source 'Rotating-anode X-ray tube'
_diffrn_source_type 'Rigaku (Cu) X-ray Source'
_diffrn_radiation_probe x-ray
_diffrn_radiation_monochromator mirror
_diffrn_measurement_device 'four-circle diffractometer'
_diffrn_measurement_device_type 'XtaLAB Synergy R, DW system, HyPix-Arc 150'
_diffrn_detector 'Hybrid Pixel Array Detector'
_diffrn_detector_type 'HyPix-Arc 150'
_diffrn_detector_area_resol_mean 10.0000
_diffrn_reflns_number             53816
_diffrn_reflns_av_unetI/netI      0.0315
_diffrn_reflns_av_R_equivalents   0.0562
_diffrn_reflns_limit_h_min        -34
_diffrn_reflns_limit_h_max        35
_diffrn_reflns_limit_k_min        -33
_diffrn_reflns_limit_k_max        33
_diffrn_reflns_limit_l_min        -9
_diffrn_reflns_limit_l_max        11
_diffrn_reflns_theta_min          3.148
_diffrn_reflns_theta_max          75.894
_diffrn_reflns_theta_full         67.000
_diffrn_measured_fraction_theta_max   0.991
_diffrn_measured_fraction_theta_full  1.000
_diffrn_reflns_Laue_measured_fraction_max    0.991
_diffrn_reflns_Laue_measured_fraction_full   1.000
_diffrn_reflns_point_group_measured_fraction_max   0.991
_diffrn_reflns_point_group_measured_fraction_full  1.000
_reflns_number_total              3572
_reflns_number_gt                 1910
_reflns_threshold_expression      'I > 2\s(I)'
_reflns_Friedel_coverage          0.000
_reflns_Friedel_fraction_max      .
_reflns_Friedel_fraction_full     .
 
_reflns_special_details
;
 Reflections were merged by SHELXL according to the crystal
 class for the calculation of statistics and refinement.
 
 _reflns_Friedel_fraction is defined as the number of unique
 Friedel pairs measured divided by the number that would be
 possible theoretically, ignoring centric projections and
 systematic absences.
;
 
_computing_data_collection     'CrysAlisPro 1.171.41.80a (Rigaku OD, 2020)'
_computing_cell_refinement     'CrysAlisPro 1.171.41.80a (Rigaku OD, 2020)'
_computing_data_reduction      'CrysAlisPro 1.171.41.80a (Rigaku OD, 2020)'
_computing_structure_solution     ?
_computing_structure_refinement 'SHELXL-2014/7 (Sheldrick, 2014)'
_computing_molecular_graphics     ?
_computing_publication_material   ?
_refine_special_details           ?
_refine_ls_structure_factor_coef  Fsqd
_refine_ls_matrix_type            full
_refine_ls_weighting_scheme       calc
_refine_ls_weighting_details
'w=1/[\s^2^(Fo^2^)+(0.1800P)^2^+3.7947P] where P=(Fo^2^+2Fc^2^)/3'
_atom_sites_solution_primary      ?
_atom_sites_solution_secondary    ?
_atom_sites_solution_hydrogens    mixed
_refine_ls_hydrogen_treatment     constr
_refine_ls_extinction_method      none
_refine_ls_extinction_coef        .
_refine_ls_number_reflns          3572
_refine_ls_number_parameters      243
_refine_ls_number_restraints      6
_refine_ls_R_factor_all           0.1373
_refine_ls_R_factor_gt            0.0891
_refine_ls_wR_factor_ref          0.3107
_refine_ls_wR_factor_gt           0.2574
_refine_ls_goodness_of_fit_ref    1.029
_refine_ls_restrained_S_all       1.028
_refine_ls_shift/su_max           0.000
_refine_ls_shift/su_mean          0.000
 
loop_
 _atom_site_label
 _atom_site_type_symbol
 _atom_site_fract_x
 _atom_site_fract_y
 _atom_site_fract_z
 _atom_site_U_iso_or_equiv
 _atom_site_adp_type
 _atom_site_occupancy
 _atom_site_site_symmetry_order  
 _atom_site_calc_flag
 _atom_site_refinement_flags_posn
 _atom_site_refinement_flags_adp
 _atom_site_refinement_flags_occupancy
 _atom_site_disorder_assembly
 _atom_site_disorder_group
C1 C 0.5000 0.27640(14) 0.2500 0.0695(13) Uani 1 2 d S T P . .
C2 C 0.53705(10) 0.30723(9) 0.3041(4) 0.0705(10) Uani 1 1 d . . . . .
C3 C 0.58043(10) 0.29461(10) 0.3749(4) 0.0717(10) Uani 1 1 d . . . . .
H3 H 0.5893 0.2611 0.3888 0.086 Uiso 1 1 calc R U . . .
C4 C 0.60901(10) 0.33222(10) 0.4223(4) 0.0727(10) Uani 1 1 d . . . . .
C5 C 0.65598(10) 0.33232(11) 0.4916(5) 0.0758(11) Uani 1 1 d . . . . .
C6 C 0.68506(12) 0.29465(12) 0.5387(5) 0.0876(13) Uani 1 1 d . . . . .
H6 H 0.6754 0.2612 0.5290 0.105 Uiso 1 1 calc R U . . .
C7 C 0.72911(12) 0.30652(13) 0.6011(5) 0.0937(14) Uani 1 1 d . . . . .
H7 H 0.7496 0.2809 0.6339 0.112 Uiso 1 1 calc R U . . .
C8 C 0.74304(12) 0.35505(12) 0.6155(6) 0.0956(14) Uani 1 1 d . . . . .
H8 H 0.7730 0.3624 0.6587 0.115 Uiso 1 1 calc R U . . .
C9 C 0.71416(11) 0.39327(12) 0.5682(5) 0.0919(14) Uani 1 1 d . . . . .
H9 H 0.7244 0.4265 0.5766 0.110 Uiso 1 1 calc R U . . .
C10 C 0.66954(10) 0.38214(11) 0.5077(5) 0.0810(12) Uani 1 1 d . . . . .
C11 C 0.63139(10) 0.41400(11) 0.4551(5) 0.0773(11) Uani 1 1 d . . . . .
C12 C 0.59523(10) 0.38304(10) 0.4035(5) 0.0754(11) Uani 1 1 d . . . . .
C13 C 0.55108(10) 0.39525(10) 0.3368(4) 0.0759(11) Uani 1 1 d . . . . .
H13 H 0.5412 0.4286 0.3274 0.091 Uiso 1 1 calc R U . . .
C14 C 0.52328(10) 0.35749(9) 0.2866(5) 0.0712(11) Uani 1 1 d . . . . .
C28 C 0.63055(10) 0.46833(11) 0.4534(5) 0.0781(12) Uani 1 1 d . . . . .
C29 C 0.66320(11) 0.49416(11) 0.3674(5) 0.0824(12) Uani 1 1 d . . . . .
C30 C 0.66249(12) 0.54546(11) 0.3675(5) 0.0858(13) Uani 1 1 d . . . . .
H30 H 0.6857 0.5628 0.3116 0.103 Uiso 1 1 calc R U . . .
C31 C 0.62915(12) 0.57208(12) 0.4461(5) 0.0877(13) Uani 1 1 d . . . . .
C32 C 0.59571(12) 0.54611(12) 0.5277(5) 0.0858(13) Uani 1 1 d . . . . .
H32 H 0.5720 0.5638 0.5804 0.103 Uiso 1 1 calc R U . . .
C33 C 0.59591(11) 0.49451(12) 0.5345(5) 0.0834(13) Uani 1 1 d . . . . .
C34 C 0.69743(12) 0.46725(12) 0.2679(6) 0.0935(13) Uani 1 1 d . . . . .
H34A H 0.7272 0.4610 0.3210 0.140 Uiso 1 1 calc R U . . .
H34B H 0.7040 0.4874 0.1805 0.140 Uiso 1 1 calc R U . . .
H34C H 0.6834 0.4358 0.2373 0.140 Uiso 1 1 calc R U . . .
C35 C 0.56011(12) 0.46916(13) 0.6324(6) 0.0934(14) Uani 1 1 d . . . . .
H35A H 0.5300 0.4653 0.5790 0.140 Uiso 1 1 calc R U . . .
H35B H 0.5548 0.4891 0.7210 0.140 Uiso 1 1 calc R U . . .
H35C H 0.5722 0.4366 0.6608 0.140 Uiso 1 1 calc R U . . .
C36 C 0.62855(14) 0.62787(13) 0.4432(6) 0.1029(15) Uani 1 1 d . . . . .
H36A H 0.6110 0.6392 0.3562 0.154 Uiso 1 1 calc R U . . .
H36B H 0.6613 0.6403 0.4389 0.154 Uiso 1 1 calc R U . . .
H36C H 0.6130 0.6403 0.5325 0.154 Uiso 1 1 calc R U . . .
C41 C 0.5057(11) 0.3496(8) 0.702(3) 0.125(8) Uani 0.25 1 d D . P A -1
H41A H 0.4783 0.3719 0.7084 0.188 Uiso 0.25 1 d R U P A -1
H41B H 0.5246 0.3578 0.6144 0.188 Uiso 0.25 1 d R U P A -1
H41C H 0.5255 0.3533 0.7903 0.188 Uiso 0.25 1 d R U P A -1
C42 C 0.4887(9) 0.2974(8) 0.691(4) 0.125(8) Uani 0.25 1 d D . P A -1
H42A H 0.4851 0.2881 0.5861 0.150 Uiso 0.25 1 d R U P A -1
H42B H 0.4572 0.2943 0.7394 0.150 Uiso 0.25 1 d R U P A -1
C43 C 0.5235(5) 0.2631(9) 0.763(5) 0.48(8) Uani 0.25 1 d D . P A -1
H43A H 0.5353 0.2736 0.8588 0.577 Uiso 0.25 1 d R U P A -1
H43B H 0.5482 0.2493 0.7007 0.577 Uiso 0.25 1 d R U P A -1
C44 C 0.5027(12) 0.3543(10) 0.839(3) 0.144(7) Uani 0.25 1 d D . P B -2
H44A H 0.5244 0.3823 0.8291 0.216 Uiso 0.25 1 d R U P B -2
H44B H 0.5059 0.3402 0.9385 0.216 Uiso 0.25 1 d R U P B -2
H44C H 0.4698 0.3654 0.8246 0.216 Uiso 0.25 1 d R U P B -2
C45 C 0.5148(11) 0.3161(9) 0.726(4) 0.144(7) Uani 0.25 1 d D . P B -2
H45A H 0.5193 0.3339 0.6312 0.173 Uiso 0.25 1 d R U P B -2
H45B H 0.5465 0.3030 0.7534 0.173 Uiso 0.25 1 d R U P B -2
C46 C 0.4842(6) 0.2723(5) 0.692(5) 0.144(7) Uani 0.25 1 d D . P B -2
H46A H 0.4713 0.2780 0.5918 0.173 Uiso 0.25 1 d R U P B -2
H46B H 0.4569 0.2690 0.7603 0.173 Uiso 0.25 1 d R U P B -2
 
loop_
 _atom_site_aniso_label
 _atom_site_aniso_U_11
 _atom_site_aniso_U_22
 _atom_site_aniso_U_33
 _atom_site_aniso_U_23
 _atom_site_aniso_U_13
 _atom_site_aniso_U_12
C1 0.0377(19) 0.036(2) 0.135(4) 0.000 0.003(2) 0.000
C2 0.0398(14) 0.0312(14) 0.140(3) -0.0025(16) 0.0051(17) 0.0007(11)
C3 0.0416(15) 0.0344(13) 0.139(3) -0.0048(16) 0.0025(17) -0.0007(11)
C4 0.0418(14) 0.0396(15) 0.137(3) -0.0090(17) 0.0086(18) 0.0007(12)
C5 0.0430(16) 0.0426(16) 0.142(3) -0.0105(18) 0.0035(18) 0.0006(12)
C6 0.0486(17) 0.0502(18) 0.164(4) -0.014(2) -0.002(2) 0.0027(13)
C7 0.0539(19) 0.0554(19) 0.172(4) -0.020(2) -0.008(2) 0.0067(15)
C8 0.0471(17) 0.0605(19) 0.179(4) -0.030(2) -0.009(2) 0.0042(15)
C9 0.0448(16) 0.0516(18) 0.179(4) -0.025(2) -0.002(2) 0.0013(14)
C10 0.0423(15) 0.0471(17) 0.154(4) -0.0166(19) 0.0041(19) 0.0019(13)
C11 0.0422(15) 0.0422(16) 0.148(4) -0.0105(18) 0.0072(18) 0.0009(12)
C12 0.0398(14) 0.0370(14) 0.149(3) -0.0083(17) 0.0079(18) -0.0011(11)
C13 0.0405(14) 0.0321(13) 0.155(3) -0.0047(16) 0.0117(18) -0.0004(11)
C14 0.0380(14) 0.0324(14) 0.143(3) -0.0041(16) 0.0093(17) -0.0003(10)
C28 0.0412(15) 0.0421(16) 0.151(4) -0.0157(18) 0.0039(18) 0.0001(12)
C29 0.0443(15) 0.0442(16) 0.159(4) -0.0129(19) 0.008(2) -0.0040(13)
C30 0.0519(18) 0.0469(17) 0.159(4) -0.008(2) 0.004(2) -0.0049(14)
C31 0.061(2) 0.0402(16) 0.162(4) -0.011(2) -0.001(2) -0.0009(14)
C32 0.0528(18) 0.0504(18) 0.154(4) -0.020(2) 0.004(2) 0.0049(14)
C33 0.0461(16) 0.0472(17) 0.157(4) -0.015(2) 0.007(2) -0.0011(13)
C34 0.0530(18) 0.0532(18) 0.174(4) -0.013(2) 0.015(2) -0.0042(15)
C35 0.0489(17) 0.0600(19) 0.171(4) -0.015(2) 0.017(2) -0.0005(15)
C36 0.088(3) 0.0452(19) 0.176(5) -0.009(2) -0.002(3) 0.0049(17)
C41 0.096(15) 0.104(11) 0.17(2) 0.039(14) 0.018(13) 0.013(12)
C42 0.096(15) 0.104(11) 0.17(2) 0.039(14) 0.018(13) 0.013(12)
C43 0.73(15) 0.49(9) 0.22(4) 0.19(6) 0.28(7) 0.53(11)
C44 0.127(14) 0.098(9) 0.21(2) -0.004(13) 0.009(12) -0.049(11)
C45 0.127(14) 0.098(9) 0.21(2) -0.004(13) 0.009(12) -0.049(11)
C46 0.127(14) 0.098(9) 0.21(2) -0.004(13) 0.009(12) -0.049(11)
 
_geom_special_details
;
 All esds (except the esd in the dihedral angle between two l.s. planes)
 are estimated using the full covariance matrix.  The cell esds are taken
 into account individually in the estimation of esds in distances, angles
 and torsion angles; correlations between esds in cell parameters are only
 used when they are defined by crystal symmetry.  An approximate (isotropic)
 treatment of cell esds is used for estimating esds involving l.s. planes.
;
 
loop_
 _geom_bond_atom_site_label_1
 _geom_bond_atom_site_label_2
 _geom_bond_distance
 _geom_bond_site_symmetry_2
 _geom_bond_publ_flag
C1 C2 1.422(3) . ?
C1 C2 1.422(3) 3_655 ?
C1 C1 1.431(7) 6 ?
C2 C3 1.419(4) . ?
C2 C14 1.425(4) . ?
C3 C4 1.367(4) . ?
C3 H3 0.9500 . ?
C4 C12 1.441(4) . ?
C4 C5 1.461(5) . ?
C5 C6 1.375(4) . ?
C5 C10 1.410(4) . ?
C6 C7 1.398(5) . ?
C6 H6 0.9500 . ?
C7 C8 1.378(4) . ?
C7 H7 0.9500 . ?
C8 C9 1.384(5) . ?
C8 H8 0.9500 . ?
C9 C10 1.400(5) . ?
C9 H9 0.9500 . ?
C10 C11 1.456(4) . ?
C11 C12 1.398(4) . ?
C11 C28 1.473(4) . ?
C12 C13 1.419(4) . ?
C13 C14 1.365(4) . ?
C13 H13 0.9500 . ?
C14 C14 1.466(6) 3_655 ?
C28 C29 1.392(5) . ?
C28 C33 1.410(5) . ?
C29 C30 1.391(4) . ?
C29 C34 1.507(5) . ?
C30 C31 1.380(5) . ?
C30 H30 0.9500 . ?
C31 C32 1.387(5) . ?
C31 C36 1.512(5) . ?
C32 C33 1.400(4) . ?
C32 H32 0.9500 . ?
C33 C35 1.507(5) . ?
C34 H34A 0.9800 . ?
C34 H34B 0.9800 . ?
C34 H34C 0.9800 . ?
C35 H35A 0.9800 . ?
C35 H35B 0.9800 . ?
C35 H35C 0.9800 . ?
C36 H36A 0.9800 . ?
C36 H36B 0.9800 . ?
C36 H36C 0.9800 . ?
C41 C42 1.497(5) . ?
C41 H41A 0.9800 . ?
C41 H41B 0.9800 . ?
C41 H41C 0.9800 . ?
C42 C43 1.499(5) . ?
C42 H42A 0.9900 . ?
C42 H42B 0.9900 . ?
C43 H43A 0.9700 . ?
C43 H43B 0.9700 . ?
C44 C45 1.501(5) . ?
C44 H44A 0.9800 . ?
C44 H44B 0.9800 . ?
C44 H44C 0.9800 . ?
C45 C46 1.497(5) . ?
C45 H45A 0.9900 . ?
C45 H45B 0.9900 . ?
C46 H46A 0.9900 . ?
C46 H46B 0.9900 . ?
 
loop_
 _geom_angle_atom_site_label_1
 _geom_angle_atom_site_label_2
 _geom_angle_atom_site_label_3
 _geom_angle
 _geom_angle_site_symmetry_1
 _geom_angle_site_symmetry_3
 _geom_angle_publ_flag
C2 C1 C2 108.0(3) . 3_655 ?
C2 C1 C1 126.00(17) . 6 ?
C2 C1 C1 126.00(17) 3_655 6 ?
C3 C2 C1 130.0(3) . . ?
C3 C2 C14 120.9(3) . . ?
C1 C2 C14 109.0(3) . . ?
C4 C3 C2 117.8(3) . . ?
C4 C3 H3 121.1 . . ?
C2 C3 H3 121.1 . . ?
C3 C4 C12 121.2(3) . . ?
C3 C4 C5 131.8(3) . . ?
C12 C4 C5 107.0(3) . . ?
C6 C5 C10 121.2(3) . . ?
C6 C5 C4 131.9(3) . . ?
C10 C5 C4 106.9(3) . . ?
C5 C6 C7 118.7(3) . . ?
C5 C6 H6 120.6 . . ?
C7 C6 H6 120.6 . . ?
C8 C7 C6 120.6(3) . . ?
C8 C7 H7 119.7 . . ?
C6 C7 H7 119.7 . . ?
C7 C8 C9 121.2(3) . . ?
C7 C8 H8 119.4 . . ?
C9 C8 H8 119.4 . . ?
C8 C9 C10 119.0(3) . . ?
C8 C9 H9 120.5 . . ?
C10 C9 H9 120.5 . . ?
C9 C10 C5 119.2(3) . . ?
C9 C10 C11 131.2(3) . . ?
C5 C10 C11 109.6(3) . . ?
C12 C11 C10 106.7(3) . . ?
C12 C11 C28 125.8(3) . . ?
C10 C11 C28 127.5(3) . . ?
C11 C12 C13 129.6(3) . . ?
C11 C12 C4 109.8(3) . . ?
C13 C12 C4 120.5(3) . . ?
C14 C13 C12 117.8(3) . . ?
C14 C13 H13 121.1 . . ?
C12 C13 H13 121.1 . . ?
C13 C14 C2 121.6(3) . . ?
C13 C14 C14 131.36(17) . 3_655 ?
C2 C14 C14 107.00(18) . 3_655 ?
C29 C28 C33 119.5(3) . . ?
C29 C28 C11 119.9(3) . . ?
C33 C28 C11 120.6(3) . . ?
C30 C29 C28 119.5(3) . . ?
C30 C29 C34 119.6(3) . . ?
C28 C29 C34 120.8(3) . . ?
C31 C30 C29 122.2(3) . . ?
C31 C30 H30 118.9 . . ?
C29 C30 H30 118.9 . . ?
C30 C31 C32 118.0(3) . . ?
C30 C31 C36 121.4(4) . . ?
C32 C31 C36 120.6(3) . . ?
C31 C32 C33 121.8(3) . . ?
C31 C32 H32 119.1 . . ?
C33 C32 H32 119.1 . . ?
C32 C33 C28 118.8(3) . . ?
C32 C33 C35 118.6(3) . . ?
C28 C33 C35 122.5(3) . . ?
C29 C34 H34A 109.5 . . ?
C29 C34 H34B 109.5 . . ?
H34A C34 H34B 109.5 . . ?
C29 C34 H34C 109.5 . . ?
H34A C34 H34C 109.5 . . ?
H34B C34 H34C 109.5 . . ?
C33 C35 H35A 109.5 . . ?
C33 C35 H35B 109.5 . . ?
H35A C35 H35B 109.5 . . ?
C33 C35 H35C 109.5 . . ?
H35A C35 H35C 109.5 . . ?
H35B C35 H35C 109.5 . . ?
C31 C36 H36A 109.5 . . ?
C31 C36 H36B 109.5 . . ?
H36A C36 H36B 109.5 . . ?
C31 C36 H36C 109.5 . . ?
H36A C36 H36C 109.5 . . ?
H36B C36 H36C 109.5 . . ?
C42 C41 H41A 109.7 . . ?
C42 C41 H41B 109.4 . . ?
H41A C41 H41B 109.5 . . ?
C42 C41 H41C 109.3 . . ?
H41A C41 H41C 109.5 . . ?
H41B C41 H41C 109.5 . . ?
C41 C42 C43 110.4(19) . . ?
C41 C42 H42A 109.7 . . ?
C43 C42 H42A 109.2 . . ?
C41 C42 H42B 109.6 . . ?
C43 C42 H42B 109.7 . . ?
H42A C42 H42B 108.2 . . ?
C42 C43 H43A 115.4 . . ?
C42 C43 H43B 116.6 . . ?
H43A C43 H43B 113.1 . . ?
C45 C44 H44A 109.1 . . ?
C45 C44 H44B 110.0 . . ?
H44A C44 H44B 109.5 . . ?
C45 C44 H44C 109.4 . . ?
H44A C44 H44C 109.5 . . ?
H44B C44 H44C 109.5 . . ?
C46 C45 C44 124(2) . . ?
C46 C45 H45A 106.5 . . ?
C44 C45 H45A 106.8 . . ?
C46 C45 H45B 106.3 . . ?
C44 C45 H45B 106.1 . . ?
H45A C45 H45B 106.4 . . ?
C45 C46 H46A 105.9 . . ?
C45 C46 H46B 113.0 . . ?
H46A C46 H46B 107.7 . . ?
 
loop_
 _geom_torsion_atom_site_label_1
 _geom_torsion_atom_site_label_2
 _geom_torsion_atom_site_label_3
 _geom_torsion_atom_site_label_4
 _geom_torsion
 _geom_torsion_site_symmetry_1
 _geom_torsion_site_symmetry_2
 _geom_torsion_site_symmetry_3
 _geom_torsion_site_symmetry_4
 _geom_torsion_publ_flag
C2 C1 C1 C2 129.5(4) . . 6 6 ?
 
_refine_diff_density_max    0.312
_refine_diff_density_min   -0.215
_refine_diff_density_rms    0.058

_shelx_res_file
;

    mda011.res created by SHELXL-2014/7

TITL mda011 in Ccca
CELL 1.54184 28.078  27.103  9.069  90 90 90
ZERR  4 0.009  0.009  0.003  0 0 0
LATT 7
SYMM 0.5-X,-Y,+Z
SYMM -X,+Y,0.5-Z
SYMM 0.5+X,-Y,0.5-Z
SFAC C  H
UNIT 384  328
L.S. 10
ACTA 134
size 0.09 0.18 0.24
BOND $H
FMAP 2
PLAN 20
EQIV $1 -x+1, -y+1/2, z
conf c2 c1 c1_$1 c2_$1
TEMP -173
WGHT    0.180000    3.794700
FVAR       1.74331
C1    1    0.500000    0.276403    0.250000    10.50000    0.03766    0.03552 =
         0.13539    0.00000    0.00331    0.00000
C2    1    0.537045    0.307234    0.304093    11.00000    0.03979    0.03125 =
         0.14044   -0.00250    0.00513    0.00067
C3    1    0.580429    0.294610    0.374885    11.00000    0.04164    0.03442 =
         0.13909   -0.00482    0.00249   -0.00069
AFIX  43
H3    2    0.589323    0.261116    0.388840    11.00000   -1.20000
AFIX   0
C4    1    0.609006    0.332220    0.422343    11.00000    0.04180    0.03959 =
         0.13684   -0.00901    0.00864    0.00067
C5    1    0.655984    0.332319    0.491577    11.00000    0.04301    0.04265 =
         0.14184   -0.01045    0.00346    0.00057
C6    1    0.685061    0.294653    0.538698    11.00000    0.04860    0.05017 =
         0.16394   -0.01417   -0.00168    0.00270
AFIX  43
H6    2    0.675395    0.261219    0.529023    11.00000   -1.20000
AFIX   0
C7    1    0.729105    0.306522    0.601091    11.00000    0.05390    0.05544 =
         0.17176   -0.02042   -0.00802    0.00671
AFIX  43
H7    2    0.749629    0.280908    0.633889    11.00000   -1.20000
AFIX   0
C8    1    0.743043    0.355049    0.615485    11.00000    0.04705    0.06054 =
         0.17919   -0.02999   -0.00873    0.00419
AFIX  43
H8    2    0.773041    0.362391    0.658677    11.00000   -1.20000
AFIX   0
C9    1    0.714159    0.393267    0.568201    11.00000    0.04481    0.05164 =
         0.17916   -0.02530   -0.00172    0.00131
AFIX  43
H9    2    0.724435    0.426543    0.576633    11.00000   -1.20000
AFIX   0
C10   1    0.669544    0.382135    0.507724    11.00000    0.04234    0.04708 =
         0.15354   -0.01655    0.00410    0.00193
C11   1    0.631394    0.414004    0.455100    11.00000    0.04223    0.04224 =
         0.14757   -0.01050    0.00718    0.00090
C12   1    0.595232    0.383041    0.403511    11.00000    0.03978    0.03704 =
         0.14924   -0.00833    0.00793   -0.00112
C13   1    0.551082    0.395250    0.336791    11.00000    0.04051    0.03213 =
         0.15497   -0.00472    0.01170   -0.00042
AFIX  43
H13   2    0.541180    0.428617    0.327362    11.00000   -1.20000
AFIX   0
C14   1    0.523283    0.357490    0.286565    11.00000    0.03804    0.03239 =
         0.14305   -0.00406    0.00925   -0.00026
C28   1    0.630548    0.468331    0.453433    11.00000    0.04116    0.04211 =
         0.15092   -0.01567    0.00395    0.00009
C29   1    0.663200    0.494160    0.367427    11.00000    0.04430    0.04417 =
         0.15887   -0.01294    0.00818   -0.00399
C30   1    0.662494    0.545460    0.367496    11.00000    0.05191    0.04688 =
         0.15876   -0.00787    0.00352   -0.00492
AFIX  43
H30   2    0.685730    0.562760    0.311594    11.00000   -1.20000
AFIX   0
C31   1    0.629147    0.572080    0.446105    11.00000    0.06055    0.04020 =
         0.16249   -0.01096   -0.00083   -0.00090
C32   1    0.595708    0.546106    0.527700    11.00000    0.05276    0.05040 =
         0.15409   -0.02019    0.00358    0.00494
AFIX  43
H32   2    0.572009    0.563833    0.580450    11.00000   -1.20000
AFIX   0
C33   1    0.595914    0.494507    0.534476    11.00000    0.04612    0.04723 =
         0.15673   -0.01512    0.00650   -0.00108
C34   1    0.697430    0.467253    0.267864    11.00000    0.05296    0.05323 =
         0.17416   -0.01321    0.01484   -0.00416
AFIX 137
H34A  2    0.727229    0.461035    0.320963    11.00000   -1.50000
H34B  2    0.703963    0.487447    0.180538    11.00000   -1.50000
H34C  2    0.683357    0.435780    0.237341    11.00000   -1.50000
AFIX   0
C35   1    0.560106    0.469163    0.632381    11.00000    0.04886    0.06002 =
         0.17117   -0.01534    0.01672   -0.00049
AFIX 137
H35A  2    0.529995    0.465281    0.578979    11.00000   -1.50000
H35B  2    0.554798    0.489104    0.721012    11.00000   -1.50000
H35C  2    0.572239    0.436623    0.660819    11.00000   -1.50000
AFIX   0
C36   1    0.628555    0.627866    0.443192    11.00000    0.08781    0.04517 =
         0.17581   -0.00914   -0.00195    0.00493
AFIX 137
H36A  2    0.610975    0.639212    0.356215    11.00000   -1.50000
H36B  2    0.661311    0.640270    0.438934    11.00000   -1.50000
H36C  2    0.612994    0.640266    0.532538    11.00000   -1.50000
AFIX   0
part -1
eadp c41 > c42
C41   1    0.505729    0.349613    0.701977    10.25000    0.09641    0.10403 =
         0.17489    0.03942    0.01819    0.01274
AFIX   3
H41A  2    0.478331    0.371908    0.708439    10.25000   -1.50000
H41B  2    0.524599    0.357795    0.614422    10.25000   -1.50000
H41C  2    0.525504    0.353279    0.790345    10.25000   -1.50000
AFIX   0
C42   1    0.488720    0.297374    0.691086    10.25000    0.09641    0.10403 =
         0.17489    0.03942    0.01819    0.01274
AFIX   3
H42A  2    0.485125    0.288075    0.586109    10.25000   -1.20000
H42B  2    0.457239    0.294277    0.739365    10.25000   -1.20000
AFIX   0
C43   1    0.523535    0.263088    0.763292    10.25000    0.72958    0.49371 =
         0.21905    0.18813    0.28118    0.52799
AFIX   3
H43A  2    0.535322    0.273638    0.858760    10.25000   -1.20000
H43B  2    0.548166    0.249272    0.700682    10.25000   -1.20000
AFIX   0
part -2
eadp c44 > c46
C44   1    0.502677    0.354256    0.839496    10.25000    0.12684    0.09820 =
         0.20658   -0.00419    0.00871   -0.04876
AFIX   3
H44A  2    0.524402    0.382344    0.829144    10.25000   -1.50000
H44B  2    0.505894    0.340155    0.938500    10.25000   -1.50000
H44C  2    0.469824    0.365397    0.824585    10.25000   -1.50000
AFIX   0
C45   1    0.514847    0.316143    0.725522    10.25000    0.12684    0.09820 =
         0.20658   -0.00419    0.00871   -0.04876
AFIX   3
H45A  2    0.519339    0.333935    0.631205    10.25000   -1.20000
H45B  2    0.546469    0.302950    0.753401    10.25000   -1.20000
AFIX   0
C46   1    0.484223    0.272343    0.691897    10.25000    0.12684    0.09820 =
         0.20658   -0.00419    0.00871   -0.04876
AFIX   3
H46A  2    0.471273    0.278018    0.591787    10.25000   -1.20000
H46B  2    0.456931    0.268958    0.760264    10.25000   -1.20000
dfix 1.5 0.005 c41 c42 c42 c43 c43 c43_$1 c44 c45 c45 c46 c46 c46_$1

AFIX   0
hklf 4

REM  mda011 in Ccca
REM R1 =  0.0891 for    1910 Fo > 4sig(Fo)  and  0.1373 for all    3572 data
REM    243 parameters refined using      6 restraints

END

WGHT      0.1797      4.0643

REM Highest difference peak  0.312,  deepest hole -0.215,  1-sigma level  0.058
Q1    1   0.6292  0.4117  0.5807  11.00000  0.05    0.31
Q2    1   0.6596  0.4918  0.5014  11.00000  0.05    0.31
Q3    1   0.6288  0.4642  0.5857  11.00000  0.05    0.29
Q4    1   0.6684  0.3823  0.6226  11.00000  0.05    0.28
Q5    1   0.5000  0.2500  0.7500  10.25000  0.05    0.25
Q6    1   0.6562  0.3294  0.6055  11.00000  0.05    0.25
Q7    1   0.6237  0.4790  0.3173  11.00000  0.05    0.24
Q8    1   0.6585  0.5480  0.4847  11.00000  0.05    0.23
Q9    1   0.6930  0.4703  0.4016  11.00000  0.05    0.23
Q10   1   0.5571  0.3959  0.4763  11.00000  0.05    0.23
Q11   1   0.6864  0.4769  0.1354  11.00000  0.05    0.23
Q12   1   0.5891  0.3930  0.2763  11.00000  0.05    0.22
Q13   1   0.6653  0.3995  0.3779  11.00000  0.05    0.22
Q14   1   0.5678  0.4612  0.7738  11.00000  0.05    0.22
Q15   1   0.6270  0.4245  0.3169  11.00000  0.05    0.22
Q16   1   0.5931  0.3825  0.5321  11.00000  0.05    0.22
Q17   1   0.6301  0.6314  0.5814  11.00000  0.05    0.22
Q18   1   0.6837  0.2978  0.6391  11.00000  0.05    0.21
Q19   1   0.5960  0.4907  0.6774  11.00000  0.05    0.21
Q20   1   0.6624  0.5580  0.2262  11.00000  0.05    0.21
;
_shelx_res_checksum     758

_shelx_hkl_file
;
   0   0   1 32.4129 55.4240  37
   0   0   1 3.52667 58.2472  26
   0   0   1 3.29432 57.7911  46
   0   0   2 259244. 14654.0  37
   0   0   2 259362. 14656.6  38
   0   0   2 261222. 14653.0  29
   0   0   2 253978. 14653.0  30
   0   0   2 259122. 14654.9  27
   0   0   2 255636. 14656.4  26
   0   0   2 258233. 14651.0  16
   0   0   2 254772. 14652.7  15
   0   0   2 256019. 14650.2  19
   0   0   2 251887. 14652.9  23
   0   0   2 248022. 14652.4  21
   0   0   2 250858. 14654.2  20
   0   0   2 254547. 14654.5  42
   0   0   3-195.187 140.625  54
   0   0  -3 50.1675 75.1661  51
   0   0   3-166.526 160.526  22
   0   0   3-74.1802 141.819  20
   0   0   3 122.284 137.382  21
   0   0   3-205.412 130.786  23
   0   0   3-202.909 159.686  42
   0   0   3-31.0056 134.374  37
   0   0   3-146.301 140.941  38
   0   0   3-140.550 131.141  29
   0   0   3-174.108 142.138  34
   0   0   3-34.2326 132.905  26
   0   0   3-147.538 157.017  27
   0   0   3-102.153 140.499  15
   0   0   3 9.13205 141.014  16
   0   0   3-18.4553 128.862  19
   0   0   3 12.9888 102.187  13
   0   0  -3-18.4118 84.6881   8
   0   0  -4 8.13288 90.4891   8
   0   0   4 175.449 149.186  38
   0   0   4-15.5243 161.442  34
   0   0   4 228.995 151.020  29
   0   0   4 178.607 186.422  27
   0   0   4 52.7211 144.922  54
   0   0   4 194.646 153.794  20
   0   0   4-14.7153 164.242  22
   0   0   4-116.453 155.051  23
   0   0   4 159.442 152.944  21
   0   0   4-38.3775 151.920  16
   0   0   4 51.9178 137.300  19
   0   0   4 159.499 142.056  15
   0   0   4 278.443 111.788  13
   0   0   5-77.5441 165.744  29
   0   0   5 62.8961 167.843  34
   0   0   5 321.316 182.267  28
   0   0   5-119.875 205.630  27
   0   0   5 52.4326 157.340  19
   0   0   5 50.8156 173.027  16
   0   0   5-234.959 159.959  15
   0   0   5-59.7929 181.753  22
   0   0   5 141.499 169.664  20
   0   0   5-136.968 162.370  23
   0   0   5 195.405 177.624  21
   0   0   5-252.470 177.514  35
   0   0   5-321.389 181.459  39
   0   0   6 135.887 203.777  34
   0   0   6-127.469 198.148  35
   0   0   6 168.788 197.128  33
   0   0   6 516.070 230.117  27
   0   0   6 321.595 209.578  28
   0   0   6-26.0440 191.578  20
   0   0   6-23.7093 207.915  25
   0   0   6-99.4223 209.534  23
   0   0   6 128.842 223.600  22
   0   0   6 253.913 205.083  21
   0   0   6 508.466 204.768  54
   0   0   6-138.267 195.012  39
   0   0   6 229.033 206.374  15
   0   0   6 315.150 186.947  19
   0   0   7-298.534 242.796  34
   0   0   7-245.657 232.706  32
   0   0   7-148.065 231.311  33
   0   0   7-141.672 225.151  54
   0   0   7-260.990 234.255  25
   0   0   7-235.473 207.910  23
   0   0   7 167.849 226.913  39
   0   0   8 31.3492 221.311  23
   0   0   8-160.765 244.402  25
   0   0   8 158.920 233.720  54
   0   0   8 268.870 240.246  32
   0   0   8 458.787 242.144  33
   0   0   9 244.324 248.527  25
   0   0   9-256.966 210.923  39
   0   0   9-93.5178 224.618  33
   0   0  10 215.863 193.579  33
   0   0  10 70.5533 198.853  25
   0   0  10-122.602 208.097  18
   0   0  10-89.9160 195.621  24
   0   0  11 87.6438 120.493  24
   0   0  11-262.052 132.222  25
   0   2   0 156776. 8666.50  49
   0  -2   0 149624. 8666.03  49
   0  -2   0 147487. 8666.60   2
   0  -2   1 139.058 65.8569  46
   0  -2   1-39.3816 65.1278  48
   0   2   1 82.7998 85.8925  39
   0   2   1 20.7197 68.4802  37
   0   2   1 121.466 90.7983  35
   0   2   1 96.3582 86.1983  32
   0   2   1-67.7821 72.5796  26
   0   2   1 101.091 97.2984  27
   0  -2   1-6.74835 67.8522  26
   0  -2   1 62.7371 74.9504   2
   0   2   1 10.8126 76.2219  54
   0   2  -1-6.70963 67.2863  51
   0  -2   2 56118.3 3345.63   4
   0   2  -2 54578.0 3336.08  51
   0   2   2 59903.4 3347.21  54
   0  -2   2 57969.9 3345.38  22
   0   2   2 57235.5 3352.89  23
   0  -2   2 56278.0 3341.56  23
   0   2   2 57007.3 3349.76  21
   0  -2   2 58456.9 3348.90  20
   0   2  -2 57323.1 3344.22   8
   0  -2   2 56555.3 3344.90  46
   0  -2   2 59370.1 3342.28  48
   0   2   2 57527.0 3345.45  42
   0   2   2 59263.7 3348.19  39
   0  -2   2 58007.7 3353.70  42
   0   2   2 56538.9 3350.12  34
   0   2   2 59343.5 3347.79  37
   0   2   2 61816.0 3352.66  38
   0  -2   2 58587.4 3351.85  38
   0   2   2 59112.2 3345.37  36
   0   2   2 59028.9 3347.52  30
   0   2   2 57399.9 3351.44  26
   0  -2   2 58157.5 3350.27  26
   0   2   2 57075.8 3346.93  25
   0   2   2 59756.7 3356.35  27
   0   2  -2 55379.6 3340.81  12
   0   2   2 58459.3 3346.70  14
   0  -2   2 57731.4 3343.56  19
   0   2   2 59986.4 3350.04  15
   0  -2   2 58778.6 3348.74  15
   0   2   2 57384.9 3347.20  19
   0  -2   2 58965.6 3340.07  16
   0   2   3-38.6047 132.704  54
   0  -2   3-42.1372 132.338  20
   0   2   3 165.818 142.320  25
   0  -2   3 78.3874 146.654  22
   0   2   3 127.537 150.174  21
   0  -2   3 46.2525 121.733  23
   0   2   3-11.4431 147.328  23
   0  -2   3 46.9614 75.2777   3
   0   2   3-118.115 143.438  39
   0   2   3 39.9014 136.776  42
   0   2   3-10.3980 131.282  37
   0  -2   3-80.1971 135.466  38
   0   2   3-11.3668 132.092  38
   0   2   3-50.9432 141.071  30
   0   2   3-78.5433 140.721  34
   0   2   3 10.0203 127.975  29
   0  -2   3 78.6935 134.429  26
   0   2   3-23.3144 168.602  27
   0   2   3-46.7960 135.419  26
   0  -2   3 67.4247 155.479  27
   0  -2   3-93.1370 135.766  15
   0  -2   3-99.4797 127.446  19
   0   2   3-128.553 136.539  19
   0  -2   3 195.054 131.055  16
   0   2   3-52.6740 129.878  15
   0   2   3 214.782 148.179  14
   0   2   3-8.63814 116.592  13
   0   2  -3 37.6523 95.2347  12
   0   2  -3-16.9223 104.313   8
   0   2   4-94.8372 152.439  54
   0   2   4-156.892 187.273  22
   0   2   4 301.502 162.368  25
   0  -2   4 251.479 155.647  20
   0   2   4-157.806 169.184  23
   0   2   4 170.909 156.689  20
   0  -2   4-231.863 166.425  21
   0   2   4-148.843 161.768  21
   0  -2   4-147.644 147.830  23
   0  -2   4-28.1009 162.974  22
   0   2   4 32.1046 138.731  38
   0   2   4-42.0518 166.697  35
   0   2   4 14.6792 149.572  37
   0   2   4-114.080 142.305  29
   0   2   4 206.489 159.765  34
   0   2   4 245.820 160.642  30
   0  -2   4-229.234 174.800  34
   0   2   4-16.1425 195.528  27
   0   2   4 16.6831 161.081  26
   0  -2   4 166.132 151.329  28
   0  -2   4 110.754 169.200  27
   0   2   4-55.2294 157.933  39
   0   2   4 143.956 161.972  42
   0  -2   4 230.014 139.198  19
   0   2   4 109.981 141.857  19
   0  -2   4 221.111 148.646  16
   0   2   4 29.7046 143.815  15
   0  -2   4-43.7314 146.241  15
   0   2   4 99.6439 166.407  16
   0   2  -4 153.009 108.786   8
   0   2  -4 197.626 105.456  12
   0   2   4-55.9655 121.660  13
   0   2   5 237.308 165.390  19
   0   2   5 185.679 175.143  16
   0   2   5 160.143 174.205  15
   0   2   5 21.4244 179.808  34
   0   2   5-54.9822 183.845  35
   0   2   5 151.493 162.916  38
   0   2   5 18.6637 170.186  33
   0  -2   5 20.7608 169.591  34
   0   2   5-116.249 167.426  29
   0   2   5-272.581 205.724  28
   0   2   5-150.259 211.319  27
   0  -2   5-193.288 162.631  28
   0  -2   5-112.044 194.099  27
   0   2   5 41.9431 174.011  23
   0   2   5-19.9886 186.852  21
   0   2   5 110.653 177.544  25
   0  -2   5 18.0281 160.683  23
   0   2   5-20.7758 170.386  20
   0  -2   5 57.0798 188.838  22
   0  -2   5 99.5154 173.810  20
   0   2   5 62.7038 192.400  22
   0  -2   5-117.610 173.540  21
   0   2   5 92.1436 176.907  39
   0   2   5 137.259 132.141  13
   0   2   6-193.003 202.048  34
   0   2   6 92.1021 206.296  35
   0  -2   6 160.831 196.452  34
   0  -2   6 275.260 204.839  39
   0   2   6 48.5142 208.507  33
   0   2   6 345.882 229.207  32
   0  -2   6 393.215 202.389  54
   0   2   6 352.006 210.237  54
   0   2   6 355.821 205.376  25
   0   2   6 528.830 213.783  23
   0   2   6 80.4702 200.424  20
   0   2   6 540.701 228.945  22
   0  -2   6 227.898 202.262  21
   0   2   6 328.830 212.495  39
   0   2   6 163.825 211.048  16
   0   2   6 93.5606 182.978  19
   0   2   6 285.502 206.434  15
   0  -2   7-131.314 224.265  34
   0   2   7 168.309 233.832  34
   0   2   7-118.292 230.939  33
   0   2   7-333.825 230.084  32
   0  -2   7-504.450 243.497  33
   0   2   7-157.088 245.621  28
   0  -2   7-226.662 236.137  54
   0   2   7-372.995 240.037  54
   0  -2   7-27.4408 202.839  23
   0   2   7-158.167 234.912  23
   0   2   7-230.678 248.424  25
   0  -2   7-370.483 244.203  21
   0   2   7 97.2603 230.107  20
   0   2   7-358.318 274.535  22
   0  -2   7-146.286 226.484  25
   0  -2   7 503.145 242.544  39
   0   2   7 85.6106 226.696  39
   0   2   7-158.106 224.444  15
   0   2   7-56.3456 216.164  19
   0  -2   8 164.781 244.606  33
   0  -2   8 29.5365 236.466  32
   0   2   8 130.407 225.105  33
   0   2   8-90.8119 253.116  32
   0   2   8-63.8043 231.024  25
   0   2   8-416.813 240.251  54
   0  -2   8-189.984 225.800  54
   0   2   8 168.446 212.349  23
   0  -2   8-32.4011 239.328  25
   0   2   8 33.0636 270.110  17
   0  -2   8-218.328 241.275  34
   0   2   9 433.962 237.711  33
   0  -2   9-218.595 222.718  33
   0  -2   9-153.693 224.865  25
   0   2   9-213.227 222.835  23
   0   2   9-90.5972 231.593  25
   0   2   9-151.623 243.800  17
   0  -2   9-56.2773 212.864  39
   0  -2  10 592.072 207.856  33
   0  -2  10 564.724 215.560  25
   0   2  10 622.790 212.679  25
   0   2  10 22.7695 196.458  24
   0   2  10 425.496 215.747  18
   0  -2  10 70.2345 208.304  18
   0   2  11-11.4042 122.817  24
   0   2  11-38.0780 119.008  25
   0  -2  11 39.1410 126.675  25
   0   4   0 72341.3 4279.53  31
   0  -4   0 77159.2 4282.78   2
   0   4   0 73491.8 4279.40  52
   0  -4   0 75293.2 4280.82  49
   0  -4   1-99.0699 95.2838  49
   0  -4  -1-8.25114 47.9969  49
   0   4   1 118.764 95.3438  47
   0  -4   1 40.6862 94.4080   4
   0  -4   1 64.1352 97.0346   1
   0  -4   1 129.610 96.5356   2
   0   4   1 115.473 116.933  35
   0   4   1-12.4516 77.3038  34
   0   4   1 38.0401 111.155  32
   0   4   1-4.19711 83.2006  33
   0   4   1-110.514 115.689  27
   0   4   1 48.3724 99.3176  25
   0   4   1-81.1997 80.5907  26
   0   4  -1 22.7080 67.1480  26
   0   4  -1 36.5082 88.5611   8
   0   4   1-36.5994 95.3517  23
   0  -4   2 60368.0 3474.51   4
   0  -4   2 64516.9 3475.95   2
   0   4   2 59575.1 3467.80  54
   0  -4   2 59943.9 3452.20  23
   0   4   2 56536.1 3471.62  23
   0   4  -2 59168.5 3470.45   8
   0  -4   2 63033.3 3460.45  46
   0  -4   2 61174.9 3471.24  48
   0   4   2 62145.7 3471.22  39
   0   4   2 59963.7 3474.63  35
   0   4   2 58102.6 3465.05  37
   0   4   2 59106.0 3467.83  34
   0   4   2 60383.0 3468.20  38
   0   4   2 59580.0 3469.24  36
   0   4   2 56512.1 3463.67  33
   0   4   2 60205.2 3469.99  32
   0   4   2 60276.8 3466.31  30
   0   4   2 60682.9 3469.73  26
   0   4   2 59398.2 3466.74  25
   0   4   2 59183.7 3477.51  27
   0   4  -2 59963.3 3468.90  12
   0   4   2 59415.1 3470.11  15
   0   4  -3 10.8382 120.652   8
   0   4   3 211.327 140.740  54
   0   4   3-62.9568 146.283  25
   0  -4   3-120.666 136.441  22
   0  -4   3-114.072 109.978  23
   0   4   3 50.3727 146.057  23
   0  -4   3-63.5644 93.0571   3
   0  -4   3-78.3081 113.975   4
   0  -4   3 104.879 126.806  46
   0  -4  -3 3.05720 43.2589  49
   0  -4   3-107.718 106.896  48
   0   4   3 171.435 125.718  42
   0   4   3 32.8926 152.020  39
   0   4   3 35.2317 126.764  38
   0   4   3-32.4283 130.686  37
   0   4   3 10.4525 131.090  36
   0   4   3 83.2911 159.900  35
   0   4   3-51.2861 132.061  33
   0   4   3-10.7262 151.762  32
   0   4   3 21.1598 130.662  30
   0   4   3 46.5872 132.124  34
   0   4   3-26.0904 178.616  27
   0  -4   3 5.30850 106.079  28
   0  -4   3-196.977 142.156  27
   0   4   3-169.592 139.386  26
   0   4   3-57.2478 136.404  15
   0   4  -3 30.4599 120.055  12
   0   4   3 94.9410 135.165  14
   0   4   3 21.7181 135.730  13
   0   4   3-33.0921 133.602  19
   0  -4   4-51.1527 85.8219   3
   0   4   4 43.2492 158.456  54
   0  -4   4-97.3231 132.551  23
   0   4   4-57.3732 157.653  25
   0   4   4-120.097 171.685  23
   0  -4   4 13.4094 161.865  22
   0   4   4-75.9081 155.895  37
   0   4   4-212.991 183.589  34
   0   4   4-147.906 150.848  38
   0   4   4-188.365 180.654  35
   0   4   4-104.055 151.876  30
   0   4   4-42.8707 151.818  33
   0   4   4-59.0476 144.972  29
   0  -4   4-197.627 176.353  34
   0   4   4-43.3908 170.085  32
   0   4   4 88.4294 193.948  27
   0   4   4-34.3377 160.046  26
   0  -4   4-171.309 128.066  28
   0  -4   4-12.9469 162.140  27
   0   4   4 192.868 174.462  39
   0   4   4 13.8400 151.121  42
   0   4   4-163.907 153.778  19
   0   4   4-189.965 170.911  16
   0   4  -4 13.6212 125.045   8
   0   4   4 41.1254 139.356  13
   0   4   4 131.125 148.859  14
   0   4  -4-174.140 129.655  12
   0   4   4 15.7001 141.371  15
   0   4   5-190.061 177.271  25
   0  -4   5 59.9224 178.761  21
   0   4   5-112.641 184.165  23
   0  -4   5-214.207 156.509  23
   0   4   5 213.322 179.769  39
   0   4   5-132.297 166.908  38
   0   4   5-262.266 203.185  34
   0   4   5-227.565 188.349  32
   0   4   5 344.413 183.814  33
   0   4   5-177.790 172.059  29
   0  -4   5-226.704 181.982  34
   0   4   5-92.7600 222.724  27
   0   4   5-183.489 215.634  28
   0  -4   5 122.357 187.086  27
   0   4  -5-199.087 138.897   8
   0   4   5-136.258 171.897  19
   0   4   5-326.987 192.900  16
   0   4   5-312.849 181.007  15
   0   4   5-83.4874 156.249  13
   0   4   6-98.1413 212.074  39
   0   4   6 281.679 204.197  29
   0   4   6 96.2028 222.135  32
   0   4   6-98.2124 204.568  33
   0   4   6 56.3543 204.085  34
   0   4   6-250.987 219.236  35
   0  -4   6 212.188 199.722  34
   0   4   6-28.4089 242.033  22
   0   4   6 443.959 220.331  20
   0   4   6 242.483 212.545  25
   0   4   6-196.790 222.291  23
   0  -4   6 179.855 210.773  21
   0   4   6 152.081 221.402  16
   0   4   6 24.5472 189.116  19
   0   4   6 80.5428 201.214  15
   0   4   6 194.137 198.293  54
   0  -4   6 237.000 197.464  54
   0  -4   7 140.210 225.406  39
   0   4   7 236.035 232.251  39
   0  -4   7-32.2608 218.984  34
   0   4   7-374.788 244.206  34
   0   4   7 174.580 236.742  35
   0   4   7-28.8133 257.666  28
   0   4   7 406.759 236.396  25
   0   4   7-257.601 228.178  32
   0   4   7-502.894 242.609  33
   0   4   7-140.188 230.846  31
   0  -4   7-118.978 225.995  25
   0   4   7-66.7608 244.134  23
   0   4   7 34.0130 260.784  22
   0   4   7 232.958 237.297  20
   0  -4   7 30.9140 238.090  21
   0   4   7 179.053 234.909  16
   0   4   7 259.173 217.365  15
   0   4   7-87.9500 226.794  19
   0   4   7-293.609 225.117  54
   0  -4   7-28.6188 215.438  54
   0  -4   8 848.065 261.192  34
   0  -4   8 350.884 259.488  32
   0  -4   8 296.389 243.632  33
   0   4   8 579.688 258.233  33
   0   4   8 616.051 275.941  32
   0  -4   8 392.553 245.517  25
   0   4   8 353.128 252.012  23
   0   4   8 882.173 268.824  25
   0   4   8 558.512 277.013  28
   0  -4   8 189.818 230.752  54
   0   4   8 452.606 304.252  17
   0  -4   9 30.7569 221.592  33
   0   4   9-121.072 207.816  33
   0  -4   9 123.022 221.582  25
   0   4   9 30.2945 230.183  24
   0   4   9 202.348 245.437  18
   0   4   9 59.3407 220.210  25
   0  -4  10 410.237 198.510  33
   0  -4  10 300.921 201.591  25
   0   4  10 534.024 206.299  25
   0   4  10 149.493 206.772  18
   0   4  10 248.147 196.506  24
   0   4  11-130.034 117.954  25
   0  -4  11 50.0521 124.524  25
   0   4  11 78.3623 126.994  24
   0  -6   0 247272. 13456.4  49
   0   6   0 230959. 13455.8  41
   0   6   0 233991. 13445.7  44
   0   6   0 236158. 13450.5  43
   0  -6   0 232555. 13457.1   2
   0  -6   0 241754. 13459.1   5
   0   6   0 234252. 13452.2   8
   0   6   0 234579. 13453.5  52
   0   6   0 226047. 13443.8  17
   0   6   1 194.680 108.080  23
   0   6   1 80.6253 126.678  24
   0  -6   1-9.37739 119.983   4
   0  -6   1 74.9124 111.884   1
   0  -6   1 80.9957 121.494   2
   0  -6   1 170.448 115.156  49
   0   6   1 44.7978 112.303  47
   0  -6  -1 14.5964 70.7690  49
   0   6  -1-5.97101 99.4980  41
   0   6   1 122.408 127.833  40
   0   6  -1-8.34681 115.596  12
   0   6   1-40.0692 136.418  31
   0   6   1 43.3633 82.5075  26
   0   6   1 32.8016 121.178  25
   0   6  -1-2.93199 64.5534  26
   0   6  -1 33.2580 111.103   8
   0   6   1 52.6267 134.149  18
   0  -6  -2 1076.12 93.0350  49
   0   6   2 1461.84 171.467  23
   0  -6   2 1440.24 172.520   2
   0  -6   2 1132.40 166.013   4
   0  -6   2 1323.58 135.438  46
   0  -6   2 795.792 153.892  48
   0   6   2 1068.53 175.269  39
   0   6   2 1015.89 162.102  40
   0   6   2 952.136 148.463  34
   0   6   2 968.599 185.765  35
   0   6   2 932.230 179.883  32
   0   6   2 1043.71 152.222  33
   0   6   2 1110.84 168.267  25
   0   6   2 1194.90 151.662  26
   0   6  -2 1147.90 156.525  12
   0   6   2 1161.59 163.859  15
   0   6  -2 1288.41 162.730   8
   0   6   3 84.1193 147.643  54
   0   6   3-139.829 156.991  23
   0  -6   3-119.197 91.3207  23
   0  -6   3 28.0711 130.013   4
   0  -6   3 53.8469 119.125   3
   0  -6   3-46.1820 119.873  46
   0  -6   3-12.7279 116.805  48
   0   6   3-65.0656 119.107  42
   0   6   3-31.8710 132.344  40
   0   6   3-97.4565 144.867  34
   0   6   3-11.7105 128.689  37
   0   6   3-86.6284 124.800  38
   0   6   3-41.8382 171.641  35
   0   6   3-75.1089 151.077  36
   0   6   3-98.7974 136.985  33
   0   6   3 24.6979 162.514  32
   0   6   3 23.0907 138.065  30
   0   6   3 23.1153 144.468  25
   0   6   3 101.060 145.362  26
   0   6   3-14.7289 182.852  27
   0   6   3-145.890 152.614  13
   0   6  -3 89.8374 124.964  12
   0   6   3-128.129 138.310  15
   0   6  -3 159.839 127.872   8
   0   6  -4 1052.27 175.053   8
   0   6   4 913.810 185.692  54
   0   6   4 374.428 194.988  23
   0  -6   4 556.632 145.503  23
   0  -6   4 801.610 147.302  48
   0   6   4 861.832 165.597  40
   0   6   4 806.836 168.931  42
   0   6   4 1151.27 203.129  39
   0   6   4 769.209 163.383  41
   0   6   4 769.103 181.095  38
   0   6   4 796.692 193.954  34
   0   6   4 581.915 177.439  36
   0   6   4 861.376 182.410  37
   0   6   4 1429.02 231.042  35
   0   6   4 641.418 196.576  32
   0   6   4 672.129 177.517  30
   0  -6   4 683.775 167.863  34
   0   6   4 1267.51 191.704  33
   0   6   4 568.235 188.709  25
   0  -6   4 677.359 171.127  27
   0   6   4 883.758 179.485  29
   0   6   4 780.418 233.723  27
   0   6   4 709.642 178.112  19
   0   6   4 410.663 176.933  13
   0   6  -4 697.266 162.943  12
   0   6   4 1162.93 191.994  15
   0   6   4 833.686 178.936  14
   0  -6   4 787.940 132.157   3
   0   6   5-61.1187 195.598  54
   0   6   5 17.1303 145.422  41
   0   6   5-62.9117 208.159  39
   0   6   5-21.0579 193.872  37
   0   6   5-185.834 197.098  30
   0  -6   5-287.676 182.564  34
   0   6   5-82.7372 181.290  29
   0   6   5-19.7067 178.003  25
   0   6   5-45.3996 234.227  28
   0   6   5-132.860 204.497  15
   0   6   5-256.647 166.964  13
   0   6  -5 164.003 141.632  12
   0   6  -5 59.4265 151.916   8
   0   6   6 182.488 226.867  39
   0   6   6-228.844 219.722  32
   0   6   6 211.072 207.683  29
   0   6   6-373.321 224.760  33
   0   6   6 52.9455 230.375  31
   0   6   6-24.8432 213.148  25
   0   6   6 27.8104 255.997  28
   0   6   6 264.390 210.767  37
   0  -6   6-26.2597 192.051  34
   0   6   6 28.7033 222.044  34
   0   6   6-144.368 189.109  38
   0   6   6-301.008 239.793  35
   0   6   6-59.6396 231.699  22
   0  -6   6 105.537 211.205  21
   0   6   6-179.325 220.737  23
   0   6   6 406.836 214.624  20
   0   6   6-341.548 206.809  19
   0   6   6-221.149 232.870  16
   0   6   6 225.215 205.891  15
   0   6  -6 156.773 187.272  52
   0   6   6 102.011 211.604  54
   0  -6   6 295.184 196.097  54
   0   6   7 244.779 233.550  39
   0   6   7 236.074 240.111  33
   0   6   7-62.7524 222.569  29
   0   6   7 29.7524 241.119  32
   0   6   7-181.465 256.688  31
   0   6   7-146.548 231.714  25
   0   6   7-253.835 288.411  28
   0  -6   7-171.360 237.898  39
   0  -6   7 220.738 206.552  34
   0   6   7 105.083 252.360  23
   0   6   7-34.4918 239.461  20
   0  -6   7 156.075 230.560  21
   0   6   7-283.327 257.747  22
   0   6   7-287.209 249.058  16
   0   6   7 66.8610 226.936  15
   0   6   7-153.602 220.199  19
   0  -6   7-321.620 231.149  54
   0   6   8 475.933 248.270  33
   0  -6   8 651.078 251.364  33
   0   6   8 942.835 261.392  25
   0   6   8-255.922 278.002  28
   0  -6   8 284.308 224.793  54
   0  -6   8 197.946 241.956  25
   0   6   8 437.889 251.172  23
   0   6   8 288.132 245.139  15
   0   6   8-108.661 286.897  17
   0   6   8 162.793 227.979  19
   0  -6   8 454.423 240.165  39
   0  -6   9-91.1751 229.864  25
   0  -6   9 28.9001 196.190  54
   0   6   9 259.383 224.933  25
   0  -6  10 156.485 187.070  25
   0   6  10 42.0280 175.202  25
   0  -6  10 375.172 178.352  54
   0  -6  10-21.3869 173.485  33
   0   6  10 241.745 203.035  18
   0   6  10 136.519 207.618  17
   0   6  10 43.5661 184.348  24
   0  -6  11 113.921 115.197  25
   0   6  11-20.9567 107.865  25
   0   8   0 1040.90 157.700  47
   0  -8   0 1185.20 140.949  49
   0   8   0 1196.99 142.218  43
   0   8   0 1021.46 143.969  44
   0   8   0 1163.82 165.310  41
   0   8   0 888.844 135.256  12
   0   8   0 842.590 137.517   8
   0  -8   0 1146.90 139.716   1
   0  -8   0 959.354 146.612   2
   0   8   0 1052.18 150.921  52
   0   8   1-34.7346 140.758  24
   0   8   1 37.0056 110.274  23
   0   8   1 25.3445 86.0489   8
   0   8   1-29.5335 128.776  47
   0  -8  -1 79.6259 86.1090  49
   0  -8   1 57.7894 122.777  49
   0   8  -1 162.555 113.298  41
   0   8   1-33.4536 138.689  41
   0   8   1-123.609 147.484  40
   0   8   1-49.8563 94.7541  12
   0   8  -1 152.648 129.432  12
   0   8   1 187.013 156.437  31
   0   8   1 163.148 132.872  25
   0   8   1 44.5440 77.4956  26
   0  -8  -1 201.525 110.097   2
   0  -8   1 149.133 120.791   1
   0  -8   1-105.877 124.084   2
   0  -8   1 24.4024 128.998   4
   0  -8  -1 33.9960 110.492   5
   0   8  -1 75.1073 124.954   8
   0   8   1-198.158 150.884  17
   0   8   1 9.67967 148.281  18
   0  -8  -2 83.7683 68.7585  49
   0  -8   2 95.4606 128.783  48
   0  -8   2 172.809 98.3218  46
   0   8   2 79.6698 146.666  40
   0   8   2 206.684 132.005  15
   0   8  -2 354.560 134.275  12
   0   8   2 102.049 176.243  31
   0   8   2 51.7301 110.110  26
   0   8   2 51.5878 140.406  25
   0   8   2 160.279 148.079  24
   0   8   2 44.6752 133.700  23
   0  -8   2 86.7333 136.087   4
   0   8  -2 39.5724 130.007   8
   0   8   2 36.2145 157.760  18
   0  -8   3 78.6245 133.471  48
   0  -8   3 116.790 115.687  46
   0   8   3 15.3246 149.222  41
   0   8   3-143.755 153.661  40
   0   8   3 165.343 114.641  42
   0   8   3-44.9731 148.401  36
   0   8   3-78.4867 136.317  37
   0   8   3 32.7470 185.374  35
   0   8   3 26.4984 130.807  38
   0   8   3 25.6101 138.549  34
   0   8   3 260.586 177.558  32
   0   8   3 47.6984 136.125  33
   0   8   3 39.0259 144.521  30
   0   8   3 269.333 183.401  31
   0   8   3-52.1909 156.326  25
   0   8   3 123.552 163.271  23
   0  -8   3-54.8594 119.789   3
   0  -8   3 34.1600 141.737   4
   0   8   3 44.1578 144.127  15
   0   8  -3 267.799 143.200  12
   0   8  -3-176.521 150.025   8
   0   8  -4 135.959 149.306   8
   0  -8   4 305.462 151.186  48
   0   8   4 182.918 129.426  42
   0   8   4 274.300 150.815  40
   0   8   4 148.026 193.096  39
   0   8   4 107.911 161.194  41
   0   8   4 146.162 163.737  36
   0   8   4 229.053 161.023  34
   0   8   4-103.302 158.851  37
   0   8   4 107.860 154.059  38
   0   8   4 162.639 196.239  32
   0   8   4 151.899 162.838  30
   0   8   4 137.956 193.254  31
   0   8   4 363.636 162.664  33
   0  -8   4 258.094 151.872  34
   0   8   4 116.716 174.910  25
   0   8   4-37.1040 176.359  19
   0   8   4 284.524 179.640  23
   0   8   4 280.199 170.848  14
   0   8   4 329.968 181.760  13
   0   8  -4 224.473 154.989  12
   0   8   4 454.681 173.085  15
   0  -8   4 195.533 126.220   3
   0   8   5 153.639 233.627  22
   0   8   5 415.074 212.065  23
   0   8   5 275.234 234.738  16
   0   8   5 186.172 196.933  19
   0   8   5 351.131 188.508  41
   0   8   5 252.575 199.278  39
   0   8   5 829.061 250.140  35
   0   8   5-357.066 185.342  37
   0  -8   5 20.4825 170.791  34
   0   8   5 220.443 180.964  29
   0   8  -5 21.8525 151.912  12
   0   8   5-112.084 209.065  14
   0   8   5 115.328 191.551  13
   0   8  -5 162.245 179.479   8
   0   8  -6-29.2638 210.836  52
   0   8   6-190.340 227.384  23
   0  -8   6 54.5720 217.535  21
   0   8   6-214.777 224.413  20
   0   8   6-94.4225 257.116  22
   0   8  -6-185.695 185.185   8
   0   8   6 87.0424 245.340  31
   0   8   6 136.102 227.603  32
   0   8   6-164.627 212.271  29
   0   8   6 25.4709 215.383  33
   0   8   6 60.7452 284.788  28
   0   8   6-129.291 218.657  25
   0   8   6 90.4484 258.688  16
   0   8   6-148.362 221.282  15
   0   8   6-28.2074 220.145  19
   0   8   6-26.2312 207.377  13
   0   8   6-27.2881 202.532  37
   0  -8   6 25.8820 201.119  34
   0   8   6 117.662 197.374  38
   0   8   7-292.011 260.881  31
   0   8   7-177.765 225.196  33
   0   8   7 191.302 221.436  29
   0   8   7-239.962 236.201  25
   0   8   7 408.891 298.665  28
   0  -8   7 484.997 213.971  34
   0  -8   7 233.020 221.399  39
   0  -8   7-31.6563 224.634  21
   0   8   7 396.489 278.911  23
   0   8   7 329.942 282.416  22
   0   8   7 177.447 242.363  20
   0   8   7-62.5867 259.735  24
   0   8   7-67.9813 258.334  16
   0   8   7-35.6870 279.787  17
   0   8   7 704.204 272.460  18
   0   8   7 138.306 233.437  15
   0   8   7 224.971 231.624  19
   0  -8   7 180.202 228.281  54
   0  -8   8 345.709 225.287  54
   0   8   8 259.784 256.244  23
   0   8   8-32.7869 246.839  24
   0   8   8 406.461 253.711  20
   0  -8   8 33.0477 230.709  25
   0  -8   8 360.540 245.604  21
   0   8   8 155.804 230.174  25
   0   8   8-33.7008 267.563  28
   0   8   8 127.691 240.334  31
   0  -8   8-604.991 255.972  33
   0  -8   8 89.7003 213.230  39
   0   8   8 73.5273 255.245  18
   0   8   8 36.2409 231.458  15
   0   8   8 99.6821 217.658  19
   0   8   8 222.184 272.190  17
   0  -8   9-388.399 216.870  54
   0  -8   9 29.6320 218.149  25
   0  -8  10-95.9493 165.266  33
   0   8  10-19.2346 173.169  25
   0  -8  10-229.669 175.915  25
   0   8  10 159.573 189.901  18
   0   8  10-178.984 194.723  17
   0   8  10 81.8343 182.977  24
   0  -8  11-147.110 103.275  25
   0  10   0 26487.9 1593.04  12
   0 -10   0 25977.9 1600.45   4
   0 -10   0 27455.7 1602.23   2
   0 -10   0 27339.0 1580.59   1
   0  10   0 27491.8 1591.05   8
   0  10   0 26608.1 1593.57  52
   0 -10   0 27437.8 1596.56  49
   0  10   0 25997.0 1592.95  47
   0  10   0 27420.2 1600.57  41
   0  10   0 26329.9 1579.09  44
   0  10   0 26598.9 1587.42  43
   0 -10  -1-11.7634 119.847   2
   0 -10   1 56.6340 132.911   1
   0 -10   1-61.1136 145.393   4
   0  10  -1 81.1518 139.891  52
   0  10   1-92.5211 117.897  23
   0  10   1-26.0673 96.3133   8
   0  10   1-75.1670 142.701  47
   0 -10   1-57.6157 134.645  49
   0 -10   1 147.734 143.838  48
   0 -10  -1 69.2989 98.2545  49
   0  10   1-14.1788 155.118  41
   0  10  -1-136.190 109.213  43
   0  10  -1 45.6087 130.144  41
   0  10   1 38.8784 106.334  12
   0  10  -1 41.2332 132.316  12
   0  10   1-129.762 165.727  31
   0  10  -1 174.275 133.764   8
   0  10   1-31.3052 155.443  17
   0 -10  -2 10435.1 699.283   4
   0 -10   2 12355.0 753.071   2
   0 -10  -2 11230.5 711.786   2
   0  10  -2 11539.7 744.040  52
   0  10   2 11689.4 729.519  24
   0  10   2 12002.5 727.087  23
   0  10  -2 11109.6 737.592   8
   0 -10  -2 11032.1 690.832  49
   0 -10   2 11943.7 746.888  48
   0  10   2 11614.9 737.300  40
   0  10   2 11262.5 743.632  41
   0  10   2 11021.1 688.995  12
   0  10  -2 11472.4 740.087  12
   0  10   2 11704.4 747.547  31
   0  10   2 12874.8 731.464  25
   0 -10   2 11777.3 750.982   4
   0  10   2 11085.8 738.373  18
   0  10   2 11311.4 737.144  17
   0  10  -3-153.346 150.897   8
   0 -10   3-19.0171 149.067  48
   0  10   3 15.9385 163.635  40
   0  10   3 37.2694 166.099  41
   0  10   3 14.9398 145.879  37
   0  10   3 114.515 130.539  38
   0  10   3-124.885 162.691  36
   0  10   3-29.8679 152.551  30
   0  10   3 149.140 199.398  31
   0 -10   3-31.3137 111.913  34
   0  10   3 15.0198 162.502  25
   0  10   3-53.2290 181.700  18
   0  10   3 68.1197 164.426  23
   0  10   3-94.0487 165.315  24
   0 -10   3-81.8172 167.097   4
   0 -10   3-60.2772 158.171   2
   0 -10   3 16.9244 133.237   3
   0  10  -3-132.979 158.846  12
   0  10   3-203.713 155.300  15
   0  10  -4 2529.29 287.115   8
   0  10   4 2509.68 277.698  40
   0  10   4 3134.60 306.572  41
   0  10   4 2450.39 268.851  38
   0  10  -4 2153.85 271.395  12
   0  10   4 2220.78 290.211  13
   0  10   4 2352.95 284.176  15
   0 -10   4 2087.48 246.084  34
   0  10   4 2784.36 278.728  30
   0  10   4 2487.61 321.666  31
   0  10   4 3200.39 300.905  25
   0  10   4 3145.13 306.925  23
   0 -10   4 3416.68 282.700   3
   0  10   5 193.522 244.754  16
   0  10   5-102.717 199.527  19
   0  10   5 27.0967 223.094  18
   0  10   5-24.3238 188.165  41
   0  10   5-24.9844 193.275  36
   0  10   5-23.6244 177.004  37
   0  10   5 536.093 213.210  30
   0  10   5-272.338 227.700  31
   0  10   5-55.9891 260.893  28
   0  10   5 183.017 199.085  25
   0  10   5-164.917 234.122  22
   0  10   5-71.7963 214.719  24
   0  10   5 27.6070 215.445  23
   0  10   5 24.3941 193.654  14
   0  10   5-52.6120 206.182  15
   0  10  -5-140.538 195.124  52
   0  10  -6 293.353 242.061  52
   0 -10   6 28.4104 217.023  21
   0  10   6 463.665 274.942  22
   0  10   6-143.097 233.951  24
   0  10   6-198.959 248.605  23
   0  10  -6-120.212 188.344   8
   0  10   6 443.716 272.072  31
   0  10   6 447.419 219.355  30
   0  10   6 143.596 198.470  29
   0  10   6-32.9455 291.807  28
   0  10   6-54.1020 232.261  25
   0  10   6 377.601 239.239  15
   0  10   6 242.506 229.423  19
   0  10   6 162.367 230.504  20
   0  10   6 66.0015 275.013  17
   0  10   6-226.197 262.010  18
   0  10   6 553.863 259.875  16
   0  10   6 385.693 226.618  13
   0  10   6 648.270 250.232  14
   0  10   6 448.062 200.608  38
   0  10   6-141.787 214.643  37
   0  10   7 97.0215 211.844  29
   0  10   7-241.037 260.438  31
   0  10   7-36.1010 299.563  28
   0  10   7 334.299 251.216  25
   0  10   7 182.501 212.341  13
   0  10   7-36.3962 232.444  20
   0  10   7 225.911 255.146  24
   0  10   7 74.2213 240.063  23
   0 -10   7 510.047 246.627  21
   0  10   7 262.973 267.888  22
   0  10   7 336.707 227.258  19
   0  10   7-371.638 291.305  17
   0  10   7 214.856 252.679  16
   0  10   7-108.939 257.590  18
   0  10   7-285.489 220.388  15
   0 -10   7-123.199 220.778  54
   0  10  -7 105.500 230.352  52
   0 -10   8 186.046 217.792  54
   0  10   8 548.259 266.137  20
   0 -10   8 474.337 243.704  21
   0  10   8-65.2179 244.481  24
   0  10   8-36.6515 232.694  23
   0  10   8 334.756 243.773  25
   0  10   8 381.679 283.578  28
   0 -10   8-183.719 223.006  33
   0  10   8 294.960 254.804  31
   0 -10   8 146.344 214.244  39
   0  10   8 36.5650 255.382  18
   0  10   8 301.707 222.432  19
   0  10   8 112.080 274.727  17
   0  10   8-36.0923 232.140  15
   0 -10   9 356.749 204.825  33
   0  10   9-55.4239 219.066  24
   0 -10   9-104.226 194.302  54
   0  10   9-309.659 238.484  18
   0  10   9 254.101 259.459  17
   0 -10  10-194.768 151.730  33
   0  10  10 85.8430 160.010  25
   0  10  10 130.199 165.231  24
   0 -10  10-113.463 169.114  25
   0  10  10 62.4155 171.970  18
   0 -12   0 146429. 8554.53   4
   0 -12   0 152871. 8556.26   2
   0 -12   0 149418. 8527.92   1
   0 -12   0 148550. 8555.25  48
   0  12   0 147759. 8526.09  44
   0  12   0 148934. 8546.11  47
   0  12   0 150937. 8552.49  41
   0  12   0 147352. 8538.17  43
   0  12   0 142876. 8538.33   8
   0  12   0 151223. 8544.95  52
   0  12   0 144232. 8544.61  12
   0  12  -1-233.962 177.133  52
   0  12   1-33.7268 120.605   8
   0 -12  -1 101.980 112.184  49
   0  12   1-155.617 161.813  47
   0 -12   1-72.5645 157.937  48
   0  12  -1 24.4217 122.251  43
   0  12  -1-10.3889 124.542  44
   0  12   1-52.6781 184.792  41
   0  12  -1-254.391 198.291  12
   0  12   1-300.970 153.320  12
   0  12  -1-228.520 192.326   8
   0 -12  -1-73.3313 152.136   4
   0 -12   1-54.9500 163.317   2
   0 -12   1-56.3008 171.186   4
   0 -12   1 40.4360 140.172   1
   0  12   1 12.4919 167.193  17
   0 -12   2 2707.08 297.480   2
   0  12  -2 2857.33 298.416  52
   0  12   2 2526.17 285.435  24
   0  12   2 2939.21 269.044  23
   0  12  -2 4055.30 309.471   8
   0 -12   2 3351.58 304.048  48
   0  12  -2 2749.52 292.920  12
   0  12   2 3713.42 327.269  31
   0  12   2 3998.70 294.572  25
   0  12   2 2555.93 300.905  17
   0  12   2 2705.78 298.703  18
   0 -12   2 3304.41 309.346   4
   0  12   2 2832.74 307.842  41
   0  12   3 55.8847 162.111  23
   0  12   3-72.3574 180.498  24
   0 -12   3-102.391 152.708   3
   0 -12   3-145.287 161.506   4
   0 -12   3 23.7366 177.845   2
   0  12   3-59.5814 200.788  17
   0  12   3-20.4308 189.824  18
   0  12   3 178.511 193.504  41
   0  12   3 108.332 124.907  38
   0  12   3-17.2213 165.315  37
   0  12   3-65.3752 201.222  31
   0  12   3 17.3561 172.258  25
   0  12  -3-45.0758 174.351  12
   0  12   3 178.625 180.940  13
   0  12   3-176.965 159.982  15
   0  12  -3-45.1468 160.955   8
   0  12  -4 1517.52 263.777  52
   0  12   4 2075.82 275.141  24
   0 -12   4 1715.35 247.695  48
   0  12   4 1699.12 264.064  41
   0  12   4 1598.92 273.639  36
   0  12   4 2032.56 244.466  37
   0  12   4 1886.76 230.981  38
   0  12   4 2044.64 288.426  31
   0 -12   4 1467.79 229.428   3
   0  12   4 2003.33 294.268  18
   0  12  -5 221.570 225.692  52
   0  12   5-236.283 233.481  23
   0  12   5-26.1445 226.721  24
   0  12   5 234.770 240.670  22
   0  12  -5-30.4321 198.082   8
   0 -12   5 108.947 164.644  48
   0  12   5 113.224 213.077  41
   0  12   5-28.1851 200.967  36
   0  12   5-253.204 206.835  37
   0  12   5 100.948 171.303  38
   0  12   5-272.602 254.202  31
   0  12   5-124.844 194.007  30
   0  12   5 275.580 275.625  28
   0  12   5 222.682 211.520  25
   0  12   5 30.1237 214.789  13
   0  12   5 57.6766 201.294  15
   0  12  -5-325.698 207.794  12
   0  12   5 26.6645 217.815  14
   0  12   5 147.584 238.226  18
   0  12   5-149.654 254.945  17
   0  12   5-364.736 249.268  16
   0  12   5 680.440 235.244  19
   0  12   6 244.539 267.843  16
   0  12   6-559.677 291.355  17
   0  12   6 68.3212 243.574  20
   0  12   6-130.252 243.975  19
   0  12   6 34.1903 245.053  18
   0  12   6-100.084 221.183  15
   0  12   6-89.1793 200.615  41
   0  12   6 29.9923 193.997  38
   0  12   6-117.443 201.574  37
   0  12   6-120.641 218.385  29
   0  12   6 136.778 272.593  31
   0  12   6 144.496 212.401  30
   0  12   6-399.226 249.888  25
   0  12   6-212.137 293.363  28
   0  12  -6 33.4682 203.776   8
   0  12   6 172.707 264.832  22
   0  12   6 91.0331 244.907  24
   0  12   6-138.582 237.855  23
   0  12  -6 250.729 248.655  52
   0  12   6 564.671 251.122  14
   0  12   6-164.456 221.973  13
   0  12  -6 190.434 195.989  12
   0  12   7 329.403 226.196  13
   0  12   7-35.8463 254.302  31
   0  12   7 228.225 221.356  29
   0  12   7 148.242 303.973  28
   0  12   7-214.200 238.849  25
   0  12  -7 168.325 205.027   8
   0  12   7 147.765 240.496  20
   0  12   7-65.7532 252.111  24
   0  12   7 37.8554 269.959  22
   0  12   7-185.742 243.350  23
   0 -12   7-63.6380 230.443  21
   0  12   7 189.893 277.798  17
   0  12   7-73.9672 259.591  18
   0  12   7 348.824 242.202  19
   0  12   7 290.689 239.495  15
   0  12   7-37.1706 256.662  16
   0  12  -7 223.358 246.852  52
   0 -12   7 94.2437 225.206  54
   0 -12   8 395.029 220.532  39
   0 -12   8 315.247 223.007  33
   0  12   8 452.066 303.915  28
   0  12   8 29.4234 222.851  25
   0  12   8 355.706 247.229  23
   0 -12   8 89.4610 216.262  21
   0  12   8 348.565 252.899  24
   0  12   8 320.924 238.138  20
   0  12   8 107.010 253.295  18
   0  12   8 247.130 228.674  15
   0  12   8 33.1170 226.402  19
   0  12   8 35.4134 276.631  16
   0  12   8 110.444 270.846  17
   0 -12   9-89.0625 182.631  33
   0 -12   9 416.653 207.619  25
   0  12   9-76.7871 219.629  24
   0  12   9 211.776 188.391  25
   0  12   9 80.0485 232.226  28
   0 -12   9-166.914 181.195  54
   0  12   9 30.0304 225.024  17
   0  12   9 201.223 214.385  18
   0 -12  10-219.921 130.091  33
   0 -12  10-49.7838 151.115  25
   0  14   0 2584.22 262.023  12
   0 -14   0 2299.70 269.694   2
   0 -14   0 2510.12 247.424   1
   0 -14   0 2445.59 275.210   4
   0  14   0 2694.03 285.379  41
   0  14   0 2704.57 254.162   8
   0  14   0 2633.45 265.153  52
   0 -14   0 2842.16 275.471  48
   0  14   0 2847.67 280.060  47
   0 -14  -1-112.569 148.338  48
   0  14  -1-49.9796 126.679  44
   0  14  -1-30.0053 127.820  43
   0  14   1 149.249 180.302  41
   0  14   1-109.393 133.141  12
   0  14  -1-102.541 177.239  12
   0  14  -1-78.5380 175.602   8
   0  14   1 43.0166 174.317  28
   0  14  -1-120.542 171.771  52
   0  14   1-70.1118 116.381   8
   0 -14   1 22.5539 172.164   4
   0 -14  -1-216.879 158.945   4
   0 -14  -1 205.489 153.829   2
   0 -14   1-31.6876 145.870   1
   0 -14   1-22.1221 165.771   2
   0 -14  -2 4427.37 363.521   2
   0 -14   2 5357.89 417.892   2
   0  14   2 4142.40 352.990  23
   0  14  -2 5054.28 395.252   8
   0 -14  -2 3931.07 356.132  48
   0  14   2 5287.10 423.482  41
   0  14  -2 4406.08 351.985  43
   0  14  -2 4716.53 394.810  12
   0  14   2 5111.05 417.521  31
   0 -14   2 4437.64 403.379   4
   0  14   2 4536.24 390.288  17
   0  14  -3 26.8469 197.373  52
   0  14   3-259.550 208.083  23
   0 -14   3 48.7890 178.474   3
   0  14   3-347.121 285.338  28
   0  14   3 161.396 186.348  25
   0 -14   3-239.948 189.165  48
   0  14   3 99.4432 194.913  36
   0  14  -4 544.814 224.720   8
   0 -14   4 130.992 178.966   3
   0  14  -4 372.361 224.775  52
   0  14   4 659.529 227.738  24
   0  14   4-635.082 269.881  23
   0 -14   4 203.809 201.112  48
   0  14   4 29.5339 224.482  41
   0  14   4 162.453 188.933  37
   0  14   4-112.831 213.425  36
   0  14   4 183.243 190.165  30
   0  14   4 117.043 244.732  31
   0  14   4 112.647 294.928  28
   0  14   4 186.248 208.290  25
   0  14  -4-30.1291 218.254  12
   0  14   4 120.117 221.878  13
   0  14   4 323.760 201.293  15
   0  14   4 135.605 247.385  17
   0  14   4-220.101 236.988  18
   0 -14   5 132.560 169.304   3
   0  14  -5 247.689 260.065  52
   0  14   5-341.738 246.631  22
   0  14   5-28.2942 238.355  24
   0  14   5 277.776 224.609  23
   0  14  -5-169.637 206.574   8
   0 -14   5-61.7813 175.579  48
   0  14   5 160.701 213.090  41
   0  14   5-135.128 200.572  37
   0  14   5-31.5876 224.054  36
   0  14   5 467.228 279.036  31
   0  14   5 106.029 199.542  30
   0  14   5 186.990 218.213  25
   0  14   5-165.595 302.955  28
   0  14  -5-133.909 210.987  12
   0  14   5-156.768 220.042  15
   0  14   5 101.051 221.974  13
   0  14   5 204.439 223.925  14
   0  14   5 31.9037 254.334  18
   0  14   5 128.387 266.320  17
   0  14   5 231.869 248.182  16
   0  14   5-62.2782 225.475  19
   0  14   6 107.025 262.202  18
   0  14   6-35.5182 251.934  20
   0  14   6 258.401 277.883  16
   0  14   6 327.369 285.100  17
   0  14   6 34.5181 243.548  19
   0  14   6 427.394 226.977  41
   0  14   6-269.948 234.078  37
   0  14   6 94.3034 208.412  29
   0  14   6 291.507 284.368  31
   0  14   6-265.499 241.934  30
   0  14   6-368.253 319.346  28
   0  14   6-207.414 225.128  25
   0  14  -6 72.9679 209.062   8
   0  14   6 728.405 251.416  24
   0  14   6 140.321 226.908  23
   0  14   6 35.5758 256.296  22
   0  14  -6-77.6049 241.265  52
   0  14   6-140.483 251.723  15
   0  14  -6-34.9850 209.949  12
   0  14   6 142.987 231.220  13
   0  14   6-262.702 241.350  14
   0  14   7 103.541 218.967  13
   0  14   7 182.968 260.926  31
   0  14   7 32.2480 217.637  29
   0  14   7-75.2217 293.520  28
   0  14   7-61.0334 229.726  25
   0  14  -7 141.666 210.972   8
   0  14   7-74.3262 270.451  22
   0 -14   7 186.125 232.426  21
   0  14   7 36.7115 232.910  20
   0  14   7-230.179 254.381  24
   0  14   7-72.4281 234.245  23
   0  14   7-754.666 289.309  16
   0  14   7 35.3737 240.115  19
   0  14   7 221.851 269.083  18
   0  14   7-182.769 240.890  15
   0  14   7-152.303 293.246  17
   0  14  -7 192.357 237.565  52
   0 -14   7-94.5509 217.594  54
   0  14   8 166.243 216.230  25
   0  14   8-366.871 275.669  28
   0 -14   8 113.530 216.633  54
   0  14   8-101.052 231.255  15
   0 -14   9 216.788 162.515  33
   0  14   9 180.316 211.585  18
   0  14   9 147.513 229.427  28
   0 -14   9 257.852 199.287  25
   0 -14  10-66.8831 131.020  25
   0 -16   0 145.058 167.834   4
   0 -16   0 121.287 167.469   2
   0 -16   0-72.8990 166.826  48
   0  16   0-22.3229 173.449  47
   0  16   0 21.6355 148.536  12
   0  16   0 23.6115 176.907  41
   0  16   0-100.774 146.672   8
   0 -16   1-26.3132 169.118   2
   0 -16  -1-22.5870 153.316   2
   0 -16   1-26.7016 171.614   4
   0 -16  -1-130.670 156.092   4
   0  16  -1-24.4202 164.804  12
   0  16   1-207.758 148.034  12
   0 -16   1 26.2000 164.016  48
   0  16   1 68.4607 185.671  47
   0  16  -1 91.0703 172.186  47
   0  16  -1 162.331 158.311   8
   0  16   1-102.112 187.623  41
   0  16  -1 215.540 146.141  43
   0  16  -1 166.614 187.359  52
   0 -16   2 5500.60 441.412   2
   0 -16  -2 5023.58 397.692   2
   0  16   2 4145.57 413.757  28
   0  16   2 3436.02 406.655  17
   0 -16   2 5664.13 440.699  48
   0  16  -2 5125.10 434.159  52
   0  16  -3-123.964 226.655  52
   0  16  -3-182.211 206.135   8
   0 -16   3-30.5669 193.923  48
   0  16   3 493.760 239.783  41
   0  16   3-230.315 220.731  36
   0  16   3 247.945 178.186  37
   0  16  -3-153.957 210.203  12
   0  16   3-52.6989 195.550  15
   0  16   3-210.451 219.879  13
   0 -16   3 98.1256 204.761   4
   0 -16   3 257.216 189.481   3
   0  16   3 249.061 241.135  17
   0 -16   4-59.6264 177.606   3
   0  16  -4 315.649 233.934  52
   0  16   4-27.5566 227.779  22
   0  16   4-370.760 215.485  23
   0  16  -4-67.9790 199.436   8
   0 -16   4-165.280 202.712  48
   0  16   4-101.076 223.389  41
   0  16   4-126.665 184.372  37
   0  16   4-63.9008 221.816  36
   0  16   4 125.486 195.875  30
   0  16   4 520.087 278.900  31
   0  16   4 215.617 291.415  28
   0  16  -4-239.674 218.658  12
   0  16   4 33.8214 238.642  13
   0  16   4-301.034 221.264  15
   0  16   4-29.4604 253.683  17
   0  16   4 303.729 246.143  18
   0 -16   5-59.4138 182.161   3
   0  16  -5 193.218 256.203  52
   0  16   5 62.2018 224.055  23
   0  16   5 64.2238 246.204  22
   0  16  -5 37.3452 217.417   8
   0 -16   5-136.960 191.394  48
   0  16   5-392.061 231.992  41
   0  16   5 28.3536 207.366  37
   0  16   5 243.282 261.621  36
   0  16   5-27.8386 214.400  30
   0  16   5-71.9642 268.318  31
   0  16   5-635.268 348.386  28
   0  16   5 86.2164 232.888  25
   0  16   5 306.753 271.710  18
   0  16   5 33.9164 264.683  17
   0  16   5 389.725 271.641  16
   0  16   5 101.185 228.941  19
   0  16   5 33.8070 218.670  15
   0  16   5 293.595 254.769  13
   0  16   5-31.5305 227.149  14
   0  16  -5-36.8332 217.761  12
   0  16   6 150.639 232.556  13
   0  16   6 217.604 223.959  15
   0  16  -6 262.064 219.661  12
   0  16   6 237.921 241.090  14
   0  16   6-96.2769 214.057  29
   0  16   6-227.064 305.441  28
   0  16   6 335.215 235.751  25
   0  16  -6-348.918 225.713   8
   0  16   6-35.4118 262.813  22
   0  16   6-241.450 231.432  23
   0  16   6 357.410 269.604  24
   0  16   6-76.1815 282.693  16
   0  16   6 72.2508 227.682  20
   0  16   6 74.1842 286.946  17
   0  16   6 35.8561 244.786  19
   0  16   6 109.635 256.479  18
   0  16  -6-40.7175 240.734  52
   0  16   7-521.353 246.551  13
   0  16   7-30.9125 216.966  29
   0  16   7 72.9606 302.707  28
   0  16   7-178.158 238.694  25
   0  16  -7-143.634 224.815   8
   0  16   7 35.3775 234.572  20
   0  16   7-136.971 221.512  23
   0  16   7 35.0934 255.404  22
   0  16   7-178.983 235.916  15
   0  16   7-37.1150 266.033  16
   0  16   7 148.084 274.766  17
   0  16   7 558.272 255.205  19
   0  16   7 107.877 256.416  18
   0  16   8-241.294 202.762  13
   0 -16   8 77.4392 188.786  54
   0  16   8 29.9826 210.417  20
   0  16   8 58.9818 199.025  19
   0  16   8 129.253 236.325  17
   0 -16   9 120.381 174.788  25
   0  16   9 171.581 208.394  28
   0 -16  10 38.4293 100.371  25
   0 -18   0 684.426 210.087  48
   0  18   0 530.692 203.175  47
   0  18   0 378.302 174.753   8
   0 -18   0 228.557 197.757   2
   0  18   0 440.629 188.110  13
   0  18  -1-114.474 193.138  12
   0 -18  -1 187.026 169.505  48
   0  18   1 26.8551 197.377  47
   0 -18   1-183.148 184.522  48
   0  18  -1-53.9108 197.141  47
   0  18   1 180.942 213.904  41
   0 -18   1-92.1493 189.674   2
   0 -18   1-62.2668 185.454   4
   0 -18  -1-76.7452 162.296   4
   0 -18  -1 266.525 191.027   2
   0  18  -1-110.409 187.360  52
   0  18   2 14063.8 959.395  41
   0 -18   2 13422.1 954.644   4
   0  18  -2 14718.4 954.034  12
   0  18   2 12332.5 940.088  13
   0  18  -2 14015.9 950.281  52
   0  18  -2 14111.9 950.849   8
   0 -18   2 13586.0 942.498   3
   0 -18   2 13785.6 957.010   2
   0  18  -2 13687.5 935.150  47
   0 -18   2 14456.4 957.574  48
   0 -18   3 34.7196 202.182  48
   0  18   3 70.3310 246.831  41
   0  18   3-65.5499 230.057  36
   0  18   3 100.693 194.790  37
   0  18   3 270.344 244.730  13
   0  18   3-59.5154 212.228  15
   0  18  -3 174.687 237.192  12
   0  18   3-364.699 283.657  28
   0  18  -3 341.321 216.588   8
   0 -18   3 228.819 215.460   3
   0  18  -3 174.245 237.946  52
   0 -18   4 133.307 200.041   3
   0  18  -4 384.987 252.186  52
   0  18   4 227.456 237.758  22
   0  18  -4 75.1588 217.108   8
   0 -18   4-36.3386 213.247  48
   0  18   4-74.9782 237.877  41
   0  18   4-27.3076 193.741  37
   0  18   4 248.310 242.201  36
   0  18   4-80.6939 206.275  30
   0  18   4 226.076 274.125  28
   0  18   4 131.934 222.636  15
   0  18  -4-113.877 219.301  12
   0  18   4 148.251 241.280  13
   0  18   4 125.532 263.420  17
   0  18   5 178.257 255.731  19
   0  18   5 349.627 297.983  17
   0  18   5 295.360 280.695  16
   0  18   5 149.125 247.385  36
   0 -18   5 289.473 201.612   3
   0  18   5 287.986 331.527  28
   0  18  -5 519.061 251.847   8
   0  18   5 224.431 256.859  22
   0  18   5 30.4597 221.902  23
   0  18  -5-82.0368 251.732  52
   0  18   5 234.697 254.815  13
   0  18  -5-39.6284 230.939  12
   0  18   5 356.034 250.074  15
   0  18   5-33.3091 226.329  14
   0  18  -6 269.719 233.482  12
   0  18   6 729.918 275.827  13
   0  18   6 853.101 293.513  14
   0  18   6 472.135 259.631  15
   0  18   6 791.523 243.810  29
   0  18   6 590.784 340.368  28
   0  18  -6 910.795 278.301   8
   0  18   6 303.288 267.230  22
   0  18   6 581.974 237.505  23
   0  18  -6 702.077 277.347  52
   0  18   6 474.457 302.227  17
   0  18   6 505.298 269.808  19
   0  18   6 753.937 315.650  16
   0  18   6 212.879 257.644  20
   0  18   7-67.2244 235.933  13
   0  18   7 236.752 284.953  28
   0  18  -7 34.7569 217.632   8
   0  18   7 202.557 244.489  15
   0  18   8-145.437 188.373  13
   0  18   8 162.033 240.719  28
   0  18  -8-143.934 170.189   8
   0  18   8 178.681 187.638  20
   0  18   8 104.409 189.985  19
   0  18   8 298.728 194.673  15
   0 -18   8 245.101 188.434  54
   0 -18   9 95.7984 147.532  25
   0 -20   0 6712.47 527.785   2
   0 -20   0 4984.68 496.504  48
   0  20   0 6431.23 515.707  47
   0  20   0 5360.68 476.930   8
   0  20   0 6892.84 515.123  12
   0 -20   0 5526.25 511.458   4
   0 -20  -1 274.147 186.785   2
   0 -20   1-175.961 214.272   2
   0 -20   1 211.209 215.855   4
   0 -20   1-102.043 214.370   3
   0 -20   1 206.667 208.217  48
   0 -20  -1-90.8315 184.347  48
   0  20  -1-155.915 218.842  47
   0  20   1 92.7262 223.805  47
   0  20  -1 195.108 204.939  12
   0  20   1-120.188 234.487  13
   0  20  -1-153.259 218.556   8
   0  20   2 3456.55 402.665  36
   0  20   2 4222.11 408.019  15
   0  20  -2 3994.15 421.226  12
   0  20   2 2859.21 397.775  13
   0 -20   2 4187.09 425.499   4
   0 -20   2 3947.92 412.090   3
   0 -20   2 3558.74 407.661  48
   0  20  -2 4537.21 431.722  47
   0  20  -2 3554.04 398.385   8
   0  20   3 81.5403 197.797  37
   0  20   3-291.461 262.466  36
   0  20   3-184.160 248.567  13
   0  20  -3-38.5499 231.337  12
   0  20   3 65.8908 222.337  15
   0  20   3 57.2751 266.886  28
   0 -20   3-72.2337 219.901   3
   0  20  -3 75.0290 218.402   8
   0  20  -3 38.0231 239.633  52
   0  20  -3 171.753 242.364  47
   0 -20   3-38.1166 223.635  48
   0 -20   4 4020.04 422.333  48
   0  20   4 3563.68 435.965  16
   0  20   4 3610.87 414.186  15
   0  20  -4 3405.95 425.837  12
   0  20   4 3175.43 430.438  13
   0  20   4 3195.88 443.111  28
   0  20   4 3131.17 419.988  36
   0  20  -4 3698.87 426.106   8
   0  20  -4 4367.52 457.903  52
   0 -20   4 3743.52 404.811   3
   0  20   5 183.342 293.751  16
   0  20   5-108.896 245.233  19
   0  20   5 384.444 275.777  36
   0 -20   5 165.026 202.707   3
   0  20   5 770.121 333.316  28
   0  20  -5 164.252 227.865   8
   0  20  -5 84.0188 246.738  52
   0  20   5 469.860 248.397  15
   0  20   5-39.8350 246.244  13
   0  20  -5 367.698 247.232  12
   0  20   5 101.960 237.505  14
   0  20   6 1969.36 324.765  14
   0  20   6 1524.09 319.222  13
   0  20  -6 1473.52 308.578  12
   0  20   6 1323.28 303.616  15
   0  20   6 1514.24 275.435  29
   0  20   6 1369.03 344.142  28
   0  20  -6 850.092 284.775   8
   0  20   6 1357.85 342.037  16
   0  20   6 1599.67 310.534  19
   0  20   6 1519.73 302.887  20
   0  20   7 214.400 208.224  13
   0  20  -7-63.2731 202.357   8
   0  20   7 280.069 210.159  20
   0 -20   7 306.580 201.440  54
   0  20   7 123.683 231.961  16
   0  20   7 475.852 232.386  19
   0  20   8 154.575 208.931  28
   0  20   8 152.514 169.320  19
   0  20   8 112.110 169.600  15
   0  20   8 198.975 167.020  20
   0  20  -8-128.153 154.830   7
   0 -20   9-67.3326 112.930  25
   0  22   0 2262.44 321.456  47
   0 -22   0 1528.25 288.090  48
   0 -22   0 1271.83 277.981   2
   0 -22   0 1567.04 293.444   3
   0  22   0 1716.59 276.963  12
   0 -22  -1-99.1236 193.881  48
   0 -22   1-75.3011 217.497  48
   0  22   1 34.4334 229.681  47
   0  22  -1-139.605 244.953  47
   0  22  -1 35.3213 221.138  12
   0  22   1 355.882 248.071  13
   0 -22  -1-104.786 227.370   3
   0 -22   1-37.5743 239.960   3
   0  22  -1-198.747 211.547   8
   0  22   2 3473.75 418.120  36
   0  22  -2 4263.29 430.714  47
   0 -22   2 2706.11 377.557  48
   0  22   2 2724.87 393.840  13
   0  22   2 3560.19 400.398  15
   0  22  -2 3793.10 410.873  12
   0  22  -2 3740.35 403.364   8
   0 -22   2 3366.52 394.987   3
   0 -22  -2 2967.65 369.251   3
   0  22   3 64.1175 274.077  16
   0  22   3-115.074 254.322  13
   0  22  -3-162.473 245.548  12
   0  22   3 69.6463 232.275  15
   0  22   3 77.7182 257.644  36
   0  22  -3 73.6685 257.119  47
   0 -22   3 40.0893 216.375  48
   0 -22   3-76.3696 234.160   3
   0  22  -3-236.636 233.182   8
   0  22   4 1166.73 309.282  16
   0  22   4 1515.58 316.956  19
   0  22   4 1028.26 314.699  13
   0  22   4 1566.63 303.127  15
   0  22  -4 622.181 292.744  12
   0  22   4 1020.91 327.869  28
   0  22   4 1376.15 311.643  36
   0 -22   4 832.884 271.569  48
   0  22  -4 1912.32 333.292  47
   0  22  -4 1388.60 314.843   8
   0 -22   4 988.938 263.173   3
   0  22   5-65.8037 234.614  14
   0  22   5-175.025 234.876  15
   0  22  -5-199.862 256.921  12
   0  22   5-153.678 245.354  13
   0  22   5 94.5421 279.954  28
   0  22   5-210.591 254.155  19
   0  22   5-342.347 270.644  16
   0 -22   5 451.508 201.912   3
   0  22  -5 39.8754 232.164   8
   0  22   6-59.4201 202.886  14
   0  22  -6-100.148 234.333  47
   0  22   6-125.165 242.118  16
   0  22   6 157.502 217.534  19
   0  22   6-256.169 223.149  20
   0  22   7 182.817 189.203  13
   0  22   7 238.728 223.241  28
   0  22   7 177.640 195.537  15
   0  22   7 475.795 194.670  19
   0  22  -7-215.613 164.210   8
   0  22  -7-27.2419 204.198  47
   0  22   8-199.365 144.084  19
   0  22   8-16.8353 137.535  15
   0 -22   8-45.7505 139.952  25
   0  22  -8 119.577 113.598   7
   0  22  -8-75.1017 163.401  47
   0 -24   0 5818.64 510.452  48
   0  24   0 6293.64 537.598  47
   0  24   0 4309.01 468.006  12
   0 -24   0 5797.45 512.463   3
   0 -24   1 392.517 250.654   3
   0 -24  -1-144.837 210.806   3
   0  24  -1-401.158 253.172  12
   0  24  -1-184.724 264.796  47
   0 -24   1-78.3122 217.014  48
   0 -24  -1 170.179 198.153  48
   0  24  -1 369.267 235.593   8
   0  24   1-37.5073 241.066  36
   0  24   2 27147.4 1771.97  36
   0  24   2 29855.1 1760.51  15
   0 -24   2 29047.0 1784.99  48
   0  24  -2 31243.9 1784.23  47
   0  24   2 23962.6 1740.36  13
   0  24  -2 28377.1 1776.06  12
   0  24  -2 27479.2 1760.41   8
   0 -24   2 30384.4 1783.36   3
   0 -24  -2 23650.5 1728.78   3
   0 -24   3-76.0828 209.102   3
   0  24   3 35.0537 226.821  15
   0  24   3 450.725 272.040  13
   0  24  -3-40.4916 230.229  12
   0 -24   3 119.590 201.082  48
   0  24  -3 37.5152 245.788  47
   0  24   3 391.849 261.428  36
   0  24  -3 194.502 222.993   8
   0  24  -4 233.161 224.719   8
   0 -24   4 349.554 206.938   3
   0  24   4 275.385 248.221  19
   0  24   4-32.5317 255.205  14
   0  24   4 68.3247 233.463  15
   0  24   4 37.3435 232.439  13
   0  24  -4 358.870 226.890  12
   0  24  -5-33.7079 232.713  47
   0  24   5 116.480 231.171  16
   0  24   5-52.6630 197.286  29
   0  24   6-361.519 228.442  28
   0  24   6 26.4877 180.834  19
   0  24   6 75.0906 205.284  16
   0  24   6-158.462 184.358  15
   0  24  -6-28.7135 202.600  47
   0  24  -6-59.9027 179.749   8
   0  24   6-28.6299 193.224  13
   0  24   6 278.103 183.996  14
   0  24   7 81.3793 156.726  13
   0  24  -7 21.5290 168.049  47
   0  24   7 347.642 163.341  19
   0  24   7-19.3847 155.214  15
   0  24  -7-178.666 147.370   7
   0  24  -7 251.566 151.067   8
   0  24   8 61.2367 99.0960  15
   0 -24   8-27.6565 96.7595  25
   0  26   0 10501.4 769.072  47
   0 -26   0 9115.19 734.888  48
   0 -26   0 9092.92 735.684   3
   0  26   0 10469.4 760.253  36
   0 -26   1-190.546 216.613   3
   0 -26  -1 104.163 195.731   3
   0  26   1-368.120 255.560  36
   0  26  -1 34.7505 211.593  12
   0  26   1 33.7231 223.591  15
   0  26  -1-330.080 257.396  47
   0 -26   1 415.761 218.328  48
   0  26  -2 136.767 191.177   8
   0  26  -2-148.059 199.818  12
   0  26   2 100.490 212.557  15
   0  26   2 262.194 227.565  13
   0 -26   2 112.299 200.230   3
   0 -26   3-245.876 196.360   3
   0  26   3 182.721 242.299  36
   0  26  -3 35.3031 208.732   8
   0  26  -3-141.013 236.540  47
   0  26   3 32.5631 215.907  15
   0  26  -3-37.3711 210.676  12
   0  26   3-101.304 242.040  13
   0  26   4 28.8554 201.413  14
   0  26   4-30.1501 201.093  19
   0  26   4-237.480 232.912  36
   0  26  -4 32.8179 230.314  47
   0 -26   4 184.084 188.132   3
   0  26   5-26.0927 188.942  19
   0  26  -5 89.3460 166.486   8
   0  26  -5-142.619 201.261  47
   0 -26   5-261.195 157.439   3
   0  26   5-323.563 181.138  14
   0  26   5 259.562 180.200  15
   0  26   5 564.190 219.196  13
   0  26   6-220.823 154.636  15
   0  26   6-20.2265 166.558  19
   0  26  -6 69.3624 156.967   8
   0  26  -6 316.609 173.416  47
   0  26   6-307.747 169.321  13
   0  26   6-19.4802 155.322  14
   0  26  -7 65.2614 101.950   7
   0  26   7 173.326 111.525  15
   0  26   7-12.7886 115.196  19
   0  28   0 3527.53 377.684  36
   0  28  -1 33.2319 222.963  47
   0  28   1-32.5611 218.462  36
   0  28  -2 561.160 200.379   8
   0  28   2 620.092 247.030  36
   0  28  -2 1224.24 264.490  47
   0  28   3-239.597 201.374  13
   0  28   3 82.0062 191.879  15
   0  28   3-53.8807 197.069  19
   0  28  -3-56.9106 164.409   8
   0  28   3-31.0718 206.041  36
   0  28  -3-150.684 214.918  47
   0 -28   3-29.4254 174.010   3
   0  28   4-23.7865 177.414  19
   0  28  -4 237.664 165.354   8
   0  28  -4-26.7109 189.497  47
   0  28   4 98.7745 177.025  13
   0  28   4-93.1110 170.284  14
   0  28   4 47.9857 172.003  15
   0 -28   4 195.602 164.086   3
   0  28   5-57.3681 146.615  19
   0  28   5 247.053 150.865  15
   0  28   5 18.7824 157.632  14
   0  28   5-143.505 153.599  13
   0  28  -5-87.0469 183.322  47
   0  28  -6 228.124 133.330  47
   0  28   6 112.996 113.086  15
   0  28   6 155.192 121.689  19
   0  28  -6-117.787 113.464   7
   0  30   0 4291.97 397.932  36
   0 -30   0 4123.36 396.291   3
   0  30   1 25.4020 184.865  36
   0  30  -1 94.2019 172.246  15
   0  30   1-120.640 184.164  15
   0 -30  -1-44.0205 148.549   3
   0 -30   1-78.8180 163.364   3
   0 -30   2 50.4485 164.256   3
   0  30   2 113.323 174.620  15
   0  30  -2 239.862 166.501  15
   0  30   2-107.360 171.952  19
   0  30   2 176.935 180.292  36
   0  30  -3 69.6445 172.294  47
   0  30   3-68.7911 151.231  13
   0  30   3-40.3219 153.886  15
   0  30   3 384.177 175.351  14
   0  30   3 116.405 159.741  19
   0 -30   3-110.392 151.585   3
   0  30  -4-17.3188 128.588   7
   0  30  -4 115.608 158.686  47
   0  30   4 95.5092 135.644  19
   0 -30   4 33.7228 118.396   3
   0  30   4 138.923 131.537  13
   0  30   4-32.4627 132.646  15
   0  30   4 215.283 148.629  14
   0  30  -5 89.5360 96.4213   7
   0 -32   0 1224.84 172.537   3
   0 -32   1-87.9991 122.283   3
   0  32   2 193.040 114.581  19
   0 -32   2 300.250 128.857   3
   0  32   2 31.0171 142.217  14
   0 -32   3-163.620 108.970   3
   0  32   3-89.3507 122.773  14
  -1   1   1 72104.6 4069.98  37
  -1   1   1 71035.6 4067.77  35
  -1  -1   1 70643.3 4069.71  37
  -1   1   1 71739.4 4069.47  36
   1   1   1 71646.4 4066.56  37
  -1   1  -1 67835.6 4063.28  50
  -1   1   1 69192.6 4068.11  54
   1   1   1 70292.3 4066.51  54
  -1   1  -1 70685.2 4068.37  49
  -1  -1   1 71587.5 4066.48   2
   1   1  -1 68456.6 4065.81   2
  -1   1   1 70297.7 4070.73  26
  -1  -1   1 70727.1 4069.60  26
  -1  -1   1 70692.9 4067.85  48
   1   1   1 71324.8 4071.10  46
   1  -1   1 75649.5 4069.14  49
  -1   1   1 72284.0 4066.61  39
   1   1   2 37217.1 2139.88  54
  -1   1   2 37740.5 2142.30  54
   1   1   2 36753.2 2145.70  23
   1   1   2 34749.0 2146.46  22
   1  -1   2 36686.4 2143.85  22
  -1   1   2 37630.0 2145.48  21
   1  -1   2 35919.5 2139.75  23
  -1  -1   2 36201.2 2142.13  20
   1   1   2 37356.9 2144.31  21
   1  -1   2 37311.3 2144.86  20
   1  -1  -2 34288.9 2123.48   2
  -1  -1  -2 32987.0 2122.98  49
   1  -1   2 37427.4 2144.79  46
   1   1   2 34993.2 2146.45  46
   1  -1   2 35604.2 2127.14  48
  -1  -1   2 37359.8 2147.84  42
  -1   1   2 37599.0 2139.57  39
  -1   1   2 36972.2 2144.26  42
   1   1   2 36784.8 2142.13  42
   1   1   2 38145.4 2146.01  38
   1   1   2 36490.9 2133.83  36
   1   1   2 37570.3 2146.10  34
  -1   1   2 37015.3 2146.35  38
  -1  -1   2 36421.8 2144.46  37
   1   1   2 37517.9 2141.71  37
   1  -1   2 35947.6 2143.55  34
  -1  -1   2 36061.6 2145.38  38
  -1   1   2 38005.6 2144.74  37
   1  -1   2 37757.0 2146.86  38
   1   1   2 37144.1 2141.13  30
   1  -1   2 36602.5 2141.34  29
  -1   1   2 37779.7 2143.21  29
   1   1   2 37815.9 2140.33  29
  -1  -1   2 36761.9 2144.11  29
  -1   1   2 35587.0 2142.62  30
  -1  -1   2 37483.5 2146.33  26
  -1   1   2 37536.7 2147.34  27
  -1   1   2 36344.4 2147.01  26
   1   1   2 37526.0 2150.17  27
  -1  -1   2 37260.2 2140.70  27
   1   1   2 38713.9 2149.10  26
   1   1   2 39502.3 2142.96  14
  -1   1   2 37777.8 2141.50  14
  -1   1   2 36995.8 2136.98  13
   1  -1   2 38295.5 2137.72  19
   1   1   2 37985.6 2144.05  15
   1  -1   2 37290.0 2143.40  15
  -1  -1   2 37968.5 2141.24  16
   1   1   2 36809.1 2139.17  19
  -1   1   2 38091.0 2143.05  19
  -1  -1   2 38335.8 2141.30  19
  -1  -1   2 38241.6 2143.08  15
   1  -1   2 36414.9 2135.25  16
  -1   1   2 36011.1 2144.80  16
  -1   1   2 37091.3 2142.90  15
  -1   1  -3-83.9270 107.879   8
   1   1  -3-62.2744 100.734   8
  -1   1   3 57.8008 136.685  54
  -1   1  -3-35.3126 95.9017  51
   1   1   3 147.042 136.103  54
  -1  -1   3-31.0005 136.009  20
  -1   1   3 84.4155 144.297  21
   1  -1   3 114.190 151.865  22
   1   1   3-184.162 149.809  23
   1   1   3 153.517 145.401  21
  -1  -1   3 159.186 135.671  23
  -1   1   3-33.0081 151.732  23
   1  -1   3-49.5905 141.828  21
   1  -1   3 117.880 142.548  20
   1   1   3 130.553 154.561  20
   1   1   3 21.8805 157.852  22
   1  -1   3 107.767 138.272  23
  -1  -1   3 39.5978 145.717  22
   1  -1   3 43.5871 70.7119   3
   1  -1   3-31.7826 149.519  46
   1   1   3-11.2160 130.110  38
   1   1   3 88.7738 146.604  39
  -1  -1   3 128.737 138.807  37
  -1   1   3 80.2821 135.891  38
   1   1   3 50.0865 133.849  37
   1  -1   3 136.958 137.759  38
  -1   1   3 237.045 142.787  39
  -1   1   3 148.456 139.355  37
  -1  -1   3-45.4762 135.469  38
   1   1   3 86.6493 126.141  29
   1  -1   3-60.0832 130.182  29
  -1   1   3 20.5227 132.349  29
   1   1   3 33.1473 152.796  34
   1  -1   3 85.6926 142.484  34
  -1   1   3 198.219 142.464  30
  -1  -1   3 84.2060 132.698  29
   1  -1   3 211.328 166.724  27
   1   1   3 45.7293 174.334  27
  -1  -1   3 241.249 154.996  27
  -1   1   3 173.151 167.824  27
  -1  -1   3-11.3333 141.681  26
  -1   1   3-220.654 153.548  26
  -1  -1   3-193.299 161.709  28
  -1  -1   3-18.0435 140.988  16
   1  -1   3 34.7202 126.045  19
   1   1   3 64.6213 133.545  19
  -1   1   3 71.4995 129.841  15
  -1   1   3 68.6466 135.244  19
   1  -1   3 186.520 138.866  15
  -1  -1   3 103.944 131.224  19
   1   1   3 134.613 138.358  15
  -1  -1   3 222.132 144.010  15
  -1   1   3 40.0193 143.807  16
   1  -1   3 240.028 138.166  16
  -1   1   3 134.299 137.356  14
  -1   1   3 63.2360 116.078  13
   1   1  -3-75.4944 94.8625  12
  -1   1  -3-32.1203 95.3864  12
   1   1   3 48.0507 142.150  14
   1   1   3-44.2356 110.638  13
  -1  -1   3 78.3766 98.1408  13
   1   1   3 282.360 137.904  42
  -1   1   3-21.1941 148.361  42
  -1  -1   3 158.264 148.331  42
   1   1   4 483.064 157.851  54
   1  -1   4 258.756 148.881  54
  -1  -1   4-67.5138 156.284  54
  -1   1   4 473.893 163.681  54
  -1   1   4 227.456 161.715  20
   1   1   4-30.6434 183.804  22
  -1  -1   4 411.759 172.497  21
   1  -1   4 120.883 153.461  20
  -1   1   4-30.2603 179.160  22
  -1  -1   4 325.696 152.108  23
  -1  -1   4 191.099 156.787  20
   1  -1   4 241.888 153.536  21
   1   1   4 382.792 171.448  20
   1   1   4 226.558 158.813  23
  -1  -1   4 283.094 174.163  22
   1  -1   4 13.9472 146.697  23
  -1   1   4 237.852 165.059  21
   1  -1   4 29.3553 168.145  22
  -1   1   4 15.3353 157.328  23
   1   1   4 101.327 155.474  21
   1   1   4 445.370 156.883  38
  -1   1   4 194.034 149.616  38
  -1   1   4 152.167 156.356  35
  -1   1   4 254.557 153.248  37
  -1  -1   4 513.432 167.454  38
   1   1   4 222.628 163.243  39
   1   1   4 46.8759 150.731  34
   1   1   4 124.889 138.059  29
  -1  -1   4 296.026 159.027  34
  -1   1   4 142.221 158.389  34
   1  -1   4 137.686 154.964  34
  -1   1   4 261.694 150.307  29
  -1  -1   4 237.450 155.306  29
  -1  -1   4 136.809 160.951  28
  -1   1   4 52.4442 192.492  28
   1   1   4 31.7851 193.421  27
  -1   1   4 152.183 192.062  27
  -1  -1   4 97.2887 169.215  27
  -1   1   4 49.7017 165.150  26
  -1  -1   4-276.272 169.603  26
   1  -1   4 14.8793 185.596  27
  -1  -1   4 95.1395 176.402  42
  -1   1   4 211.344 160.244  42
  -1   1   4-41.3112 170.630  16
  -1   1   4 354.964 154.856  19
   1   1   4-13.0155 142.401  19
   1  -1   4 174.114 134.890  19
  -1  -1   4 278.472 150.118  19
  -1   1   4 101.991 140.195  15
   1  -1   4 58.5588 149.462  15
  -1  -1   4 315.786 147.299  15
  -1  -1   4 138.892 152.681  16
   1   1   4 280.311 156.619  15
   1  -1   4 236.611 160.202  16
   1   1   4 26.5458 155.745  16
   1   1  -4 233.720 111.095   8
  -1   1  -4 266.553 100.349   8
  -1  -1   4 137.751 103.263  13
  -1   1  -4 103.992 90.8833  12
   1   1   4 87.0536 117.968  13
  -1   1   4 124.061 118.632  13
   1  -1   4 221.268 95.8266  13
   1   1   5-203.684 179.780  39
  -1   1   5 88.0446 166.588  39
   1   1   5-83.9897 167.388  34
  -1   1   5 16.7336 171.785  35
   1  -1   5-127.449 177.763  39
  -1  -1   5-45.8218 155.613  35
  -1  -1   5 258.886 176.287  39
   1  -1   5-62.2383 176.711  34
  -1   1   5-195.447 172.397  38
  -1   1   5 118.331 165.517  29
   1   1   5-37.8676 165.917  29
  -1  -1   5-231.635 178.052  34
  -1   1   5 170.918 177.951  34
   1   1   5 231.891 205.824  27
  -1   1   5 103.330 190.893  28
   1   1   5-17.1968 190.616  28
  -1  -1   5 285.645 180.437  28
  -1  -1   5 94.3558 191.772  27
   1  -1   5 297.958 202.376  27
   1  -1   5-105.383 172.182  28
  -1   1   5 203.931 206.705  27
  -1   1   5-81.3229 175.059  20
   1  -1   5-203.635 167.182  23
   1   1   5-288.260 189.533  20
   1   1   5-117.177 172.312  21
   1  -1   5 80.7571 168.161  20
  -1   1   5-36.3138 174.795  25
   1   1   5-239.052 182.505  25
   1   1   5 20.0576 162.539  23
   1   1   5-82.5057 189.274  22
   1  -1   5-57.6309 173.485  21
  -1   1   5 20.5062 170.147  23
  -1  -1   5-59.6706 177.277  20
  -1  -1   5-56.9780 163.538  23
  -1   1   5-79.7936 190.388  21
  -1  -1   5 173.464 182.878  22
  -1  -1   5 138.698 176.008  21
   1  -1   5-78.9800 186.243  22
  -1   1   5 182.285 188.179  22
  -1   1   5 89.7038 124.420  13
   1   1   5 59.6136 161.029  15
  -1   1   5 163.675 156.032  19
   1   1   5-157.092 183.194  16
  -1   1   5 19.6403 159.798  15
  -1  -1   5 19.3799 159.560  15
   1  -1   5-15.8167 161.554  16
   1  -1   5-98.5142 164.734  15
  -1   1   5-36.1322 177.852  16
   1  -1   5-67.2446 149.834  19
   1   1   5 34.8009 159.672  19
  -1  -1   5 336.834 166.220  19
   1  -1   6 21.6319 197.251  35
   1   1   6-161.236 213.352  35
  -1   1   6-275.077 197.158  34
   1   1   6 136.525 201.667  34
  -1  -1   6-191.700 207.114  34
   1  -1   6 134.060 193.161  34
  -1   1   6-22.1928 209.956  32
  -1   1   6-144.626 209.032  33
   1   1   6 72.7472 200.431  33
   1  -1   6-48.2885 198.011  33
   1  -1   6-153.342 221.629  27
   1   1   6 27.0640 231.369  27
  -1   1   6 232.860 210.667  28
   1   1   6 560.401 227.845  28
  -1   1   6-23.3701 187.081  19
   1   1   6-202.120 181.993  19
   1   1   6 103.194 192.382  15
  -1   1   6 204.156 203.440  15
   1   1   6 154.793 207.339  16
   1   1   6 159.429 224.675  22
   1  -1   6-175.037 200.170  21
  -1  -1   6 195.650 186.665  23
   1   1   6-71.5265 208.931  25
  -1  -1   6 128.180 189.341  20
  -1  -1   6 71.0163 206.725  25
  -1   1   6-235.509 200.605  25
  -1   1   6 103.219 195.158  21
  -1   1   6 52.6966 200.189  20
  -1   1   6-105.108 219.704  22
  -1  -1   6 149.826 206.397  22
   1  -1   6 23.8191 182.626  23
  -1  -1   6-205.060 215.931  21
  -1   1   6 156.204 195.060  23
   1   1   6-228.398 197.187  23
   1   1   6 52.9374 197.379  20
   1  -1   6 215.184 210.241  25
   1  -1   6-70.3908 211.899  39
   1   1   6 190.727 213.904  39
  -1  -1   6-66.9357 195.522  39
  -1   1   6 45.2506 191.309  39
   1   1   6 22.9663 201.256  54
   1  -1   6 45.4957 187.292  54
  -1  -1   6 140.452 193.485  54
  -1   1   6 141.398 199.267  54
  -1  -1   7-199.462 219.127  34
   1   1   7 133.557 235.632  34
  -1   1   7-101.031 219.259  34
   1  -1   7 32.8246 217.680  34
  -1   1   7-295.443 223.765  32
   1   1   7-56.2955 244.144  32
   1   1   7-384.977 239.059  33
  -1  -1   7 238.148 220.454  32
  -1   1   7-295.590 235.692  33
  -1  -1   7-148.188 230.337  33
   1  -1   7-118.539 242.128  33
  -1   1   7-73.1357 235.412  28
  -1  -1   7 202.667 211.803  23
   1   1   7-290.634 237.462  25
  -1   1   7-154.257 221.176  23
   1  -1   7-168.699 205.691  23
  -1  -1   7-86.6535 238.793  25
   1   1   7-181.812 222.765  23
   1  -1   7-116.678 239.272  25
  -1   1   7 190.060 254.666  22
  -1   1   7-430.875 248.270  25
  -1   1   7-192.798 229.462  39
   1   1   7 57.7161 229.145  39
   1  -1   7 313.863 228.460  39
  -1  -1   7 108.666 223.725  39
   1  -1   7 363.311 218.155  54
   1   1   7-196.682 223.108  54
  -1  -1   7-86.1100 224.056  54
  -1   1   7-230.776 225.176  54
   1  -1   8 131.009 244.250  33
  -1   1   8-65.2904 242.290  33
   1   1   8 32.7200 227.163  33
   1   1   8 30.8270 234.231  32
  -1  -1   8 98.8997 227.614  33
  -1   1   8-146.002 241.369  32
  -1  -1   8-374.552 246.324  32
   1  -1   8-91.3531 241.755  32
  -1   1   8-189.204 255.555  17
   1  -1   8-210.158 215.199  23
   1   1   8 128.076 237.644  25
   1  -1   8 292.667 262.469  25
   1   1   8-226.137 218.037  23
  -1  -1   8 64.3881 236.634  25
  -1   1   8-351.710 245.161  25
  -1  -1   8 214.002 215.721  23
  -1   1   8-65.6835 225.489  23
  -1  -1   8-32.0985 221.621  54
  -1   1   8 64.6243 225.561  54
   1  -1   8 62.4571 228.410  54
   1   1   8 31.5061 219.935  54
  -1   1   8-37.3983 232.549  34
  -1  -1   8-221.754 226.649  34
   1   1   9-30.0259 248.214  17
  -1  -1   9-30.5884 228.138  25
  -1   1   9 332.960 230.016  25
   1  -1   9 154.625 228.442  25
   1   1   9-61.3166 231.902  25
   1   1   9-29.6202 213.432  39
   1  -1   9 29.3597 217.933  39
  -1   1   9 433.696 233.234  33
   1   1   9 62.3868 234.853  33
   1  -1   9 93.2700 218.231  33
  -1  -1   9-31.3114 230.170  33
  -1  -1  10 119.188 186.053  33
   1  -1  10 71.5096 195.507  33
   1  -1  10 213.741 192.476  25
  -1  -1  10-140.489 198.736  25
   1   1  10 23.5623 195.528  25
  -1   1  10 208.556 193.035  25
   1   1  10-25.3016 202.560  18
   1  -1  10-172.311 203.481  18
  -1   1  10 48.3754 202.254  18
  -1  -1  10-69.7401 203.732  18
   1   1  10 221.666 204.067  24
  -1   1  10 253.301 197.592  24
   1  -1  10-21.5352 186.774  24
   1   1  11-10.4495 117.561  24
  -1   1  11-142.125 130.145  24
  -1  -1  11 44.7746 125.405  24
  -1   1  11 139.490 127.537  25
  -1  -1  11-25.7929 121.282  25
   1  -1  11 92.9348 127.445  25
   1   1  11-78.7768 126.757  25
   1   3   0 3.55583 55.2305  52
   1  -3   0 6.97884 55.4935   2
   1   3   0 33.9057 49.2622  49
   1  -3   0 50.7875 51.7683  49
  -1  -3   0 70.5788 55.1696  48
  -1  -3   1 1587.52 143.444  48
   1  -3   1 1624.14 141.045  49
  -1  -3   1 1731.08 115.739  46
   1   3   1 1416.03 148.585  39
  -1   3   1 1723.09 147.397  39
  -1   3   1 1482.57 142.415  36
   1   3   1 1549.78 133.623  34
  -1   3   1 1611.92 153.642  35
   1   3   1 1532.29 153.896  35
  -1   3   1 1551.75 146.563  32
  -1   3   1 1531.56 149.786  31
   1   3   1 1795.39 150.819  32
   1   3   1 1510.03 138.170  33
  -1  -3   1 1697.95 124.535  26
  -1   3   1 1478.34 130.422  26
   1   3   1 1492.23 130.188  26
   1   3   1 1718.77 156.603  27
   1   3   1 1562.79 141.274  23
   1  -3   1 1871.39 145.277   2
  -1  -3   1 1503.27 139.508   2
  -1   3   1 1418.79 137.558  54
  -1   3  -1 1503.12 139.923  51
   1  -3   2 37644.0 2118.67   4
  -1  -3   2 35272.3 2115.81   4
   1  -3   2 34850.4 2105.91   3
  -1  -3   2 38814.3 2115.71   2
  -1   3  -2 37378.5 2110.24  51
   1   3   2 36628.3 2112.31  54
  -1   3   2 36896.9 2113.74  54
  -1  -3   2 36634.7 2106.42  22
   1   3   2 35596.4 2118.56  23
   1  -3   2 36257.8 2102.63  23
  -1  -3   2 36016.4 2110.96  20
  -1   3   2 36464.6 2117.16  21
  -1   3  -2 34939.8 2111.44   8
   1   3  -2 35769.2 2114.19   8
  -1  -3   2 36674.9 2113.68  48
   1  -3   2 38305.0 2112.21  48
   1  -3   2 36215.8 2110.50  46
   1   3   2 35480.0 2104.82  42
   1   3   2 35089.5 2115.69  39
  -1  -3   2 36721.5 2121.50  42
  -1   3   2 36626.5 2113.10  39
   1   3   2 35816.8 2115.71  34
  -1   3   2 36946.1 2114.82  37
   1   3   2 35067.4 2109.13  37
  -1   3   2 36851.8 2117.55  35
  -1  -3   2 36985.8 2115.84  38
   1   3   2 37199.8 2114.24  38
  -1   3   2 36045.3 2114.67  36
   1   3   2 37043.9 2111.41  36
   1   3   2 35401.4 2109.04  30
  -1   3   2 35821.5 2111.64  32
   1   3   2 35236.0 2112.12  33
  -1   3   2 36621.0 2114.39  30
   1   3   2 35247.8 2122.77  27
  -1   3   2 36327.1 2117.63  26
  -1   3   2 37850.0 2124.58  27
  -1  -3   2 37094.2 2103.88  27
   1   3   2 36440.4 2114.08  25
  -1   3   2 36725.3 2112.92  25
   1   3   2 36321.7 2116.30  26
  -1  -3   2 35761.5 2112.73  26
  -1   3  -2 36610.3 2111.72  12
  -1   3   2 36328.7 2115.32  13
   1   3  -2 34012.0 2106.54  11
   1   3   2 35757.0 2114.07  15
  -1   3   2 36586.6 2115.11  19
  -1   3   2 36895.7 2115.67  15
  -1   3  -3 752.901 134.486   8
   1   3  -3 691.036 132.163   8
   1   3   3 1007.25 166.508  54
  -1   3   3 912.277 161.408  54
  -1   3  -3 853.357 133.196  51
   1  -3   3 698.241 140.325  23
  -1  -3   3 782.714 139.493  23
   1   3   3 359.378 160.520  23
   1  -3   3 835.548 164.802  22
  -1   3   3 583.695 164.919  23
   1   3   3 980.667 170.891  25
  -1  -3   3 526.630 151.547  20
  -1   3   3 744.677 165.159  25
  -1   3   3 799.770 167.844  21
  -1  -3   3 645.807 157.057  22
  -1  -3   3 832.862 135.624   4
   1  -3   3 1056.62 118.840   3
  -1  -3   3 704.034 109.439   3
   1  -3   3 685.868 162.412  46
   1  -3   3 580.942 115.106  48
  -1  -3  -3 539.147 68.6331  49
   1   3   3 654.310 167.644  39
   1   3   3 878.988 147.701  42
  -1   3   3 643.205 154.333  42
  -1   3   3 940.084 167.857  39
  -1   3   3 653.946 147.616  36
  -1   3   3 1004.28 158.949  38
   1   3   3 805.664 152.740  37
   1   3   3 749.656 143.927  36
  -1   3   3 1101.60 162.901  37
  -1  -3   3 854.201 162.884  38
  -1   3   3 765.545 167.532  35
   1   3   3 1053.79 162.843  38
   1   3   3 944.506 165.131  34
   1   3   3 778.473 145.737  29
  -1   3   3 928.550 171.099  32
  -1   3   3 814.487 163.276  30
   1   3   3 877.416 159.491  30
   1   3   3 854.140 164.262  33
  -1   3   3 837.537 156.492  34
   1  -3   3 429.634 151.124  34
  -1   3   3 929.823 196.886  27
  -1  -3   3 803.327 158.668  26
  -1   3   3 957.579 162.370  29
  -1  -3   3 779.154 141.056  28
  -1  -3   3 528.942 154.157  27
   1   3   3 931.322 164.913  26
  -1   3   3 517.422 159.754  26
   1   3   3 977.062 196.975  27
  -1   3  -3 518.922 123.863  12
  -1   3   3 973.758 160.240  15
   1   3  -3 739.849 133.452  12
   1   3   3 866.090 158.545  15
   1   3   3 859.110 162.681  14
  -1   3   3 716.070 158.155  14
  -1   3   3 706.105 148.029  13
   1  -3   3 1059.79 146.260  16
  -1   3   3 876.884 179.696  16
  -1   3   3 1030.04 159.662  19
   1   3   3 1154.51 159.020  19
  -1   3   4 99.0796 163.209  54
   1   3   4-164.480 150.966  54
  -1   3   4 49.9008 167.747  23
   1   3   4-113.070 161.669  25
  -1  -3   4-58.4264 161.226  20
  -1  -3   4-13.4322 156.420  22
   1  -3   4-141.070 166.506  22
   1  -3   4-172.260 166.181  21
   1  -3   4-88.7410 139.936  23
   1   3   4-227.947 184.341  22
  -1   3   4 138.742 164.514  21
  -1  -3   4-156.368 144.770  23
  -1   3   4 180.001 159.021  25
   1   3   4-81.9299 164.387  23
   1  -3   4-93.2061 82.3388   3
  -1   3   4-229.088 162.227  37
   1   3   4 86.6175 143.300  37
  -1   3   4-148.811 144.914  38
   1   3   4-16.0380 158.337  34
   1   3   4-96.1745 148.947  38
   1   3   4 230.313 186.319  35
  -1   3   4 14.3147 161.402  35
  -1   3   4 161.985 165.566  32
   1  -3   4 60.2227 148.237  34
   1   3   4 13.9951 140.038  29
   1   3   4-28.3849 156.315  33
   1   3   4-14.2251 146.786  30
  -1   3   4 80.8450 152.987  34
  -1   3   4-44.4845 141.131  29
  -1   3   4 45.0513 161.004  30
  -1   3   4 68.0795 170.745  26
  -1  -3   4 18.8221 136.482  28
  -1   3   4-193.920 205.697  28
   1  -3   4-9.36587 135.485  28
   1   3   4-291.006 209.578  27
   1  -3   4 238.735 164.806  27
  -1  -3   4-76.5435 157.298  27
  -1  -3   4-241.311 170.478  26
  -1   3   4-100.478 191.158  27
  -1   3   4-98.5453 112.507  41
   1   3   4 147.086 164.803  39
  -1   3   4 29.1264 156.498  42
  -1   3   4-55.5107 152.180  39
  -1   3   4-15.1423 145.796  15
   1   3   4-152.579 151.860  15
   1   3   4-140.322 153.534  19
   1   3   4-176.045 167.180  20
  -1   3   4-212.347 173.141  16
  -1   3   4 29.0614 147.306  19
   1   3  -4 63.8044 116.756   8
  -1   3  -4-215.293 129.713   8
   1   3   4-61.5510 135.293  13
  -1   3   4 42.5716 153.540  14
   1   3  -4-87.6535 121.997  12
  -1   3  -4 88.3585 109.647  12
  -1   3   4-50.7101 137.174  13
   1   3   4 142.194 151.042  14
   1   3   5 387.266 198.937  23
  -1   3   5 668.354 224.321  22
   1   3   5 475.432 219.827  22
   1  -3   5 660.246 200.306  21
   1   3   5 658.918 204.391  20
  -1   3   5 1254.60 215.313  20
  -1  -3   5 936.543 190.107  23
  -1   3   5 549.708 211.782  23
   1  -3   5 636.524 186.146  23
  -1  -3   5 439.346 196.649  22
  -1  -3   5 822.987 203.146  21
  -1   3   5 834.485 208.485  25
   1   3   5 1180.64 220.955  25
  -1   3   5 868.428 206.977  42
  -1   3   5 1010.00 208.254  39
   1   3   5 885.734 212.067  39
  -1   3   5 883.901 195.043  38
  -1   3   5 688.886 204.411  35
   1   3   5 774.894 200.867  34
   1  -3   5 838.917 200.397  34
   1   3   5 497.010 181.619  38
  -1  -3   5 901.659 204.605  34
  -1   3   5 693.356 195.489  33
  -1   3   5 700.172 205.437  32
   1   3   5 977.647 220.800  32
  -1   3   5 500.259 201.651  34
  -1   3   5 796.175 198.358  29
   1   3   5 894.986 199.965  33
   1   3   5 838.469 193.260  29
   1   3   5 383.705 224.527  27
   1  -3   5 845.517 218.539  27
  -1   3   5-19.3379 226.030  28
  -1  -3   5 523.935 206.807  27
  -1   3   5 892.095 194.769  15
   1   3   5 597.818 202.894  16
  -1   3   5 729.981 206.400  16
  -1   3   5 650.125 184.687  19
   1   3   5 410.218 184.078  15
   1   3   5 685.354 183.192  19
  -1   3   5 730.932 169.509  13
   1   3   5 463.664 156.727  13
   1   3  -5 542.926 152.874   8
   1   3   6 527.776 210.991  34
  -1   3   6 313.590 202.043  38
  -1  -3   6 336.619 208.486  39
   1  -3   6 212.348 216.297  39
   1   3   6 544.472 239.237  35
  -1   3   6 815.534 230.487  35
   1  -3   6 769.120 225.187  34
  -1   3   6 167.970 205.666  34
  -1   3   6 465.885 209.943  29
  -1   3   6 851.102 234.853  32
   1   3   6 432.162 225.517  32
  -1   3   6 437.205 223.263  33
   1   3   6 735.266 227.359  33
  -1  -3   6 434.063 226.855  34
   1   3   6 718.440 266.028  27
  -1  -3   6 807.093 223.012  54
   1   3   6 729.805 226.446  54
   1  -3   6 414.314 209.768  54
  -1   3   6 361.272 208.554  54
  -1   3   6 644.256 220.079  25
   1   3   6 278.230 235.199  22
   1  -3   6 450.999 219.854  21
  -1  -3   6 698.847 236.942  21
  -1   3   6 138.293 232.962  22
   1   3   6 677.720 223.191  25
  -1   3   6 498.031 219.609  23
   1   3   6 572.594 224.506  23
  -1   3   6 652.663 240.777  20
   1   3   6 573.962 241.976  20
   1   3   6 318.225 214.878  39
  -1   3   6 562.650 226.160  39
  -1   3   6 420.098 234.097  16
  -1   3   6 341.422 213.831  15
  -1   3   6 267.737 199.242  19
   1   3   6 529.058 220.451  15
   1   3   6 384.866 222.518  16
   1   3   6 517.995 211.737  19
  -1  -3   7 229.464 244.081  34
   1   3   7 440.535 243.685  34
   1  -3   7 386.730 234.191  34
  -1   3   7 339.173 241.388  34
   1   3   7 666.958 254.881  35
   1   3   7 259.208 237.026  32
  -1   3   7 82.7884 235.035  32
   1  -3   7-29.6640 232.343  33
  -1   3   7 737.477 260.144  33
   1   3   7 770.902 250.557  33
   1   3   7 807.714 290.879  28
  -1   3   7 218.509 262.940  28
   1  -3   7 196.236 210.971  54
   1   3   7 631.026 239.726  54
  -1   3   7 117.281 231.643  54
  -1  -3   7 259.703 237.475  54
   1   3   7 493.868 236.808  20
  -1   3   7 519.663 242.192  25
   1   3   7 384.935 240.022  23
  -1   3   7 195.770 234.692  23
   1   3   7 234.044 275.989  22
   1   3   7 231.667 226.856  25
  -1  -3   7 528.696 240.747  25
   1  -3   7 206.948 236.509  25
   1  -3   7 456.557 242.437  21
  -1   3   7 589.553 242.710  20
  -1  -3   7 406.621 241.705  21
  -1   3   7-299.018 268.878  22
   1  -3   7 458.307 226.342  39
  -1   3   7 425.134 240.462  39
   1   3   7 384.295 244.189  39
  -1  -3   7 408.575 240.328  39
  -1   3   7 380.211 225.111  19
   1   3   7 96.3325 233.349  15
  -1   3   7 191.187 235.030  15
   1   3   7 511.103 251.313  16
   1   3   7 254.457 209.750  19
  -1   3   8-226.369 242.305  33
   1   3   8 187.354 239.421  32
  -1   3   8-89.2311 237.124  32
   1  -3   8-131.141 233.779  33
   1   3   8 746.812 264.195  33
  -1  -3   8 284.697 237.142  32
   1  -3   8 301.893 237.649  32
  -1  -3   8-198.621 249.204  33
  -1   3   8 364.044 256.978  28
   1   3   8-56.0233 240.345  28
   1   3   8-318.668 245.435  25
  -1   3   8 125.773 228.833  25
   1   3   8 286.583 236.328  54
   1  -3   8-31.1029 220.626  54
  -1  -3   8-64.0865 224.890  54
  -1   3   8-195.690 251.197  54
   1  -3   8-32.7606 239.608  25
  -1  -3   8 324.940 243.470  25
   1   3   8 68.2670 226.314  23
  -1   3   8-105.017 232.096  23
  -1   3   8-201.404 265.365  17
  -1  -3   8 216.943 223.282  34
   1   3   9-61.4966 219.243  33
   1  -3   9 370.205 230.051  33
  -1  -3   9-404.846 224.351  33
  -1   3   9-30.3670 208.481  33
  -1   3   9-366.217 249.441  18
   1   3   9 63.2685 263.489  17
  -1   3   9-89.3973 221.151  25
   1   3   9-120.952 234.949  25
  -1  -3   9 215.195 229.244  25
   1   3   9-119.918 252.550  24
   1  -3   9 155.111 237.850  25
   1  -3   9 373.774 220.443  39
   1  -3  10 162.055 188.418  33
  -1  -3  10-46.9044 185.451  33
   1  -3  10 420.478 201.913  25
  -1   3  10 494.797 212.193  25
   1   3  10-22.9333 191.801  25
  -1  -3  10 186.152 195.342  25
   1   3  10-203.289 195.760  18
  -1   3  10-24.4845 201.642  18
   1   3  10 89.1505 190.591  24
   1  -3  10-40.7261 183.357  24
  -1   3  10 22.9943 195.201  24
  -1   3  11-118.327 126.053  24
   1   3  11 42.7129 116.136  24
  -1  -3  11-164.252 125.484  25
  -1   3  11 119.908 124.107  25
   1   3  11-162.734 126.641  25
   1  -3  11-181.311 136.979  25
  -1  -5   0 104.795 76.1992  49
   1  -5   0-58.2671 80.7170  49
   1   5   0-37.2254 82.8611  43
  -1   5   0 98.4414 74.4721  43
  -1   5   0-14.1616 87.6198  44
  -1   5   0 36.3170 95.8325  41
   1   5   0 66.1475 106.865  40
  -1  -5   0 19.5207 93.6685   5
   1   5   0 152.971 101.791  31
   1  -5   0 99.8556 90.0056   2
   1   5   0 68.0776 96.3261  52
   1  -5   1 24724.7 1441.63   4
  -1  -5   1 24535.9 1442.53   5
  -1  -5   1 24960.7 1436.54   1
  -1  -5   1 24999.1 1440.54   2
   1  -5  -1 23790.7 1421.59   2
   1  -5   1 26388.6 1442.87   2
   1   5   1 24932.0 1409.42  53
   1  -5  -1 24642.5 1422.82  49
   1   5   1 23124.8 1431.40  24
   1   5   1 23949.5 1430.37  23
  -1   5   1 23492.7 1428.57  24
   1   5  -1 23792.3 1436.38   8
  -1   5  -1 24372.0 1436.18   8
   1   5   1 25027.6 1434.19  47
  -1  -5   1 25537.4 1442.23  48
   1  -5   1 25051.3 1440.31  49
  -1   5   1 25270.8 1434.02  47
  -1  -5  -1 23240.3 1415.99  49
  -1   5   1 23860.9 1436.82  41
   1   5   1 24789.2 1435.73  40
  -1   5   1 24184.5 1431.72  40
   1   5   1 24999.0 1439.06  35
  -1   5   1 25050.7 1421.23  34
  -1   5   1 24212.5 1438.19  31
  -1   5   1 24309.3 1421.97  33
   1   5   1 23733.9 1434.18  27
   1   5   1 24366.2 1430.90  25
  -1   5   1 24075.9 1422.68  26
  -1   5   1 25319.9 1429.43  25
   1   5  -1 24667.2 1438.07  11
  -1   5  -1 24749.6 1437.85  12
  -1   5   1 23830.7 1435.79  18
   1  -5   2 3136.87 251.689   4
  -1  -5   2 3597.46 253.768   2
  -1  -5   2 3276.74 255.715   4
   1  -5   2 3154.56 239.930   3
  -1   5   2 3148.20 250.534  54
   1   5   2 3078.01 253.087  23
   1   5  -2 3130.77 244.862   8
  -1   5  -2 3062.72 247.046   8
   1  -5   2 3214.79 253.482  49
  -1  -5   2 3054.11 245.910  48
   1  -5   2 2872.86 245.512  48
  -1  -5   2 3369.48 221.674  46
   1   5   2 3232.49 262.835  39
  -1   5   2 2859.31 237.860  40
  -1   5   2 3267.18 257.224  39
  -1   5   2 2966.28 264.558  35
   1   5   2 2919.48 235.513  38
  -1   5   2 3330.13 246.026  34
   1   5   2 2987.84 236.487  37
   1   5   2 3068.86 243.072  34
  -1   5   2 2856.09 243.786  37
  -1   5   2 3312.03 252.356  36
   1   5   2 2783.49 264.732  35
  -1   5   2 3465.28 240.362  33
   1   5   2 3282.53 243.268  30
   1   5   2 2945.89 260.395  32
  -1   5   2 3043.30 259.362  32
   1   5   2 2990.69 244.044  33
  -1   5   2 3177.39 245.102  26
  -1   5   2 3271.08 248.998  25
   1   5   2 2773.47 246.338  25
   1   5   2 2969.41 239.961  26
   1   5   2 2661.94 272.471  27
  -1  -5   2 3119.96 232.339  26
  -1   5  -2 2717.87 241.013  12
   1   5   2 3041.28 250.464  15
  -1   5   2 3004.81 246.854  15
  -1   5  -3 118.860 124.733   8
   1   5  -3 173.235 126.003   8
  -1  -5   3 150.740 133.648   4
  -1  -5   3 374.151 110.788   3
   1  -5   3 174.332 105.707   3
  -1   5   3 170.730 152.309  54
   1   5   3 222.436 145.736  54
  -1   5   3 140.032 142.048  25
   1   5   3 278.840 150.802  23
  -1  -5   3 54.0771 108.666  23
  -1   5   3 214.604 155.418  23
   1  -5   3 303.660 107.122  23
   1  -5   3 347.091 114.998  48
   1  -5   3 70.3023 135.305  46
  -1  -5   3 299.735 122.172  48
   1   5   3 343.079 125.048  42
  -1   5   3 344.682 156.888  39
  -1   5   3 60.4162 130.408  42
  -1   5   3 257.249 128.975  41
  -1   5   3 79.6239 121.736  40
  -1   5   3 153.623 140.775  36
  -1   5   3 274.015 137.693  38
   1   5   3 527.329 174.961  35
   1   5   3 210.406 137.168  38
   1   5   3 203.934 136.500  37
   1   5   3 276.679 142.750  34
  -1   5   3 113.877 169.965  35
   1   5   3 289.152 136.683  36
  -1   5   3 314.691 145.933  37
  -1   5   3 161.178 150.591  30
   1  -5   3 113.971 126.520  34
   1   5   3 176.520 156.976  32
   1   5   3 97.5117 133.655  33
  -1   5   3 71.4675 145.030  34
  -1   5   3 207.616 136.514  33
  -1   5   3 224.548 161.805  32
   1   5   3 147.486 139.157  30
   1   5   3 208.890 183.097  27
  -1  -5   3 163.998 128.408  27
   1   5   3 288.958 152.005  25
  -1   5   3 250.713 143.299  26
  -1   5   3 97.0345 138.688  15
  -1   5   3 232.149 151.378  13
  -1   5  -3 218.594 122.787  12
   1   5   3 312.399 139.976  14
   1   5  -3 311.756 123.798  12
   1   5   3 300.861 145.469  15
  -1   5   3 178.809 142.545  14
  -1   5   3 143.077 136.899  19
  -1  -5   4 4130.05 333.618   3
   1  -5   4 4661.33 339.910   3
   1   5   4 5261.88 384.309  54
  -1   5   4 4915.69 385.239  54
   1   5   4 4422.71 409.449  22
  -1  -5   4 4985.68 356.297  23
   1   5   4 4692.56 397.637  23
   1  -5   4 4653.63 355.706  23
  -1   5   4 4706.95 398.026  23
   1   5  -4 4473.96 367.906   8
  -1   5  -4 4660.40 363.114   8
   1  -5   4 4022.39 347.115  48
   1   5   4 6334.37 400.407  39
   1   5   4 4214.97 367.189  42
  -1   5   4 4790.91 356.194  40
  -1   5   4 3511.83 365.037  42
  -1   5   4 4058.21 360.124  41
  -1   5   4 5996.76 398.309  39
  -1   5   4 4467.79 386.758  34
   1   5   4 5562.85 405.621  35
   1  -5   4 4657.65 379.394  34
  -1   5   4 4218.56 395.782  35
  -1   5   4 5526.56 389.189  37
   1   5   4 4972.40 377.559  37
   1   5   4 5023.62 390.764  34
   1   5   4 4507.91 374.941  36
   1   5   4 4531.67 375.285  38
  -1   5   4 4207.47 374.953  38
  -1   5   4 5204.52 388.078  30
  -1   5   4 4995.59 390.100  32
   1   5   4 5652.45 387.346  33
   1   5   4 5090.77 377.209  30
   1   5   4 5278.25 397.256  32
  -1   5   4 5468.10 383.866  33
   1   5   4 5150.53 374.603  29
  -1   5   4 5394.90 383.679  29
   1  -5   4 4311.38 376.652  27
   1   5   4 4742.57 388.560  25
  -1   5   4 5037.93 400.623  26
  -1   5   4 5485.36 388.530  25
   1   5   4 5047.23 418.675  27
  -1  -5   4 3950.91 365.460  27
   1   5  -4 5289.84 370.663  12
  -1   5  -4 5170.03 370.020  12
   1   5   4 5743.58 388.515  14
  -1   5   4 5128.19 384.328  13
   1   5   4 4164.24 376.066  13
  -1   5   4 5430.27 384.699  14
  -1   5   4 5088.99 402.047  16
   1   5   4 5470.75 389.531  15
  -1   5   4 5596.95 388.472  19
   1   5   4 5478.66 383.128  19
  -1   5   4 5445.70 384.863  15
   1   5   5 1266.54 222.101  54
  -1   5   5 775.881 218.027  54
   1  -5   5 629.712 178.643  23
   1  -5   5 1016.55 221.291  21
  -1   5   5 1599.32 231.110  25
  -1  -5   5 848.360 180.743  23
   1   5   5 1068.51 220.574  25
  -1   5  -5 1234.28 184.934   8
  -1   5   5 1381.44 233.346  39
   1   5   5 779.647 172.990  41
   1   5   5 923.346 227.450  39
  -1   5   5 770.695 200.087  42
  -1   5   5 804.476 206.291  37
   1   5   5 1164.27 211.773  38
  -1   5   5 732.813 211.726  32
  -1  -5   5 858.739 199.048  34
  -1   5   5 933.972 225.929  30
   1   5   5 964.611 206.643  29
   1   5   5 581.995 230.257  32
  -1   5   5 887.691 197.529  29
   1  -5   5 1055.17 207.417  34
  -1   5   5 904.123 258.327  28
  -1  -5   5 288.933 193.589  27
   1  -5   5 571.051 210.164  27
  -1   5   5 1264.08 219.409  15
   1   5   5 897.985 231.866  16
   1   5   5 1008.71 214.712  15
  -1   5   5 942.810 194.867  13
   1   5   5 954.592 198.177  13
  -1   5  -5 790.377 172.266  12
   1   5  -5 857.240 181.228   8
  -1   5   6 495.919 225.368  39
   1   5   6 849.019 250.287  39
  -1   5   6 822.980 250.468  32
  -1   5   6 928.165 229.090  33
   1   5   6 654.757 242.341  32
  -1   5   6 815.869 249.308  31
   1   5   6 868.908 229.222  33
  -1   5   6 795.495 220.428  29
   1   5   6 634.358 209.572  29
  -1  -5   6 754.192 222.095  34
   1   5   6 319.990 273.367  28
   1   5   6 172.911 224.532  25
  -1   5   6 486.256 223.904  25
  -1   5   6 447.419 267.824  28
   1   5   6 1100.87 258.782  35
   1  -5   6 209.521 214.426  34
  -1   5   6 507.546 221.165  37
   1   5   6 484.237 229.915  34
  -1   5   6 562.375 238.774  35
  -1   5   6 512.553 236.290  34
  -1   5   6 667.043 222.274  38
   1   5   6 821.479 246.557  20
  -1   5   6 58.8077 224.256  23
  -1  -5   6 608.976 230.814  21
   1   5   6 934.273 273.642  22
   1  -5   6 612.620 230.342  21
  -1   5   6 995.378 238.707  20
  -1   5   6 116.295 252.035  22
   1   5   6 579.867 249.575  23
   1   5   6 973.737 260.167  16
   1   5   6 1202.36 242.457  19
  -1   5   6 740.043 227.652  15
   1   5   6 742.572 237.861  15
  -1   5   6 320.181 242.085  16
  -1   5   6 463.200 213.274  19
  -1   5   6 351.611 216.939  54
  -1  -5   6 587.730 224.778  54
   1   5   6 958.774 233.986  54
   1  -5   6 805.893 231.655  54
   1   5   7 429.083 258.427  39
  -1   5   7-176.216 221.363  39
  -1  -5   7 109.792 222.707  39
  -1   5   7 29.3304 227.169  33
  -1   5   7 311.640 245.068  31
  -1   5   7-63.6422 216.282  29
   1   5   7 59.7341 244.230  31
   1   5   7 29.7149 239.108  32
   1   5   7 148.178 236.514  33
  -1   5   7 28.5786 238.298  32
   1   5   7 322.914 241.952  25
  -1   5   7 935.065 310.629  28
  -1   5   7 433.841 239.317  25
   1   5   7 60.9066 284.026  28
   1  -5   7-58.1107 226.035  39
  -1  -5   7-161.100 232.384  34
  -1   5   7 445.379 252.046  34
   1   5   7 93.0363 240.163  35
   1  -5   7 189.156 216.724  34
   1   5   7 236.367 245.982  23
  -1   5   7-274.539 248.735  23
   1   5   7 101.270 238.434  20
  -1   5   7 305.861 241.310  20
  -1  -5   7-189.444 232.326  21
   1  -5   7 762.333 248.351  21
   1   5   7 173.806 260.683  22
  -1   5   7 138.897 286.111  22
   1   5   7 395.676 235.369  15
   1   5   7 519.165 276.019  16
   1   5   7 236.765 223.064  19
  -1   5   7 164.106 223.062  15
  -1   5   7 274.127 235.886  19
  -1   5   7 593.736 271.218  16
   1  -5   7 369.299 230.474  54
  -1   5   7 572.464 243.428  54
   1   5   7 472.332 243.308  54
  -1  -5   7 117.199 230.904  54
   1   5   8 98.3992 241.068  39
   1  -5   8 32.4115 235.867  33
   1   5   8-31.7249 241.036  32
  -1  -5   8 56.2665 220.505  32
  -1   5   8 413.077 236.947  33
   1   5   8 32.1797 222.163  33
  -1  -5   8 428.190 259.271  33
  -1   5   8 30.3057 233.401  32
  -1   5   8-61.2896 261.027  28
   1   5   8 158.995 248.160  25
  -1   5   8-31.3277 223.374  25
   1   5   8 61.7124 258.963  28
  -1  -5   8-139.855 228.998  34
   1   5   8 35.5404 237.045  23
  -1  -5   8-262.434 248.091  25
  -1   5   8-327.673 260.948  23
   1  -5   8-330.078 239.003  25
   1   5   8 573.187 296.101  17
   1   5   8 443.150 223.334  19
  -1   5   8-317.429 298.222  17
  -1   5   8 250.005 232.469  15
   1  -5   8-279.544 217.981  54
  -1  -5   8-96.2297 217.729  54
   1  -5   9 275.032 235.402  25
  -1  -5   9 274.968 216.760  25
   1  -5   9-28.7159 200.498  54
  -1  -5   9 29.8651 222.756  54
   1   5   9 29.3431 228.047  25
  -1   5   9-115.443 221.331  25
   1  -5   9 195.381 218.820  39
   1   5  10 392.090 192.194  25
   1  -5  10 68.1906 191.480  25
  -1   5  10-85.1564 185.265  25
  -1  -5  10-135.094 190.380  25
  -1  -5  10 421.024 189.435  54
  -1  -5  10-22.3401 181.764  33
   1  -5  10 65.5631 172.762  33
   1   5  10-229.679 214.047  17
  -1   5  10 48.2891 197.230  18
   1   5  10-224.161 198.553  18
  -1   5  10-291.986 199.517  24
   1   5  10 131.061 188.756  24
  -1   5  11 33.7068 119.339  24
  -1   5  11 43.2508 114.578  25
  -1  -5  11-129.752 117.079  25
   1  -5  11 60.2372 126.146  25
   1   5  11 114.402 116.265  25
   1   5  11 36.6529 122.563  18
   1  -7   0-8.45363 113.116   2
   1  -7   0-60.9666 116.194   4
  -1  -7   0-26.5860 111.716   2
   1   7   0-39.8464 115.130  52
  -1   7   0 65.8446 106.895  52
   1  -7   0 40.8806 100.110  49
  -1  -7   0 7.88119 101.969  49
  -1   7   0 85.6786 119.623  41
  -1   7   0 63.3703 100.206  43
   1   7   0 177.847 112.229  43
   1   7   0-30.2424 96.8554  44
  -1   7   0 188.017 118.531  44
  -1   7   0 23.2414 101.496  12
   1   7   0 64.5606 125.625  31
  -1  -7   0-36.6159 120.291   5
   1   7   0-44.4137 105.575   8
  -1   7   0 45.0155 101.721   8
   1   7   0 94.5899 113.436  17
   1  -7  -1 8405.02 513.783   2
   1  -7   1 8712.90 520.533   1
  -1  -7   1 8210.12 525.413   1
   1  -7  -1 8661.10 512.027   4
  -1  -7   1 8603.14 534.199   2
   1  -7   1 8608.10 535.968   2
   1   7  -1 8240.38 530.002  52
   1  -7  -1 8374.44 509.423  49
   1   7   1 7676.76 511.978  23
  -1   7   1 7827.68 513.243  23
   1   7   1 8029.62 524.341  24
  -1   7   1 7998.10 520.647  24
  -1   7  -1 7702.08 524.082   8
   1   7  -1 8863.25 532.165   8
  -1   7   1 8346.11 504.041   8
   1  -7   1 8409.19 531.218  49
   1   7   1 8413.58 527.597  47
  -1  -7  -1 8674.47 504.566  49
  -1  -7   1 8316.94 532.534  48
  -1   7   1 8238.69 524.983  47
   1   7  -1 7674.10 512.033  41
   1   7   1 8828.75 533.785  40
  -1   7   1 7733.52 531.051  41
  -1   7  -1 8665.49 530.873  12
  -1   7   1 7960.75 504.890  12
   1   7   1 7941.32 530.823  31
  -1   7   1 8549.03 536.140  31
  -1   7   1 8337.43 500.954  26
   1   7   1 8769.47 524.035  25
  -1   7   1 7720.80 517.585  25
  -1  -7   1 7866.39 532.446   5
  -1  -7  -1 7854.76 515.410   5
   1  -7   1 8393.65 535.211   4
  -1   7   1 7823.16 528.771  18
   1   7   1 8003.78 525.902  18
  -1   7   1 7807.71 526.800  17
   1   7  -2 12.1003 123.607   8
  -1   7  -2 23.6373 126.417   8
  -1  -7   2 98.7237 130.770  48
   1  -7  -2 32.4037 65.5539  49
   1  -7   2 12.9159 131.266  49
  -1  -7   2 92.7474 86.0124  46
   1  -7   2 109.138 129.107  48
  -1   7   2 91.9730 133.874  41
   1   7   2 42.1245 140.700  40
  -1   7   2 28.9336 131.693  40
  -1   7   2-201.978 146.769  36
  -1   7   2-65.6107 115.744  34
   1   7   2-48.0200 164.151  35
   1   7   2 10.7465 157.201  32
  -1   7   2-11.5583 158.937  31
  -1   7   2 7.83186 115.137  33
   1   7   2 47.9785 138.269  25
  -1   7   2 101.881 133.460  25
   1   7   2 103.741 172.736  27
  -1   7   2-17.4845 110.757  26
   1   7   2 73.7984 134.220  23
  -1   7   2 74.5028 135.943  23
   1   7   2-9.91543 143.602  24
  -1  -7   2-35.7052 137.777   1
   1  -7   2 165.439 137.376   2
  -1  -7   2 37.6200 135.981   2
   1  -7  -2 95.3834 86.2412   2
   1  -7   2 52.0802 132.324   4
  -1  -7   2 13.1185 131.950   4
   1   7   2 30.8904 129.799  15
  -1   7   2 94.9983 126.698  15
  -1   7  -2-117.791 123.342  12
   1   7  -2 106.625 122.851  12
  -1   7   2-101.297 153.901  18
  -1   7   3-29.5730 153.708  23
  -1  -7   3-11.9715 84.1589  23
   1   7   3-14.6331 147.956  23
   1  -7   3 12.4576 120.292   3
  -1  -7   3 217.851 141.455   4
   1  -7   3-93.9181 142.748   4
   1  -7   3 159.646 124.312  46
   1  -7  -3-12.1604 49.5005  49
  -1  -7   3-14.3878 132.874  48
   1  -7   3 85.0391 130.077  48
  -1   7   3 203.873 144.032  41
  -1   7   3 89.3587 132.343  40
   1   7   3 41.9122 107.601  42
   1   7   3-49.7765 147.992  40
   1   7   3 362.899 175.652  39
  -1   7   3 40.1151 130.936  38
  -1   7   3-12.3570 139.040  34
   1   7   3-26.9052 144.894  36
  -1   7   3 237.980 150.431  36
  -1   7   3 329.516 173.731  35
   1   7   3 35.2595 127.171  37
   1   7   3-86.0132 120.656  38
   1   7   3 183.894 180.181  35
  -1   7   3 25.7674 137.814  37
   1   7   3 216.573 143.942  34
  -1   7   3 177.556 135.634  33
   1   7   3 13.5941 173.351  32
   1   7   3 174.637 146.030  30
   1  -7   3 40.9796 127.201  34
   1   7   3 70.7803 138.710  33
  -1   7   3 86.9320 174.864  31
  -1   7   3 12.8131 146.265  30
  -1   7   3 118.373 167.174  32
  -1  -7   3-132.138 110.095  27
   1   7   3-31.3060 187.188  27
   1   7   3 49.6962 152.384  25
  -1   7   3-145.532 152.881  25
   1   7   3 54.6233 138.078  15
  -1   7   3 275.843 143.725  15
   1   7  -3-28.7236 135.485  12
  -1   7  -3 71.5046 128.328  12
  -1   7   3-102.793 150.768  13
   1   7  -3 134.601 143.170   8
  -1   7  -3 87.0291 128.000   8
   1   7  -4 1004.97 180.974   8
  -1   7  -4 883.690 177.079   8
  -1  -7   4 1174.58 186.055   4
   1  -7   4 736.963 146.798   3
  -1  -7   4 981.262 150.697   3
  -1   7   4 1241.84 202.814  54
   1   7   4 793.946 228.113  22
   1   7   4 1213.95 216.008  23
  -1   7   4 844.335 211.296  23
  -1   7   4 629.936 165.496  40
   1   7   4 1154.78 218.393  39
   1   7   4 876.195 181.522  40
  -1   7   4 972.362 178.020  42
  -1   7   4 1146.92 213.566  39
  -1   7   4 1149.40 186.672  41
   1   7   4 1021.45 165.268  42
  -1   7   4 1064.17 188.728  38
  -1   7   4 1095.05 193.272  37
   1   7   4 1260.45 235.322  35
   1   7   4 1177.43 192.846  36
   1   7   4 1088.38 186.951  38
   1   7   4 1069.57 186.671  37
  -1   7   4 981.517 193.992  34
  -1   7   4 1059.76 200.409  36
  -1   7   4 978.491 216.575  35
   1   7   4 1099.05 201.171  34
   1   7   4 1329.73 193.615  30
  -1   7   4 694.582 185.558  33
   1   7   4 1278.96 223.757  32
  -1   7   4 835.237 209.504  32
  -1   7   4 1091.51 228.689  31
   1   7   4 1092.57 198.483  33
   1  -7   4 905.966 172.290  34
  -1   7   4 972.834 190.597  30
  -1   7   4 1194.14 201.324  25
   1   7   4 1094.45 206.151  25
   1   7   4 1028.61 242.404  27
  -1   7   4 1043.41 201.660  26
   1  -7   4 973.938 181.338  27
   1  -7   4 1041.08 166.897  48
  -1  -7   4 1001.91 167.680  48
  -1   7   4 1257.33 209.101  13
   1   7   4 863.565 193.472  14
  -1   7   4 900.025 188.384  15
  -1   7  -4 1183.18 181.194  12
   1   7  -4 1133.04 182.238  12
   1   7   4 754.403 188.474  15
   1   7   4 1211.83 203.911  13
  -1   7   4 1292.94 203.419  14
   1   7   4 1163.24 195.040  19
  -1   7   4 810.869 194.405  19
   1   7   5 5882.62 461.493  40
   1   7   5 5899.10 470.958  41
  -1   7   5 7084.45 496.658  39
   1   7   5 7863.47 517.651  39
  -1   7   5 5377.88 464.086  42
  -1   7   5 5632.67 452.548  41
   1   7   5 6664.81 522.496  35
   1   7   5 6852.71 487.010  37
   1  -7   5 5121.03 468.877  34
  -1   7   5 6933.83 515.035  35
  -1  -7   5 5622.20 469.480  34
  -1   7   5 6433.30 484.403  37
   1   7   5 6122.90 476.402  29
   1   7   5 5755.08 472.808  30
  -1   7   5 5924.46 482.350  29
  -1   7   5 6492.44 487.076  25
  -1   7   5 7748.72 546.788  28
  -1   7  -5 5873.17 469.246   8
   1   7  -5 5840.77 479.529   8
  -1   7   5 7253.02 501.835  54
  -1   7  -5 5551.10 467.141  12
   1   7  -5 5476.63 464.615  12
   1   7   5 5594.06 485.474  13
  -1   7   5 5109.66 474.775  13
   1   7   6-115.236 204.358  15
  -1   7   6-29.0166 244.450  16
   1   7   6 134.480 205.298  19
   1   7   6 86.3836 229.560  16
  -1   7   6 27.4766 197.962  19
  -1   7   6-28.8079 205.423  15
  -1   7   6-405.018 226.762  34
   1  -7   6 25.7181 187.175  34
   1   7   6 204.006 245.522  35
  -1   7   6-27.6001 201.871  37
  -1   7   6 118.499 189.194  38
  -1  -7   6-106.835 203.870  34
   1   7   6 106.897 230.126  32
  -1   7   6 109.854 199.876  29
   1   7   6-84.5889 253.821  31
  -1   7   6 25.8468 215.298  32
  -1   7   6-408.793 235.513  31
  -1   7   6 124.722 196.369  33
   1   7   6 25.4266 209.360  33
   1   7   6 52.5387 198.685  29
  -1   7   6 262.546 272.704  28
  -1   7   6-100.417 220.003  25
   1   7   6-51.0743 210.270  25
   1   7   6-175.234 276.310  28
  -1   7   6 369.883 227.508  39
   1   7   6 163.947 229.336  39
  -1   7   6-153.769 251.231  22
   1   7   6-61.4766 239.895  22
   1   7   6-356.250 233.701  20
  -1   7   6-187.372 230.657  23
   1  -7   6-52.5601 215.539  21
  -1   7   6 30.0247 218.512  20
  -1  -7   6 109.299 210.458  21
   1   7   6-274.457 233.823  23
   1   7  -6-163.029 190.705  52
   1  -7   6-24.7568 189.829  54
  -1   7   6-297.557 218.799  13
   1   7   7 507.801 237.722  33
  -1   7   7 498.103 236.111  33
   1   7   7 319.898 267.990  31
  -1   7   7 417.460 258.216  32
   1   7   7 494.470 270.400  32
  -1   7   7 397.912 265.963  31
   1   7   7 370.166 229.542  29
  -1   7   7 129.361 227.581  29
   1   7   7 714.633 262.365  25
  -1   7   7 651.316 307.631  28
  -1   7   7 791.058 255.516  25
   1   7   7 230.288 296.608  28
  -1  -7   7 628.527 239.356  34
   1  -7   7 152.885 212.929  34
   1  -7   7 177.400 217.951  39
  -1  -7   7 476.675 232.365  39
   1   7   7 211.928 249.776  23
   1   7   7 144.071 269.106  22
   1   7   7 34.9132 238.930  20
   1  -7   7 92.2434 218.738  21
  -1   7   7 251.086 254.974  23
  -1   7   7 385.725 250.590  20
  -1  -7   7 417.060 253.088  21
  -1   7   7 72.2557 267.353  22
   1   7   7 403.508 233.161  19
  -1   7   7-166.173 250.740  16
  -1   7   7 451.738 283.224  17
   1   7   7-102.028 223.376  15
  -1   7   7 509.289 241.409  15
  -1   7   7 190.780 228.511  19
   1   7   7-32.7214 254.798  16
   1  -7   7-58.1843 209.185  54
  -1  -7   7 420.862 241.226  54
   1  -7   8-185.976 215.191  39
  -1   7   8 93.2270 213.360  33
   1  -7   8-191.534 241.433  33
  -1  -7   8 130.094 234.317  33
   1   7   8 96.3865 239.597  31
   1   7   8-164.308 269.512  28
  -1   7   8 30.8987 236.916  25
  -1   7   8 65.2359 271.693  28
   1   7   8-157.065 245.159  25
  -1  -7   8-265.414 215.961  34
  -1   7   8 188.828 265.048  22
  -1  -7   8-32.9645 231.356  25
  -1   7   8-221.637 253.615  23
  -1   7   8 369.773 253.874  20
  -1  -7   8-168.992 224.094  21
   1   7   8-32.6084 252.266  24
  -1   7   8 622.823 275.120  24
   1  -7   8 33.0595 234.504  25
   1   7   8 72.9201 241.739  23
  -1   7   8-364.201 287.916  17
  -1   7   8 233.903 229.417  19
  -1   7   8 252.600 224.384  15
   1   7   8-129.917 217.928  19
   1   7   8-367.224 280.293  18
   1   7   8-443.033 293.097  17
   1   7   8-144.778 221.957  15
  -1   7   8-73.1151 257.946  18
   1  -7   8 92.8240 215.988  54
  -1  -7   8-128.141 217.463  54
   1   7   9 56.7966 203.543  25
  -1   7   9 111.479 208.815  25
   1  -7   9 226.799 204.214  32
  -1  -7   9 119.347 231.835  25
   1  -7   9 89.9594 216.030  25
   1  -7   9 214.189 206.202  39
  -1  -7   9-347.259 209.540  54
   1  -7   9-414.735 218.573  54
  -1  -7  10 61.7688 166.196  33
   1  -7  10 19.9023 168.302  33
  -1   7  10-277.354 169.993  25
   1   7  10 203.627 175.354  25
   1  -7  10-65.0105 174.916  25
  -1  -7  10-64.5577 172.280  25
  -1  -7  10-164.934 174.342  54
  -1   7  10 69.4891 189.979  18
   1   7  10 71.3313 186.379  18
   1   7  10 230.298 216.594  17
   1   7  10-208.530 184.008  24
  -1   7  10-213.575 183.260  24
  -1   7  11 63.6387 99.6796  25
  -1  -7  11 73.7025 105.338  25
   1   7  11 49.3479 100.296  25
   1  -7  11-223.129 108.527  25
  -1   9   0-83.1453 131.222  47
   1  -9   0 151.447 115.969  49
  -1  -9   0-150.225 127.260  48
   1   9   0-10.3867 134.792  47
   1   9   0-9.69429 116.567  43
   1   9   0 154.834 142.164  41
   1   9   0-157.446 104.854  44
  -1   9   0-22.6615 139.205  41
  -1   9   0-77.3500 109.410  43
  -1   9   0 25.1621 127.889  44
  -1   9   0 51.3527 112.860  12
  -1  -9   0-84.2786 123.911   5
   1   9   0 78.0129 110.398   8
  -1   9   0-62.3750 119.496  28
  -1   9   0 39.5470 112.850   8
   1  -9   0 78.0105 103.092   1
   1  -9   0-92.2281 123.304   4
  -1  -9   0-141.413 129.494   2
   1  -9   0 180.373 129.976   2
  -1   9   0-39.2895 122.773  52
   1   9   0-52.1535 125.421  52
   1  -9   1 18392.5 1124.26   1
  -1  -9   1 18215.6 1129.29   1
  -1  -9  -1 18437.2 1128.71   2
   1  -9  -1 18568.2 1124.26   2
  -1  -9   1 19284.1 1146.55   2
   1  -9   1 20100.1 1145.78   2
   1   9  -1 19495.0 1141.60  52
   1   9   1 19156.7 1116.53  23
  -1   9   1 18598.5 1116.31  23
  -1   9   1 18796.0 1126.60  24
  -1   9  -1 18836.6 1136.52   8
   1   9   1 18435.1 1110.89   8
  -1   9   1 19575.3 1114.82   8
   1   9  -1 18796.7 1136.12   8
  -1   9   1 18989.9 1134.02  47
   1  -9   1 19279.1 1142.27  49
  -1  -9  -1 19474.3 1116.39  49
  -1  -9   1 19585.4 1144.93  48
   1   9   1 19546.9 1135.91  47
   1  -9  -1 18720.6 1119.02  49
   1   9   1 19484.6 1142.43  40
  -1   9   1 19339.7 1141.58  41
  -1   9  -1 19086.8 1115.17  43
   1   9  -1 19418.2 1126.72  41
   1   9  -1 18229.6 1136.47  12
  -1   9   1 17604.4 1113.49  12
  -1   9  -1 18565.2 1136.45  12
   1   9   1 18145.2 1116.74  12
  -1   9   1 18960.5 1141.04  31
   1   9   1 19075.9 1139.98  31
  -1   9  -1 17930.7 1086.45  26
  -1   9   1 19303.2 1100.23  26
   1   9   1 18859.5 1128.44  25
   1  -9   1 18744.7 1144.74   4
   1  -9  -1 18862.7 1123.12   4
  -1  -9  -1 18765.5 1126.62   5
   1   9   1 18689.9 1132.22  18
  -1   9   1 17936.7 1134.93  18
   1   9   1 18063.5 1124.50  17
  -1   9   1 18572.8 1130.04  17
   1  -9  -2 1525.53 159.493   2
  -1  -9   2 1991.82 217.418   4
  -1  -9   2 1727.21 199.991   1
   1  -9   2 1760.20 214.347   4
   1  -9  -2 1367.86 146.540   4
   1   9  -2 1666.02 211.515  52
   1   9   2 1617.09 207.114  24
  -1   9   2 1531.87 200.705  24
  -1   9   2 1377.84 188.717  23
   1   9   2 1619.05 196.207  23
  -1  -9  -2 1740.28 162.203  48
   1  -9  -2 1573.44 145.950  49
   1  -9   2 1761.21 208.046  48
  -1  -9   2 1849.21 209.745  48
  -1  -9   2 1435.60 134.573  46
  -1   9   2 2001.19 217.569  41
   1   9   2 1492.68 205.555  40
  -1   9   2 1751.66 209.871  40
   1   9   2 1429.85 140.499  12
   1   9  -2 1985.57 206.711  12
  -1   9   2 1382.44 135.208  12
   1   9   2 2161.42 206.283  15
  -1   9  -2 1212.14 184.694  12
   1  -9   2 1420.92 142.722  34
  -1   9   2 1244.32 220.669  31
   1   9   2 1911.29 225.657  31
  -1   9   2 1925.14 204.025  25
   1   9   2 2032.93 206.364  25
  -1   9   2 1342.48 164.103  26
   1   9  -2 1700.07 207.008   8
  -1  -9  -2 1645.24 167.859   5
  -1   9  -2 1930.53 208.581   8
  -1   9   2 1730.83 218.084  18
   1   9   2 1797.83 211.745  18
  -1   9   2 1424.95 220.237  17
   1  -9   3 3248.72 298.399   4
  -1  -9   3 3088.73 295.488   4
   1   9  -3 2866.32 281.114   8
   1  -9   3 3367.24 279.174   3
  -1  -9   3 3243.28 288.557   2
   1   9  -3 3784.05 311.699  52
   1   9   3 2788.77 289.801  24
   1   9   3 3537.16 298.820  23
  -1   9   3 2887.78 292.426  23
  -1   9   3 3402.51 296.266  24
  -1   9  -3 3475.38 292.630   8
  -1  -9   3 2983.18 288.827  48
   1  -9   3 2842.05 250.713  46
   1  -9   3 3374.11 292.144  48
   1   9   3 2738.66 280.443  40
  -1   9   3 3262.49 287.505  40
  -1   9   3 3364.07 298.463  41
   1  -9   3 2893.64 248.020  34
   1   9   3 3162.42 326.729  35
  -1   9   3 2878.74 276.845  37
   1   9   3 3234.67 274.491  37
  -1   9   3 2915.47 270.897  34
   1   9   3 3596.59 300.531  36
  -1   9   3 2756.80 291.513  36
   1   9   3 2748.27 260.738  38
  -1   9   3 2980.35 283.067  30
  -1   9   3 2746.97 312.834  31
   1   9   3 2859.07 271.891  30
   1   9   3 3250.93 316.371  31
  -1   9   3 2838.38 266.948  33
   1   9   3 3297.22 291.191  25
  -1   9   3 3241.77 282.480  25
  -1   9   3 2795.96 292.742  13
   1   9  -3 3910.94 300.206  12
  -1   9  -3 3519.41 293.734  12
  -1   9   3 3000.35 299.250  18
  -1   9   3 3128.26 284.720  15
   1   9   3 3479.40 288.289  15
   1   9   3 2677.47 293.752  18
  -1  -9   4 4327.76 375.579   4
  -1  -9   4 4007.97 348.201   3
   1  -9   4 4083.05 347.778   3
  -1   9   4 4684.48 397.468  23
   1   9   4 4757.79 385.913  24
   1   9   4 4092.81 383.683  23
  -1   9  -4 4532.56 373.528   8
   1   9  -4 4508.62 374.141   8
  -1  -9   4 3871.25 361.651  48
   1  -9   4 4051.12 362.618  48
  -1   9   4 4459.69 376.782  41
   1   9   4 4601.51 385.923  41
   1   9   4 4801.84 374.845  40
  -1   9   4 4880.44 364.781  40
  -1   9   4 3928.05 342.612  42
  -1   9   4 3262.59 359.563  34
   1   9   4 3639.49 345.346  38
  -1  -9   4 3676.22 340.934  34
   1   9   4 4363.92 360.772  37
  -1   9   4 4190.88 363.767  38
   1  -9   4 4014.69 339.167  34
  -1   9   4 4477.88 367.521  30
  -1   9   4 3879.93 397.315  31
   1   9   4 4634.43 393.276  32
   1   9   4 4402.41 361.695  30
   1   9   4 4751.71 403.870  31
  -1   9   4 4370.03 356.822  33
   1   9   4 4819.02 368.506  33
   1   9   4 4776.09 377.390  25
  -1   9   4 4343.77 368.171  26
  -1   9   4 5095.54 379.748  25
  -1   9   4 4230.12 408.986  28
  -1   9  -4 4173.90 367.506  12
  -1   9   4 5297.97 387.016  14
   1   9  -4 4581.63 374.949  12
   1   9   4 4151.68 383.243  13
  -1   9   4 3837.74 377.696  13
   1   9   4 4375.40 370.168  14
   1   9   4 4690.04 378.079  19
  -1   9   4 5019.13 390.130  15
  -1   9   4 4214.62 396.091  18
  -1   9   4 5675.83 392.560  19
   1   9   4 4917.91 382.017  15
  -1   9   5 3614.07 395.333  16
  -1   9   5 3888.66 407.354  18
  -1   9   5 4600.36 395.267  19
   1   9   5 4301.78 391.633  19
   1   9   5 3598.60 365.849  41
   1   9   5 3911.63 356.564  40
  -1   9   5 3411.60 357.969  41
  -1   9   5 4459.24 390.064  37
   1  -9   5 2943.60 335.204  34
   1   9   5 3430.19 356.187  37
   1   9   5 4729.06 426.683  35
   1   9   5 4493.13 380.290  36
   1   9   5 4297.15 415.492  31
   1   9   5 4049.15 371.673  33
  -1   9   5 4771.96 375.652  33
   1   9   5 4372.97 400.266  32
  -1   9   5 3979.96 415.352  31
  -1   9  -5 3605.68 367.116   8
   1   9   5 3002.60 392.578  22
   1   9   5 4560.01 406.677  23
  -1   9   5 3426.62 389.780  23
  -1   9   5 2674.88 385.082  22
   1   9   5 4024.97 390.387  24
  -1   9  -5 3482.26 363.553  12
  -1   9   5 5215.51 399.776  14
   1   9  -5 3710.78 371.007  12
   1   9   5 4873.52 398.020  14
   1   9  -5 3971.71 390.481  52
   1   9  -6 1680.20 310.856  52
  -1   9  -6 1883.46 325.399  52
  -1   9   6 974.682 315.425  22
  -1  -9   6 2903.55 336.044  21
   1   9   6 2171.01 341.803  24
  -1   9   6 1634.96 322.465  23
   1   9   6 2035.26 340.110  23
   1   9   6 1753.47 313.303  20
   1   9   6 1228.85 327.979  22
   1  -9   6 2582.63 322.380  21
   1   9  -6 2189.00 295.185   8
  -1   9  -6 1965.44 284.689   8
  -1   9   6 2006.53 316.385  30
   1   9   6 2778.73 330.666  33
  -1   9   6 2229.93 299.826  33
  -1   9   6 2666.11 360.021  31
   1   9   6 2633.68 344.685  32
   1   9   6 2026.91 305.540  29
   1   9   6 3351.30 378.472  31
  -1   9   6 2554.45 325.979  29
  -1   9   6 2825.31 402.965  28
   1   9   6 2346.37 309.887  25
   1   9   6 1844.23 378.223  28
  -1   9   6 2409.07 323.689  25
  -1   9   6 3488.37 396.477  17
  -1   9   6 2014.05 354.605  18
   1   9   6 1906.17 345.001  16
   1   9   6 2070.55 321.659  15
   1   9   6 2204.33 320.700  19
  -1   9   6 1785.92 342.784  16
  -1   9   6 1846.61 320.288  20
  -1   9   6 2046.10 317.838  15
  -1   9   6 2595.49 330.247  19
   1   9   6 2170.64 315.155  14
  -1   9   6 2253.26 320.891  14
   1   9   6 2639.89 319.667  13
  -1   9   6 2169.94 318.279  13
  -1  -9   6 1849.44 281.147  34
  -1   9   6 2292.60 312.598  37
   1   9   6 2182.53 302.649  37
  -1   9   6 1695.05 296.417  38
   1  -9   6 1933.37 284.938  34
   1  -9   7 87.3020 204.231  34
  -1  -9   7 211.232 215.166  34
  -1   9   7 146.254 220.194  33
   1   9   7 102.098 260.933  31
  -1   9   7 163.843 265.548  31
  -1   9   7-66.0152 214.850  29
   1   9   7 31.2797 211.100  29
   1   9   7-105.305 285.597  28
  -1   9   7 29.9111 232.413  25
  -1   9   7-138.947 274.602  28
   1   9   7 213.062 240.615  25
   1   9   7 201.384 212.482  13
  -1   9   7-323.103 219.037  13
   1   9   7-349.892 252.515  24
  -1   9   7-260.026 249.231  23
   1   9   7 111.170 255.837  22
   1  -9   7 217.329 230.415  21
  -1   9   7-63.5670 241.484  24
  -1   9   7-108.568 239.936  20
  -1   9   7 409.814 273.821  22
  -1  -9   7-227.776 236.801  21
   1   9   7 329.455 248.478  23
   1   9   7 71.5372 237.146  20
  -1   9   7-322.444 268.434  18
  -1   9   7-280.853 264.273  16
   1   9   7-347.256 255.225  16
   1   9   7 386.291 236.998  15
   1   9   7 109.480 274.713  17
   1   9   7-464.509 289.557  18
  -1   9   7 72.9138 273.153  17
   1   9   7-228.586 230.405  19
  -1   9   7-386.580 234.402  15
  -1   9   7 433.119 235.073  19
   1  -9   7-179.289 231.162  54
  -1  -9   7 216.523 220.555  54
  -1   9  -7-103.152 216.702  52
   1  -9   8 214.368 211.467  54
  -1  -9   8-63.6018 210.881  54
  -1   9   8-223.143 240.593  23
   1   9   8-294.187 248.387  24
   1  -9   8-197.702 243.397  25
  -1  -9   8 65.9629 210.657  21
  -1   9   8 113.553 267.094  22
   1   9   8 146.973 226.930  23
  -1   9   8-163.748 265.425  24
   1   9   8-329.669 248.673  20
   1  -9   8 94.1367 220.258  21
  -1   9   8 110.779 229.637  20
   1   9   8 273.852 263.670  28
  -1   9   8 30.5259 226.586  25
   1   9   8 31.0871 226.271  25
  -1   9   8-339.697 279.715  28
  -1   9   8 189.421 236.576  31
  -1  -9   8-31.6841 225.957  33
   1  -9   8-246.811 232.279  33
   1   9   8-99.5121 240.221  31
   1  -9   8-336.326 230.200  39
  -1   9   8-168.754 239.433  19
   1   9   8 72.3264 238.349  15
   1   9   8 75.0015 271.569  17
  -1   9   8-483.210 287.574  17
   1   9   8 33.0320 212.344  19
  -1   9   8 330.024 270.860  18
  -1   9   8-180.938 232.622  15
   1   9   8-330.411 271.178  18
   1   9   8-209.301 257.672  16
  -1  -9   9-245.771 203.678  33
   1  -9   9-26.3106 206.261  33
  -1   9   9-63.0893 202.785  23
  -1   9   9 256.238 229.824  24
   1   9   9 56.6023 219.940  24
  -1  -9   9-220.313 204.422  54
   1  -9   9-209.714 201.934  54
  -1   9   9 126.687 225.867  18
   1   9   9 63.7293 226.055  18
  -1   9   9-320.644 259.872  17
  -1  -9  10-108.876 154.004  33
   1  -9  10-51.6595 158.515  33
   1   9  10 166.552 161.048  25
  -1   9  10 35.7723 158.355  25
  -1  -9  10-118.991 168.929  25
  -1   9  10-19.7021 174.431  24
   1   9  10-96.6469 173.998  24
   1  -9  10-19.9146 169.013  25
  -1   9  10-301.904 184.357  18
   1   9  10 241.957 186.678  18
   1   9  10 132.507 189.483  17
   1  11   0 26.6111 146.864  47
  -1  11   0 66.5745 151.683  47
   1 -11   0-179.249 125.347  49
  -1 -11   0 58.5841 137.342  48
   1  11   0 14.1360 150.154  41
  -1  11   0 129.524 150.335  41
   1  11   0-12.2830 129.244  43
  -1  11   0-31.4552 131.517  44
   1  11   0-106.621 128.690  12
  -1  11   0-170.587 124.161  12
   1  11   0-148.571 125.838   8
  -1  11   0-154.036 136.735  28
  -1  11   0 75.5969 139.375  52
   1  11   0-79.2686 137.002  52
  -1  11   0-12.4874 122.954   8
  -1 -11   0-76.3591 128.514   1
   1 -11   0 45.0452 117.485   1
   1 -11   0 43.8075 142.193   4
   1 -11  -1 19076.0 1173.65   1
  -1 -11   1 19321.2 1221.33   4
   1 -11   1 20489.5 1221.43   2
  -1 -11   1 20261.1 1222.27   2
   1 -11   1 20567.9 1197.59   1
  -1 -11   1 19597.6 1202.30   1
   1 -11  -1 20280.1 1202.07   2
   1  11  -1 20127.8 1216.65  52
  -1  11  -1 19369.6 1211.80  52
   1  11   1 20075.1 1181.55  23
  -1  11   1 19906.0 1182.30  23
  -1  11  -1 19746.6 1211.22   8
   1  11  -1 20169.2 1213.35   8
  -1  11   1 19915.6 1186.78   8
   1  11   1 19811.0 1183.69   8
   1 -11  -1 20504.4 1195.93  49
  -1 -11  -1 19792.3 1201.81  48
  -1 -11   1 19550.8 1217.85  48
  -1  11   1 19802.5 1210.01  47
   1  11   1 20511.5 1211.77  47
  -1  11   1 20539.7 1220.87  41
  -1  11  -1 19880.7 1186.83  43
   1  11  -1 20022.5 1179.80  44
   1  11  -1 20176.8 1201.15  41
   1  11   1 20929.3 1222.50  41
   1  11  -1 19752.5 1195.84  43
  -1  11  -1 18388.1 1211.32  12
   1  11  -1 20024.4 1217.24  12
  -1  11   1 19152.1 1189.07  12
   1  11   1 19479.6 1192.72  12
   1  11   1 19586.9 1212.62  31
  -1 -11  -1 20932.0 1206.42   5
   1 -11  -1 20150.8 1200.24   4
   1 -11   1 18940.6 1218.42   4
   1  11   1 18854.1 1195.50  17
  -1  11   1 19551.6 1202.25  17
   1  11  -2 376.446 167.121  52
   1 -11   2 111.047 147.572  48
   1 -11  -2 195.815 100.195  49
  -1 -11  -2 268.451 108.655  48
  -1 -11   2 464.441 162.257  48
   1  11   2 276.677 181.315  40
  -1  11   2 303.247 182.722  41
   1  11   2 126.104 174.960  41
   1  11  -2 304.493 157.563  12
  -1  11  -2 141.748 144.246  12
   1  11   2 166.236 96.4982  12
  -1  11   2 102.296 186.207  31
   1  11   2 219.123 184.918  31
  -1  11   2 92.7671 100.173  26
   1  11   2 277.722 164.461  25
  -1  11   2 255.267 161.542  25
   1  11   2 157.514 172.415  24
  -1  11   2 212.627 136.437  23
  -1  11   2 316.607 164.879  24
   1  11   2 13.1516 141.660  23
  -1 -11   2 334.346 158.041   4
  -1 -11   2 342.299 164.325   2
   1 -11   2 348.415 159.342   4
  -1 -11  -2 355.195 126.674   2
  -1 -11   2 356.310 163.047   1
   1 -11   2 169.967 172.755   2
   1 -11  -2 473.366 124.252   2
  -1  11  -2 192.801 146.084   8
   1  11  -2 17.6884 151.298   8
  -1  11   2 515.635 190.669  18
   1  11   2 230.633 174.250  18
   1  11   2 360.095 182.680  17
  -1  11   2 467.077 189.147  17
  -1  11  -3 310.355 156.982   8
   1  11  -3 441.002 166.486   8
   1  11   3 35.2733 161.820  23
  -1  11   3 269.249 171.280  23
   1  11   3 358.993 183.691  24
  -1  11   3 200.202 177.639  24
   1 -11   3 83.7334 151.332  48
  -1 -11   3 229.243 163.828  48
   1  11   3 198.973 179.002  40
   1  11   3 20.6731 176.540  41
  -1  11   3 223.213 173.931  41
   1  11   3 112.068 120.418  38
   1  11   3 168.127 142.564  37
  -1  11   3 50.2595 153.280  37
   1  11   3 404.497 213.151  31
  -1  11   3 423.942 208.663  31
   1  11   3 137.477 152.937  30
  -1  11   3 732.590 185.500  25
   1  11   3 245.672 169.447  25
  -1 -11   3 414.848 178.093   2
  -1 -11   3 381.816 163.113   4
   1 -11   3 113.037 144.993   3
   1 -11   3 222.755 172.017   4
   1  11   3 254.393 162.980  15
  -1  11   3 20.6280 178.065  13
  -1  11   3 570.423 173.504  15
   1  11  -3 125.034 165.216  12
  -1  11  -3 330.314 161.602  12
  -1  11   3 348.153 198.960  18
   1  11   3-206.530 189.251  18
  -1  11   3 246.389 201.690  17
   1 -11   4 102.712 138.636   3
  -1 -11   4-153.981 170.148   4
  -1 -11   4 120.933 144.462   3
   1  11  -4 25.1983 186.106  52
  -1 -11   4 70.3344 157.300  48
   1  11   4-142.454 179.559  41
   1  11   4 326.030 193.913  40
  -1  11   4 230.813 189.293  41
   1  11   4 113.323 182.925  36
  -1  11   4-81.4823 151.180  38
  -1  11   4-208.899 192.591  36
   1  11   4-93.5863 142.210  38
  -1  11   4 81.2057 169.097  30
   1  11   4-37.5211 160.963  30
   1  11   4-376.241 219.496  25
  -1  11   4-328.737 185.629  25
  -1  11   4 72.0006 234.327  28
   1  11   4-97.5636 197.656  13
  -1  11  -4 72.2813 169.997  12
  -1  11   4-146.775 199.828  13
  -1  11   4 67.7376 173.896  15
   1  11  -4 48.4786 159.735  12
   1  11   4 44.8247 168.714  15
  -1  11  -4-146.017 167.078   8
   1  11  -4 148.702 172.052   8
   1  11  -5 1188.81 272.535  52
  -1  11  -5 1990.28 302.800  52
   1  11   5 1098.71 270.697  22
   1  11   5 880.580 267.359  24
  -1  11   5 833.600 283.545  22
  -1  11   5 1708.53 287.032  23
   1  11   5 1643.51 289.549  23
  -1  11   5 1095.35 269.709  24
  -1  11  -5 1216.15 241.098   8
   1 -11   5 1543.19 231.428  48
  -1  11   5 1652.40 303.292  18
  -1  11   5 1654.50 267.412  19
   1  11   5 1180.65 285.962  18
   1  11   5 1532.69 266.037  19
  -1  11   5 840.770 282.657  16
  -1  11   5 1879.22 325.644  17
   1  11   5 1757.05 273.713  36
  -1  11   5 2052.38 295.237  36
   1  11   5 1925.43 256.897  37
  -1  11   5 1208.64 232.544  38
  -1  11   5 1316.06 248.475  37
   1  11   5 1541.09 240.265  38
   1  11   5 1188.70 287.348  31
   1  11   5 1256.44 251.424  30
  -1  11   5 819.825 252.929  30
  -1  11   5 1826.14 305.142  31
  -1  11   5 1389.27 250.063  29
  -1  11   5 1460.60 261.653  25
   1  11   5 1490.75 267.696  25
   1  11   5 823.114 304.867  28
  -1  11   5 1230.94 315.754  28
   1  11   5 1865.84 286.712  15
  -1  11   5 1549.31 262.435  15
   1  11   5 1400.03 264.443  14
   1  11   5 1807.00 283.422  13
  -1  11   5 1332.19 276.858  13
  -1  11   5 1271.22 253.574  14
   1  11  -5 1359.67 263.406   8
  -1  11   6-32.4672 224.161  15
  -1  11   6 437.770 273.995  16
   1  11   6 99.3653 249.341  18
   1  11   6-129.474 214.614  15
   1  11   6-271.501 260.213  17
   1  11   6-33.9057 249.208  16
  -1  11   6 136.603 261.847  17
  -1  11   6 67.3084 246.144  20
  -1  11   6 94.8330 213.346  19
   1  11   6-31.2879 221.938  19
  -1  11   6-133.712 260.884  18
  -1  11   6 89.4752 203.621  37
   1  11   6 418.269 207.949  37
  -1  11   6-30.7392 195.030  38
  -1  11   6 205.528 229.147  30
  -1  11   6-227.998 255.300  31
  -1  11   6 211.415 199.042  29
   1  11   6-100.103 268.220  31
   1  11   6 114.613 196.731  29
   1  11   6-205.936 293.429  28
   1  11   6 28.1526 218.759  25
  -1  11   6-101.462 290.183  28
  -1  11   6 27.6232 218.379  25
  -1  11  -6 31.5880 200.415   8
   1  11  -6 384.801 212.614   8
   1  11   6 266.398 246.555  24
   1 -11   6 197.525 220.225  21
  -1  11   6-411.577 249.506  24
  -1  11   6-68.2447 262.805  22
   1  11   6 101.491 267.445  22
   1  11   6-98.8182 232.419  20
   1  11   6 67.1084 229.077  23
  -1  11   6-137.442 241.152  23
   1  11  -6 59.9597 188.958  12
   1  11   6-182.614 222.607  14
  -1  11   6 282.840 233.242  13
  -1  11   6-30.4024 220.151  14
   1  11   6 155.556 209.972  13
  -1  11  -6 180.196 201.513  12
   1  11  -6-135.846 225.174  52
  -1  11  -6 172.727 239.829  52
  -1  11   7 346.200 265.441  31
   1  11   7 31.6384 196.727  29
  -1  11   7-33.4144 221.543  29
   1  11   7 464.781 257.572  31
  -1  11   7 36.4846 302.732  28
  -1  11   7-181.400 241.022  25
   1  11   7-589.976 324.240  28
   1  11   7 123.227 229.733  25
   1  11   7 252.455 243.398  15
   1  11   7-188.337 282.226  17
   1  11   7 256.090 267.568  18
   1  11   7 238.580 246.794  19
  -1  11   7 37.6353 288.559  17
  -1  11   7 34.5410 237.144  19
  -1  11   7-36.7265 257.751  16
   1  11   7-36.6469 254.413  16
  -1  11   7-257.814 272.024  18
  -1  11   7 180.978 235.604  15
  -1 -11   7 65.4664 224.733  21
  -1  11   7 37.9511 270.607  22
   1  11   7 218.468 254.163  20
   1 -11   7-124.000 217.565  21
   1  11   7 74.0295 246.886  23
   1  11   7 261.765 271.502  24
  -1  11   7 37.4576 252.796  23
   1  11   7 225.619 276.377  22
  -1  11   7 37.0139 239.420  20
  -1  11   7 97.7201 248.622  24
  -1  11  -7 295.370 219.937  52
   1  11  -7-35.6569 217.109  52
   1 -11   7-30.5364 218.872  54
  -1 -11   7-285.325 230.717  54
  -1  11   7 32.0142 218.560  13
   1  11   7-31.5132 229.338  13
   1 -11   8-89.5613 211.780  39
  -1 -11   8-30.2272 222.187  33
   1  11   8 201.283 251.371  31
   1 -11   8 29.1501 211.097  33
  -1  11   8-401.525 246.365  20
  -1 -11   8 126.929 233.246  21
   1  11   8 128.886 257.955  24
  -1  11   8 193.013 242.180  24
   1  11   8 289.443 242.770  23
   1 -11   8-149.132 223.497  21
  -1  11   8 109.759 238.165  23
   1  11   8-107.411 231.610  20
  -1  11   8-74.2131 261.830  22
  -1  11   8 384.262 228.686  25
  -1  11   8 69.0347 271.727  28
   1  11   8-34.7869 273.849  28
   1  11   8 211.145 236.442  25
  -1 -11   8 62.3953 228.192  54
   1  11   8 107.062 227.917  15
  -1  11   8 111.453 278.371  17
  -1  11   8 35.7678 223.937  15
   1  11   8-72.1613 250.498  18
  -1  11   8 36.1940 248.508  18
  -1  11   8 67.4339 226.243  19
   1  11   8 111.576 261.033  17
   1  11   8 363.002 234.095  19
   1  11   8 317.696 261.994  16
   1 -11   9-23.3826 180.884  33
  -1 -11   9-196.907 194.572  33
  -1  11   9-148.758 198.435  23
  -1 -11   9-27.0699 209.409  25
   1  11   9-239.536 222.528  24
   1 -11   9-27.0749 210.372  25
  -1  11   9 53.3755 210.970  24
   1  11   9 99.6687 198.636  25
  -1  11   9 163.976 233.635  28
   1  11   9 81.7768 234.715  28
  -1  11   9 24.2857 192.794  25
  -1 -11   9 256.762 197.746  54
   1 -11   9 24.1901 182.095  54
  -1  11   9-29.8459 219.358  18
   1  11   9-155.062 232.358  17
   1  11   9 209.437 230.427  18
  -1  11   9-30.8983 240.079  17
  -1 -11  10 74.5100 140.986  33
   1 -11  10-190.906 136.792  33
  -1  11  10 31.0097 144.062  25
   1  11  10 129.714 145.481  25
  -1 -11  10-124.766 162.011  25
   1 -11  10-70.6059 163.502  25
   1  11  10 58.9036 162.921  18
   1  13   0-249.105 177.626  47
   1 -13   0 119.370 144.200  49
  -1 -13   0 54.4598 150.054  48
  -1  13   0-116.340 158.632  47
   1  13   0-60.5407 142.772  43
  -1  13   0-38.2738 145.036  44
  -1  13   0 107.243 165.053  41
   1  13   0-87.8483 166.717  41
  -1  13   0-65.0388 143.961  12
   1  13   0-115.721 140.309  12
   1  13   0 106.923 130.119   8
  -1  13   0 15.4425 143.046   8
   1 -13   0-143.814 156.996   2
   1 -13   0-90.5427 150.263   4
  -1 -13   0-130.760 148.303   2
  -1 -13   0 78.9008 143.556   1
  -1 -13   0 56.4036 151.752   4
   1 -13   0 87.8852 130.399   1
  -1  13   0-108.862 160.860  52
   1  13   0-81.3363 151.612  52
   1  13  -1 316.509 172.924  52
  -1  13  -1 472.314 179.778  52
  -1 -13  -1 83.0054 139.389  48
   1  13   1 327.535 160.674  47
   1 -13   1 282.529 168.575  48
  -1  13   1 258.698 163.179  47
  -1 -13   1 419.873 165.112  48
   1  13  -1 480.579 169.419  41
   1  13   1 194.220 176.430  41
  -1  13  -1 386.520 155.576  44
   1  13  -1 258.000 116.807  44
  -1  13  -1 126.972 124.628  43
   1  13  -1 590.638 151.373  43
  -1  13   1-58.4217 174.614  41
  -1  13   1 334.051 127.962  12
   1  13  -1 226.070 157.436  12
  -1  13  -1 278.894 150.606  12
   1  13   1-14.2715 126.569  12
   1  13  -1 378.600 156.864   8
  -1  13   1-132.348 198.500  28
   1  13   1 219.616 109.735  23
   1  13   1 74.3882 128.552   8
  -1  13   1 194.104 117.936   8
  -1  13  -1 72.1987 149.158   8
  -1 -13  -1 186.005 141.957   4
   1 -13   1 203.445 156.506   4
   1 -13  -1 114.546 145.921   2
  -1 -13   1 372.651 160.310   1
   1 -13  -1-126.621 142.115   4
  -1 -13  -1 278.057 144.763   2
  -1 -13   1 347.242 175.087   2
  -1 -13   1 397.130 171.218   4
   1 -13   1 339.892 173.244   2
   1  13   1 310.728 181.684  17
   1 -13   2 361.570 181.176   2
  -1 -13   2 374.825 186.081   4
  -1 -13  -2 596.137 159.087   2
   1 -13   2 436.795 177.256   4
  -1 -13   2 409.815 188.416   2
  -1  13   2 335.788 150.282  23
   1  13   2 685.035 158.687  23
  -1 -13  -2 509.083 138.978  48
  -1  13  -2 479.253 133.263  43
  -1  13   2 604.102 198.414  41
   1  13   2 718.073 204.413  41
  -1  13  -2 745.686 191.022  12
   1  13  -2 323.130 162.698  12
  -1  13   2 596.336 191.681  13
   1  13   2 640.489 224.376  31
  -1  13   2 687.011 219.201  31
  -1  13   2 294.427 201.162  28
  -1  13  -2 689.876 177.377   8
   1  13  -2 883.611 186.187   8
  -1  13   2 506.009 216.107  17
   1  13   2 611.680 198.889  17
   1  13   2 381.904 196.389  18
  -1 -13   3 8670.86 603.710   2
   1 -13   3 7390.43 573.133   3
   1  13  -3 8668.61 603.283  52
  -1  13  -3 8504.44 602.665  52
  -1  13   3 7387.40 573.215  23
   1  13   3 7803.70 569.169  23
   1  13  -3 7885.32 590.756   8
  -1  13  -3 8644.84 596.266   8
  -1 -13   3 9066.90 605.155  48
   1 -13   3 9030.65 605.490  48
   1  13   3 7820.05 600.432  41
  -1  13   3 7862.50 591.967  41
  -1  13  -3 8038.52 587.090  12
  -1  13   3 7658.37 597.362  13
   1  13  -3 8194.67 589.965  12
  -1  13   3 7297.06 606.050  28
  -1  13   3 8648.14 577.655  25
   1  13   3 9087.79 580.250  25
  -1  13   3 6703.73 549.272  38
   1  13   3 7867.30 592.555  36
  -1  13   3 7702.67 596.226  36
   1  13   3 7677.24 559.644  37
   1  13   3 8196.65 578.998  15
   1  13   3 7432.65 591.919  17
   1  13   3 8848.49 599.599  18
  -1  13   3 7687.50 593.793  17
  -1  13   3 7756.07 577.531  15
  -1 -13   3 8659.17 609.355   4
   1 -13   3 8428.67 604.245   4
   1  13   4 4375.65 448.204  17
  -1  13   4 4355.55 439.821  18
  -1  13   4 5259.89 461.670  17
   1  13   4 5059.76 444.301  18
   1  13   4 5396.13 412.219  37
  -1  13   4 4179.43 402.487  37
  -1  13   4 4848.54 438.488  36
   1  13   4 4866.59 438.669  36
   1  13   4 5116.15 465.238  31
  -1  13   4 5253.21 465.290  31
   1  13   4 4483.01 431.355  22
  -1  13   4 5392.42 437.349  24
   1  13   4 5296.02 436.275  24
  -1  13   4 4113.47 415.728  23
   1  13   4 4204.48 419.154  23
   1  13  -4 4966.37 454.478  52
  -1  13  -4 4776.30 454.302  52
  -1 -13   4 4470.73 417.940  48
   1 -13   4 4482.02 418.900  48
   1  13  -5 162.497 193.730   8
   1 -13   5 124.834 158.566   3
  -1  13  -5 33.7071 226.271  52
   1  13  -5 234.443 237.672  52
  -1  13   5 214.796 231.105  22
  -1  13   5 243.514 231.425  24
  -1  13   5 152.294 228.329  23
   1  13   5-119.116 246.246  23
   1  13   5-59.7152 241.090  22
   1  13   5 329.292 233.854  24
  -1  13  -5 351.883 219.743   8
   1 -13   5 290.620 188.123  48
   1  13   5 214.250 216.077  41
  -1  13   5 149.189 207.267  41
  -1  13   5 132.264 177.633  38
  -1  13   5 90.7655 223.575  36
   1  13   5 236.456 228.767  36
  -1  13   5 433.616 206.037  37
   1  13   5 276.977 200.027  37
   1  13   5-99.3091 202.135  30
  -1  13   5 190.099 251.627  31
  -1  13   5 426.213 214.246  30
   1  13   5 128.157 251.228  31
   1  13   5 223.971 302.785  28
  -1  13   5-223.204 307.931  28
  -1  13   5-152.743 215.378  25
   1  13   5 103.975 215.806  25
  -1  13  -5 31.4224 202.090  12
   1  13  -5-158.296 206.201  12
  -1  13   5 139.628 215.197  14
   1  13   5 83.8526 220.141  14
  -1  13   5-159.366 227.383  13
   1  13   5 60.0269 217.446  15
  -1  13   5 120.771 214.285  15
   1  13   5 222.771 235.159  13
  -1  13   5 298.364 235.976  19
  -1  13   5 218.644 277.558  17
   1  13   5 335.144 248.991  18
  -1  13   5 155.104 249.454  18
   1  13   5 92.7498 259.574  17
   1  13   5-118.736 223.573  19
  -1  13   5 285.248 268.089  16
  -1  13   6 358.080 268.331  16
  -1  13   6 105.712 266.536  18
   1  13   6-34.1439 229.133  15
  -1  13   6 168.739 227.804  19
   1  13   6 427.928 277.125  17
   1  13   6-137.921 248.446  20
   1  13   6 69.5226 238.697  18
   1  13   6 289.404 268.516  16
  -1  13   6-179.396 265.034  17
   1  13   6 100.282 245.728  19
   1  13   6 446.340 224.993  41
  -1  13   6-277.139 217.317  37
  -1  13   6-153.644 192.428  38
   1  13   6 228.603 224.022  37
   1  13   6 269.489 222.272  29
  -1  13   6 31.6896 207.608  29
   1  13   6 112.631 211.024  30
  -1  13   6-90.8860 216.067  30
  -1  13   6 456.010 271.398  31
   1  13   6 321.087 284.447  31
   1  13   6 323.247 240.095  25
   1  13   6 145.569 305.462  28
  -1  13   6 72.0104 304.477  28
  -1  13   6 57.6098 233.474  25
  -1  13  -6 34.9113 208.012   8
   1  13  -6 246.887 206.987   8
   1  13   6 124.903 248.973  24
   1 -13   6 116.473 219.246  21
   1  13   6 172.069 232.298  23
  -1  13   6 525.402 260.398  24
   1  13   6-104.814 258.083  22
  -1  13   6 35.2191 247.213  23
  -1  13   6 212.300 247.026  22
   1  13  -6-36.9071 240.276  52
  -1  13  -6 225.969 238.979  52
  -1  13   6-378.514 255.418  15
  -1  13   6-64.0052 236.408  14
   1  13   6 352.316 248.910  14
   1  13   6 68.4099 237.502  13
   1  13  -6 133.919 202.441  12
  -1  13  -6 66.9808 196.551  12
  -1  13   6-206.778 244.494  13
  -1  13   7 169.970 230.022  13
   1  13   7 369.259 241.178  13
   1  13   7-94.3377 218.939  29
   1  13   7 146.997 273.241  31
  -1  13   7 537.835 279.099  31
  -1  13   7 535.573 238.014  29
   1  13   7 124.024 242.548  25
   1  13   7 75.8397 301.493  28
  -1  13   7 148.403 287.492  28
  -1  13   7 121.518 237.670  25
  -1  13  -7 240.708 208.538   8
   1  13  -7 385.158 216.858   8
  -1 -13   7 551.303 238.933  21
  -1  13   7 592.200 257.486  23
   1  13   7 364.919 238.113  20
   1  13   7 261.549 261.341  22
   1 -13   7 274.462 233.357  21
   1  13   7 99.0574 257.102  24
  -1  13   7 98.6296 253.751  24
  -1  13   7 372.736 269.043  20
   1  13   7 329.653 260.340  23
  -1  13   7 530.510 280.366  22
  -1  13   7 483.731 288.336  18
   1  13   7 327.544 241.866  15
  -1  13   7 338.980 285.337  16
   1  13   7 699.225 266.150  19
  -1  13   7-38.2645 277.569  17
   1  13   7 75.4156 260.864  16
  -1  13   7 673.266 257.122  19
   1  13   7 295.264 275.729  18
   1  13   7 608.317 286.688  17
  -1  13   7 109.842 240.386  15
  -1  13  -7 385.142 241.683  52
   1 -13   7 463.487 229.923  54
  -1 -13   7 32.1114 221.089  54
   1  13  -7 224.501 221.842  52
   1 -13   8-199.535 217.572  54
  -1  13  -8-133.841 213.678  52
   1  13   8 409.759 248.501  20
  -1  13   8-103.729 225.066  23
  -1  13   8-123.641 234.854  24
  -1  13   8-525.063 256.013  20
   1  13   8 172.708 229.016  23
   1  13   8 154.934 242.878  24
  -1  13   8-429.883 218.949  29
   1  13   8 102.933 272.387  28
  -1  13   8 197.588 214.468  25
  -1  13   8-34.0410 275.862  28
   1  13   8 173.291 215.380  25
   1 -13   8 142.151 217.001  39
   1  13   8-173.903 261.823  16
  -1  13   8 174.554 255.330  18
   1  13   8 34.6839 239.459  18
  -1  13   8 295.754 230.629  19
   1  13   8-144.220 271.417  17
  -1  13   8-138.498 228.178  15
  -1  13   8 72.4510 270.140  17
   1  13   8-447.899 235.213  15
   1  13   8 193.678 220.372  19
  -1  13   8 114.191 213.900  13
  -1 -13   9 334.280 175.358  33
   1 -13   9 174.946 167.394  33
  -1  13   9-169.865 202.135  24
  -1 -13   9 149.013 193.831  25
   1 -13   9-320.475 208.457  25
   1  13   9 67.6103 189.157  25
   1  13   9 25.6888 222.783  28
  -1  13   9-231.748 240.717  28
  -1  13   9-327.533 192.675  25
  -1  13   9-300.127 210.145  18
   1  13   9-27.2523 196.344  18
   1  13   9 258.382 220.128  17
  -1 -13   9-115.613 180.465  54
   1 -13  10-133.642 140.214  25
  -1 -13  10-45.2147 142.310  25
  -1 -13  10-136.089 116.965  33
  -1  15   0 355.126 155.964  12
  -1  15   0-71.2178 169.928  13
   1  15   0-200.477 156.453  12
  -1 -15   0 45.4070 162.724   4
   1 -15   0-87.2294 159.491   2
   1 -15   0-65.6517 160.051   4
  -1 -15   0 203.644 170.330   2
  -1 -15   0-77.3820 140.220   1
   1  15   0 55.2975 143.849   8
  -1  15   0-18.7018 140.123   8
  -1  15   0-18.7367 152.447  52
   1  15   0-128.620 175.111  41
  -1  15   1 164.428 184.194  41
  -1  15  -1 177.180 150.533  44
   1  15   1 304.257 188.208  41
   1  15  -1-69.6556 144.042  43
   1  15  -1 21.4805 148.403   8
  -1  15  -1-22.2885 153.978  12
  -1  15   1 17.1260 145.984  12
   1  15  -1 225.873 156.039  12
   1  15   1 227.326 145.758  12
  -1  15   1 62.5870 184.783  13
  -1  15   1-106.265 186.258  28
   1 -15   1 290.953 169.333   4
  -1 -15   1 97.9855 172.006   2
   1 -15  -1 160.517 156.003   2
  -1 -15  -1 169.915 159.981   2
  -1 -15   1 149.480 167.245   4
  -1 -15   1 71.9791 153.379   1
   1 -15  -1 19.3659 139.627   4
  -1 -15  -1 41.1628 152.846   4
   1 -15   1-95.6082 162.339   2
   1  15   1 228.496 119.527   8
  -1  15  -1 42.9749 156.470   8
  -1  15   1 142.010 120.562   8
   1 -15  -1 126.557 164.704  48
  -1 -15  -1 101.801 147.531  48
  -1 -15   2 1356.25 229.510  48
   1 -15  -2 1105.69 189.160  48
   1 -15   2 1189.33 225.037  48
   1  15  -2 1223.25 189.569  43
  -1  15  -2 1320.88 191.719  44
  -1  15   2 1443.91 252.788  41
   1  15   2 1007.14 234.317  41
  -1 -15   2 992.098 226.843   4
  -1 -15   2 1427.60 242.028   2
  -1 -15  -2 1083.96 197.407   2
   1 -15   2 1181.69 217.000   3
   1 -15   2 1040.26 226.100   2
   1 -15   2 1358.45 231.638   4
  -1  15  -2 882.117 210.788  12
  -1  15   2 895.637 225.715  13
   1  15  -2 663.032 200.544  12
   1  15  -2 1434.44 231.597   8
  -1  15  -2 1695.87 241.133   8
  -1  15   2 1239.29 239.813  17
   1  15   2 828.481 232.715  17
  -1  15  -2 1478.98 239.400  52
   1  15  -2 1216.48 233.241  52
  -1  15   2 945.050 241.217  28
  -1 -15   3 2119.31 279.792  48
   1 -15   3 2608.93 298.838  48
   1  15   3 1725.30 282.721  18
   1  15   3 1578.74 283.175  36
  -1  15   3 1590.00 249.559  37
   1  15   3 1644.58 241.948  37
  -1  15   3 1775.60 274.871  36
  -1  15   3 1898.19 314.872  31
   1  15   3 2537.27 330.385  31
  -1 -15   3 2278.05 301.208   2
  -1  15  -3 2450.91 298.841  52
   1  15  -3 2121.06 283.991  52
   1  15  -4 873.921 243.022   8
  -1 -15   4 951.298 226.381   3
   1 -15   4 844.638 218.335   3
  -1 -15   4 647.205 225.991   4
  -1  15  -4 1125.02 279.054  52
   1  15  -4 993.401 249.609  52
   1  15   4 1114.88 242.640  23
  -1  15   4 183.506 219.396  23
   1  15   4 236.069 235.529  22
   1  15   4 910.866 248.622  24
  -1  15   4 992.936 263.703  24
  -1  15  -4 800.594 231.317   8
  -1 -15   4 496.688 209.192  48
   1 -15   4 529.731 224.164  48
   1  15   4 509.585 237.000  41
  -1  15   4 1035.58 260.049  41
  -1  15   4 545.709 243.620  36
   1  15   4 328.819 243.254  36
  -1  15   4 1033.91 227.497  37
   1  15   4 792.885 220.385  37
  -1  15   4 149.936 196.524  30
  -1  15   4 1084.03 274.910  31
   1  15   4 1291.18 230.548  30
   1  15   4 1148.05 295.060  31
   1  15   4 1515.17 317.818  28
   1  15   4 797.637 239.834  25
  -1  15   4 1096.53 248.311  25
  -1  15   4 529.494 285.745  28
  -1  15   4 1265.78 256.713  15
   1  15   4 1153.62 274.462  13
   1  15  -4 646.778 240.523  12
  -1  15   4 541.537 254.535  13
  -1  15  -4 610.868 229.833  12
   1  15   4 368.371 238.259  15
   1  15   4 784.635 287.387  17
  -1  15   4 889.991 285.229  17
  -1  15   4 675.360 261.876  18
   1  15   4 971.309 271.403  18
  -1 -15   5-196.937 177.308   3
   1 -15   5-114.126 178.611   3
  -1  15  -5 373.104 253.255  52
   1  15  -5-36.9073 243.213  52
   1  15   5 156.130 250.995  22
  -1  15   5 378.845 252.714  24
  -1  15   5-62.9685 229.119  23
  -1  15   5-386.334 269.176  22
   1  15   5 443.543 237.680  24
   1  15   5-184.731 214.906  23
   1  15  -5 35.8564 205.462   8
  -1  15  -5 142.467 221.453   8
   1 -15   5-228.667 198.894  48
   1  15   5-102.898 228.768  41
  -1  15   5 67.2915 233.571  41
  -1  15   5-33.5096 223.499  36
   1  15   5 106.487 207.756  37
   1  15   5-131.508 234.420  36
  -1  15   5-230.504 207.572  37
  -1  15   5-226.390 236.604  30
  -1  15   5 520.623 284.644  31
   1  15   5-34.9663 268.089  31
  -1  15   5-203.351 304.078  28
  -1  15   5-54.9003 225.120  25
   1  15   5-28.0458 228.187  25
   1  15   5-34.4587 315.207  28
   1  15   5 226.995 214.993  15
  -1  15   5-352.883 235.363  13
  -1  15  -5-105.482 210.999  12
   1  15  -5 176.817 212.216  12
  -1  15   5 262.571 222.784  15
  -1  15   5 121.717 231.192  14
   1  15   5-176.454 244.991  13
   1  15   5 30.3920 216.702  14
   1  15   5 292.030 240.807  19
   1  15   5-172.569 254.905  16
  -1  15   5 34.2232 260.017  16
  -1  15   5 260.206 240.223  19
   1  15   5 164.102 277.510  17
  -1  15   5 33.4031 247.897  18
  -1  15   5 200.435 281.412  17
   1  15   5 229.030 249.723  18
   1  15   6 731.594 301.368  17
  -1  15   6-37.3657 270.776  16
   1  15   6-112.982 265.940  16
   1  15   6 351.647 248.346  19
   1  15   6 35.9175 253.653  18
   1  15   6 70.8189 230.737  20
  -1  15   6 705.937 307.290  17
  -1  15   6 657.149 291.242  18
  -1  15   6-141.594 234.941  19
   1  15   6 242.413 218.523  41
  -1  15   6 187.429 223.001  37
  -1  15   6 294.916 226.490  29
  -1  15   6-153.527 216.918  30
   1  15   6 750.755 298.195  31
   1  15   6 30.8771 213.448  29
  -1  15   6 296.254 297.860  31
   1  15   6-75.8698 322.125  28
  -1  15   6 74.0334 318.921  28
  -1  15   6 446.753 241.600  25
   1  15   6 517.207 248.763  25
  -1  15  -6 37.6133 237.300   8
   1  15  -6 37.9276 219.346   8
  -1  15   6 251.102 263.870  22
   1  15   6-35.2871 251.841  22
  -1  15   6 511.902 269.738  24
   1  15   6-139.100 244.291  23
  -1  15   6 562.386 263.577  23
   1  15   6 161.727 262.342  24
   1 -15   6 147.632 224.596  21
  -1  15  -6 161.050 263.925  52
   1  15  -6 355.839 262.357  52
   1  15   6 200.985 237.847  14
  -1  15   6 221.675 236.179  13
  -1  15  -6 327.325 230.991  12
   1  15   6-146.938 237.854  13
   1  15   6 71.1954 231.961  15
   1  15  -6 544.569 245.249  12
  -1  15   6 287.606 232.791  15
  -1  15   6 33.4794 224.888  14
   1  15   7 207.622 232.221  13
  -1  15   7-209.801 241.456  13
   1  15   7-91.6389 234.254  29
  -1  15   7-65.0882 229.672  29
   1  15   7 442.785 286.747  31
  -1  15   7 59.6413 217.071  25
   1  15   7-30.5020 222.027  25
   1  15   7 112.087 297.887  28
  -1  15   7 592.664 329.079  28
   1  15   7 427.783 240.632  20
   1  15   7 107.830 261.617  22
  -1 -15   7 62.5509 227.655  21
  -1  15   7 146.501 259.831  22
   1  15   7-35.3902 217.068  23
  -1  15   7 35.7386 231.218  23
   1  15   7 163.350 240.166  24
  -1  15   7 32.3319 241.150  24
  -1  15   7 256.262 241.299  20
  -1  15  -7 157.339 225.449  52
   1 -15   7 91.7574 222.637  54
   1  15  -7-38.2564 232.982  52
   1  15   7-181.587 254.922  18
   1  15   7 35.0437 233.786  19
   1  15   7 374.705 294.994  17
   1  15   7 675.376 285.116  16
  -1  15   7 796.403 296.001  17
   1  15   7-252.774 221.484  15
  -1  15   7-110.435 249.920  18
  -1  15   7 36.4177 238.572  15
  -1  15   7-112.826 279.152  16
  -1  15   7 354.232 239.112  19
   1  15  -7 36.0666 216.493   8
  -1  15  -7 177.613 214.791   8
  -1 -15   8 48.7990 184.615  33
  -1  15   8-94.3953 208.688  23
  -1  15   8 193.779 225.505  20
   1  15   8-375.353 227.699  20
  -1 -15   8-263.057 207.145  21
   1 -15   8 157.016 193.360  39
   1 -15   8-342.372 212.633  54
  -1 -15   8 27.8408 203.694  54
   1  15   9 23.0599 212.930  28
  -1  15   9 92.3938 211.958  28
  -1 -15   9-21.8209 180.358  25
   1 -15   9 107.862 175.518  25
  -1 -15   9 99.3722 165.538  54
  -1 -15   9-146.790 156.565  33
  -1 -15  10 150.617 119.080  25
   1 -15  10 57.1008 112.881  25
   1 -17   0 129.606 166.644   2
  -1 -17   0 107.631 176.276   2
  -1 -17   0-26.8559 164.724   4
   1 -17   0-25.9208 162.314   4
   1 -17   0 80.1910 166.246  48
   1  17   0 48.7082 188.439  47
  -1  17   0 268.147 194.368  47
  -1 -17   0 262.166 180.028  48
  -1  17   0-253.589 173.352  13
   1  17   0 286.045 175.238  12
  -1  17   0 47.0311 159.666  12
   1  17   0-25.6188 187.405  41
   1  17   0 217.240 150.860   8
  -1  17   0-22.1938 151.559   8
  -1 -17   1 317.781 183.797   2
   1 -17  -1 254.154 155.631   4
   1 -17  -1 96.0055 166.275   2
  -1 -17  -1 293.090 166.359   4
   1 -17   1 112.839 182.987   2
  -1 -17  -1-25.3074 177.186   2
  -1  17   1 294.295 210.110  13
  -1  17   1 512.782 157.158  12
   1  17   1 375.587 159.855  12
  -1 -17   1 339.246 185.672  48
   1  17   1 421.996 196.716  47
  -1  17  -1 397.202 202.454  47
   1 -17   1 199.739 174.280  48
  -1 -17  -1 219.599 158.425  48
   1  17  -1 322.347 203.820  47
  -1  17   1 24.8412 191.812  47
   1 -17  -1 276.940 168.485  48
   1  17  -1 260.802 188.391  52
  -1  17  -1 177.904 195.345  52
   1  17  -1 82.2087 150.942  43
   1  17   2 3404.16 365.700  41
  -1  17   2 3156.80 368.001  41
  -1  17   2 3484.24 367.683  36
   1  17  -2 3636.84 361.146  12
  -1  17  -2 3571.03 363.607  12
  -1  17   2 2710.64 345.820  28
   1  17   2 2271.70 346.113  28
  -1 -17   2 3430.14 353.126  48
   1 -17   2 3870.07 366.530  48
   1  17  -2 3533.97 354.053   8
  -1  17  -2 3418.05 349.631   8
   1 -17   2 3046.65 342.567   3
  -1 -17  -2 2954.34 322.745   2
   1 -17   2 4410.96 391.773   2
  -1 -17   2 3233.88 365.012   4
  -1 -17   2 2758.30 348.298   2
   1 -17   2 3632.55 369.328   4
  -1  17  -2 2896.65 351.762  52
   1  17  -2 3015.11 355.730  52
  -1  17  -3 4648.40 446.659  52
   1  17  -3 4657.21 446.618  52
   1  17  -3 4377.02 424.676   8
  -1  17  -3 4934.47 433.432   8
  -1 -17   3 4690.71 433.234  48
   1 -17   3 4444.04 421.723  48
  -1  17   3 4418.69 437.619  41
   1  17   3 3682.95 426.743  41
  -1  17   3 4797.36 434.352  36
   1  17   3 3797.07 374.385  37
  -1  17   3 4053.21 386.987  37
   1  17   3 3784.83 422.623  36
  -1  17   3 4337.91 437.559  13
  -1  17  -3 3713.98 411.656  12
   1  17   3 3500.65 415.407  13
   1  17  -3 4886.77 439.341  12
  -1  17   3 3746.54 434.869  28
   1  17   3 3699.86 440.834  28
  -1 -17   3 4050.60 405.557   3
   1 -17   3 3426.92 398.617   3
  -1 -17   3 3817.01 423.677   4
  -1  17   3 4479.22 416.902  15
  -1  17   3 4159.25 424.988  17
   1  17   3 4560.55 412.552  15
   1  17   3 4237.06 422.148  17
   1 -17   4-63.6853 196.655   3
  -1 -17   4-190.447 198.732   3
  -1  17  -4 73.9702 236.202  52
   1  17  -4-220.905 232.059  52
   1  17   4 192.345 230.634  22
   1  17   4-26.3900 195.878  23
  -1  17   4 259.311 230.667  22
  -1  17   4-161.319 199.563  23
  -1  17  -4-71.7329 207.197   8
   1  17  -4 35.9361 214.087   8
   1 -17   4-174.049 207.378  48
  -1 -17   4-208.899 197.915  48
  -1  17   4 35.5040 225.268  41
   1  17   4 35.8802 243.570  41
   1  17   4-67.1913 231.962  36
  -1  17   4 475.695 244.806  36
  -1  17   4 27.4317 208.444  37
  -1  17   4 325.890 211.963  30
   1  17   4-204.489 262.500  31
   1  17   4 416.065 286.222  28
  -1  17   4-345.353 293.500  28
  -1  17   4 141.964 240.927  13
   1  17   4-156.733 241.440  15
   1  17   4-284.979 261.834  13
   1  17  -4-217.677 222.488  12
  -1  17   4-446.007 230.699  15
  -1  17  -4-216.918 230.889  12
   1  17   4-30.0845 257.209  17
  -1  17   4 128.803 268.228  16
  -1  17   4-155.398 267.634  17
  -1 -17   5 2205.80 309.869   3
   1 -17   5 2488.48 324.678   3
  -1  17  -5 3174.69 406.686  52
   1  17  -5 3383.00 408.563  52
   1  17   5 2166.63 349.611  22
   1  17   5 1573.38 328.093  23
  -1  17   5 1868.60 346.394  23
  -1  17   5 1580.18 346.579  22
  -1  17  -5 2907.08 388.471   8
   1  17  -5 2682.58 377.967   8
   1 -17   5 3046.22 363.735  48
   1  17   5 3106.83 408.625  41
  -1  17   5 3419.93 408.522  36
   1  17   5 2936.29 376.073  36
  -1  17   5 3058.89 352.960  37
  -1  17   5 3324.97 365.080  30
   1  17   5 4312.23 452.287  31
  -1  17   5 2313.86 420.698  28
   1  17   5 2560.23 447.449  28
   1  17   5 2940.86 414.152  17
   1  17   5 2957.86 381.984  19
  -1  17   5 3410.42 393.577  19
   1  17   5 3862.39 421.635  18
   1  17   5 2706.46 413.778  16
  -1  17   5 2819.36 414.709  16
  -1  17   5 3684.08 436.961  17
   1  17   5 2903.60 368.051  15
   1  17  -5 3013.80 387.454  12
  -1  17   5 3380.42 411.855  13
   1  17   5 3024.42 376.734  14
   1  17   5 2598.59 389.939  13
  -1  17   5 3966.12 396.886  14
  -1  17   5 3364.20 389.245  15
  -1  17  -5 2490.24 374.507  12
  -1  17   6 1535.69 310.028  15
   1  17  -6 1335.53 290.401  12
   1  17   6 543.000 268.463  15
  -1  17   6 1458.80 324.977  13
   1  17   6 1261.31 298.738  13
   1  17   6 581.068 272.983  14
  -1  17  -6 1528.31 297.336  12
  -1  17   6 1298.49 292.593  14
   1  17   6 1362.14 267.167  29
  -1  17   6 964.289 259.473  30
  -1  17   6 558.066 249.298  29
  -1  17   6 1643.60 372.286  28
   1  17   6 1096.59 351.805  28
   1  17  -6 751.759 267.115   8
  -1  17  -6 901.556 269.318   8
   1  17   6 870.364 269.819  23
  -1  17   6 1284.23 293.654  23
  -1  17   6-105.730 277.561  22
   1  17   6 685.561 289.203  22
   1  17   6 1500.44 348.001  17
   1  17   6 865.002 287.193  19
   1  17   6 1225.16 330.064  16
   1  17   6 1301.92 329.615  18
  -1  17   6 1173.62 315.859  16
  -1  17   6 1719.40 360.404  17
   1  17   6 918.709 274.664  20
  -1  17   6 904.744 272.240  19
  -1  17  -6 1037.84 306.141  52
   1  17  -6 1062.98 301.665  52
  -1  17   7 172.849 244.086  13
   1  17  -7 332.056 219.016  12
   1  17   7 376.895 236.728  13
  -1  17   7 122.669 223.366  29
  -1  17   7-246.138 297.459  28
   1  17   7-283.782 296.730  28
  -1  17  -7-211.688 221.060   8
   1  17  -7-285.915 222.410   8
  -1  17   7 260.798 225.254  23
  -1  17   7 208.033 253.746  20
   1  17   7 33.5320 235.508  20
  -1  17   7 405.790 266.345  22
  -1  17   7 411.224 249.554  19
   1  17   7 271.914 238.714  19
   1  17   7 652.149 279.184  16
  -1  17   7 144.497 269.537  16
  -1  17   7 398.543 286.562  17
   1  17   7 104.061 230.158  15
  -1  17   7 280.618 239.641  15
   1  17   7 519.189 277.229  18
   1  17   7 464.546 304.519  17
  -1  17   8 155.504 193.385  13
   1  17   8-101.357 192.640  13
   1  17   8-523.731 278.584  28
  -1  17   8 29.0009 253.348  28
   1  17  -8 25.7393 167.675   8
   1  17   8-27.3028 190.698  20
  -1  17   8-142.418 204.263  20
   1  17   8-144.544 204.082  15
   1  17   8 55.3219 195.283  19
  -1  17   8-351.025 219.274  15
  -1  17   8-84.0839 197.871  19
  -1 -17   8-297.998 196.428  54
   1 -17   8-185.867 185.338  54
   1 -17   9-160.560 160.065  25
  -1 -17   9 236.052 163.451  25
   1  17   9-19.4577 188.920  28
   1 -19   0 302.876 195.913   2
  -1 -19   0 31.2813 187.727   2
   1 -19   0-240.778 195.910   4
  -1 -19   0 62.2247 192.126   4
   1 -19   0-62.0899 187.673  48
   1  19   0-171.841 226.411  47
  -1 -19   0-180.885 206.981  48
  -1  19   0 172.015 207.595  47
   1  19   0 83.1407 190.272  12
  -1  19   0-82.2483 176.215  12
  -1  19  -1 1342.12 258.791  12
  -1  19   1 1464.67 269.589  13
   1  19   1 1125.06 273.176  13
   1  19  -1 1446.22 264.681  12
  -1  19  -1 1401.70 258.536   8
   1  19  -1 1037.03 238.432   8
   1  19   1 1518.02 281.691  41
  -1 -19   1 1452.74 259.110  48
  -1  19  -1 959.515 253.135  47
  -1  19   1 1070.74 264.919  47
   1 -19  -1 1139.92 239.690  48
   1  19  -1 1858.58 289.882  47
   1  19   1 1359.02 284.862  47
  -1 -19  -1 1348.18 233.100  48
   1 -19   1 986.802 245.577  48
   1 -19  -1 1116.31 242.217   2
   1 -19   1 1909.08 293.760   3
  -1 -19   1 1646.47 276.458   4
   1 -19   1 1472.91 276.093   2
  -1 -19  -1 1352.78 240.059   2
  -1 -19   1 1667.26 278.769   2
   1 -19   1 1384.39 257.466   4
   1  19   2 208.582 241.332  41
  -1  19   2-482.876 283.067  36
   1  19  -2-33.9009 201.938  12
   1  19   2 419.631 246.371  13
  -1  19   2 63.6615 223.387  13
   1  19   2-144.016 210.654  15
  -1  19  -2-100.921 209.165  12
  -1  19   2 147.295 208.953  15
   1  19  -2 33.2128 222.835  52
  -1  19  -2-228.859 223.193  52
   1  19  -2 226.575 208.032   8
  -1  19  -2-163.283 208.538   8
  -1 -19   2-145.793 221.919   4
  -1 -19   2-179.695 215.670   2
   1 -19   2 265.998 210.942   3
   1 -19  -2 83.9801 187.816   3
  -1 -19   2-68.6860 207.602  48
  -1  19  -2 152.658 241.357  47
   1 -19   2 277.529 215.699  48
   1  19  -2-91.4554 228.407  47
   1  19   3 521.814 265.561  41
   1  19   3 969.794 276.280  36
  -1  19   3 973.934 284.282  36
  -1  19   3 739.741 216.981  37
  -1  19   3 494.165 264.549  13
   1  19  -3 332.803 226.563  12
  -1  19   3 822.868 237.765  15
   1  19   3 655.605 237.894  15
   1  19   3 534.508 270.772  13
  -1  19  -3 552.254 255.447  12
  -1  19   3 786.402 281.927  28
   1  19   3 725.524 281.022  28
   1  19  -3 476.179 252.770  52
  -1  19  -3 363.466 259.094  52
   1  19  -3 754.383 246.620   8
  -1  19  -3 792.824 252.888   8
  -1 -19   3 274.132 229.201   4
  -1 -19   3 484.237 223.942   3
   1 -19   3 1069.47 261.106   3
  -1 -19   3 948.975 264.195  48
   1 -19   3 586.100 232.274  48
  -1 -19   4 3362.54 402.481   3
   1 -19   4 4577.07 424.127   3
   1  19  -4 3659.03 432.787  52
  -1  19  -4 3994.01 441.892  52
   1  19  -4 4220.10 439.168   8
  -1  19  -4 3637.20 422.552   8
   1 -19   4 3199.31 404.932  48
  -1 -19   4 4217.84 430.516  48
   1  19   4 3767.57 444.326  41
  -1  19   4 4383.67 451.105  36
  -1  19   4 3190.61 373.894  37
   1  19   4 4417.34 444.688  36
  -1  19   4 3384.80 389.427  30
  -1  19   4 2268.46 428.876  28
   1  19   4 3538.09 464.756  28
   1  19   4 3959.86 447.078  13
  -1  19   4 4030.08 430.132  15
  -1  19   4 2942.20 423.595  13
  -1  19  -4 3655.54 436.507  12
   1  19  -4 3920.66 439.964  12
   1  19   4 4163.75 426.669  15
   1  19   4 3787.61 441.430  17
  -1  19   4 3775.85 445.766  16
  -1  19  -5 1171.26 322.090  52
   1  19  -5 749.877 304.656  52
  -1  19   5 562.140 267.967  23
  -1  19   5 609.086 267.751  22
   1  19  -5 937.678 280.141   8
  -1  19  -5 1302.33 303.732   8
   1 -19   5 1234.60 274.884  48
   1  19   5 1897.41 328.524  41
  -1  19   5 957.676 299.871  36
   1  19   5 1625.25 318.208  36
   1 -19   5 1317.01 245.964   3
  -1 -19   5 1469.35 264.050   3
   1  19   5 792.156 336.926  28
  -1  19   5 958.186 336.221  28
  -1  19   5 1227.64 299.941  19
   1  19   5 1083.79 330.804  16
  -1  19   5 879.634 312.357  16
   1  19   5 1339.33 336.097  17
   1  19   5 723.794 282.766  19
  -1  19   5 1452.58 283.697  15
   1  19  -5 1134.55 289.232  12
   1  19   5 371.492 249.501  14
   1  19   5 992.890 280.786  13
  -1  19  -5 1091.81 293.135  12
  -1  19   5 873.210 292.273  13
   1  19   5 1072.62 287.872  15
  -1  19   5 1249.42 291.865  14
  -1  19   6 3092.99 383.302  14
  -1  19   6 2435.75 385.308  13
  -1  19  -6 2189.18 374.042  12
   1  19  -6 2571.03 379.971  12
   1  19   6 2392.04 370.354  13
  -1  19   6 3232.15 375.614  15
   1  19   6 3126.76 382.535  14
   1  19   6 2695.43 363.413  15
   1  19   6 1811.97 318.643  29
  -1  19   6 3094.24 362.565  29
   1  19   6 2267.45 417.791  28
  -1  19   6 2955.55 428.189  28
  -1  19  -6 2193.70 374.049   8
   1  19  -6 1660.26 343.701   8
   1  19   6 1443.29 338.752  22
   1  19   6 3030.46 365.388  20
  -1  19   6 1806.27 321.258  23
  -1  19  -6 3827.70 429.873  52
  -1  19   6 3670.07 400.029  19
   1  19   6 2596.80 370.730  19
   1  19   6 2206.75 385.719  17
  -1  19   6 2532.61 370.709  20
  -1  19   6 3213.14 428.174  16
   1  19   6 2781.88 416.280  16
   1  19   7 712.555 239.710  20
  -1  19   7 1148.57 262.143  20
   1 -19   7 1272.78 245.894  54
  -1 -19   8-208.716 171.844  54
   1  19   8-22.1728 173.038  13
  -1  19   8-246.251 234.341  28
   1  19   8-221.540 225.170  28
  -1  19   8 70.1245 170.107  20
   1  19   8 309.707 179.270  20
  -1  19   8 216.971 196.932  19
  -1  19   8 150.123 175.594  15
   1  19   8 309.837 174.311  19
   1  19   8 49.1661 175.285  15
   1  19  -8-111.984 152.899   8
   1  19  -8-40.3712 152.661   7
  -1  19  -8 20.3220 155.109   7
   1  19  -9 50.1819 144.036  47
  -1  19  -9-117.473 145.021  47
  -1 -19   9 13.7788 130.744  25
   1 -19   9-13.4308 133.662  25
  -1 -21   0 140.888 211.417   2
  -1 -21   0-68.8894 208.268   4
   1 -21   0 34.5293 211.782   3
  -1 -21   0 33.7485 201.083  48
  -1  21   0-65.1780 246.506  47
   1  21   0-162.769 243.950  47
   1 -21   0 310.770 208.783  48
  -1  21   0 225.996 179.279   8
   1  21   0-30.8859 184.037  12
  -1  21   0 305.210 197.469  12
  -1  21  -1 2374.27 326.186  12
  -1  21   1 2325.56 319.326  13
   1  21   1 2265.79 328.715  13
   1  21  -1 2060.30 320.928  12
  -1 -21   1 2705.73 352.696   2
  -1 -21   1 2203.07 335.706   4
   1 -21  -1 2383.10 326.791   3
   1 -21  -1 2737.00 323.192   2
  -1 -21   1 2312.05 330.709   3
   1 -21   1 2041.92 317.865   3
  -1 -21  -1 3126.79 348.261   2
  -1 -21   1 2156.56 319.815  48
  -1  21   1 2231.92 344.963  47
   1 -21   1 2557.40 338.062  48
   1 -21  -1 2395.85 306.681  48
  -1 -21  -1 1597.99 277.916  48
   1  21  -1 2391.28 350.968  47
   1  21   1 2033.14 336.334  47
  -1  21  -1 2427.64 341.212  47
  -1  21   1 2703.69 352.001  36
   1  21  -1 2169.67 310.098   8
  -1  21  -1 2228.27 299.661   8
   1  21   2 1516.27 308.443  13
   1  21  -2 1833.91 309.437  12
  -1  21   2 1633.66 303.131  15
  -1  21   2 1803.13 315.079  13
   1  21   2 1728.61 292.021  15
  -1  21  -2 1739.26 309.787  12
   1 -21   2 1564.32 292.079  48
  -1 -21   2 1738.70 292.215  48
  -1  21  -2 1748.67 309.845  47
   1  21  -2 1677.45 299.199  47
  -1 -21   2 1743.88 319.792   3
  -1 -21   2 1321.08 302.310   4
   1 -21  -2 1026.52 253.125   3
   1 -21   2 1251.55 291.543   3
   1  21  -2 1384.59 282.203   8
  -1  21  -2 1825.74 309.464   8
  -1  21   2 1718.66 333.789  36
   1  21   2 1732.80 299.424  36
  -1  21  -3 156.230 252.762  52
   1  21  -3 425.187 242.147   8
  -1  21  -3 737.595 255.972   8
  -1  21   3 251.210 265.191  16
  -1  21   3 550.658 218.132  37
   1  21   3 75.6630 261.405  36
  -1  21   3 340.757 255.742  36
  -1  21   3 867.930 250.861  30
   1  21  -3 160.017 231.128  12
  -1  21   3 451.441 272.628  13
   1  21   3 707.754 256.594  15
  -1  21   3 619.419 250.920  15
   1  21   3 38.0740 244.924  13
  -1  21  -3 1071.40 277.055  12
   1 -21   3 447.427 236.838   3
  -1 -21   3 412.336 236.518   3
   1  21  -3 680.069 273.548  47
  -1  21  -3 1004.15 282.635  47
  -1 -21   3 627.043 256.796  48
   1 -21   3 1105.98 278.776  48
   1 -21   4 3968.07 448.166  48
   1  21  -4 4866.21 469.355  47
  -1  21  -4 4654.23 467.069  47
  -1 -21   4 5140.34 466.920  48
  -1  21   4 3906.81 440.806  19
  -1  21   4 4263.38 460.733  16
   1  21   4 3964.88 470.451  16
   1  21   4 3459.33 451.645  13
  -1  21  -4 3546.28 451.490  12
   1  21  -4 3309.10 436.230  12
  -1  21   4 3993.91 460.695  13
  -1  21   4 3981.76 437.972  15
   1  21   4 3836.11 434.927  15
  -1  21   4 3691.15 452.386  28
   1  21   4 3104.41 454.284  28
  -1  21   4 4225.91 464.065  36
   1  21   4 3690.15 449.198  36
  -1  21  -4 4447.69 459.607   8
   1  21  -4 3429.04 433.068   8
  -1  21  -4 4136.95 462.494  52
   1 -21   4 4055.21 419.365   3
  -1 -21   4 3546.58 415.364   3
   1  21   5 5064.39 509.532  16
   1  21   5 4140.06 468.303  19
  -1  21   5 5744.68 522.191  16
  -1  21   5 3689.87 454.873  19
   1  21  -5 5089.24 506.588  12
  -1  21   5 5011.92 479.668  14
  -1  21   5 4685.42 497.399  13
   1  21   5 3390.53 469.813  13
  -1  21   5 4322.34 462.576  15
   1  21   5 4192.80 459.641  15
   1  21   5 4742.37 472.081  14
  -1  21  -5 5248.43 509.773  12
   1  21   5 4378.79 511.679  28
  -1  21   5 3743.31 485.907  28
  -1  21   5 4054.81 465.530  36
   1  21   5 4647.34 487.009  36
   1  21  -5 4408.32 483.523   8
  -1  21  -5 4883.20 486.072   8
  -1  21  -5 4799.40 506.245  52
  -1 -21   5 4276.31 428.769   3
   1 -21   5 3479.17 417.107   3
   1  21   6-35.8967 240.861  13
  -1  21   6 143.746 233.930  13
  -1  21   6 403.576 226.986  15
  -1  21  -6-293.179 226.316  12
   1  21  -6 219.336 219.393  12
  -1  21   6-63.7571 279.367  28
   1  21   6 193.537 273.764  28
  -1  21  -6-296.727 232.213   8
   1  21  -6 411.320 243.407   8
   1  21   6 99.1016 221.655  15
  -1  21   7 171.807 198.937  13
   1  21   7 283.367 209.431  13
  -1  21   7-187.749 250.843  28
   1  21   7 429.651 246.537  28
   1  21  -7-236.551 199.705   8
  -1  21  -7-87.7773 184.567   8
   1  21   7 413.177 195.518  20
  -1  21   7 25.8610 191.161  20
   1  21   7 170.794 216.416  16
  -1  21   7 112.148 197.973  15
   1  21   7 192.300 209.822  19
  -1  21   7 109.756 199.836  19
   1  21   7 469.451 209.955  15
  -1 -21   7 361.704 193.189  54
  -1  21  -8 107.623 174.430  47
   1  21  -8-85.7988 178.662  47
   1  21  -8 63.3397 126.238   7
  -1  21  -8 31.9256 123.490   7
   1  21   8-19.1568 155.868  19
  -1  21   8 119.455 154.018  15
   1  21   8-77.4387 158.774  15
  -1  21   8-193.121 164.501  19
   1  21   8-191.832 193.440  28
   1 -23   0-36.9954 203.296  48
   1  23   0 35.6319 231.959  47
  -1 -23   0 72.4022 202.392  48
  -1  23   0-392.401 263.493  47
   1  23   0-228.633 200.317  12
  -1  23   0 259.287 204.298  12
  -1 -23   0 38.1104 220.164   2
  -1 -23   0-75.8693 227.677   3
   1 -23   0-223.440 221.860   3
  -1  23   1 1313.40 288.400  36
   1  23  -1 685.656 280.472  47
  -1  23  -1 1011.82 284.513  47
  -1 -23  -1 766.064 221.611  48
  -1 -23   1 652.956 246.388  48
   1 -23   1 897.055 270.192  48
   1 -23  -1 825.115 227.072  48
  -1  23  -1 469.550 238.100  12
   1  23  -1 544.707 243.673  12
   1  23   1 499.401 243.006  13
  -1  23   1 549.611 249.894  13
  -1  23  -1 711.244 226.533   8
   1  23  -1 735.215 233.988   8
   1 -23   1 1654.45 298.551   3
  -1 -23  -1 1052.97 270.788   3
   1 -23  -1 1062.95 263.174   3
  -1 -23   1 895.801 266.831   3
   1  23   2 4963.33 479.663  36
  -1  23   2 3743.53 457.308  36
   1 -23   2 4585.24 466.236  48
   1  23  -2 5226.71 474.527  47
  -1  23  -2 5640.84 497.299  47
  -1 -23   2 4683.70 468.150  48
  -1  23   2 2758.95 413.629  13
   1  23   2 4130.95 456.957  13
  -1  23  -2 5262.18 486.736  12
   1  23   2 4359.91 454.638  15
   1  23  -2 5089.02 481.581  12
  -1  23   2 4865.01 463.841  15
   1 -23  -2 4136.74 429.225   3
   1 -23   2 4275.65 459.487   3
  -1 -23  -2 3903.60 424.089   3
  -1 -23   2 4004.72 451.149   3
   1  23  -2 4033.46 443.240   8
  -1  23  -2 4516.36 454.880   8
   1  23   3 2414.42 380.956  16
   1  23   3 2438.03 387.623  36
  -1  23   3 3221.13 417.752  36
  -1 -23   3 2687.89 373.931  48
   1 -23   3 2873.93 385.679  48
  -1  23  -3 3672.79 414.663  47
   1  23  -3 3889.94 410.390  47
  -1  23   3 2515.98 370.056  15
  -1  23   3 3540.30 416.397  13
   1  23  -3 2991.23 387.186  12
  -1  23  -3 2980.61 387.227  12
   1  23   3 3249.19 394.876  15
   1  23   3 3197.44 408.197  13
   1 -23   3 2757.44 369.173   3
  -1 -23   3 2506.11 362.529   3
   1  23  -3 3903.30 415.084   8
  -1  23  -3 3327.24 396.232   8
  -1  23   4 317.445 248.333  19
  -1  23   4 288.323 268.803  16
   1  23   4 908.284 301.582  16
   1  23   4 714.853 280.821  19
  -1  23   4 899.423 293.411  36
   1  23   4 739.297 283.608  36
   1  23   4 700.088 283.488  13
   1  23  -4 451.493 239.296  12
  -1  23   4-133.840 287.882  14
   1  23   4 278.677 253.046  15
   1  23   4 267.612 259.667  14
  -1  23  -4 573.726 260.305  12
  -1  23   4 502.279 271.638  13
  -1  23   4 783.218 259.816  15
   1 -23   4 705.388 250.730  48
  -1  23  -4 559.987 265.397  47
   1  23  -4 595.900 266.159  47
   1  23  -4 963.738 260.121   8
  -1  23  -4 764.078 258.848   8
   1 -23   4 360.439 224.928   3
  -1 -23   4 1155.80 256.900   3
   1  23   5 72.3451 236.955  36
  -1  23  -5 269.711 224.359  12
   1  23   5-183.982 251.236  13
  -1  23   5-36.6575 237.148  13
   1  23   5 33.1206 219.631  15
   1  23  -5-77.1102 211.876  12
  -1  23   5-270.768 242.624  15
  -1  23   5-178.018 210.494  29
   1  23   5-409.037 266.448  28
  -1  23   5 173.475 244.507  28
   1  23  -5-35.3593 254.771  47
  -1  23  -5-35.4582 233.706  47
   1  23  -5-229.499 224.460   8
  -1  23  -5-38.1743 215.232   8
   1 -23   5-155.360 197.176   3
  -1 -23   5 92.2976 201.551   3
   1  23   6 408.559 225.325  13
   1  23  -6 194.704 187.530  12
  -1  23   6-31.4550 208.624  13
  -1  23   6 193.928 198.647  14
   1  23   6 387.738 213.377  14
  -1  23   6 156.220 228.232  28
   1  23   6 26.1502 226.845  28
   1  23  -6 155.559 217.241  47
  -1  23  -6 561.783 233.911  47
  -1  23  -6 163.507 212.932   8
   1  23  -6 131.424 188.358   8
  -1  23   6 446.869 231.812  16
  -1  23   6-289.735 196.751  19
   1  23   6-143.593 192.770  15
   1  23   6 350.676 210.606  19
   1  23   6-28.7095 222.168  16
  -1  23   6-264.037 195.759  15
  -1  23   6-105.236 191.545  20
   1  23  -7 48.2960 152.212   8
  -1  23  -7 23.9139 155.679   8
  -1  23   7 305.989 198.632  28
   1  23   7 61.4697 196.709  28
   1  23  -7 73.1116 187.710  47
  -1  23  -7-24.4531 184.953  47
  -1  23   7 295.497 172.721  15
   1  23   7-176.469 170.664  15
  -1  23   7 66.6265 167.982  19
   1  23   7 178.275 173.170  19
  -1  23  -7-45.5345 160.659   7
   1  23   7 139.232 162.876  13
  -1  23   7-163.643 170.147  13
  -1  23  -8 15.6197 132.562  47
   1  23  -8 15.5706 132.631  47
  -1 -23   8 138.585 129.339  25
   1 -23   8-131.992 121.315  25
   1  23   8-27.3102 118.834  19
  -1  23   8 279.361 127.369  15
   1  23   8 13.2245 116.686  15
  -1  23   8-95.7501 126.700  19
  -1  25   0 147.763 249.307  47
  -1 -25   0 399.373 206.365  48
   1  25   0-295.168 271.179  47
   1 -25   0-260.857 208.312  48
  -1  25   0-316.777 245.688  36
   1  25   0 72.9504 253.219  36
   1 -25   0-37.6501 222.598   3
  -1 -25   0 191.800 214.432   3
  -1  25  -1 1255.49 265.294   8
   1  25  -1 909.840 240.000   8
   1  25   1 1149.76 263.208  15
  -1  25   1 1148.52 282.012  15
   1  25  -1 1371.49 271.040  12
  -1  25  -1 1221.90 272.480  12
   1 -25   1 1020.05 270.093  48
   1  25  -1 1223.90 307.906  47
  -1 -25   1 1500.73 276.806  48
  -1  25  -1 1299.94 284.929  47
   1  25   1 1211.81 296.679  36
  -1  25   1 853.866 288.629  36
   1 -25  -1 813.985 253.329   3
   1 -25   1 1396.08 287.278   3
  -1 -25   1 1455.28 288.319   3
  -1 -25  -1 1124.94 255.247   3
  -1  25  -2 2208.64 321.212   8
   1  25  -2 1899.08 308.699   8
  -1  25  -2 1959.36 323.338  12
   1  25   2 2436.88 344.219  15
   1  25  -2 2350.35 344.120  12
  -1  25   2 2712.91 348.664  15
  -1  25   2 1884.13 328.478  13
   1  25   2 2250.31 342.492  13
   1  25  -2 2528.89 345.822  47
  -1  25  -2 2123.43 345.263  47
  -1 -25   2 2702.90 353.625  48
   1 -25   2 2821.26 347.323  48
   1  25   2 2977.26 385.255  36
  -1  25   2 2598.82 363.681  36
  -1 -25   2 2218.38 336.510   3
   1 -25   2 2155.42 333.383   3
  -1 -25  -2 2351.55 311.239   3
  -1  25   3 1251.58 298.409  13
  -1  25  -3 1020.73 283.598  12
   1  25   3 1819.60 296.240  15
   1  25  -3 1298.20 282.678  12
  -1  25   3 1585.06 287.421  15
   1  25   3 2067.45 316.933  13
  -1 -25   3 1444.72 289.983   3
   1 -25   3 1985.19 297.761   3
  -1  25  -3 1766.14 291.217   8
   1  25  -3 1344.46 283.142   8
   1  25  -4-36.6790 208.534   8
  -1  25  -4-257.500 222.425   8
   1  25  -4 37.9686 212.296  12
  -1  25  -4 227.477 222.496  12
   1  25   4 317.656 243.723  13
  -1  25   4 458.985 239.825  15
  -1  25   4 174.713 242.627  13
   1  25   4 128.490 224.274  15
   1  25  -4-104.424 232.215  47
  -1  25  -4 628.073 263.935  47
  -1 -25   4-132.658 194.645   3
   1 -25   4-132.509 192.927   3
   1  25   4 398.501 245.955  36
  -1  25   4 362.341 243.158  36
  -1  25   5-27.4990 194.025  14
   1  25   5-142.187 189.673  15
  -1  25   5-157.090 205.777  13
   1  25   5 219.905 193.949  14
   1  25   5-31.5756 206.809  13
   1  25  -5 33.7086 190.018  12
  -1  25   5 234.100 200.902  15
   1  25   5 87.5326 208.047  19
  -1  25   5 57.4860 196.223  19
  -1  25   5 149.666 208.562  16
   1  25   5-236.338 211.080  16
   1  25  -5-93.8042 209.791  47
  -1  25  -5 62.7125 206.637  47
   1 -25   5 26.6772 161.268   3
  -1 -25   5 158.151 165.013   3
  -1  25  -5 165.339 187.952   8
   1  25  -5-132.246 193.981   8
   1  25   6 222.536 192.286  28
   1  25   6-23.5856 171.646  19
   1  25   6-346.547 187.169  16
   1  25   6-296.874 172.713  15
  -1  25   6-70.9164 172.032  15
  -1  25   6-23.2119 177.974  19
   1  25  -6 205.353 197.697  47
  -1  25  -6-102.999 192.022  47
   1  25  -6-26.6615 165.780   8
  -1  25  -6 345.557 179.395   8
   1  25   6 25.3582 174.099  13
   1  25   6 22.4026 169.432  14
  -1  25   6-22.4108 171.056  14
  -1  25   6-25.4138 174.481  13
   1  25   7 16.2072 136.585  19
  -1  25   7 47.9133 135.098  19
  -1  25   7 130.810 133.625  15
   1  25   7 247.964 134.922  15
  -1  25  -7 82.9741 123.808   7
   1  25  -7 115.484 121.908   7
   1  25   7 50.9507 141.513  13
  -1  25  -7-182.078 154.572  47
   1  25  -7 54.4483 152.941  47
  -1  27   0-196.124 223.185  36
   1 -27   0-139.908 224.841   3
  -1 -27   0 35.7013 201.291   3
   1  27   0 31.8081 208.371  15
  -1  27   1-276.166 227.704  36
   1  27  -1 261.222 199.058  12
   1  27   1 349.698 226.893  15
  -1  27   1 622.122 234.891  15
   1 -27   1 360.055 201.508   3
  -1 -27   1 438.793 226.013   3
   1 -27  -1 129.049 192.433   3
  -1 -27  -1-165.908 196.425   3
   1 -27   2 179.839 194.570  48
   1  27  -2-34.4828 242.363  47
  -1  27  -2 518.174 241.493  47
  -1  27   2-34.9856 239.204  36
   1  27   2 249.095 220.137  36
  -1 -27   2 71.0749 190.506   3
   1 -27   2 245.784 214.195   3
  -1  27  -2 415.165 214.048  12
   1  27   2 533.431 236.578  15
  -1  27   2 225.031 209.667  15
   1  27  -2 277.704 214.762  12
  -1  27   3 147.262 214.380  19
   1  27   3 334.358 221.178  19
   1  27  -3 459.654 239.931  47
  -1  27  -3 592.246 246.328  47
  -1  27   3 474.665 238.946  36
   1  27   3 410.417 238.436  36
  -1  27   4 767.559 218.402  13
   1  27   4 57.6296 198.310  13
  -1  27   4 313.877 203.709  14
   1  27   4 183.005 189.808  14
   1  27  -4 734.614 223.375  12
   1  27   4 321.365 197.316  15
  -1  27   4-27.6370 193.408  15
  -1  27  -4 303.677 186.729   8
   1  27  -4 181.148 185.651   8
   1  27   4 61.9500 202.093  36
  -1  27   4 454.062 202.474  19
   1  27   4 604.514 217.660  19
  -1  27  -4 747.325 243.612  47
   1  27  -4 208.729 222.789  47
   1 -27   4-138.729 173.072   3
  -1 -27   4-27.6683 170.227   3
   1  27  -5-259.354 164.539   8
  -1  27  -5 104.037 157.225   8
   1  27   5 132.428 167.690  15
  -1  27   5-89.3032 176.488  19
   1  27   5-137.957 180.989  19
  -1  27   5-131.712 175.726  14
  -1  27   5 299.365 173.347  15
  -1  27   5 341.307 189.425  13
   1  27   5-220.687 175.747  13
   1  27   5 175.542 173.461  14
   1  27  -5-75.7286 197.850  47
  -1  27  -5-151.888 188.771  47
  -1 -27   5-60.9739 135.560   3
   1 -27   5 165.499 143.614   3
   1  27   6-127.298 135.052  15
  -1  27   6 49.0011 137.606  19
  -1  27   6-50.5193 138.657  15
   1  27   6-50.7300 139.778  19
  -1  27  -6-18.5661 135.121   7
   1  27  -6-18.5423 132.908   7
  -1  27   6 18.1334 142.748  13
   1  27   6-18.1658 136.756  13
  -1  27  -6-151.475 155.291  47
   1  27  -6 113.261 155.428  47
   1  29   0 113.469 212.539  36
  -1 -29   0-29.7093 176.969   3
   1 -29   0 116.015 177.848   3
  -1  29   0-84.2870 197.173  15
   1  29   0-107.178 184.985  15
   1  29   1 29.7922 198.757  36
  -1  29   1 143.158 199.904  36
   1 -29   1-119.028 171.941   3
  -1 -29   1 90.7963 174.877   3
   1 -29  -1-25.5777 158.007   3
  -1 -29  -1 185.367 161.296   3
   1  29  -1 392.820 198.106  15
  -1  29   1 55.8387 193.871  15
   1  29   1 53.3592 190.286  15
  -1  29   2 347.109 199.277  15
   1  29   2 256.136 188.432  15
  -1  29   2 115.153 192.187  36
   1  29   2 679.744 226.743  36
  -1  29   2 98.2346 185.053  19
  -1  29  -2-29.2114 205.170  47
   1  29  -2-262.403 205.876  47
   1 -29   2 201.799 185.467   3
  -1 -29   2 87.5048 168.682   3
   1  29   3 326.668 180.507  15
  -1  29   3 152.976 172.027  13
   1  29   3 23.4372 175.604  14
  -1  29   3 170.456 173.630  15
   1  29   3 179.929 166.114  13
  -1  29   3-281.411 178.176  14
   1  29  -3 95.8228 156.902   8
  -1  29  -3 241.112 205.405  47
   1  29  -3 26.7306 193.554  47
   1 -29   3-25.8036 157.111   3
  -1 -29   3-181.253 171.673   3
  -1  29   3-226.984 174.816  19
   1  29   3-143.111 177.016  19
  -1  29   3 54.1285 188.914  36
   1  29   3 192.941 200.586  36
  -1 -29   4-102.842 138.287   3
   1 -29   4 144.858 147.823   3
   1  29  -4 344.865 178.863  47
  -1  29  -4 138.299 184.729  47
  -1  29  -4 65.1241 150.134   7
  -1  29   4 414.398 161.241  15
   1  29   4 20.4482 158.435  13
   1  29   4 156.586 154.986  15
   1  29   4 338.175 165.297  14
  -1  29   4 179.890 158.925  13
  -1  29   4 39.8035 157.579  14
   1  29   4 183.750 170.289  19
  -1  29   4 330.378 162.731  19
   1  29  -5-17.8156 146.159  47
  -1  29  -5-35.7305 147.142  47
   1  29   5-279.930 139.125  19
  -1  29   5-102.318 124.565  19
  -1  29   5 140.077 126.187  15
  -1  29  -5-86.2076 126.158   7
   1  29  -5 68.9889 121.752   7
   1  29   5 16.1853 134.867  13
  -1  29   5-184.037 138.106  14
   1  29   5-153.336 138.080  14
   1 -31   0-82.7593 136.418   3
  -1 -31   0-21.2811 146.991   3
   1  31   0-158.225 159.691  36
  -1  31   0-42.2214 160.457  15
   1  31   1 807.255 179.533  19
   1 -31  -1 235.288 136.659   3
  -1 -31   1 423.088 164.728   3
  -1 -31  -1 212.503 137.155   3
   1 -31   1 634.376 171.789   3
  -1  31   1 440.813 171.985  36
   1  31   1 797.808 197.586  36
  -1  31  -1 794.200 186.859  15
  -1  31   1 893.577 182.622  15
   1  31   2 71.5530 150.303  19
  -1  31   2 224.520 139.261  19
  -1 -31   2 231.358 138.791   3
   1 -31   2 312.147 142.247   3
   1  31   2 42.6244 162.826  36
   1  31   2-191.555 163.918  14
  -1  31  -2 92.4120 148.738  15
  -1  31   2 347.450 170.467  15
  -1  31   2 19.1674 152.971  14
  -1  31   3 82.9946 136.130  15
  -1  31   3-33.0286 143.714  14
   1  31   3 16.5079 139.583  14
   1 -31   3 53.4498 123.004   3
  -1 -31   3 71.4109 121.876   3
  -1  31   3-126.027 123.553  19
   1  31   3-125.048 139.780  19
   1  31   4 25.4900 119.923  14
  -1  31   4-12.7437 119.912  14
  -1 -31   4 137.783 99.0971   3
   1 -31   4-12.8008 99.5414   3
   1  31   4 35.6925 112.958  19
  -1  31   4 259.448 122.683  15
   1 -33   0-10.7314 87.6926   3
  -1 -33   0 102.834 96.2809   3
   1 -33   1 50.4498 102.305   3
  -1 -33   1 91.1109 98.9925   3
   1  33   1 52.0159 124.192  14
  -1  33   1 130.061 127.065  14
  -1 -33   2 84.2732 101.025   3
   1 -33   2 118.535 95.6668   3
  -1  33   2 203.059 117.284  14
   1  33   2 225.698 110.516  14
   2   0   0 23592.2 1359.37  53
  -2   0   1 53.9511 70.2486  19
  -2   0   1 92.7741 82.8440  16
  -2   0   1 105.743 71.3644  37
  -2   0   1 29.6378 72.2562  30
   2   0   1-4.97330 45.0825  49
   2   0   1-4.08716 83.5063  22
   2   0  -1-21.7785 47.7008  52
   2   0   1 14.8018 58.6885  54
  -2   0   1 44.9186 40.8332   2
   2   0   2 310169. 17371.9  46
   2   0   2 282421. 17346.4  48
  -2   0   2 309790. 17368.6  16
  -2   0   2 310117. 17366.4  15
   2   0   2 301118. 17367.8  15
   2   0   2 302207. 17361.0  19
  -2   0   2 305383. 17367.0  19
   2   0   2 301993. 17369.2  34
  -2   0   2 304165. 17358.0  35
  -2   0   2 312333. 17370.6  37
  -2   0   2 306963. 17371.7  38
  -2   0   2 304956. 17368.8  29
  -2   0   2 304932. 17369.4  30
   2   0   2 303967. 17363.2  29
  -2   0   2 301823. 17364.8  28
  -2   0   2 308350. 17372.5  26
  -2   0   2 307344. 17366.6  27
   2   0   2 310549. 17368.7  23
   2   0   2 305645. 17365.0  21
   2   0   2 300534. 17370.7  22
   2   0   2 311704. 17370.4  20
  -2   0   2 312589. 17361.4  13
   2   0   2 303603. 17361.9  54
  -2   0  -2 295818. 17351.0  50
   2   0  -3-7.46786 94.9333   8
   2   0   3-20.5739 75.0768   3
   2   0   3-70.7184 130.433  54
  -2   0   3-29.4881 141.458  54
   2   0   3-20.7578 132.356  23
   2   0   3 65.5668 144.478  20
   2   0   3-10.9968 152.696  22
   2   0   3-78.8783 147.063  21
  -2   0   3-63.9797 147.045  21
  -2   0  -3-28.3535 79.6204   8
   2   0   3 44.9593 148.828  46
  -2   0   3-266.357 145.363  35
  -2   0   3-104.285 139.595  38
  -2   0   3-131.015 151.600  37
  -2   0   3 85.2307 137.837  29
  -2   0   3-204.123 155.004  30
   2   0   3 47.4752 127.614  29
   2   0   3 87.7279 136.382  34
   2   0   3 57.4157 169.839  27
  -2   0   3 23.3857 135.096  26
  -2   0   3 110.590 158.120  27
  -2   0   3 181.445 156.388  28
   2   0   3-10.4721 144.208  15
  -2   0   3-170.189 133.758  15
   2   0   3-94.6444 133.869  19
  -2   0   3-69.3616 143.872  16
  -2   0   3-73.2871 135.882  20
  -2   0   3-49.7551 146.109  19
  -2   0   3-112.995 110.478  13
   2   0   3-55.1495 93.5623  13
  -2   0   3 112.767 147.273  42
  -2   0   4 1034.26 189.464  54
  -2   0  -4 1300.00 143.012  51
   2   0   4 902.622 175.419  54
   2   0   4 972.503 188.837  21
  -2   0   4 968.442 189.007  23
  -2   0   4 1097.05 210.378  22
   2   0   4 1656.05 197.333  23
  -2   0   4 854.836 193.121  21
   2   0   4 1105.58 213.128  22
   2   0   4 1353.90 207.860  20
  -2   0   4 977.121 192.993  20
   2   0   4 1631.88 200.296  34
  -2   0   4 928.609 184.306  38
  -2   0   4 450.743 165.757  35
  -2   0   4 1070.87 190.232  37
  -2   0   4 1125.53 191.065  29
   2   0   4 1015.18 174.295  29
  -2   0   4 830.728 201.553  27
  -2   0   4 866.141 193.496  28
  -2   0   4 1012.24 195.385  26
   2   0   4 842.178 215.077  27
  -2   0   4 1061.64 206.301  42
  -2   0   4 938.494 180.612  19
   2   0   4 876.356 170.187  19
  -2   0   4 1088.68 181.432  15
  -2   0   4 1184.93 200.032  16
   2   0   4 1258.50 188.987  16
   2   0   4 577.143 174.284  15
   2   0  -4 908.844 141.082   8
   2   0   4 1055.34 137.710  13
  -2   0   4 1214.63 155.324  13
   2   0   5-94.3878 185.840  39
  -2   0   5 43.6869 166.719  38
  -2   0   5 135.794 157.594  35
   2   0   5 104.267 172.362  34
  -2   0   5 80.8968 180.854  29
  -2   0   5 64.4984 177.011  34
  -2   0   5 144.771 185.087  28
  -2   0   5-246.060 181.270  26
   2   0   5 84.0151 205.638  27
  -2   0   5-36.6849 161.839  19
   2   0   5-39.8037 166.398  15
  -2   0   5 58.1040 164.973  15
   2   0   5 229.004 170.436  16
   2   0   5-50.0555 159.244  19
  -2   0   5-118.064 172.274  39
  -2   0   5-275.894 196.573  42
  -2   0   5-119.755 181.995  20
   2   0   5 122.943 201.719  22
  -2   0   5 255.510 192.429  22
   2   0   5 164.128 176.022  20
   2   0   5 19.1172 175.976  21
  -2   0   5-161.429 181.042  23
  -2   0   5 201.497 182.558  21
   2   0   5-193.292 176.811  23
   2   0   5-129.422 185.950  25
   2   0   6 377.493 200.969  34
   2   0   6 419.003 231.156  35
  -2   0   6 333.388 203.030  34
   2   0   6 752.169 219.905  33
   2   0   6 875.806 225.065  28
  -2   0   6 340.238 208.853  28
   2   0   6 268.511 231.948  27
   2   0   6 303.165 178.559  19
  -2   0   6 378.050 205.899  15
  -2   0   6-23.5356 190.858  19
   2   0   6 464.822 215.889  15
  -2   0   6 258.668 215.903  25
   2   0   6 264.494 208.607  25
   2   0   6 390.359 214.599  23
  -2   0   6 309.126 207.894  23
  -2   0   6 463.347 211.923  20
  -2   0   6 440.893 221.688  21
  -2   0   6 535.657 230.354  22
  -2   0   6-109.023 201.570  39
   2   0   6 265.796 221.809  39
   2   0   6 202.579 191.925  54
  -2   0   6 142.796 196.825  54
   2   0   7 33.0621 224.521  34
  -2   0   7-236.349 240.842  34
   2   0   7-108.751 225.688  35
  -2   0   7-354.832 235.820  33
   2   0   7-59.2392 229.233  33
   2   0   7-228.420 244.185  32
  -2   0   7 233.296 231.903  32
   2   0   7-451.248 273.627  27
  -2   0   7 182.587 218.214  23
  -2   0   7 153.567 246.968  22
   2   0   7-204.132 230.627  25
   2   0   7 58.1688 207.490  23
  -2   0   7-344.569 223.212  25
   2   0   7 234.551 219.774  39
  -2   0   7-53.1544 216.345  39
  -2   0   7-436.036 244.973  54
   2   0   7-248.438 221.987  54
   2   0   8 250.378 246.445  32
  -2   0   8 65.6655 237.825  33
  -2   0   8 336.518 244.129  32
   2   0   8 163.457 249.602  33
  -2   0   8 386.659 255.272  17
   2   0   8 129.720 234.909  25
   2   0   8-31.1130 206.380  23
  -2   0   8 161.132 220.097  23
  -2   0   8-63.4605 228.682  25
   2   0   8 246.654 217.634  54
  -2   0   8-260.406 232.187  54
  -2   0   8 111.987 232.193  34
   2   0   9 58.9524 248.309  17
   2   0   9-30.6969 224.504  25
  -2   0   9-179.849 215.943  25
   2   0   9 181.846 221.657  39
   2   0   9 31.1084 219.487  33
  -2   0   9-93.3513 228.701  33
  -2   0  10-165.400 194.657  33
  -2   0  10-45.7015 186.040  25
   2   0  10-212.166 205.259  25
   2   0  10-101.376 204.659  18
   2   0  10-42.3068 191.770  24
  -2   0  11-73.8803 120.648  25
   2   0  11 328.793 137.450  25
  -2   0  11 71.8141 124.191  24
  -2   2   0 64297.4 3711.87  36
  -2   2   0 68145.5 3716.08   2
  -2  -2   0 64666.1 3716.14  48
  -2   2   0 63763.9 3717.46  50
  -2  -2   0 63299.3 3711.88  39
   2   2  -1 321964. 18010.8  52
   2  -2   1 334818. 18013.4  49
  -2   2   1 311830. 18008.4  54
  -2   2  -1 312506. 18009.3  50
   2   2   1 313723. 18006.5  54
  -2   2   1 310072. 18008.5  21
   2   2   1 316372. 18012.5  23
   2   2   1 311749. 18010.6  22
   2   2   1 306858. 18010.5  46
  -2  -2   1 323787. 18013.5  48
  -2   2   1 316889. 18006.2  39
   2   2   1 301050. 18010.9  39
   2   2   1 309292. 18002.5  37
  -2   2   1 314350. 18011.9  36
  -2   2   1 312816. 18009.3  31
   2   2   1 310443. 18009.3  33
  -2  -2   1 320577. 18008.2  26
  -2  -2   1 322402. 18010.4   2
  -2   2   1 311988. 18011.3  16
  -2   2   1 313205. 18009.1  19
   2  -2   2 202470. 11608.8   3
  -2  -2   2 201626. 11610.3   2
   2   2   2 201322. 11611.9  54
  -2   2   2 203075. 11615.3  54
   2  -2   2 202609. 11610.7  23
   2   2   2 199308. 11619.8  23
   2   2   2 205585. 11621.1  22
  -2  -2   2 204764. 11613.4  20
  -2   2   2 201363. 11617.5  21
  -2   2  -2 201392. 11611.4   8
   2   2   2 195843. 11619.7  46
   2  -2   2 201490. 11617.2  46
   2  -2   2 202584. 11614.5  49
  -2  -2   2 204004. 11622.2  42
  -2   2   2 207211. 11611.7  39
   2   2   2 205242. 11619.0  39
   2   2   2 203464. 11616.8  38
  -2   2   2 205698. 11617.4  36
  -2  -2   2 207200. 11618.9  37
  -2   2   2 207877. 11619.0  37
   2   2   2 204201. 11612.0  37
   2   2   2 200421. 11608.3  36
   2   2   2 196988. 11618.4  34
  -2  -2   2 203556. 11618.4  38
   2  -2   2 201782. 11615.2  34
  -2   2   2 202873. 11613.8  35
   2   2   2 201198. 11610.8  30
  -2   2   2 202250. 11610.4  32
  -2   2   2 205312. 11618.4  30
   2   2   2 203438. 11610.1  29
  -2  -2   2 197746. 11617.9  29
   2   2   2 195603. 11614.6  33
  -2   2   2 199723. 11618.2  28
  -2   2   2 197474. 11619.9  26
   2   2   2 196605. 11614.6  25
   2   2   2 204271. 11624.5  27
  -2   2   2 201214. 11612.6  25
  -2  -2   2 204699. 11607.5  27
  -2  -2   2 203611. 11617.9  26
  -2   2   2 205969. 11613.7  14
  -2   2   2 207149. 11616.6  13
  -2   2  -2 198085. 11611.5  12
   2   2   2 205843. 11614.1  14
  -2  -2   2 205040. 11615.3  19
  -2   2   2 201050. 11619.3  16
   2   2   2 199743. 11616.1  15
   2  -2   2 201038. 11602.9  16
  -2   2   2 203243. 11616.0  15
  -2   2   2 201922. 11616.6  19
   2  -2   2 205345. 11607.1  19
  -2  -2   2 203487. 11614.2  15
  -2   2  -3-81.8283 108.016   8
   2   2  -3 66.2493 110.202   8
   2  -2   3-19.9253 87.0065   3
  -2  -2   3-124.056 117.482   4
   2  -2  -3 66.0532 58.9464   2
   2   2   3 83.6364 135.595  54
  -2   2  -3-101.292 117.310  51
  -2  -2  -3-21.7124 60.0017  50
  -2   2   3-30.3150 139.723  54
   2  -2   3-48.5156 139.093  21
   2   2   3 160.736 147.673  25
   2   2   3 11.5522 167.508  22
  -2  -2   3-10.1188 134.983  20
   2  -2   3-167.385 138.194  23
   2  -2   3-95.4176 143.931  22
  -2  -2   3 56.5192 138.808  22
   2   2   3 534.666 156.356  21
   2   2   3 205.731 145.501  23
  -2   2   3 32.8669 144.615  21
   2  -2   3 44.2281 139.140  20
   2   2  -3-75.3951 93.3202  11
   2  -2   3-32.6731 147.003  46
   2  -2   3 13.0977 83.0998  48
  -2   2   3 91.6783 142.315  39
  -2  -2   3-71.9591 162.348  42
  -2   2   3 119.610 141.334  42
  -2   2   3-135.552 99.3180  41
   2   2   3-11.1849 127.926  38
   2   2   3-34.1514 141.080  34
   2   2   3 63.8809 151.237  39
  -2   2   3-112.963 149.464  35
  -2   2   3-23.8570 131.079  38
   2   2   3 136.050 125.319  37
  -2   2   3-44.3530 138.831  37
  -2  -2   3-45.9748 139.714  38
   2   2   3-149.293 119.539  36
  -2   2   3 32.6128 144.799  30
   2  -2   3-42.5300 142.677  34
   2   2   3 55.8731 124.776  29
   2   2   3 47.9243 127.288  30
  -2  -2   3-100.017 144.446  29
   2   2   3 171.888 147.349  33
  -2   2   3 21.5325 138.395  29
  -2   2   3 137.937 169.382  27
  -2  -2   3-7.52756 138.479  28
  -2   2   3 36.2599 141.010  26
  -2  -2   3 8.77240 142.466  27
   2   2   3 135.813 181.713  27
  -2  -2   3-136.864 145.430  26
  -2   2   3-241.827 208.004  28
  -2   2   3 78.2462 137.469  14
  -2   2   3 199.251 143.591  15
  -2   2  -3 120.343 99.2580  12
  -2   2   3 121.346 127.448  13
   2   2   3-78.5589 140.948  14
   2   2  -3 23.5777 92.7577  12
   2   2   3 171.073 138.975  15
  -2   2   3 114.918 136.428  19
   2  -2   3 257.048 141.162  15
  -2  -2   3 191.679 138.134  15
   2   2   3 56.0442 146.602  20
   2   2   3 142.052 133.638  19
   2  -2   3 74.0008 125.608  16
   2  -2   3 57.8517 115.692  19
  -2  -2   3-19.8871 135.380  19
  -2   2   3 21.8415 160.923  16
  -2   2  -4 2358.51 226.871  51
   2  -2   4 3187.04 263.131  54
   2   2   4 2865.20 262.224  54
  -2   2   4 3332.89 275.396  54
   2   2   4 2462.17 287.561  22
  -2  -2   4 2622.44 265.018  20
   2  -2   4 2687.35 266.849  21
  -2  -2   4 1784.09 268.963  22
  -2   2   4 2705.57 271.792  23
  -2  -2   4 2828.95 256.037  23
   2  -2   4 3113.58 262.554  23
   2   2   4 2133.67 266.470  20
   2  -2   4 2901.20 287.155  22
   2   2   4 2677.87 272.537  23
  -2   2   4 2594.33 271.645  21
  -2   2  -4 2489.02 224.631   8
   2   2  -4 2623.07 236.836   8
   2  -2   4 2379.92 249.575  16
   2  -2   4 2386.71 247.011  19
   2  -2   4 3051.32 266.700  15
   2   2   4 2828.13 265.688  15
  -2   2   4 3024.67 272.595  19
   2   2   4 3104.53 262.396  19
  -2   2   4 2914.40 281.952  16
  -2  -2   4 2274.11 259.892  15
  -2   2   4 2783.19 260.921  15
  -2  -2   4 3475.52 264.424  19
  -2   2   4 2536.69 268.537  35
   2  -2   4 2818.04 266.253  34
  -2  -2   4 2768.38 267.472  38
  -2   2   4 2912.29 274.867  37
  -2   2   4 2743.78 265.492  38
   2   2   4 3122.46 275.845  34
   2   2   4 2958.48 263.622  38
   2   2   4 3068.36 270.423  33
  -2   2   4 2735.20 266.865  29
   2   2   4 2958.12 259.442  29
  -2   2   4 2635.95 269.539  30
  -2   2   4 2299.52 271.643  34
  -2  -2   4 2839.64 256.129  28
   2   2   4 3114.56 277.406  25
   2   2   4 2822.74 297.003  27
  -2   2   4 3173.17 294.855  28
   2  -2   4 2339.47 280.179  27
  -2  -2   4 2917.68 275.406  26
  -2  -2   4 2443.94 270.188  27
  -2   2   4 2922.53 271.751  25
  -2   2   4 2977.34 281.499  26
   2   2   4 2974.85 274.570  39
  -2   2   4 2833.67 276.845  42
  -2  -2   4 2277.86 275.216  42
   2  -2   4 2492.13 205.043   3
  -2   2   4 2115.60 242.146  13
  -2   2  -4 2829.09 224.979  12
   2   2  -4 2742.73 224.503  12
   2   2   4 2803.44 241.588  13
  -2   2   5 488.844 177.692  39
  -2   2   5 144.163 181.979  42
   2   2   5 348.924 194.697  39
  -2  -2   5 250.794 167.563  39
   2  -2   5 20.4345 173.063  34
  -2   2   5 459.481 186.026  35
   2   2   5 106.792 175.439  34
  -2   2   5 155.342 166.561  38
   2   2   5 341.882 179.425  33
  -2  -2   5 320.653 179.677  34
   2   2   5 630.949 183.451  29
  -2   2   5 87.0428 175.190  34
  -2   2   5 40.5331 168.448  29
  -2   2   5 85.1797 173.402  32
  -2  -2   5 195.740 166.236  28
   2   2   5 222.116 209.117  27
   2  -2   5 280.537 201.774  27
  -2  -2   5 53.1923 184.106  27
  -2   2   5 114.189 186.815  26
   2  -2   5 280.634 170.235  28
  -2   2   5 164.164 205.019  28
   2   2   5-20.7007 184.149  23
  -2  -2   5 263.224 196.284  21
  -2   2   5-83.1654 174.115  20
   2   2   5 131.029 181.496  25
   2  -2   5 17.8422 158.799  23
  -2   2   5 91.1802 174.829  25
  -2   2   5 367.084 180.808  23
   2   2   5 64.1971 193.503  22
   2   2   5 314.891 182.952  20
  -2  -2   5-37.4342 168.770  23
   2  -2   5 114.116 176.983  21
  -2   2   5 489.360 201.518  21
  -2  -2   5 97.4362 167.486  20
  -2  -2   5 55.8892 177.041  22
  -2   2   5 272.376 197.285  22
  -2   2   5 44.2134 138.949  13
   2   2   5 101.348 169.117  15
  -2   2   5-19.2337 189.602  16
  -2  -2   5 212.167 162.781  15
   2   2   5 352.060 169.265  19
  -2   2   5 75.8935 167.696  19
   2   2   5 181.887 182.717  16
  -2   2   5 19.9010 158.954  15
   2  -2   5 292.939 163.001  16
   2  -2   6 133.015 202.699  34
  -2   2   6 543.901 218.031  38
   2   2   6 469.076 229.184  35
   2   2   6 55.1500 207.168  34
  -2   2   6 422.172 217.297  34
   2  -2   6 193.278 217.300  39
  -2   2   6 462.528 212.585  32
   2   2   6 318.316 209.884  33
  -2   2   6 394.440 203.096  29
   2   2   6 337.431 218.200  32
  -2   2   6 24.1214 213.377  33
   2  -2   6 483.804 208.852  33
  -2  -2   6 138.287 198.817  34
   2   2   6 254.823 252.817  27
   2  -2   6 229.799 231.839  27
   2   2   6 410.131 207.664  16
  -2   2   6-24.3030 191.096  19
   2   2   6 271.025 188.740  19
   2   2   6 288.286 195.098  15
  -2   2   6 386.525 207.690  15
  -2  -2   6 48.2982 204.762  22
   2   2   6 457.746 217.855  20
  -2   2   6 241.315 221.287  22
   2   2   6-24.1074 202.140  25
  -2  -2   6 238.834 187.818  23
  -2  -2   6 365.731 214.787  21
   2   2   6 356.176 240.576  22
  -2   2   6 410.504 222.298  23
  -2   2   6 160.035 206.900  20
   2  -2   6 493.104 222.460  21
   2   2   6 577.990 209.124  23
  -2   2   6 165.316 206.803  25
   2   2   6 147.648 213.945  39
  -2  -2   6 325.353 200.866  39
  -2   2   6 695.698 218.426  39
   2   2   6-91.5879 197.045  54
  -2  -2   6-119.689 197.680  54
   2  -2   6 269.778 194.869  54
  -2   2   6 530.145 216.032  54
   2   2   7-318.279 246.476  35
   2  -2   7 129.679 227.539  34
  -2  -2   7 66.7732 231.791  34
  -2   2   7-169.992 234.738  34
  -2   2   7-265.132 250.101  32
   2   2   7-145.198 255.366  32
  -2   2   7-618.971 252.904  33
   2  -2   7 118.447 219.780  33
   2   2   7 296.790 235.627  33
  -2  -2   7-76.8834 230.707  32
  -2   2   7 51.7917 239.136  28
   2   2   7 477.259 250.112  28
   2  -2   7-304.951 251.092  27
  -2   2   7 31.3194 211.385  15
   2   2   7-81.3968 210.838  19
  -2   2   7 161.879 247.124  22
  -2  -2   7-316.251 245.745  21
   2  -2   7-107.318 192.318  23
  -2  -2   7 168.797 205.772  23
  -2   2   7-128.760 217.260  20
  -2  -2   7-87.0761 227.516  25
   2   2   7-278.119 220.359  23
  -2   2   7 85.4905 230.014  25
   2   2   7-233.780 230.046  25
   2  -2   7 206.766 232.530  25
  -2   2   7-129.051 221.516  23
   2  -2   7-117.316 235.766  39
  -2  -2   7 263.219 209.855  39
   2   2   7 268.105 229.443  39
  -2   2   7 217.752 228.456  39
   2  -2   7-110.128 226.699  54
   2   2   7-279.999 225.083  54
  -2   2   7 29.3678 224.168  54
  -2  -2   7-58.2996 219.450  54
   2  -2   8-97.7260 234.780  33
   2   2   8-126.724 254.746  32
  -2   2   8-171.224 239.602  32
  -2   2   8-161.895 239.241  33
  -2  -2   8 231.767 238.626  33
   2   2   8 488.742 248.784  33
   2  -2   8-403.442 267.311  32
  -2   2   8-314.251 251.654  25
   2   2   8-322.271 252.687  25
  -2   2   8-224.633 271.427  17
  -2   2   8 34.2563 229.941  23
   2  -2   8-97.8511 240.997  25
  -2  -2   8-32.0293 228.482  25
   2   2   8-33.1668 222.635  23
  -2   2   8-196.773 227.775  54
   2  -2   8-397.478 241.801  54
   2   2   8-31.1724 235.852  54
  -2  -2   8-194.798 225.490  54
  -2   2   8-225.583 238.624  34
  -2  -2   8 147.028 223.907  34
   2  -2   9 276.438 226.918  33
  -2   2   9-152.561 213.049  33
  -2  -2   9 31.2297 223.899  33
   2   2   9 247.568 227.509  33
  -2   2   9 130.076 240.236  18
   2   2   9-188.412 250.392  17
  -2   2   9 236.636 234.883  25
   2  -2   9 154.173 238.595  25
   2   2   9-91.2144 219.109  25
  -2  -2   9-60.4447 223.278  25
   2  -2   9 29.8459 229.924  39
   2   2   9 638.800 235.381  39
  -2  -2  10-275.005 208.350  25
   2   2  10 115.881 190.123  25
  -2   2  10-201.100 199.866  25
   2  -2  10-211.741 204.789  25
  -2  -2  10-165.316 185.159  33
   2  -2  10 40.2721 188.852  24
   2   2  10-21.6243 190.200  24
  -2   2  10 23.1938 195.439  24
  -2   2  10 47.1512 196.419  18
   2   2  10-25.6385 194.846  18
   2   2  11 39.3005 129.671  18
  -2  -2  11-100.272 118.889  24
  -2   2  11 170.317 122.037  24
  -2   2  11 70.9307 120.754  25
   2   2  11-153.721 129.513  25
  -2  -2  11-24.6486 121.331  25
   2  -2  11-117.256 125.428  25
   2   4   0 6611.87 405.170  35
   2  -4   0 7211.26 410.153   2
   2  -4   0 6741.84 411.243  49
  -2   4   0 6168.55 412.103  51
  -2  -4   0 6405.99 409.155  48
   2  -4   1 136945. 7464.09   4
  -2  -4   1 135556. 7464.79   5
   2  -4  -1 126890. 7441.46   2
   2  -4   1 128074. 7457.79   3
  -2  -4   1 135443. 7461.43   2
  -2  -4   1 137785. 7462.26   1
   2   4  -1 130678. 7459.49  52
   2   4   1 128613. 7441.35  53
   2   4   1 128122. 7437.96  49
  -2   4  -1 135401. 7460.92  51
   2   4   1 130228. 7455.81  23
   2   4   1 126970. 7454.47  24
  -2   4  -1 132634. 7459.58   8
  -2  -4  -1 121033. 7444.09  48
   2  -4   1 138112. 7462.68  49
   2   4   1 130121. 7454.33  47
  -2  -4   1 136305. 7462.99  48
  -2   4   1 129221. 7454.28  47
  -2   4   1 132658. 7458.61  41
   2   4   1 124863. 7457.62  43
   2   4   1 127593. 7457.38  39
   2   4   1 129091. 7459.04  35
  -2   4   1 132906. 7457.91  36
  -2   4   1 129859. 7458.27  31
   2   4   1 129090. 7455.93  32
  -2   4   1 126738. 7455.90  28
   2   4   1 130841. 7453.93  25
  -2  -4   1 128823. 7444.36  26
   2   4   1 128016. 7456.26  27
  -2   4   1 130682. 7458.74  13
   2   4  -1 134568. 7461.44  11
  -2   4  -1 132828. 7459.62  12
  -2   4   1 128677. 7458.00  18
  -2   4   1 124813. 7457.25  17
  -2  -4   2 56452.9 3183.53   5
  -2  -4   2 59016.3 3181.67   2
   2  -4  -2 43272.2 3141.04   2
   2  -4   2 57279.1 3176.00   3
  -2  -4   2 57893.8 3188.08   1
  -2   4   2 56904.5 3178.85  54
  -2   4  -2 58170.1 3180.37  51
   2   4   2 58054.0 3176.57  54
   2   4   2 57711.6 3183.97  23
   2  -4   2 57431.5 3161.35  23
  -2  -4   2 56146.2 3162.65  22
  -2   4  -2 55835.2 3178.16   8
   2   4  -2 58517.9 3184.38   8
   2  -4   2 58858.6 3184.48  49
  -2  -4   2 55736.9 3182.29  48
  -2   4   2 54960.3 3174.53  41
  -2  -4   2 56017.1 3185.19  42
  -2   4   2 58172.3 3178.10  39
   2   4   2 57537.4 3182.92  39
  -2   4   2 54795.1 3165.86  40
   2   4   2 55988.6 3169.13  37
  -2   4   2 58268.3 3180.74  37
  -2   4   2 57474.8 3182.95  36
   2   4   2 57501.3 3173.52  38
  -2   4   2 58737.9 3183.80  35
  -2  -4   2 55902.4 3176.17  38
   2   4   2 58599.3 3181.02  34
   2  -4   2 57416.1 3170.50  34
   2   4   2 56684.2 3176.32  33
  -2   4   2 57020.0 3175.40  32
  -2   4   2 58959.1 3182.18  31
   2   4   2 56742.2 3169.33  30
   2   4   2 55803.7 3181.82  32
  -2   4   2 59445.3 3176.02  25
  -2   4   2 55198.2 3179.63  26
   2   4   2 56276.3 3187.98  27
  -2  -4   2 56929.6 3173.91  26
   2   4   2 56450.6 3177.79  25
  -2   4  -2 57443.4 3179.44  12
  -2   4   2 54894.4 3182.11  13
   2   4  -2 57280.1 3178.30  11
  -2   4   2 57481.3 3179.50  15
   2   4   2 57419.0 3178.76  15
  -2   4  -3 1580.11 180.143   8
   2   4  -3 1900.03 195.623   8
   2  -4   3 1629.85 168.166   3
  -2  -4   3 1782.08 190.730   4
  -2   4  -3 1659.52 188.105  51
  -2   4   3 1632.17 202.243  54
   2   4   3 2031.21 198.989  54
  -2  -4   3 1707.91 188.023  22
   2   4   3 1715.66 208.559  23
   2   4   3 1213.71 216.198  22
  -2   4   3 1830.59 202.744  25
   2  -4   3 1843.58 176.667  23
  -2   4   3 1542.63 205.896  21
   2   4   3 1672.83 204.545  25
   2  -4   3 1592.06 198.550  46
   2  -4   3 1806.28 174.084  48
  -2   4   3 1596.43 166.343  40
  -2   4   3 1631.47 178.359  41
  -2   4   3 2119.84 213.170  39
  -2  -4   3 1153.11 212.536  42
  -2  -4   3 1526.80 197.068  38
   2   4   3 1636.76 190.139  38
  -2   4   3 1756.12 215.740  35
  -2   4   3 1535.62 202.524  36
   2   4   3 1653.12 186.232  36
  -2   4   3 1784.42 196.986  38
  -2   4   3 2098.53 204.638  37
   2   4   3 1832.27 192.920  37
   2   4   3 1692.10 201.847  34
  -2   4   3 1658.14 199.561  30
   2   4   3 1668.53 191.409  30
  -2   4   3 1533.30 200.318  34
  -2   4   3 1687.89 205.085  32
   2   4   3 1751.57 212.576  32
   2   4   3 1877.30 204.196  33
   2  -4   3 1648.32 187.005  34
  -2  -4   3 1862.46 182.808  27
   2   4   3 1550.54 234.617  27
  -2   4   3 1962.64 234.888  28
  -2  -4   3 1848.90 196.197  26
  -2  -4   3 1731.85 169.958  28
   2   4   3 1864.21 186.231  29
  -2   4   3 1901.99 211.514  26
  -2   4  -3 1541.20 175.425  12
  -2   4   3 1806.42 201.225  14
   2   4   3 1888.61 201.600  14
  -2   4   3 1752.95 201.441  13
   2   4   3 1922.30 198.979  15
  -2   4   3 1835.35 199.577  15
   2   4  -3 1910.49 183.608  12
  -2   4   3 1232.67 219.715  16
   2   4   3 1890.79 196.240  19
  -2   4   3 1716.56 199.848  19
   2   4  -4 233.980 142.719   8
   2  -4   4 128.289 107.305   3
  -2  -4   4 400.784 133.449   4
  -2   4   4 535.125 175.347  54
   2   4   4 436.247 165.155  54
   2   4   4 273.529 171.073  23
  -2   4   4 265.116 172.060  23
  -2   4   4 521.457 175.578  25
   2  -4   4 556.675 165.870  21
  -2  -4   4 406.459 148.983  23
   2   4   4 237.138 201.086  22
  -2  -4   4 153.578 159.890  22
   2  -4   4 445.357 143.185  23
   2   4   4 338.735 175.394  25
  -2   4  -4 384.634 129.303   8
   2  -4   4 129.166 103.995  48
   2  -4   4 224.194 164.857  46
  -2   4   4 120.253 156.506  42
   2   4   4 609.366 193.799  39
  -2   4   4 424.792 127.352  41
  -2   4   4 106.251 115.044  40
  -2   4   4 325.693 170.591  39
   2   4   4 150.570 193.721  35
  -2   4   4 449.777 180.176  35
  -2   4   4 369.104 170.989  37
   2   4   4 341.452 151.816  37
   2   4   4 164.113 139.575  36
   2   4   4 397.696 171.906  34
   2   4   4 143.946 144.150  38
  -2   4   4 362.148 162.687  38
   2   4   4 194.568 153.101  29
  -2   4   4 315.907 172.972  30
   2   4   4 324.686 172.445  33
   2   4   4 378.610 160.085  30
  -2   4   4 275.888 178.507  32
  -2   4   4 312.830 160.772  29
  -2   4   4 99.5157 172.907  34
   2   4   4 471.682 191.668  32
   2  -4   4 178.794 155.148  34
  -2  -4   4 370.276 135.017  28
   2   4   4 72.7175 216.919  27
  -2  -4   4 139.204 149.240  27
  -2   4   4 263.671 168.725  26
  -2   4   4 256.196 202.291  28
  -2  -4   4 467.632 165.682  26
   2  -4   4 344.326 135.236  28
   2  -4   4 436.565 192.341  27
  -2   4   4 314.129 154.469  13
  -2   4   4 481.441 169.825  14
   2   4   4 424.801 168.832  14
   2   4   4 707.767 161.634  13
  -2   4   4 361.146 157.288  15
  -2   4  -4 447.656 130.550  12
   2   4  -4 343.508 129.542  12
   2   4   4 315.735 157.289  15
   2   4   4 145.220 155.638  19
  -2   4   4 520.042 191.906  16
   2   4   4 428.719 181.286  20
  -2   4   4 386.241 171.823  19
   2   4  -5 89.7057 142.427  52
  -2   4   5 117.698 177.152  54
   2  -4   5 57.8506 182.970  21
   2   4   5 77.1464 181.919  25
  -2  -4   5-172.154 162.865  23
   2  -4   5-97.6319 149.316  23
  -2  -4   5 20.7963 189.023  21
  -2  -4   5 35.0819 179.165  22
  -2   4   5 243.688 185.041  25
  -2   4  -5 48.1574 126.897   8
  -2   4   5 201.636 171.750  42
  -2   4   5-18.5841 181.445  39
   2   4   5-60.8308 189.545  39
  -2   4   5-19.1634 180.218  35
  -2   4   5-21.3216 176.231  37
   2  -4   5 161.190 175.341  34
  -2   4   5-228.149 181.877  38
  -2   4   5 167.209 182.524  30
   2   4   5-39.6739 193.677  32
  -2   4   5-188.554 189.138  33
  -2  -4   5-149.588 180.019  34
  -2   4   5-248.319 166.332  29
  -2   4   5-54.4871 182.666  32
   2   4   5 75.4681 151.653  29
  -2  -4   5-64.5515 168.148  27
  -2   4   5 41.0894 215.106  28
  -2   4   5 234.615 187.031  26
   2  -4   5 76.8551 194.249  27
   2   4   5 132.920 173.695  19
  -2   4   5-20.9600 201.780  16
  -2   4   5 124.534 168.873  15
   2   4   5 161.911 199.242  16
   2   4   5-42.0058 169.512  15
   2   4   5-16.4650 145.768  13
  -2   4   5 69.5749 158.097  13
   2   4  -5-177.682 151.897   8
   2   4   6 76.6663 226.462  39
  -2   4   6 353.428 219.805  39
   2   4   6-24.8865 208.308  33
  -2  -4   6 302.579 197.399  34
   2   4   6-75.1081 222.615  32
  -2   4   6-69.2804 209.462  32
  -2   4   6 186.883 202.148  29
  -2   4   6 608.496 223.567  33
   2   4   6 569.407 276.902  27
   2   4   6 211.309 234.053  35
   2  -4   6-26.1863 196.446  34
  -2  -4   6 43.9015 192.607  39
  -2   4   6 203.820 206.763  38
  -2   4   6 340.371 207.678  34
   2   4   6 339.112 213.946  34
   2   4   6 27.9288 211.449  23
  -2   4   6 482.177 259.638  22
  -2  -4   6 53.1949 216.628  21
   2  -4   6 272.839 207.615  21
   2   4   6 139.334 210.980  20
  -2   4   6 389.790 224.012  20
  -2   4   6-87.1731 226.981  23
  -2   4   6 335.240 214.360  25
   2   4   6 24.4271 218.661  25
   2   4   6 114.584 241.517  22
   2   4   6 135.146 212.991  15
  -2   4   6 26.0584 228.563  16
  -2   4   6 53.4819 198.700  15
   2   4   6 200.282 232.098  16
   2   4   6 71.9073 191.332  19
  -2   4   6 253.466 208.919  19
   2   4   6 23.7970 199.210  54
  -2  -4   6 98.0139 199.610  54
  -2   4   6 323.198 211.221  54
   2  -4   6 481.498 206.626  54
  -2  -4   7 185.605 216.594  39
  -2   4   7-225.788 234.180  39
   2   4   7 153.190 238.057  39
  -2   4   7 418.964 250.411  29
   2   4   7 29.8119 244.489  32
   2   4   7-29.9510 227.559  33
   2  -4   7 177.466 211.992  33
  -2   4   7 349.907 232.451  33
  -2   4   7 27.3764 232.335  32
  -2   4   7-85.9761 229.413  25
   2   4   7 265.341 228.071  25
  -2   4   7-143.698 264.551  28
   2  -4   7-171.778 237.551  27
   2   4   7 88.7220 270.525  28
  -2  -4   7-296.552 244.536  34
  -2   4   7-205.868 232.898  34
   2   4   7-30.8551 243.914  35
   2  -4   7-412.221 245.298  34
   2  -4   7 650.500 259.998  39
   2   4   7-166.826 237.901  20
  -2  -4   7 31.8779 228.478  21
  -2   4   7 467.871 249.207  20
   2  -4   7-209.573 236.672  21
   2   4   7 32.6190 238.561  23
   2  -4   7 269.600 235.797  25
  -2   4   7-305.959 253.503  23
  -2   4   7-339.753 274.211  22
   2   4   7 113.928 213.399  19
  -2   4   7-348.621 276.765  17
   2   4   7 65.1527 213.361  15
   2   4   7 116.489 252.545  16
  -2   4   7-225.490 236.755  15
  -2   4   7 90.7010 221.116  19
   2  -4   7 388.292 219.251  54
  -2   4   7 60.0533 231.251  54
   2   4   7 143.706 225.269  54
  -2  -4   7-29.4705 228.986  54
   2   4   8 454.355 255.481  33
   2   4   8 61.3607 238.405  31
  -2  -4   8 298.054 243.418  33
  -2   4   8 319.187 244.741  33
   2   4   8 160.335 242.534  32
  -2   4   8 320.377 238.876  32
   2  -4   8-324.249 244.103  33
   2   4   8 295.901 257.521  28
  -2   4   8 62.4388 232.822  25
  -2   4   8-528.718 268.705  28
   2   4   8-382.385 249.775  25
  -2  -4   8 71.6776 234.747  34
  -2   4   8 215.094 259.593  23
   2   4   8-208.741 248.080  23
  -2   4   8 145.535 253.981  22
  -2  -4   8 64.7756 243.823  25
   2  -4   8-262.836 253.048  25
  -2   4   8 237.572 280.534  17
  -2  -4   8 259.971 234.127  54
  -2   4   8 198.474 234.649  54
   2  -4   8 60.8891 218.225  54
   2  -4   9 28.3189 214.263  54
  -2  -4   9-181.713 240.507  25
   2  -4   9-30.7793 230.699  25
  -2   4   9-57.9840 221.372  25
   2   4   9-508.565 249.254  25
   2  -4   9 120.615 215.098  33
  -2   4   9-207.312 212.361  33
  -2  -4   9-123.184 225.317  33
   2  -4   9 58.3531 217.662  39
   2   4   9-32.6674 267.982  17
   2  -4  10-88.8871 175.687  33
  -2  -4  10-68.6831 181.769  33
  -2   4  10-300.571 194.534  25
   2  -4  10-438.486 214.437  25
   2   4  10-22.4104 189.509  25
  -2  -4  10 158.109 183.057  25
  -2  -4  10 138.599 180.292  54
  -2   4  10-70.9766 193.281  18
   2   4  10 329.490 207.057  18
   2  -4  10-222.716 177.670  24
   2   4  10 150.658 188.621  24
  -2   4  10 182.885 210.452  24
  -2   4  11-195.147 119.653  25
   2   4  11-12.0130 119.548  25
   2  -4  11-136.655 121.966  25
  -2  -4  11 201.388 121.613  25
  -2   4  11 271.675 128.076  24
   2   4  11-90.0500 129.720  18
   2   6   0 452.426 117.663  52
   2   6   0 361.439 111.873  11
  -2   6   0 491.187 108.167   8
  -2  -6   0 453.414 108.240  48
   2  -6   0 649.487 113.299  49
  -2   6   0 407.874 123.415  41
   2   6   0 342.856 136.465  40
  -2   6   0 405.164 106.286  12
   2   6   0 478.577 127.407  31
  -2  -6   0 535.654 126.512   5
   2   6   0 438.753 104.352   8
   2  -6   0 400.353 110.107   2
   2  -6   0 363.836 110.892   4
   2  -6   1 4645.78 332.674   4
  -2  -6  -1 4424.13 319.785   5
  -2  -6   1 4447.07 338.383   5
  -2  -6   1 4849.14 334.362   2
   2  -6   1 4695.88 331.877   2
   2  -6  -1 4565.53 304.583   2
  -2  -6   1 5070.02 330.964   1
  -2   6   1 4474.64 296.057  52
   2  -6  -1 4705.93 309.979  49
   2   6   1 4706.06 290.351  53
   2   6  -1 4730.99 334.063  52
  -2   6   1 4952.44 322.322  24
   2   6   1 4491.04 317.529  23
   2   6   1 4706.28 332.145  24
   2   6  -1 4508.39 328.135   8
  -2   6  -1 4184.46 324.204   8
  -2  -6   1 5013.95 332.770  48
   2   6   1 4768.10 324.917  47
  -2   6   1 4194.18 322.935  47
  -2  -6  -1 4580.37 307.009  48
   2  -6   1 4795.52 327.599  49
  -2   6   1 4896.86 333.030  41
   2   6   1 4382.96 324.181  43
   2   6   1 4705.52 333.538  40
  -2   6   1 5090.46 300.643  34
   2   6   1 4900.56 340.235  35
  -2   6   1 5011.39 340.462  31
  -2   6   1 4700.98 306.488  26
   2   6   1 4877.63 331.020  27
  -2   6   1 5106.48 321.340  25
   2   6   1 4788.24 324.877  25
  -2  -6   1 4867.87 289.026  26
  -2   6   1 4376.64 334.515  28
  -2   6   1 4581.32 330.334  13
  -2   6  -1 4550.74 327.026  12
   2   6  -1 4739.40 331.629  11
   2   6   1 4412.24 322.449  18
  -2   6   1 4688.38 337.362  18
  -2   6   1 4879.33 339.923  17
   2   6  -2-33.6966 119.857   8
  -2   6  -2 31.8675 122.960   8
  -2  -6  -2 106.991 89.0713   5
  -2  -6   2-22.7234 134.599   1
   2  -6   2 30.0564 120.690   3
  -2  -6   2 78.3318 120.515   2
   2  -6  -2 26.5477 62.9418   2
   2  -6   2-71.0622 123.408   4
  -2   6  -2 10.5082 132.013  51
   2   6  -2-140.820 130.727  52
   2   6   2-64.5154 135.313  24
   2   6   2-40.3470 134.153  23
   2   6  -2 10.5605 116.555  11
  -2  -6  -2-7.85616 61.7802  48
  -2  -6   2-22.3118 120.692  48
   2  -6   2-81.9912 122.936  49
  -2   6   2-183.763 121.270  40
  -2   6   2 50.7185 129.553  41
   2   6   2 203.195 152.602  39
   2   6   2-74.9373 103.186  38
  -2   6   2 41.4792 137.504  36
   2   6   2-22.0314 105.409  37
   2   6   2-33.2214 164.170  35
   2   6   2-22.0619 113.277  30
  -2   6   2 73.1512 147.466  31
   2  -6   2 153.285 93.5991  34
  -2   6   2 96.1238 113.188  34
  -2   6   2 49.4380 115.158  33
   2   6   2 25.9689 128.022  33
   2   6   2 59.4505 157.649  32
  -2   6   2 17.9479 124.941  26
   2   6   2 27.1242 141.427  25
  -2   6   2 74.3716 131.066  25
   2   6   2-53.6792 165.367  27
  -2  -6   2 27.0009 103.861  26
  -2   6   2-10.7989 141.894  13
  -2   6  -2 95.8518 119.067  12
   2   6   2 46.6927 129.660  15
  -2   6   2 175.166 128.845  15
  -2   6   2-20.9970 155.078  18
  -2   6  -3 921.752 165.590   8
   2   6  -3 1420.91 175.788   8
  -2   6   3 1033.64 175.718  54
   2  -6   3 963.900 121.901  23
  -2  -6   3 1061.73 133.273  23
   2   6   3 1312.94 184.143  23
  -2   6   3 762.653 176.979  23
  -2  -6   3 1079.14 163.723   2
  -2  -6   3 822.479 159.335   4
   2  -6   3 854.118 148.002   3
   2  -6   3 568.070 144.468  48
   2  -6   3 1003.18 164.775  46
  -2  -6   3 806.916 151.698  48
  -2   6   3 883.570 150.336  40
   2   6   3 873.552 136.656  42
  -2   6   3 959.281 165.086  41
   2   6   3 1071.52 170.706  36
   2   6   3 1133.84 207.328  35
  -2   6   3 1074.84 165.114  37
   2   6   3 902.524 170.533  34
   2   6   3 1253.82 161.567  37
  -2   6   3 968.240 178.806  36
  -2   6   3 915.531 198.739  35
   2   6   3 685.512 146.771  38
   2   6   3 1137.64 195.256  32
  -2   6   3 707.506 155.201  34
  -2   6   3 774.324 177.960  32
   2   6   3 820.521 154.811  30
  -2   6   3 1114.89 171.513  30
   2   6   3 872.810 167.929  33
  -2   6   3 964.072 159.840  33
  -2   6   3 780.368 186.477  31
   2  -6   3 822.962 147.766  34
   2   6   3 1116.59 219.094  27
  -2   6   3 1102.01 175.315  25
  -2   6   3 984.823 210.912  28
   2   6   3 766.682 174.351  25
  -2  -6   3 670.471 127.018  27
  -2  -6   3 783.258 148.815  26
  -2   6   3 1449.14 186.762  13
   2   6   3 920.555 163.678  15
  -2   6   3 1066.95 170.531  15
   2   6  -3 789.079 157.459  12
  -2   6  -3 823.588 152.231  12
  -2   6   3 968.655 172.493  19
  -2   6  -4 2467.27 254.726   8
   2   6  -4 2455.79 267.232   8
   2  -6   4 2269.69 227.319   3
  -2  -6   4 2675.90 252.286   4
  -2  -6   4 2344.37 220.238   3
   2   6   4 2867.78 274.142  54
  -2   6   4 2586.67 273.729  54
  -2   6   4 2096.88 280.217  23
  -2  -6   4 2243.58 231.012  23
   2   6   4 2961.90 285.734  23
   2  -6   4 2418.85 231.744  23
   2   6   4 1964.11 287.918  22
   2  -6   4 3151.98 268.953  46
   2  -6   4 2368.58 235.503  48
   2   6   4 2998.80 293.645  39
  -2   6   4 3049.93 279.393  39
  -2   6   4 2295.01 231.860  40
  -2   6   4 2191.62 244.294  41
  -2   6   4 2350.64 256.978  42
   2   6   4 2575.83 256.324  37
   2   6   4 2062.69 251.117  38
   2   6   4 3199.53 309.764  35
  -2   6   4 2239.07 262.750  37
   2  -6   4 2444.63 255.333  34
  -2   6   4 2720.18 292.001  35
  -2   6   4 3332.30 283.018  36
   2   6   4 2928.62 279.803  34
  -2   6   4 2698.81 266.678  38
   2   6   4 2232.10 257.995  36
  -2   6   4 2009.62 262.991  34
  -2   6   4 2846.51 289.210  31
   2   6   4 2891.75 259.885  29
  -2   6   4 3070.95 283.251  32
   2   6   4 3093.21 298.731  32
  -2   6   4 2924.29 279.147  30
  -2   6   4 2717.01 264.966  33
   2   6   4 3051.66 274.754  33
   2   6   4 2508.13 259.534  30
   2   6   4 2610.69 319.076  27
  -2   6   4 2898.05 312.452  28
  -2   6   4 2576.31 277.035  26
  -2   6   4 2876.17 274.859  25
   2   6   4 2862.65 278.701  25
  -2   6  -4 3397.37 267.580  12
   2   6  -4 2654.47 253.993  12
   2   6   4 2925.75 279.350  14
  -2   6   4 2882.72 268.872  14
  -2   6   4 2412.79 268.068  15
   2   6   4 2230.24 261.667  13
  -2   6   4 2606.66 274.208  13
  -2   6   4 2904.56 298.042  16
  -2   6   4 2739.38 277.186  19
   2   6   4 3043.30 275.457  15
   2   6   4 3481.12 283.204  19
   2   6   5 400.806 185.429  54
  -2   6   5 354.672 188.785  54
   2  -6   5 99.5987 177.345  21
  -2   6  -5 212.732 149.414   8
   2   6   5 369.244 181.798  40
  -2   6   5 283.708 192.647  39
  -2   6   5 199.048 169.960  42
   2   6   5-87.1558 194.563  39
  -2   6   5 380.407 186.760  37
   2   6   5 93.9361 232.751  35
   2  -6   5-259.173 218.910  34
   2   6   5 175.691 192.813  38
  -2   6   5 272.547 200.444  31
   2   6   5 176.074 155.761  29
  -2   6   5 394.866 205.555  32
  -2  -6   5-128.775 174.329  34
  -2   6   5 348.878 181.312  29
  -2   6   5 646.202 198.838  25
   2   6   5 544.323 196.644  25
   2  -6   5 73.7599 180.429  27
  -2   6   5 314.807 191.798  26
  -2   6   5 501.542 244.114  28
  -2   6   5 155.494 172.249  15
   2   6   5 266.959 177.005  15
   2   6  -5 257.747 143.541  12
  -2   6   5 243.240 181.652  13
  -2   6  -5 148.016 144.250  12
   2   6   5 98.4583 169.366  13
   2   6  -5 20.7906 168.218   8
  -2   6   6 250.497 218.753  39
   2   6   6-26.9982 221.415  39
  -2   6   6-110.041 213.755  29
  -2   6   6-76.3402 220.672  31
  -2   6   6-73.4545 200.011  33
   2   6   6-75.4526 184.852  29
  -2   6   6 245.293 215.691  32
   2   6   6 79.1924 228.916  32
  -2  -6   6 219.047 198.261  34
   2   6   6 202.944 215.292  33
   2   6   6-253.147 279.912  28
  -2   6   6-195.899 206.285  25
  -2   6   6-221.826 263.097  28
   2   6   6-50.6234 211.631  25
   2   6   6-142.946 239.034  35
  -2   6   6 149.361 200.424  38
   2  -6   6 51.5409 195.798  34
  -2   6   6 194.263 205.959  37
  -2   6   6-316.710 234.258  34
   2   6   6 28.9168 211.486  20
   2  -6   6-25.3407 204.523  21
  -2   6   6 301.270 241.168  22
  -2   6   6-123.393 228.937  23
  -2  -6   6-109.419 216.244  21
   2   6   6-90.1297 243.460  22
   2   6   6-118.737 239.579  23
  -2   6   6 29.3684 206.107  20
   2   6   6-169.388 221.275  15
   2   6   6-274.821 231.512  16
  -2   6   6 28.0642 227.423  16
   2   6   6 51.3931 195.236  19
  -2   6   6 376.325 210.686  19
  -2   6   6-139.981 206.770  15
  -2   6   6 182.161 211.730  54
  -2  -6   6 127.302 216.076  54
   2  -6   6-285.312 198.037  54
  -2  -6   7 295.814 221.692  39
   2   6   7 31.8032 235.152  39
  -2   6   7 495.404 245.743  33
   2   6   7-31.5782 249.880  31
  -2   6   7 556.098 245.343  29
   2   6   7 600.336 251.217  33
   2  -6   7 88.7915 231.246  33
   2   6   7 246.444 250.889  32
  -2   6   7 114.210 237.174  32
  -2   6   7 344.034 249.742  31
   2   6   7 89.3015 233.578  25
   2   6   7 481.917 308.609  28
  -2   6   7 317.392 245.128  25
  -2   6   7 280.531 289.816  28
   2  -6   7-92.4634 226.801  34
   2   6   7-32.7880 259.434  35
  -2   6   7 549.232 254.998  34
   2  -6   7-29.9851 221.740  39
  -2  -6   7 129.426 224.899  34
  -2  -6   7 161.976 248.628  21
  -2   6   7-35.6189 243.415  23
   2   6   7-102.471 239.973  20
   2   6   7 212.642 268.260  22
  -2   6   7 449.067 252.884  20
  -2   6   7-177.330 273.370  22
   2   6   7 136.927 241.782  23
   2  -6   7 449.435 246.941  21
  -2   6   7 157.484 226.022  19
  -2   6   7-33.6982 271.097  17
   2   6   7 334.981 239.110  15
   2   6   7 313.906 253.596  16
   2   6   7 448.417 230.504  19
  -2   6   7 456.574 280.030  16
  -2   6   7 233.016 224.927  15
  -2  -6   7 422.067 245.542  54
   2  -6   7-169.133 212.489  54
   2  -6   8 607.069 242.315  39
  -2  -6   8 263.495 239.175  33
   2  -6   8 318.091 241.244  33
   2   6   8-64.4857 244.516  31
  -2   6   8 436.177 240.627  33
   2   6   8 650.264 269.343  32
   2   6   8 516.800 251.623  33
   2   6   8 827.187 267.621  25
   2   6   8 547.658 295.240  28
  -2   6   8 400.739 238.097  25
  -2   6   8 189.441 263.605  28
  -2  -6   8 68.9182 215.020  34
   2   6   8-107.896 237.696  23
   2   6   8 193.579 263.123  24
  -2   6   8 295.856 247.323  23
   2  -6   8 33.0447 241.155  25
  -2   6   8 588.113 273.388  20
  -2   6   8-74.7506 265.720  22
  -2  -6   8 621.478 252.562  25
  -2  -6   8 725.758 269.140  21
  -2   6   8 36.1378 255.615  18
   2   6   8 468.175 266.597  15
  -2   6   8 300.750 224.932  19
  -2   6   8 571.931 265.899  15
  -2   6   8 106.627 280.359  17
   2   6   8 219.559 279.882  17
   2   6   8 473.109 229.095  19
  -2  -6   8 227.516 245.335  54
   2  -6   8 151.732 218.254  54
   2  -6   9-60.6639 224.092  25
  -2  -6   9 419.547 219.244  25
   2  -6   9 328.619 206.223  54
  -2  -6   9-179.106 207.306  54
   2  -6   9-226.060 215.749  39
  -2   6   9 168.477 225.774  25
   2   6   9 349.158 224.160  25
   2  -6  10 122.959 168.085  33
  -2  -6  10 172.469 166.053  33
  -2   6  10 60.4989 168.628  25
  -2  -6  10-131.079 183.365  25
   2  -6  10-44.0093 183.997  25
   2   6  10-212.214 176.100  25
  -2  -6  10-65.5491 170.534  54
  -2   6  10-184.716 198.830  18
   2   6  10-116.589 201.511  17
   2   6  10-48.8906 187.441  18
  -2   6  10-197.552 187.666  24
   2   6  10 104.361 188.511  24
  -2  -6  11-64.6532 108.286  25
   2  -6  11 56.1174 114.533  25
   2   6  11 344.370 115.814  25
   2   6  11 179.214 126.165  18
  -2  -8   0 580.402 143.162   2
   2  -8   0 762.172 140.110   4
   2  -8   0 693.870 132.678   2
   2   8   0 550.621 143.332  52
  -2   8   0 708.219 127.259   8
   2  -8   0 1089.04 138.453  49
   2   8   0 700.145 143.689  47
  -2  -8   0 560.010 138.375  48
  -2   8   0 546.211 142.004  47
  -2   8   0 801.764 147.202  41
  -2   8   0 776.152 139.631  44
   2   8   0 630.092 135.419  43
  -2   8   0 691.057 126.167  12
   2   8   0 574.469 149.349  31
  -2   8   0 663.020 136.174  28
   2   8   0 596.534 118.756   8
  -2  -8   0 486.551 144.105   5
   2   8   0 646.545 122.742  17
   2  -8   1 11247.6 676.373   2
   2  -8  -1 10964.4 652.805   2
  -2  -8   1 10459.8 672.850   2
  -2  -8   1 10446.0 665.106   1
   2  -8  -1 10291.6 653.158  49
  -2   8   1 9439.40 639.829  52
   2   8  -1 11199.4 675.998  52
   2   8   1 10778.7 651.940  23
  -2   8   1 10414.4 656.793  24
   2   8  -1 10599.1 669.811   8
  -2   8   1 11040.9 647.534   8
  -2   8  -1 10986.4 670.123   8
   2   8   1 9910.63 639.090   8
  -2  -8   1 11043.4 674.730  48
  -2  -8  -1 10736.7 653.583  48
   2   8   1 10814.2 665.232  47
   2  -8   1 11643.3 677.697  49
  -2   8   1 10980.0 666.337  47
  -2   8  -1 11828.1 642.821  43
   2   8  -1 10690.2 653.413  41
   2   8   1 10208.6 665.276  43
  -2   8   1 9954.32 670.375  41
   2   8   1 10728.5 675.425  40
  -2   8  -1 10600.0 639.478  13
  -2   8  -1 10768.1 669.555  12
  -2   8   1 10258.3 644.780  12
   2   8   1 10475.5 670.624  31
  -2   8   1 10367.2 672.465  31
  -2   8   1 10212.8 654.422  25
  -2   8   1 10249.4 639.124  26
  -2   8   1 10290.8 663.635  28
   2   8   1 10852.5 661.932  25
   2  -8  -1 10374.5 648.943   4
  -2  -8  -1 10897.3 662.426   5
   2  -8   1 10421.9 675.327   4
  -2  -8   1 11010.2 680.260   5
  -2   8   1 10963.8 670.346  17
  -2   8   1 10478.5 671.337  18
   2   8   1 10472.2 661.445  18
  -2  -8  -2 121.937 106.279   5
  -2   8  -2 52.8723 125.394   8
   2   8  -2 177.972 137.280   8
   2   8  -2 242.964 156.827  52
   2   8   2 11.2906 139.748  23
  -2   8   2 154.995 141.586  24
  -2   8   2 138.925 140.780  23
   2   8   2 446.887 162.058  24
  -2  -8   2 227.164 140.217   1
   2  -8  -2 96.6033 87.0444   2
   2  -8   2 202.504 135.997   3
   2  -8   2 29.1091 137.600   4
  -2  -8  -2 129.567 87.7294  48
   2  -8  -2 126.920 85.5492  49
  -2  -8   2 27.8864 134.934  48
   2  -8   2 318.461 142.418  49
   2   8   2 184.786 153.736  40
  -2   8   2 169.161 148.210  41
   2  -8   2 198.632 89.4479  34
  -2   8   2 151.779 154.026  36
  -2   8   2 132.256 110.819  34
   2   8   2 410.041 109.231  38
   2   8   2 280.105 178.433  35
  -2   8   2 194.231 179.528  31
   2   8   2 198.132 171.473  27
   2   8   2 215.490 149.267  25
  -2   8   2 119.357 136.697  25
  -2   8   2 37.9387 118.513  26
  -2   8   2-144.745 165.012  13
  -2   8  -2 344.681 141.765  12
   2   8   2 292.031 137.819  15
  -2   8   2 61.7628 166.501  17
   2   8   2 255.971 156.861  18
  -2   8   2 279.162 165.706  18
   2   8  -3 720.712 169.410   8
  -2   8  -3 766.891 169.532   8
   2   8  -3 917.218 183.383  52
  -2   8   3 492.100 178.535  23
   2   8   3 720.246 188.342  23
   2   8   3 834.572 191.136  24
   2  -8   3 973.723 169.689   3
  -2  -8   3 677.443 174.124   4
  -2  -8   3 948.805 179.323   2
   2  -8   3 835.254 155.358  46
   2  -8  -3 630.866 99.2255  49
   2  -8   3 677.835 166.285  48
  -2  -8   3 873.793 171.916  48
   2   8   3 946.862 188.815  40
  -2   8   3 933.573 189.146  41
   2   8   3 1502.36 209.669  39
  -2   8   3 1024.86 168.709  40
   2   8   3 989.826 163.148  37
  -2   8   3 779.217 182.363  36
   2   8   3 688.558 208.785  35
  -2   8   3 930.675 163.475  34
  -2   8   3 1060.39 175.778  37
   2   8   3 1043.40 154.516  38
   2   8   3 851.271 179.379  36
  -2   8   3 1117.60 184.219  30
  -2   8   3 710.856 209.474  31
   2   8   3 1022.94 161.299  30
  -2   8   3 984.352 161.161  33
   2  -8   3 976.364 142.972  34
   2   8   3 1016.26 202.964  32
   2   8   3 1093.97 194.357  25
  -2   8   3 838.178 173.505  25
  -2   8   3 840.524 225.828  28
   2   8   3 1216.48 223.314  27
   2   8   3 875.738 177.511  15
  -2   8  -3 937.870 167.955  12
  -2   8   3 1038.26 194.723  13
  -2   8   3 982.098 174.088  15
   2   8  -3 836.891 170.667  12
  -2   8   3 760.805 210.772  17
  -2   8   3 713.243 197.742  18
  -2   8  -4 422.512 159.612   8
   2   8  -4 464.469 158.477   8
  -2  -8   4 324.467 123.972   3
  -2  -8   4-20.1785 144.096   4
   2  -8   4 172.791 131.401   3
   2   8  -4 579.844 181.921  52
   2   8   4 241.617 172.936  23
   2   8   4 392.929 202.881  22
  -2   8   4 479.841 193.958  23
   2  -8   4 392.239 148.306  48
   2  -8   4 338.719 156.568  46
  -2  -8   4 222.135 150.331  48
  -2   8   4 391.831 157.529  42
  -2   8   4 135.442 140.041  40
   2   8   4 219.696 162.618  40
   2   8   4 191.230 194.549  39
  -2   8   4 365.388 154.941  41
   2   8   4 207.724 152.085  37
  -2   8   4 326.958 167.617  38
  -2   8   4-37.1349 169.588  37
   2  -8   4 100.831 136.487  34
   2   8   4 507.022 153.538  38
  -2   8   4 280.575 166.246  34
   2   8   4-53.0600 162.645  36
   2   8   4 204.528 161.562  30
   2   8   4 548.915 177.451  33
  -2   8   4 388.474 204.542  31
  -2   8   4 399.661 172.670  30
   2   8   4 336.347 192.552  32
  -2   8   4 594.273 168.998  33
  -2   8   4 399.637 176.513  26
   2   8   4 462.917 178.986  25
  -2   8   4 146.994 174.267  25
   2   8   4 499.543 233.429  27
  -2   8   4-222.558 222.462  28
  -2   8   4 563.386 208.263  16
   2   8   4 442.871 175.882  19
  -2   8   4 260.104 191.131  18
  -2   8   4 301.699 173.833  19
   2   8  -4 305.077 152.915  12
  -2   8  -4 341.387 153.359  12
   2   8   4 301.468 174.780  15
   2   8   4 193.540 170.683  14
  -2   8   4 190.552 161.387  15
  -2   8   4 394.501 178.337  13
  -2   8   4 280.553 166.233  14
   2   8  -5 315.556 190.272  52
   2   8   5-102.333 193.498  23
   2   8   5-279.140 241.503  22
  -2   8   5 267.032 203.829  23
  -2   8  -5 136.466 156.172   8
   2   8   5 94.8706 206.417  39
   2   8   5-177.708 177.177  40
  -2   8   5 39.3810 168.962  42
  -2   8   5 453.768 159.254  41
   2   8   5-263.116 195.444  41
   2   8   5-129.755 235.135  35
   2   8   5 275.225 181.010  36
   2   8   5-62.4735 168.776  37
  -2   8   5 211.922 190.063  37
   2  -8   5-294.244 196.271  34
   2   8   5 104.566 163.230  29
   2   8   5-93.1156 210.246  32
   2   8   5 531.458 204.085  33
   2   8   5 275.841 189.276  19
  -2   8   5-227.083 247.045  16
  -2   8   5 23.7206 193.016  19
  -2   8   5 101.887 241.702  17
   2   8   5 49.3774 200.892  20
  -2   8   5 89.7115 192.445  14
   2   8   5 202.496 197.861  14
  -2   8  -5-22.0555 158.914  12
  -2   8   5-280.844 219.452  13
   2   8  -5 44.1781 151.674  12
   2   8   5 68.9798 186.349  13
   2   8  -5 120.457 175.340   8
   2   8  -6 542.783 222.190  52
   2   8   6 270.337 237.917  24
   2   8   6 302.945 221.782  20
   2   8   6 280.054 218.602  23
   2  -8   6 26.1111 225.850  21
  -2   8   6 226.179 239.999  23
   2   8   6 283.912 261.934  22
  -2   8   6 287.211 259.835  22
  -2  -8   6 369.952 231.751  21
   2   8   6 373.577 232.141  39
   2  -8   6 275.887 205.115  34
  -2   8   6 57.7251 213.397  37
   2   8   6 370.974 273.870  35
  -2   8   6 29.1292 217.441  34
  -2   8   6 91.8940 194.582  38
  -2   8   6-143.301 206.709  29
   2   8   6 471.422 219.197  33
   2   8   6 508.390 264.046  31
  -2  -8   6 162.920 202.723  34
   2   8   6-28.0779 238.493  32
  -2   8   6 99.0454 213.439  33
   2   8   6 313.548 206.790  29
  -2   8   6-227.655 227.069  30
  -2   8   6 590.146 260.483  31
  -2   8   6 356.204 232.948  25
  -2   8   6 604.593 296.946  28
   2   8   6-61.4082 281.923  28
   2   8   6-26.3587 217.244  25
   2   8   6 443.515 221.198  19
  -2   8   6 88.8760 213.654  15
  -2   8   6-31.1625 226.994  20
  -2   8   6 302.221 246.093  16
  -2   8   6 305.942 250.110  18
   2   8   6-148.228 218.110  15
   2   8   6 60.1941 237.117  16
  -2   8   6 247.846 260.195  17
  -2   8   6 287.292 230.189  19
  -2   8   6 26.8027 215.667  13
   2   8   6 26.0681 193.714  13
   2   8  -6-27.6068 199.129   8
  -2  -8   7 565.784 221.049  34
  -2  -8   7 437.676 222.128  39
  -2   8   7 434.463 228.592  29
  -2   8   7 124.061 244.553  31
   2   8   7-120.679 204.102  29
   2   8   7 100.744 253.189  31
  -2   8   7-115.283 215.386  33
   2   8   7 32.0267 254.643  32
   2   8   7 181.286 240.279  25
   2   8   7 344.817 300.408  28
  -2   8   7 500.930 246.777  25
  -2   8   7 66.8522 277.712  28
  -2  -8   7 464.958 244.411  54
   2  -8   7 115.566 213.855  54
  -2   8  -7 33.6433 218.075  52
   2   8   7 356.505 266.225  23
   2   8   7 93.7217 248.412  24
   2   8   7 839.828 292.642  22
  -2  -8   7 65.8917 234.117  21
  -2   8   7 1073.44 291.472  20
   2  -8   7 541.808 250.159  21
  -2   8   7-110.469 277.556  22
  -2   8   7 518.543 281.768  23
   2   8   7 246.429 244.803  20
  -2   8   7 226.575 214.663  13
   2   8   7 315.386 225.327  19
  -2   8   7-34.4804 262.357  16
  -2   8   7 854.272 308.999  17
  -2   8   7 172.488 237.264  15
   2   8   7 607.581 280.434  16
   2   8   7 276.192 238.771  15
  -2   8   7 316.848 275.110  18
  -2   8   7-65.6413 248.621  19
   2  -8   8-63.2468 223.123  39
   2   8   8 133.600 239.389  31
   2  -8   8 370.095 234.323  33
  -2   8   8-300.574 283.432  28
  -2   8   8 30.4837 215.081  25
   2   8   8 284.096 240.929  25
   2   8   8-67.8384 270.400  28
   2   8   8 162.627 250.497  24
  -2   8   8 36.9892 233.118  20
  -2   8   8 150.172 239.742  23
  -2   8   8-32.7684 253.492  24
   2  -8   8-264.000 227.827  25
  -2   8   8 75.6798 266.983  22
  -2  -8   8 101.990 228.095  21
  -2  -8   8-196.838 237.546  25
   2   8   8-109.750 225.902  23
  -2  -8   8 32.3905 216.037  54
   2  -8   8 180.585 223.367  54
   2   8   8-149.361 278.447  17
   2   8   8-321.873 223.448  19
   2   8   8 361.110 239.414  15
  -2   8   8-271.618 225.102  19
   2   8   8 135.986 254.718  16
  -2   8   8-145.950 268.173  18
   2   8   8-110.122 260.367  18
  -2   8   8-71.9855 226.838  15
  -2   8   8-219.888 278.441  17
  -2  -8   8 32.4244 214.972  34
   2  -8   9 482.643 216.594  33
   2  -8   9 151.804 216.477  32
   2  -8   9-175.808 222.803  25
   2  -8   9 26.9373 202.973  39
  -2  -8   9 401.724 209.010  54
   2  -8   9 78.1667 191.710  54
  -2  -8  10-19.7332 161.847  33
   2  -8  10 54.1679 153.250  33
   2   8  10 175.423 170.227  25
  -2   8  10 164.832 167.545  25
   2  -8  10 61.9807 174.056  25
  -2  -8  10 20.1039 159.611  54
   2   8  10 136.846 197.099  17
   2   8  10 22.9260 182.012  18
  -2   8  10 21.8958 188.548  18
  -2   8  10 184.619 179.770  24
   2   8  10-275.643 175.495  24
  -2  -8  10-40.8565 174.651  25
  -2  -8  11 18.4374 95.8224  25
   2  -8  11-47.2765 97.3133  25
  -2 -10   0 262.055 138.543  48
   2 -10   0-37.8431 119.732  49
   2  10   0 106.754 138.685  47
  -2  10   0 106.897 141.537  47
  -2  10   0-81.6598 128.914  44
   2  10   0 138.725 141.621  41
   2  10   0 127.150 125.656  43
  -2  10   0 210.792 146.380  41
  -2  10   0-35.1823 119.218  12
  -2 -10   0 98.6154 134.102   5
   2  10   0 44.8130 113.601   8
  -2  10   0 56.3197 132.351  28
  -2  10   0 22.6578 55.7393  26
  -2  10   0 91.8304 119.936   8
  -2  10   0 49.7125 77.1949  23
   2 -10   0-14.3333 105.522   1
   2 -10   0 38.0817 126.025   2
   2 -10   0 271.587 137.392   4
  -2  10   0-10.9511 126.550  52
   2  10   0 24.5878 134.236  52
  -2 -10  -1 9480.90 635.761   2
  -2 -10   1 9788.92 636.180   1
   2 -10  -1 10293.9 627.469   2
   2  10  -1 10751.1 652.475  52
  -2  10   1 9821.24 612.440  52
  -2  10   1 10041.4 617.145  23
   2  10   1 9780.80 614.103  23
  -2  10  -1 9708.99 637.597   8
   2  10  -1 9384.79 640.735   8
  -2  10   1 9400.02 614.365   8
   2  10   1 9865.49 611.317   8
  -2 -10   1 10481.8 650.877  48
   2  10   1 10439.5 641.344  47
   2 -10  -1 10476.8 626.815  49
  -2  10   1 10342.6 640.414  47
  -2 -10  -1 10422.0 630.416  48
   2  10  -1 9982.11 602.148  44
   2  10   1 9874.65 648.263  40
   2  10  -1 10802.5 631.513  41
  -2  10  -1 10533.6 612.119  43
  -2  10   1 10283.5 650.494  41
  -2  10  -1 9793.54 610.216  13
  -2  10   1 9527.03 615.780  12
  -2  10  -1 8989.46 637.323  12
   2  10   1 9911.99 643.864  31
  -2  10   1 9329.51 631.024  28
  -2  10   1 9544.44 597.212  26
   2 -10   1 9384.66 646.894   4
   2 -10  -1 9426.61 622.049   4
  -2 -10   1 9787.06 650.221   5
  -2 -10  -1 10881.1 638.564   5
   2  10   1 10108.5 636.055  18
   2  10   1 8979.86 624.854  17
  -2  10   1 9444.12 637.764  17
   2 -10   2 19304.0 1167.53   4
  -2 -10  -2 18570.6 1128.47   5
   2 -10   2 18382.5 1151.11   3
  -2 -10   2 18717.4 1154.77   1
   2 -10   2 19106.3 1163.21   2
  -2 -10   2 18385.1 1163.09   4
   2 -10  -2 18628.2 1118.93   2
  -2 -10   2 19365.3 1164.34   2
   2  10  -2 19894.3 1162.71  52
   2 -10  -2 18778.3 1120.02  49
  -2  10   2 18476.1 1141.53  23
  -2  10   2 18638.8 1141.33  24
   2  10   2 18935.7 1140.33  23
   2  10   2 19344.6 1148.21  24
  -2  10  -2 19503.1 1156.46   8
   2  10  -2 18443.7 1155.26   8
   2 -10   2 18963.3 1163.95  49
  -2 -10   2 18852.4 1163.36  48
  -2 -10  -2 17942.1 1119.16  48
  -2  10   2 19604.8 1160.98  41
   2  10   2 18585.9 1155.00  40
  -2  10   2 19136.1 1154.77  36
   2  10   2 19243.0 1115.57  38
  -2  10   2 18615.1 1160.98  31
   2  10   2 18069.0 1160.04  31
   2  10   2 20117.0 1146.47  25
  -2  10   2 18049.6 1122.13  26
  -2  10   2 20491.1 1140.80  25
  -2  10   2 18191.4 1155.11  28
   2  10  -2 19691.6 1159.29  12
  -2  10   2 17690.0 1105.13  12
  -2  10   2 17698.6 1153.16  13
   2  10   2 18133.7 1112.06  12
  -2  10  -2 18209.9 1153.89  12
   2  10   2 17756.9 1145.09  18
   2  10   2 19966.7 1146.26  15
  -2  10   2 19042.2 1156.09  18
  -2  10   2 18304.5 1153.61  17
  -2  10  -3 1751.47 225.600   8
   2  10  -3 1967.65 235.130   8
   2 -10   3 1861.04 218.531   3
  -2 -10   3 1642.37 231.305   2
  -2 -10   3 1795.03 243.927   4
   2  10  -3 1999.93 248.784  52
   2  10   3 1644.74 239.306  24
   2  10   3 1665.43 231.442  23
  -2  10   3 1644.34 230.459  24
  -2  10   3 2061.61 239.049  23
   2 -10   3 1636.54 193.744  46
  -2 -10   3 1952.56 233.087  48
   2 -10   3 1937.25 237.842  48
  -2  10   3 2152.98 246.575  41
   2  10   3 2090.17 242.758  40
  -2  10   3 1650.83 221.200  37
   2  10   3 2072.21 213.675  37
  -2  10   3 2238.71 248.170  36
   2  10   3 1693.76 258.050  35
  -2  10   3 1376.83 192.444  34
   2  10   3 1832.99 194.705  38
   2  10   3 1356.91 251.503  31
   2  10   3 1979.50 214.754  30
  -2  10   3 1570.38 253.870  31
   2  10   3 2202.83 241.354  25
  -2  10   3 1810.05 276.310  28
  -2  10   3 1566.09 220.439  25
   2  10   3 2091.30 234.896  15
  -2  10   3 1569.07 229.490  13
  -2  10  -3 2039.16 236.195  12
   2  10  -3 1879.01 234.738  12
  -2  10   3 1878.82 226.236  15
  -2  10   3 1703.17 262.356  17
   2  10   3 1229.71 235.346  18
  -2  10   3 1797.80 250.614  18
   2  10   4 1808.94 246.751  23
  -2  10   4 1154.79 231.679  23
   2  10   4 1322.88 255.343  22
  -2  10  -4 1445.34 229.403   8
   2  10  -4 1521.80 232.842   8
   2  10   4 1708.10 240.136  40
  -2  10   4 2163.91 248.639  41
  -2  10   4 1453.74 245.916  36
  -2  10   4 1767.78 226.143  34
   2  10   4 1689.86 214.397  38
   2  10   4 1572.58 274.057  35
  -2  10   4 1294.40 218.243  38
   2  10   4 1678.49 225.748  37
  -2  10   4 1815.92 289.686  31
  -2  10   4 1861.54 239.347  30
  -2  10   4 1309.33 212.148  33
   2  10   4 1681.92 226.426  30
  -2  10   4 1266.01 221.098  26
  -2  10   4 1545.07 284.231  28
   2  10   4 1805.76 248.650  25
  -2  10   4 1503.44 233.355  25
  -2  10  -4 1791.79 239.182  12
  -2  10   4 1486.47 246.900  13
   2  10   4 1863.84 259.150  13
  -2  10   4 1326.29 225.194  15
   2  10   4 1722.73 240.029  15
   2  10  -4 1538.20 241.231  12
  -2 -10   4 1372.83 203.951   3
  -2 -10   4 1792.07 237.566   4
   2 -10   4 1373.61 204.901   3
   2  10  -5 222.397 210.777  52
   2  10   5 605.162 232.209  23
   2  10   5 96.8680 212.013  24
  -2  10   5 170.761 217.739  23
   2  10   5 541.531 240.183  22
  -2  10   5 214.070 216.715  24
   2 -10   5 278.062 156.191  48
  -2  10   5 47.1070 174.604  41
   2  10   5 536.355 200.410  40
   2  10   5 110.272 179.350  37
  -2  10   5 352.467 186.547  37
  -2  10   5-51.9140 176.829  38
  -2  10   5 47.4519 184.154  34
   2  10   5 430.077 248.215  35
   2  10   5 291.132 205.686  36
  -2  10   5 428.807 236.942  31
  -2  10   5 148.576 202.836  30
   2  10   5 639.073 261.737  31
  -2  10   5 414.195 180.848  33
  -2  10   5 195.905 272.137  28
   2  10   5 185.892 199.213  25
   2  10   5 261.718 192.939  15
  -2  10   5 244.018 220.165  14
  -2  10   5 424.582 210.310  15
   2  10   5 489.335 214.188  14
  -2  10   5 137.471 229.497  18
   2  10   5 509.615 211.956  19
  -2  10   5 223.191 252.397  17
  -2  10   5 221.247 232.589  16
  -2  10   5 78.0254 195.444  19
  -2  10   6 708.228 248.491  19
  -2  10   6 326.125 267.199  18
   2  10   6 595.241 243.318  15
   2  10   6 424.301 273.666  16
  -2  10   6 627.695 251.818  20
   2  10   6 449.508 264.157  18
  -2  10   6 531.725 286.858  17
  -2  10   6 945.733 244.814  15
  -2  10   6 752.116 275.211  16
   2  10   6 359.736 241.040  19
   2  10  -6 556.976 208.764   8
  -2  10   6 511.839 235.025  37
   2  10   6 422.889 211.290  37
  -2 -10   6 424.030 222.968  34
  -2  10   6 282.005 222.136  38
  -2  10   6 362.516 226.392  29
  -2  10   6 207.500 225.346  30
   2  10   6 1226.80 240.959  29
  -2  10   6 740.490 282.196  31
   2  10   6 1427.21 303.921  31
  -2  10   6 631.377 222.016  33
   2  10   6 358.496 229.213  25
   2  10   6 397.695 304.782  28
  -2  10   6 850.177 238.874  25
  -2  10   6 130.962 296.386  28
  -2  10  -6 654.736 217.773   8
  -2  10   6 313.647 238.666  24
   2  10   6 634.011 260.467  24
   2  10   6 478.007 247.432  20
   2 -10   6 512.071 223.253  21
  -2  10   6 134.717 257.809  22
   2  10   6 525.517 257.134  23
  -2  10   6 1056.18 284.438  23
   2  10   6 593.867 269.202  22
   2  10  -6 447.868 250.547  52
  -2  10  -6 703.329 251.720  52
   2  10   6 324.117 235.039  13
  -2  10  -6 454.003 205.789  12
  -2  10   6 660.000 238.231  13
  -2  10   6 500.326 240.561  14
   2  10   6 826.058 251.426  14
  -2 -10   7 148.996 199.952  34
   2  10   7 318.769 281.189  31
  -2  10   7 165.618 259.633  31
  -2  10   7 135.914 226.644  29
   2  10   7-121.781 209.037  29
   2  10   7-364.986 299.341  28
  -2  10   7-59.5660 226.300  25
  -2  10   7-35.3668 299.055  28
   2  10   7 61.7749 236.834  25
   2 -10   7 621.744 238.970  54
  -2  10  -7-253.831 238.975  52
   2  10  -7 67.2971 204.893  52
  -2 -10   7 95.5321 228.253  54
  -2  10   7 37.8276 292.642  22
  -2 -10   7-133.404 232.812  21
   2  10   7-293.543 237.353  23
   2  10   7-258.413 253.191  24
   2  10   7-71.6800 240.478  20
   2 -10   7 211.138 226.008  21
  -2  10   7-110.495 238.252  20
  -2  10   7 32.1321 247.483  24
   2  10   7 260.711 273.750  22
  -2  10   7 37.6778 248.307  23
   2  10   7 197.998 230.359  19
   2  10   7 408.376 300.861  17
  -2  10   7 144.558 265.630  16
   2  10   7 319.547 246.496  15
   2  10   7 324.763 261.298  18
  -2  10   7-182.011 264.924  18
  -2  10   7-102.690 233.695  19
   2  10   7-285.416 283.239  16
  -2  10   7-107.036 236.563  15
  -2  10   7 296.449 289.200  17
  -2  10   7 404.458 223.008  13
   2  10   7 119.622 211.019  13
   2 -10   8-147.387 218.770  33
  -2  10   8 135.539 217.788  29
   2  10   8 340.119 264.277  31
  -2  10   8 29.6759 217.043  25
   2  10   8-104.672 258.943  28
  -2  10   8 206.059 270.340  28
   2  10   8 370.162 236.511  25
   2 -10   8-467.224 231.170  39
   2  10   8 109.387 238.817  23
   2  10   8-143.811 242.639  20
  -2  10   8-110.924 249.534  23
  -2  10   8 184.782 234.463  20
  -2  10   8-187.882 269.326  22
   2  10   8 97.0645 242.421  24
  -2 -10   8 331.194 234.922  21
   2 -10   8-326.115 238.512  25
  -2  10   8 486.575 268.121  24
  -2  10   8-35.9026 227.779  15
  -2  10   8-37.1062 279.328  17
   2  10   8 187.400 272.758  17
  -2  10   8 68.0015 219.929  19
  -2  10   8 36.3662 255.221  18
   2  10   8 174.215 261.063  16
   2  10   8 36.3301 261.732  18
   2  10   8-35.7929 234.433  15
   2  10   8 32.5616 213.271  19
  -2 -10   8 160.028 213.476  54
   2 -10   8 59.1065 206.292  54
  -2 -10   9-162.800 209.003  54
   2 -10   9 242.881 200.007  54
  -2  10   9-91.9407 208.059  23
  -2  10   9 247.982 215.061  24
   2  10   9-81.6530 211.515  24
   2  10   9 356.896 237.264  28
  -2  10   9-193.369 234.468  28
  -2 -10   9-184.091 203.479  33
   2 -10   9 241.543 193.393  33
   2 -10   9 100.615 194.622  39
  -2  10   9-61.0253 238.151  18
   2  10   9 92.5498 228.981  18
  -2  10   9 438.366 245.447  17
   2  10   9 254.006 236.795  17
  -2 -10  10-134.925 144.725  33
   2 -10  10 88.6422 139.374  33
   2  10  10 139.890 153.779  25
  -2  10  10 145.329 151.422  25
  -2  10  10 148.396 167.536  24
   2 -10  10 260.546 165.336  25
  -2 -10  10-93.5556 157.054  25
  -2 -10  10-53.5893 150.500  54
   2  10  10 270.520 176.618  18
  -2  10  10-160.412 178.732  18
   2  10  10-85.3048 195.094  17
  -2 -12   0-16.3766 141.021  48
   2  12   0-104.478 159.641  47
  -2  12   0-179.376 174.735  47
   2  12   0-31.6806 153.803  41
  -2  12   0-87.3198 147.786  44
   2  12   0-71.4991 136.090  43
  -2  12   0-32.8898 162.341  41
   2  12   0 15.1943 143.754  12
  -2  12   0-176.409 143.141  12
  -2  12   0-39.3693 140.366  13
  -2 -12   0-34.9426 142.727   5
   2  12   0-83.6327 138.721   8
  -2  12   0 249.793 131.094  28
  -2  12   0-14.2849 124.757   8
   2 -12   0-97.1775 143.881   4
  -2 -12   0 34.5582 150.902   2
  -2 -12   0-65.2562 134.328   1
   2 -12   0 8.96935 111.167   1
  -2  12   0 124.682 142.227  52
  -2 -12   1 202600. 11521.1   1
  -2 -12  -1 199864. 11526.6   2
  -2 -12   1 210346. 11543.7   2
   2 -12   1 210745. 11539.6   2
  -2  12  -1 203376. 11527.3  52
   2  12  -1 206632. 11533.1  52
   2  12   1 191701. 11491.8  23
  -2  12   1 192013. 11492.6  23
  -2  12   1 196582. 11503.8   8
   2  12   1 198412. 11499.7   8
  -2  12  -1 204976. 11529.4   8
   2  12  -1 205524. 11529.5   8
  -2 -12  -1 200006. 11518.4  48
   2  12   1 204072. 11524.6  47
   2 -12   1 212360. 11540.1  49
   2 -12  -1 199590. 11512.9  49
  -2 -12   1 204455. 11537.8  48
  -2  12   1 201650. 11523.8  47
   2  12  -1 201211. 11516.9  41
  -2  12   1 204477. 11536.5  41
   2  12   1 201016. 11533.9  41
   2  12  -1 199192. 11486.6  44
   2  12  -1 201818. 11514.9  43
  -2  12  -1 201627. 11498.3  43
  -2  12  -1 196946. 11506.2  44
  -2  12   1 199110. 11506.6  12
   2  12   1 196252. 11508.9  12
  -2  12   1 197759. 11523.0  13
  -2  12  -1 202091. 11530.5  12
   2  12  -1 198520. 11531.1  12
  -2  12  -1 196604. 11496.9  13
   2  12   1 201495. 11525.0  31
  -2  12   1 193239. 11506.7  28
  -2 -12  -1 201788. 11523.9   5
   2 -12   1 204860. 11539.3   4
   2 -12  -1 204698. 11515.8   4
   2  12   1 191801. 11501.8  17
  -2 -12  -2 2232.30 235.768   5
   2  12  -2 2788.02 274.787   8
   2 -12   2 2727.71 282.725   2
  -2 -12   2 2685.22 289.871   4
  -2 -12   2 2736.40 269.893   1
   2 -12   2 2574.10 283.731   4
  -2 -12   2 2572.14 278.553   2
   2 -12  -2 2624.86 237.510   2
   2 -12   2 2978.62 278.199   3
   2  12  -2 2716.14 282.202  52
   2  12   2 2494.03 254.617  23
  -2  12   2 2544.15 257.473  23
  -2  12   2 3097.18 275.433  24
  -2  12  -2 2725.47 275.473   8
  -2 -12  -2 2180.71 227.497  48
   2 -12  -2 2548.46 230.361  49
  -2 -12   2 2955.48 287.079  48
   2 -12   2 2866.14 284.894  49
   2 -12   2 2854.70 288.253  48
   2  12   2 3074.74 300.387  40
   2  12   2 3028.78 301.296  41
  -2  12   2 2900.42 291.355  41
  -2  12   2 2833.57 288.147  36
   2  12   2 2279.63 299.756  31
  -2  12   2 2534.67 297.035  31
  -2  12   2 2901.03 294.755  28
   2  12   2 3068.04 273.996  25
  -2  12   2 2523.54 222.804  26
   2  12  -2 2371.81 269.199  12
  -2  12   2 3029.14 288.188  13
  -2  12  -2 2716.29 277.929  12
   2  12   2 3028.61 269.629  15
  -2  12   2 2853.16 293.432  17
   2  12   2 2639.39 285.018  18
   2  12   2 2328.00 278.204  17
  -2  12   2 2902.77 290.501  18
  -2 -12   3 523.052 187.360   2
  -2 -12   3 198.020 177.562   4
   2 -12   3 520.832 173.955   3
  -2  12   3 153.296 170.188  23
  -2  12   3 70.8847 172.674  24
   2  12   3 183.462 165.750  23
   2  12   3 373.596 197.485  24
  -2  12  -3 135.196 161.006   8
  -2  12   3 169.236 201.664  18
   2  12   3 337.441 195.844  18
  -2  12   3 534.358 218.637  17
   2  12   3 305.456 190.775  40
  -2  12   3 620.465 193.820  41
   2  12   3 526.212 197.960  41
   2  12   3 594.760 161.451  37
   2  12   3 483.340 161.241  30
  -2  12   3 437.167 211.327  31
   2  12   3 175.336 212.489  31
  -2  12   3 553.653 232.955  28
  -2  12   3 238.597 139.490  26
  -2  12   3 321.719 179.625  25
   2  12   3 697.477 195.324  25
  -2  12   3 89.7277 183.547  13
   2  12   3 564.296 182.385  15
   2  12  -3 276.113 164.363  12
  -2  12  -3 180.900 169.741  12
  -2  12   3 341.672 172.298  15
   2  12  -3 299.364 173.630   8
   2  12  -4 871.191 228.110  52
   2  12   4 759.397 228.883  24
  -2  12   4 841.775 213.451  24
   2 -12   4 380.345 178.053  48
  -2 -12   4 667.558 195.079  48
  -2  12   4 774.221 215.994  41
   2  12   4 546.744 210.414  40
  -2  12   4 549.145 188.105  38
  -2  12   4 504.794 215.102  36
  -2  12   4 652.904 201.471  37
   2  12   4 702.014 215.401  36
   2  12   4 510.900 187.991  30
  -2  12   4 980.239 247.601  31
   2  12   4 419.119 241.014  31
   2 -12   4 971.200 193.209   3
  -2 -12   4 684.475 185.598   3
  -2  12   4 378.755 233.983  16
  -2  12   4 706.129 258.342  17
  -2  12   4 456.080 239.078  18
  -2  12   4 892.363 222.383  19
   2  12   4 630.859 241.130  18
   2  12  -5 124.380 189.324   8
   2 -12   5-47.5128 152.685   3
   2  12  -5 63.1052 224.977  52
  -2  12  -5-161.385 228.941  52
  -2  12   5-155.257 220.409  24
   2  12   5 211.760 217.935  24
   2  12   5-174.269 213.470  23
  -2  12   5 90.1425 210.872  23
   2  12   5 28.7966 227.641  22
  -2  12  -5-60.2691 193.678   8
   2 -12   5 26.9703 169.975  48
   2  12   5 126.399 198.992  40
   2  12   5-146.217 204.121  41
  -2  12   5-138.123 193.868  41
  -2  12   5-108.275 204.714  37
   2  12   5-70.7248 182.372  37
  -2  12   5-145.458 231.913  36
  -2  12   5 81.1328 177.128  38
   2  12   5 385.666 232.062  36
  -2  12   5 79.8322 207.670  30
   2  12   5 161.939 188.225  30
  -2  12   5 239.639 258.848  31
   2  12   5 92.3104 243.242  31
   2  12   5-101.173 215.442  25
  -2  12   5 436.755 206.678  25
  -2  12   5-92.0609 267.980  28
   2  12   5 98.6332 185.619  29
  -2  12   5 58.0221 213.222  15
   2  12   5 90.5021 227.090  13
  -2  12   5 241.763 218.820  13
   2  12  -5-239.310 193.487  12
   2  12   5-171.549 211.166  15
   2  12   5-106.879 218.267  14
  -2  12  -5 386.022 199.226  12
  -2  12   5-133.324 214.331  14
  -2  12   5 90.9170 266.482  17
  -2  12   5-152.075 253.332  16
  -2  12   5 60.0273 234.226  18
  -2  12   5 142.906 211.090  19
   2  12   5-349.578 264.785  18
   2  12   5-197.576 208.460  19
  -2  12   6 65.6971 234.263  19
   2  12   6 278.095 293.962  17
   2  12   6 35.0827 256.621  16
   2  12   6-161.048 232.088  19
  -2  12   6 70.3882 273.496  17
  -2  12   6-34.5500 261.333  18
   2  12   6 371.771 270.586  18
   2  12   6 298.662 232.933  15
  -2  12   6 34.8944 261.483  16
   2  12   6-371.495 217.310  41
  -2  12   6 563.181 225.448  37
  -2  12   6 285.645 207.922  38
  -2  12   6-153.852 231.675  30
   2  12   6 198.962 198.450  29
   2  12   6-34.9376 270.310  31
  -2  12   6 100.599 254.814  31
  -2  12   6 317.493 215.556  29
   2  12   6-35.5288 304.864  28
  -2  12   6 447.162 238.964  25
  -2  12   6-69.2259 283.900  28
   2  12   6 29.0643 229.803  25
   2  12  -6 68.5093 204.096   8
  -2  12  -6 66.3833 203.581   8
   2  12   6-171.317 270.895  22
   2  12   6 299.903 230.098  20
  -2  12   6 140.871 270.056  22
   2  12   6-152.718 238.406  24
  -2  12   6 105.438 250.642  23
   2 -12   6 389.238 227.159  21
   2  12   6 135.790 233.106  23
  -2  12   6 30.0882 245.825  24
   2  12  -6 127.282 212.284  12
  -2  12   6-166.376 248.175  13
  -2  12  -6-127.987 196.256  12
  -2  12   6 134.220 210.109  15
  -2  12   6-156.569 219.807  14
   2  12   6 425.395 248.659  13
   2  12   6 156.862 220.217  14
   2  12  -6 35.1211 235.683  52
  -2  12  -6 36.5133 249.307  52
  -2  12   7-112.008 253.436  16
  -2  12   7-76.2257 273.172  17
   2  12   7 265.328 290.619  17
  -2  12   7-327.389 238.258  15
   2  12   7-37.1192 259.104  16
   2  12   7 183.188 252.947  18
   2  12   7-108.610 231.195  15
   2  12   7 68.5329 236.578  19
  -2  12   7-37.1949 252.478  18
  -2  12   7 422.369 252.277  19
  -2  12   7 133.486 223.908  37
   2  12   7 30.4961 212.875  29
  -2  12   7 34.1403 213.732  29
   2  12   7-331.146 284.639  31
  -2  12   7 69.5066 260.393  31
   2  12   7 74.9020 303.495  28
  -2  12   7 59.8003 225.087  25
  -2  12   7-146.989 297.793  28
   2  12   7-31.1025 227.478  25
  -2  12  -7-198.077 199.571   8
   2  12  -7-68.5957 204.311   8
  -2  12   7 305.626 265.216  22
   2  12   7 37.3418 267.646  22
   2 -12   7 118.882 208.586  21
  -2  12   7-37.5665 233.585  23
   2  12   7-98.9532 238.841  24
   2  12   7-288.904 243.722  20
  -2  12   7 524.555 264.367  20
  -2  12   7-294.137 241.384  24
  -2 -12   7-266.887 241.567  21
   2  12   7 110.217 236.134  23
  -2  12  -7 76.8210 230.509  52
  -2 -12   7-519.355 248.879  54
   2 -12   7 150.300 209.832  54
   2  12  -7-72.0597 222.492  52
   2  12   7 130.051 224.471  13
  -2  12   7-166.975 220.076  13
   2 -12   8 150.412 208.841  39
  -2  12   8-32.5353 215.713  29
   2  12   8 33.8635 248.892  31
   2 -12   8-27.0826 200.998  33
  -2  12   8 273.514 281.495  28
  -2  12   8 28.4290 210.990  25
   2  12   8-149.228 228.835  25
   2  12   8 69.8567 283.051  28
  -2  12   8-358.082 243.064  23
   2  12   8 242.334 228.141  20
  -2  12   8 179.795 231.118  20
  -2 -12   8-189.057 238.305  21
   2  12   8-31.5787 244.294  24
  -2  12   8 188.917 244.654  24
  -2  12   8 545.431 276.273  22
  -2  12   8 36.7481 272.727  17
   2  12   8 383.427 266.050  16
  -2  12   8 142.164 250.767  18
  -2  12   8 35.1659 228.901  15
   2  12   8-35.2781 252.854  18
   2  12   8-366.200 283.291  17
   2  12   8 225.613 217.519  19
   2  12   8-174.543 231.447  15
  -2  12   8 134.231 227.789  19
   2 -12   9-123.751 171.142  33
  -2 -12   9 232.978 187.274  33
  -2  12   9 101.537 199.819  24
   2  12   9 328.490 214.450  24
  -2  12   9-56.6128 200.783  23
  -2 -12   9-103.488 194.762  25
   2 -12   9 282.521 205.603  25
  -2  12   9 22.5539 177.541  25
  -2  12   9 26.5237 227.572  28
   2  12   9 79.2067 226.530  28
   2  12   9 47.7751 198.970  25
   2  12   9-119.242 228.565  17
   2  12   9 113.850 209.196  18
  -2  12   9-369.113 221.587  18
  -2 -12   9 24.9279 191.130  54
  -2 -12  10-79.8180 128.824  33
  -2 -12  10-113.816 149.693  25
   2 -12  10 80.1700 149.452  25
   2  14   0 1828.38 237.256  41
  -2  14   0 1821.96 224.995  44
   2  14   0 1757.51 221.209  43
  -2  14   0 1718.44 224.972  13
  -2  14   0 1907.83 224.776  12
   2  14   0 1820.93 224.398  12
   2  14   0 1839.64 220.612   8
   2 -14   0 2174.58 233.574  49
  -2 -14   0 1858.55 236.721  48
  -2  14   0 1638.53 219.678   8
   2 -14   0 1932.12 239.404   4
  -2 -14   0 1878.27 222.360   1
   2 -14   0 2020.01 232.775   2
  -2 -14   0 1643.29 233.795   2
  -2  14   0 2263.47 238.520  52
   2  14  -1 53863.7 3024.21  52
  -2  14  -1 52167.1 3015.67  52
  -2 -14  -1 51904.5 3007.06  48
   2 -14  -1 51724.7 3001.16  49
   2 -14   1 52596.0 3026.58  49
  -2  14   1 53803.4 3029.41  41
   2  14  -1 50573.2 3002.84  41
  -2  14  -1 51034.0 2989.93  44
   2  14   1 53061.9 3029.35  41
   2  14  -1 50304.7 2998.13  43
  -2  14   1 50009.2 2990.86  12
  -2  14  -1 50479.1 3017.33  12
  -2  14   1 48371.6 3006.11  13
   2  14   1 51143.6 2995.91  12
   2  14  -1 51022.3 3020.83  12
   2 -14   1 51453.0 3027.49   4
   2 -14  -1 52964.1 3005.34   4
  -2  14   1 47826.1 2985.23  28
   2  14   1 49124.6 2980.36   8
   2  14  -1 52265.3 3015.35   8
  -2  14   1 47819.0 2984.39   8
  -2  14  -1 50891.2 3015.01   8
  -2 -14   1 50431.5 3034.53   4
  -2 -14   1 55511.7 3037.69   2
   2 -14   1 54614.2 3031.16   2
   2 -14  -1 53097.5 3005.78   2
  -2 -14  -1 52345.7 3016.66   2
  -2 -14   1 49809.8 3003.09   1
   2  14   1 47642.3 2982.07  17
   2 -14   2 900.367 208.555   4
  -2 -14   2 811.880 189.206   1
  -2 -14  -2 747.393 170.314   2
   2 -14   2 796.301 202.124   3
  -2 -14   2 1376.02 234.239   4
  -2 -14   2 1054.03 220.859   2
   2  14   2 684.561 168.629  23
  -2  14   2 846.860 175.354  23
  -2  14  -2 1050.97 194.572   8
  -2 -14   2 970.513 209.529  48
  -2 -14  -2 872.175 163.250  48
   2 -14   2 612.996 206.277  48
   2  14   2 1079.79 227.689  41
   2  14  -2 926.518 171.038  43
  -2  14   2 829.454 215.575  41
  -2  14   2 1343.27 230.038  13
   2  14  -2 831.364 200.995  12
  -2  14  -2 953.349 202.071  12
   2  14   2 1104.69 236.480  31
  -2  14   2 980.318 237.064  28
   2  14  -2 856.337 194.746   8
   2  14   2 1003.09 224.917  17
  -2  14   2 1161.55 231.432  17
   2 -14   3 6038.35 516.925  48
  -2 -14   3 7078.12 528.860  48
   2  14   3 6910.87 510.795  15
  -2  14   3 7037.28 534.346  36
  -2  14   3 7637.99 557.238  31
   2  14   3 6542.83 489.211  30
  -2  14   3 6815.04 504.197  25
  -2  14   3 5768.22 531.932  28
  -2  14   3 5772.88 492.416  23
   2  14   3 5969.97 497.001  23
   2  14   3 5939.44 498.634  22
  -2 -14   3 7558.03 545.276   2
  -2  14  -3 6908.68 541.232  52
   2  14  -3 8333.67 555.737  52
  -2 -14   4 8276.26 651.572   4
   2 -14   4 7781.87 620.054   3
  -2 -14   4 7496.19 610.179   3
  -2  14  -4 8717.55 657.214  52
   2  14  -4 9606.07 675.587  52
   2  14   4 7208.24 617.166  22
   2  14   4 7168.27 613.738  23
  -2  14   4 7572.45 623.286  23
   2  14   4 7933.82 631.165  24
  -2  14   4 9281.03 634.746  24
  -2  14  -4 9519.28 651.611   8
   2  14  -4 8436.67 645.221   8
  -2 -14   4 8600.52 643.073  48
   2 -14   4 8218.78 632.765  48
  -2  14   4 9081.85 652.456  41
   2  14   4 7182.37 630.727  41
   2  14   4 8999.30 646.870  36
   2  14   4 8087.67 599.550  37
  -2  14   4 7913.18 638.790  36
  -2  14   4 7582.27 617.094  37
  -2  14   4 8504.47 625.069  30
  -2  14   4 10561.9 677.900  31
   2  14   4 9134.98 673.593  31
   2  14   4 9563.70 633.445  25
  -2  14   4 8230.84 660.323  28
  -2  14   4 9842.18 628.681  25
   2  14  -4 8257.90 647.177  12
   2  14   4 7924.08 649.111  13
  -2  14   4 7114.69 636.146  13
  -2  14  -4 8201.93 643.691  12
   2  14   4 8251.80 628.386  15
  -2  14   4 9283.99 642.803  15
   2  14   4 7335.31 629.715  18
  -2  14   4 7941.54 651.026  17
  -2  14   4 8426.33 655.536  18
  -2  14   4 7631.33 621.110  19
  -2  14   4 8720.12 660.852  16
   2  14   4 8454.82 646.704  17
   2  14  -5-347.249 223.206   8
  -2 -14   5 52.3988 162.935   3
   2 -14   5 298.199 176.484   3
  -2  14  -5-71.5259 235.696  52
   2  14  -5 175.432 235.430  52
   2  14   5-60.6381 219.560  23
  -2  14   5-313.283 225.718  23
   2  14   5-460.273 251.237  24
   2  14   5 121.142 229.066  22
  -2  14   5 83.9388 224.925  24
  -2  14  -5-236.823 195.447   8
   2 -14   5 153.517 175.966  48
   2  14   5 32.8826 212.717  41
  -2  14   5-126.162 209.137  41
   2  14   5 340.195 215.899  36
  -2  14   5-129.326 236.482  36
  -2  14   5-55.6384 178.829  38
  -2  14   5-376.705 228.121  37
  -2  14   5-28.3520 210.438  30
  -2  14   5 231.803 262.905  31
   2  14   5-101.200 265.555  31
   2  14   5-134.039 298.685  28
  -2  14   5 78.4533 217.011  25
   2  14   5-240.778 213.298  29
  -2  14   5-32.8520 279.848  28
   2  14   5-191.022 224.702  25
   2  14   5-31.1319 219.679  15
  -2  14   5-233.518 228.810  14
   2  14   5-263.095 227.164  14
   2  14   5-33.7451 230.392  13
  -2  14   5-67.3505 228.605  13
   2  14  -5-67.4143 203.786  12
  -2  14   5-348.800 220.152  15
  -2  14  -5-66.8024 207.706  12
   2  14   5-127.230 265.961  17
   2  14   5 94.1209 244.863  18
  -2  14   5 62.5792 224.286  19
  -2  14   5 260.553 256.391  18
   2  14   5 31.0598 227.183  19
  -2  14   5-32.8076 264.808  16
  -2  14   5 130.820 271.387  17
   2  14   6-175.827 267.557  18
   2  14   6 108.341 279.735  17
  -2  14   6 367.007 284.270  16
  -2  14   6 331.367 286.437  17
  -2  14   6 36.1837 258.394  18
  -2  14   6-34.7631 245.690  19
   2  14   6 705.604 300.069  16
   2  14   6 138.919 229.310  15
   2  14   6 410.548 253.083  19
   2  14   6 271.292 230.627  41
  -2  14   6 129.113 225.758  37
  -2  14   6 62.9529 198.888  38
   2  14   6 531.022 219.406  29
  -2  14   6 788.410 297.694  31
  -2  14   6-31.5809 237.048  30
  -2  14   6 364.267 232.839  29
   2  14   6 332.528 271.928  31
  -2  14   6 86.8881 231.328  25
   2  14   6 335.510 315.532  28
   2  14   6 30.1900 235.011  25
  -2  14   6 109.363 295.759  28
   2  14  -6 36.9508 227.030   8
  -2  14  -6 289.331 229.891   8
  -2  14   6 579.122 268.998  22
   2  14   6 447.668 245.952  23
   2  14   6 344.292 250.958  20
  -2  14   6 249.131 244.756  23
   2  14   6 544.156 268.008  24
  -2  14   6 533.254 259.661  24
   2  14   6 663.251 275.152  22
   2  14   6 327.929 240.258  14
  -2  14   6 262.000 233.952  14
  -2  14   6 360.321 246.394  13
  -2  14  -6 562.610 232.160  12
  -2  14   6 141.433 227.700  15
   2  14  -6 35.0494 212.353  12
   2  14   6 177.920 241.959  13
   2  14  -6-75.7529 246.951  52
  -2  14  -6 236.009 264.297  52
   2  14   7 37.6805 276.948  17
   2  14   7 109.191 263.550  18
  -2  14   7-153.507 283.444  17
  -2  14   7-188.616 266.168  16
  -2  14   7-71.0866 239.879  19
   2  14   7-104.406 229.349  19
   2  14   7 339.721 271.941  16
  -2  14   7 111.700 269.607  18
   2  14   7-217.671 231.677  15
  -2  14   7 439.562 242.864  15
  -2  14   7-65.0248 215.565  37
  -2  14   7-169.367 219.110  29
   2  14   7-37.2581 268.421  31
   2  14   7 279.196 225.764  25
  -2  14   7 74.4612 298.038  28
  -2  14   7 148.541 220.487  25
   2  14   7-227.755 311.313  28
  -2  14  -7-173.951 204.129   8
   2  14  -7-107.872 210.978   8
  -2  14   7-227.228 244.366  24
  -2  14   7-112.793 261.014  22
   2  14   7-109.368 251.696  22
   2  14   7-252.827 238.022  23
  -2 -14   7-32.7557 224.890  21
  -2  14   7-73.7687 234.010  23
  -2  14   7-112.332 234.414  20
   2  14   7-98.9024 244.674  24
   2  14   7-142.559 227.598  20
   2 -14   7 30.0611 208.698  54
   2  14  -7 74.9260 219.810  52
  -2  14  -7 39.6595 243.199  52
   2  14   7 170.509 224.736  13
  -2  14   7-174.228 241.910  13
  -2  14   8 132.376 272.515  28
   2  14   8 33.4485 264.460  28
  -2  14   8-508.539 217.822  25
   2  14   8 112.550 211.866  25
  -2 -14   8 29.4464 204.477  54
  -2  14  -8 66.9576 202.436  52
   2 -14   8 26.5711 191.484  54
  -2  14   8-134.356 228.047  15
   2  14   8-198.948 248.481  15
   2 -14   8-197.436 216.305  39
  -2 -14   9-38.7829 158.499  33
  -2  14   9 488.026 237.643  28
   2  14   9-24.3015 220.953  28
  -2 -14   9-220.695 179.647  54
  -2  14   9 76.6070 180.253  15
   2  14   9 202.712 196.096  18
   2  14   9 80.8198 213.035  17
  -2 -14   9 371.368 193.404  25
   2 -14   9 251.671 188.451  25
   2 -14  10 90.1164 126.389  25
  -2 -14  10-92.6967 134.571  25
  -2  16   0 540.734 174.096  12
  -2  16   0 76.8296 165.206  13
   2  16   0 288.972 165.967  12
  -2 -16   0 341.088 162.089   1
   2 -16   0 447.011 171.321   2
   2 -16   0 353.810 176.828   4
  -2 -16   0 481.090 175.752   4
  -2 -16   0 227.311 175.314   2
   2  16   0 187.870 188.091  41
   2  16   0-40.2065 150.299   8
  -2  16   0 519.856 168.131   8
  -2 -16   0 238.073 167.170  48
   2  16   0 559.609 190.141  47
   2 -16   0 475.286 173.655  48
   2 -16   0 343.649 163.515  49
  -2  16   0 515.788 199.369  47
  -2  16   0 241.507 160.132  52
   2  16   1 512.958 210.012  41
  -2  16  -1 360.398 160.709  44
   2  16  -1 139.585 173.928  43
   2  16  -1 631.947 177.767   8
  -2  16   1 474.505 193.212  13
  -2  16  -1 536.567 171.874  12
  -2  16   1 412.204 157.841  12
   2  16   1 372.480 158.060  12
   2  16  -1 447.862 177.136  12
   2 -16   1 761.781 200.974   4
   2 -16  -1 397.506 156.315   4
  -2 -16   1 325.884 184.263   1
  -2 -16  -1 191.923 173.563   2
  -2 -16  -1 371.161 165.370   4
  -2 -16   1 813.203 210.098   2
   2 -16   1 727.064 203.140   2
  -2 -16   1 664.145 203.762   4
   2 -16  -1 364.760 162.490   2
  -2  16   1 301.171 136.661   8
  -2  16  -1 284.232 172.267   8
   2 -16   1 638.918 194.205  48
  -2  16  -1 411.851 188.394  47
  -2  16   1 252.023 178.807  47
   2  16   1 503.358 187.651  47
   2  16  -1 479.372 195.870  47
   2 -16  -1 204.961 139.532  49
  -2 -16   1 439.979 184.130  48
  -2  16  -1 399.026 195.441  52
   2  16  -2 360.588 155.740  43
  -2  16  -2 71.4806 163.547  44
  -2  16   2-26.0524 208.613  36
   2  16  -2 110.293 196.671  52
  -2  16  -2 323.857 198.421  52
  -2 -16   2-58.9278 189.438   2
  -2 -16  -2 45.8111 159.096   2
  -2  16   2-185.640 223.208  28
  -2 -16   2 84.3698 179.663  48
   2 -16   2 143.749 189.527  48
   2  16   2 19.4360 205.033  17
   2  16  -3 3407.73 359.559   8
  -2 -16   3 4305.05 392.879   2
  -2 -16   3 3287.39 363.386   4
   2 -16   3 3280.07 346.235   3
   2  16  -3 3102.45 365.864  52
  -2  16  -3 2595.68 354.227  52
  -2  16  -3 3862.11 371.181   8
   2 -16   3 3871.46 375.930  48
  -2 -16   3 3444.48 357.233  48
  -2  16   3 3049.96 363.266  41
   2  16   3 2871.83 371.735  41
  -2  16   3 2563.96 327.426  37
  -2  16   3 3171.75 365.984  36
   2  16   3 2820.64 359.982  36
   2  16   3 3105.23 382.705  31
  -2  16   3 3120.11 348.837  15
   2  16  -3 2840.86 351.051  12
  -2  16  -3 3141.29 357.597  12
   2  16   3 3853.18 359.267  15
  -2  16   3 3288.42 370.942  13
   2  16   3 3704.41 376.578  17
  -2  16   3 2711.57 380.092  17
   2  16  -4 1489.03 270.240   8
  -2 -16   4 1088.05 262.997   4
  -2 -16   4 1290.16 248.620   3
   2 -16   4 1052.71 247.251   3
   2  16  -4 980.712 291.531  52
  -2  16  -4 1687.40 309.920  52
   2  16   4 1055.15 264.454  22
  -2  16   4 915.971 251.233  23
   2  16   4 1019.95 245.225  23
  -2  16  -4 1124.34 265.035   8
  -2 -16   4 964.984 248.914  48
   2 -16   4 1522.05 270.030  48
  -2  16   4 1871.13 305.246  41
   2  16   4 1606.19 305.817  41
  -2  16   4 1297.84 282.466  36
  -2  16   4 1368.58 251.801  37
   2  16   4 1391.40 287.052  36
   2  16   4 1370.03 306.778  31
  -2  16   4 1111.37 245.632  30
  -2  16   4 698.606 319.857  28
   2  16   4 902.910 309.751  28
   2  16  -4 1105.68 266.146  12
   2  16   4 1088.35 275.934  13
  -2  16   4 1345.37 300.252  13
  -2  16   4 1858.65 282.512  15
  -2  16  -4 988.731 259.335  12
   2  16   4 1037.30 258.739  15
  -2  16   4 1845.37 320.571  16
   2  16   4 1180.62 289.280  17
  -2  16   4 1029.92 274.848  19
  -2  16   4 1739.98 341.478  17
   2  16   4 1860.43 312.161  18
  -2 -16   5-294.466 203.320   3
   2 -16   5 241.352 183.715   3
  -2  16  -5 39.1048 248.109  52
   2  16  -5-344.855 243.113  52
  -2  16   5 29.7491 237.177  24
  -2  16   5-223.281 247.862  23
   2  16   5-278.101 244.291  23
   2  16   5 62.5616 253.508  22
  -2  16   5 233.009 263.159  22
  -2  16  -5-261.044 230.300   8
   2  16  -5 75.8036 235.684   8
   2 -16   5-170.525 203.179  48
   2  16   5 108.954 231.940  41
   2  16   5-238.825 239.459  36
  -2  16   5-247.788 237.520  36
  -2  16   5-91.7153 220.267  37
   2  16   5 253.658 290.093  31
  -2  16   5 418.406 226.045  30
  -2  16   5 84.2031 225.631  25
  -2  16   5-310.213 301.018  28
   2  16   5 293.369 244.375  25
   2  16   5-106.561 313.421  28
   2  16   5-73.6171 244.059  13
   2  16   5-66.9360 224.570  15
   2  16  -5 111.844 217.069  12
  -2  16   5-31.4853 222.170  14
   2  16   5-220.599 221.189  14
  -2  16   5-171.019 229.507  15
  -2  16   5-73.6431 248.517  13
  -2  16  -5-369.020 244.678  12
  -2  16   5 67.5221 246.935  19
  -2  16   5 139.938 270.654  16
   2  16   5-66.5757 260.925  18
  -2  16   5 383.454 266.083  18
   2  16   5-33.6824 229.962  19
  -2  16   5-34.7141 292.451  17
   2  16   5-266.485 273.201  17
  -2  16   6-414.511 290.225  16
   2  16   6 464.974 264.173  18
   2  16   6 153.506 282.065  16
  -2  16   6 395.570 257.752  19
   2  16   6-177.887 253.686  19
   2  16   6 393.046 243.938  15
  -2  16   6-148.526 250.598  18
  -2  16   6 377.749 297.356  17
   2  16   6-145.679 287.912  17
   2  16   6-144.088 212.978  41
  -2  16   6-97.1464 219.815  37
  -2  16   6-253.200 233.766  30
   2  16   6-418.357 220.714  29
   2  16   6 191.383 288.142  31
  -2  16   6 673.545 243.861  29
  -2  16   6 147.895 299.630  28
  -2  16   6-267.153 225.540  25
   2  16   6-31.0401 230.373  25
   2  16   6 191.312 308.819  28
  -2  16  -6 460.659 240.327   8
   2  16  -6-156.263 214.648   8
   2  16   6-379.303 271.438  22
  -2  16   6-243.971 218.197  23
   2  16   6-239.096 226.467  23
  -2  16   6-36.0586 262.418  22
   2  16   6-139.061 230.503  20
  -2  16   6 415.154 266.003  24
   2  16  -6 119.824 244.930  52
  -2  16  -6-496.728 255.617  52
  -2  16   6-67.7144 250.067  14
   2  16   6-203.300 255.072  14
   2  16   6 225.840 264.166  13
   2  16  -6-187.293 214.655  12
  -2  16   6-218.756 246.062  15
  -2  16   6 340.252 255.149  13
  -2  16  -6 187.368 223.231  12
   2  16   7 102.903 227.576  13
  -2  16   7 210.562 242.435  13
  -2  16   7-97.8861 220.370  29
   2  16   7 550.457 281.492  31
   2  16   7-120.794 228.548  25
   2  16   7 146.731 296.188  28
  -2  16   7 460.251 236.067  25
  -2  16   7-252.357 282.694  28
  -2  16  -7-70.4272 216.100   8
   2  16  -7 217.782 234.934   8
  -2  16   7 181.084 238.819  20
  -2 -16   7-280.109 225.522  21
  -2  16   7-307.174 234.477  23
  -2  16   7 94.2974 238.970  24
   2  16   7 102.166 221.834  20
  -2  16   7 392.425 255.838  22
  -2  16   7 326.718 275.946  18
   2  16   7 584.158 241.307  19
  -2  16   7 149.818 294.951  17
   2  16   7 619.459 302.469  17
  -2  16   7 35.8996 239.597  15
   2  16   7 260.307 294.092  16
   2  16   7 774.575 283.133  18
  -2  16   7 104.729 228.806  19
   2  16   7 457.503 256.251  15
  -2  16   7 406.096 278.039  16
   2  16   8 30.1740 226.121  18
   2  16   8 31.8029 253.568  17
   2  16   8 402.397 227.259  19
   2  16   8-62.7233 227.128  16
  -2  16   8-88.8351 213.374  19
  -2  16   8 457.523 208.245  29
  -2 -16   8 114.330 186.098  33
   2 -16   8 255.013 195.572  39
  -2  16   8-245.788 219.113  20
  -2  16   8-58.5120 200.904  23
   2  16   8 57.4182 205.816  20
  -2 -16   8 226.706 200.020  21
  -2 -16   8 188.427 207.360  54
   2  16   8-130.143 186.608  13
  -2 -16   9 184.924 146.034  33
   2  16   9 529.526 211.909  28
  -2  16   9-175.343 162.664  15
   2 -16   9-97.0804 173.054  25
  -2 -16   9-19.8960 172.538  25
  -2 -16   9-111.063 152.999  54
  -2 -16  10-37.5926 101.589  25
   2 -16  10 258.234 104.430  25
   2  18   0 93.4076 165.927   8
   2 -18   0 472.677 194.328   2
  -2 -18   0-29.7233 192.507   2
   2 -18   0 368.033 185.680   3
   2 -18   0 146.382 172.050  48
   2  18   0 79.7494 196.580  47
  -2 -18   0 167.917 176.651  48
  -2  18   0 133.180 197.921  47
   2  18  -1 1395.86 239.810  12
  -2  18  -1 1171.92 236.769  12
  -2 -18   1 515.032 216.728   4
   2 -18  -1 585.405 204.382   2
  -2 -18  -1 872.935 221.375   2
   2 -18  -1 353.045 194.700   3
  -2 -18   1 1012.27 238.932   2
   2 -18   1 978.952 228.709   3
   2  18   1 754.725 233.632  41
  -2  18  -1 1079.90 224.264   8
  -2  18  -1 730.272 221.900  52
  -2  18  -1 920.216 239.686  47
   2  18   1 618.923 215.544  47
  -2 -18  -1 668.189 192.229  48
   2  18  -1 836.969 235.869  47
  -2 -18   1 747.637 225.296  48
  -2  18   1 727.713 223.748  47
   2 -18  -1 415.937 193.394  48
   2 -18   1 1023.97 243.069  48
   2 -18  -2 547.283 199.929  48
  -2 -18   2 453.259 215.520  48
  -2  18  -2 598.730 229.594  47
   2  18  -2 1108.56 258.751  47
   2 -18   2 1191.44 253.244  48
   2  18   2 491.164 244.889  41
  -2  18   2 783.268 251.965  36
  -2  18  -2 1045.52 245.950  12
  -2  18   2 805.371 246.690  13
   2  18  -2 836.268 228.993  12
   2  18   2 882.196 232.580  15
  -2 -18   2 556.721 236.611   4
   2 -18   2 468.684 216.758   3
  -2 -18  -2 320.266 187.238   2
  -2 -18   2 882.855 241.398   2
  -2  18  -2 557.837 217.400   8
   2  18  -2 614.924 208.659   8
  -2  18  -2 616.422 241.522  52
   2 -18   3 70.1090 208.820  48
  -2 -18   3 34.7950 202.581  48
   2  18   3-177.419 247.690  41
  -2  18   3 135.957 212.212  37
  -2  18   3-99.0618 234.225  36
   2  18   3-163.880 228.790  36
  -2  18   3-91.0592 203.659  15
   2  18   3-29.3577 203.814  15
   2  18   3-34.2134 252.696  13
   2  18  -3 282.272 225.325  12
  -2  18  -3-139.882 215.953  12
  -2  18   3-269.013 229.568  13
   2  18   3 28.4831 271.060  28
  -2  18   3-327.823 283.261  28
   2  18  -3 70.0678 228.045  52
  -2  18  -3-314.078 232.766  52
  -2  18  -3-103.321 212.679   8
   2  18  -3 68.9114 203.716   8
  -2 -18   3 393.433 212.077   3
  -2 -18   3 37.5660 215.268   4
   2 -18   3-32.5399 196.714   3
  -2 -18   3-183.885 215.785   2
   2  18   3-78.0110 251.058  17
   2 -18   4 66.9506 207.270   3
  -2 -18   4-33.3667 208.023   3
   2  18  -4 422.381 262.575  52
  -2  18  -4 193.691 270.826  52
  -2  18  -4 414.788 233.344   8
   2  18  -4 151.885 231.694   8
  -2 -18   4 327.906 214.305  48
   2 -18   4 328.487 222.747  48
   2  18   4 379.180 245.733  41
  -2  18   4 358.818 244.034  36
  -2  18   4 294.237 227.120  37
   2  18   4 351.417 254.909  36
  -2  18   4 29.1104 210.268  30
  -2  18   4 286.887 293.819  28
   2  18   4 330.369 282.838  28
   2  18   4 447.715 262.279  13
   2  18  -4 420.578 229.949  12
  -2  18   4 221.668 245.413  13
   2  18   4 323.906 225.374  15
  -2  18  -4 378.175 227.453  12
  -2  18   4 66.7512 230.922  15
   2  18   4 303.472 276.255  17
  -2  18   4 164.570 265.001  16
  -2  18   4 596.656 255.741  19
  -2 -18   5 31.9122 185.791   3
   2 -18   5 32.4958 190.661   3
   2  18  -5 244.982 243.217  52
  -2  18  -5-413.970 266.066  52
  -2  18   5-153.892 230.607  23
  -2  18   5 233.485 248.730  22
   2  18   5 123.642 239.122  22
  -2  18  -5-199.045 233.567   8
   2  18  -5 160.487 228.044   8
   2 -18   5 73.4286 196.340  48
   2  18   5 311.070 254.674  41
  -2  18   5 75.6120 266.745  36
  -2  18   5-156.830 215.343  37
   2  18   5 183.166 226.212  36
  -2  18   5-123.017 232.590  30
  -2  18   5-210.762 310.988  28
   2  18   5-182.505 313.172  28
  -2  18   5 156.513 254.687  13
  -2  18   5 33.2179 240.527  14
   2  18   5 99.6950 241.839  14
  -2  18   5-288.184 245.920  15
   2  18   5 39.2044 263.037  13
  -2  18  -5-237.400 247.696  12
   2  18  -5-79.8761 228.853  12
   2  18   5 386.381 255.621  15
   2  18   5-35.6248 244.580  19
  -2  18   5 142.168 244.011  19
   2  18   5-299.172 278.867  16
  -2  18   5-289.998 291.378  16
   2  18   5-33.9859 272.059  17
   2  18   6 573.380 272.085  19
  -2  18   6 468.496 262.050  19
  -2  18   6 222.394 285.201  16
   2  18   6 685.339 292.908  16
   2  18   6 427.543 269.276  15
   2  18   6-142.215 287.956  17
  -2  18   6 559.928 238.638  37
  -2  18   6 548.906 240.220  30
  -2  18   6-133.256 224.804  29
   2  18   6 485.062 337.820  28
  -2  18   6 656.475 332.365  28
   2  18  -6 438.564 259.001   8
  -2  18  -6 235.252 224.145   8
   2  18   6 453.802 267.958  22
  -2  18   6-34.6286 265.393  22
  -2  18   6 516.214 237.182  23
   2  18   6 778.100 268.513  20
  -2  18  -6 292.583 266.259  52
   2  18  -6 576.570 251.345  12
  -2  18   6 255.664 247.654  15
  -2  18   6 33.9385 255.415  14
   2  18   6 1459.76 299.475  14
  -2  18  -6 462.254 243.960  12
  -2  18   6 538.220 266.499  13
   2  18   6 687.375 271.929  13
   2  18   7 265.233 232.089  13
  -2  18   7 169.151 246.821  13
   2  18   7 815.022 326.463  28
  -2  18   7 335.212 306.166  28
   2  18  -7 34.9939 225.599   8
  -2  18  -7 512.147 245.347   8
  -2  18  -7 224.248 233.052  52
   2 -18   7 486.606 215.330  54
  -2  18   7-101.662 218.509  15
   2  18   7 693.345 251.466  15
   2  18   8-164.174 180.662  13
   2  18   8-26.8732 239.541  28
  -2  18   8-80.3950 241.250  28
   2  18  -8-48.5752 163.946   8
  -2 -18   8 46.9041 186.989  54
  -2  18   8 52.8038 190.235  20
  -2  18   8-271.668 202.612  15
   2  18   8 166.494 207.937  16
   2  18   8 52.7575 178.056  15
   2  18   8-25.4648 194.391  19
  -2  18   8-261.078 195.642  19
   2 -18   9 305.780 147.702  25
  -2 -18   9 47.6176 150.700  25
   2  18   9-137.111 172.003  28
  -2  20   0 27.4271 185.212   8
   2  20   0 132.310 181.790   8
   2 -20   0-167.487 193.597  48
  -2 -20   0-158.994 195.098  48
  -2  20   0-214.945 240.761  47
   2  20   0-306.411 275.893  47
  -2 -20   0-102.046 202.724   2
  -2 -20   0-201.434 203.049   4
   2 -20   0 357.609 215.637   3
  -2  20   0-435.616 234.479  12
   2  20   0-109.810 217.115  13
   2  20   0-89.1011 198.202  12
   2 -20   1 14039.8 1023.18  48
  -2 -20  -1 14178.5 999.437  48
   2  20  -1 16655.6 1029.98  47
   2 -20  -1 13921.0 1007.32  48
  -2  20  -1 15791.6 1025.01  47
  -2  20   1 16107.7 1024.59  47
   2  20   1 14625.9 1015.35  47
  -2 -20   1 15770.5 1033.17  48
  -2  20   1 14648.9 1020.53  36
  -2  20  -1 15242.5 1021.02  12
   2  20  -1 15690.0 1027.80  12
  -2  20   1 14074.0 1008.66  13
   2  20   1 12799.6 1000.49  13
   2 -20   1 15315.8 1029.13   3
  -2 -20  -1 16291.6 1028.33   2
   2 -20  -1 13572.3 1003.61   3
  -2 -20   1 16446.6 1044.95   2
   2  20   1 15125.8 1035.87  41
   2  20  -1 14703.3 1008.78   8
  -2  20  -1 14996.8 1013.90   8
  -2 -20   1 16154.7 1050.89   4
   2  20   2 995.052 297.696  41
  -2  20   2 1258.16 296.042  36
   2  20   2 992.946 287.396  13
   2  20  -2 864.095 258.660  12
   2  20   2 1388.13 280.176  15
  -2  20  -2 814.599 253.377  12
  -2  20   2 1560.94 292.449  13
  -2  20   2 1103.02 267.579  15
  -2  20  -2 1060.38 265.835  52
   2  20  -2 919.239 259.978   8
  -2  20  -2 657.026 245.172   8
   2 -20  -2 1290.17 241.635   3
   2 -20   2 1229.07 260.284   3
  -2 -20   2 1046.84 270.201   4
  -2 -20   2 1573.45 291.315   2
   2  20  -2 712.601 255.778  47
  -2 -20   2 795.142 255.574  48
  -2  20  -2 1234.71 283.455  47
   2 -20   2 1179.40 273.801  48
  -2  20  -3-172.085 233.632  47
   2 -20   3 460.817 233.827  48
  -2 -20   3-37.9585 227.805  48
   2  20  -3-34.2852 236.715  47
   2  20   3 39.1499 241.765  41
  -2  20   3 677.279 222.717  37
  -2  20   3-328.641 259.021  36
   2  20   3 109.010 246.661  36
  -2  20   3-100.112 227.828  15
   2  20   3 161.133 228.600  15
   2  20  -3-38.8402 213.415  12
  -2  20  -3-115.084 241.780  12
   2  20   3 224.400 240.390  13
  -2  20   3 72.9800 244.838  13
   2  20   3 356.558 267.477  28
  -2  20   3-28.1978 258.766  28
  -2  20  -3-226.679 234.920  52
   2  20  -3-112.427 216.484   8
  -2  20  -3-188.795 216.382   8
  -2 -20   3 205.614 241.288   4
  -2 -20   3 326.972 239.427   3
   2 -20   3 180.202 219.453   3
  -2  20   3-90.9910 252.643  16
  -2 -20   4 2249.40 323.660   3
   2 -20   4 2245.84 331.445   3
  -2  20  -4 2322.67 369.206  52
  -2  20  -4 2372.11 348.014   8
   2  20  -4 2370.89 344.150   8
   2 -20   4 1881.59 330.698  48
   2  20   4 2152.37 372.809  41
   2  20   4 2271.49 353.584  36
  -2  20   4 2039.00 352.015  36
  -2  20   4 1678.62 303.993  37
  -2  20   4 2141.50 322.635  30
   2  20   4 1783.05 377.669  28
  -2  20   4 2282.57 375.306  28
   2  20   4 1862.48 327.980  15
   2  20   4 1539.78 332.750  13
  -2  20   4 2100.36 341.038  15
  -2  20  -4 1740.80 334.924  12
  -2  20   4 2809.88 381.613  13
   2  20  -4 2209.31 357.134  12
  -2  20   4 3654.69 392.763  19
  -2  20   4 2027.56 358.688  16
   2 -20   5 898.939 235.098   3
  -2 -20   5 621.387 231.076   3
  -2  20  -5 715.332 290.458  52
  -2  20   5 504.883 268.299  22
   2  20  -5 1026.44 286.699   8
  -2  20  -5 856.725 275.480   8
  -2  20   5 854.474 303.521  36
   2  20   5 1212.15 288.371  36
  -2  20   5 451.647 248.728  30
   2  20   5 603.236 324.358  28
  -2  20   5 887.560 319.103  28
   2  20   5 623.708 230.732  29
  -2  20   5 993.482 282.185  13
   2  20  -5 981.847 279.420  12
   2  20   5 1075.01 302.787  13
  -2  20   5 575.180 270.900  14
   2  20   5 202.998 279.699  14
   2  20   5 994.160 279.212  15
  -2  20  -5 489.596 273.896  12
  -2  20   5 987.340 281.143  15
   2  20   5 440.569 262.608  41
   2 -20   5 300.518 229.492  48
   2  20   5 798.380 284.010  19
   2  20   5 1046.16 322.291  16
  -2  20   5 1440.95 305.375  19
  -2  20   5 821.340 310.481  16
   2  20   6 665.092 268.371  13
  -2  20   6 445.507 272.323  13
   2  20   6 781.795 267.227  14
   2  20  -6 940.440 270.388  12
  -2  20   6 946.064 276.749  15
  -2  20   6 619.019 258.719  14
   2  20   6 689.364 320.100  28
  -2  20   6 640.443 309.250  28
  -2  20   6 568.523 230.088  29
  -2  20   6 516.910 267.588  19
  -2  20   6 313.882 290.277  16
  -2  20   6 823.776 271.186  20
   2  20   6 976.885 303.288  16
   2  20   6 917.484 258.066  15
   2  20   6 69.0957 248.691  19
  -2  20  -6 114.461 236.435   8
   2  20  -6 464.974 240.041   8
  -2  20   7 92.1861 218.172  13
   2  20   7-180.341 217.849  13
  -2  20   7 207.294 181.125  29
   2  20   7 471.695 262.058  28
  -2  20   7 117.298 256.263  28
   2  20  -7 95.2575 208.188   8
  -2  20  -7 31.0485 186.572   8
   2  20   7 154.901 234.494  16
  -2  20   7 294.518 214.546  19
  -2  20   7 424.426 206.006  15
   2  20   7 381.180 212.530  19
   2  20   7 235.343 216.427  15
  -2  20   7 145.355 209.653  20
   2  20   7 104.672 193.507  20
  -2 -20   8-95.3503 157.015  54
   2  20   8-19.7198 153.229  13
   2  20   8-196.657 217.452  28
  -2  20   8 41.7159 164.190  20
   2  20   8 84.9196 162.776  19
   2  20   8 236.728 158.950  15
  -2  20   8 108.297 169.034  19
  -2  20   8 360.187 175.686  15
   2  20  -8 53.6853 135.968   7
  -2  20  -8-127.107 140.475   7
   2  20  -8-60.5331 148.306   8
  -2 -20   9-33.6721 114.062  25
   2 -20   9 10.2643 107.470  25
  -2  22   0 632.562 233.157  12
   2  22   0 871.689 228.308  12
  -2  22   0 888.856 270.260  36
   2 -22   0 996.659 249.677  48
  -2  22   0 754.904 255.782  47
  -2 -22   0 837.260 239.226  48
   2  22   0 924.379 265.945  47
  -2  22   0 825.504 222.256   8
  -2 -22   0 689.660 241.382   4
  -2 -22   0 1273.81 273.037   2
   2 -22   0 968.277 252.475   3
   2  22   1 1201.93 276.701  13
   2  22  -1 1291.13 262.044  12
  -2  22  -1 599.099 237.846  12
  -2  22   1 1197.78 266.040  13
  -2  22   1 1399.22 296.978  36
  -2  22   1 1205.83 286.182  47
  -2  22  -1 978.263 288.905  47
   2  22   1 1100.36 282.351  47
   2 -22  -1 1060.77 254.407  48
   2 -22   1 1496.99 286.322  48
  -2 -22  -1 953.748 236.375  48
  -2 -22   1 929.757 257.321  48
   2  22  -1 1428.61 314.824  47
  -2  22  -1 1443.83 257.001   8
   2  22  -1 721.491 230.081   8
  -2 -22   1 992.815 272.233   2
   2 -22  -1 1263.66 263.499   3
   2 -22   1 1599.85 297.085   3
  -2 -22  -1 947.492 252.890   2
  -2 -22   1 862.181 256.456   4
  -2  22   2 240.154 232.874  15
   2  22  -2 271.807 251.158  12
   2  22   2-65.4188 230.785  15
  -2  22  -2-38.2323 237.718  12
   2  22   2-255.657 257.688  13
  -2  22   2 176.065 240.389  13
  -2  22  -2-179.252 241.944  47
  -2 -22   2-38.7987 215.031  48
   2  22  -2 107.203 239.754  47
   2 -22   2-39.6879 221.847  48
  -2  22   2-296.686 265.805  36
   2  22   2-37.6634 249.705  36
   2  22  -2-72.9311 218.830   8
  -2  22  -2 111.082 217.245   8
   2 -22   2 265.590 222.608   3
  -2 -22   2 270.896 225.302   3
  -2 -22   2-41.6367 246.160   4
   2 -22  -2-31.5984 191.012   3
  -2 -22   3 3150.13 385.281   3
   2 -22   3 2960.48 378.621   3
   2  22   3 3027.49 403.546  36
  -2  22   3 3279.39 370.359  37
  -2  22   3 2094.01 387.123  36
  -2  22   3 2635.51 354.930  30
   2 -22   3 3641.84 401.596  48
   2  22  -3 3484.95 407.308  47
  -2 -22   3 3541.12 402.485  48
  -2  22  -3 4529.85 437.474  47
   2  22  -3 3101.59 395.097   8
  -2  22  -3 2891.72 387.351   8
  -2  22   3 2617.04 391.281  13
   2  22  -3 3442.31 397.977  12
  -2  22  -3 3038.08 385.384  12
  -2  22   3 3936.48 399.694  15
   2  22   3 1717.74 364.563  13
   2  22   3 3217.76 390.150  15
  -2  22  -3 3361.08 409.677  52
  -2  22   4 5964.56 539.299  19
   2  22   4 5543.85 548.967  16
  -2  22   4 6072.62 530.836  15
  -2  22   4 6406.90 548.413  16
   2  22   4 5613.90 528.860  15
  -2  22   4 6075.07 556.888  36
   2  22   4 5066.06 539.125  36
  -2 -22   4 4686.91 500.956   3
   2 -22   4 5768.31 516.746   3
  -2  22   4 5193.79 534.150  28
   2  22   4 5185.06 528.684  28
  -2  22  -4 5939.63 557.224  52
  -2  22  -4 5347.34 530.578   8
   2  22  -4 5545.63 533.538   8
   2  22   4 5004.71 543.539  13
  -2  22   4 5023.29 536.282  13
  -2  22  -4 6371.92 562.430  12
   2  22  -4 6235.17 559.299  12
   2 -22   4 5252.77 529.353  48
  -2  22  -4 5595.52 547.442  47
   2  22  -4 6802.61 563.101  47
   2  22   5-191.039 280.020  28
  -2  22   5-342.124 296.021  28
  -2  22   5-32.9846 257.463  16
  -2  22   5 69.2035 230.841  19
   2  22   5-35.1087 249.079  19
   2  22   5-140.235 273.647  16
   2  22  -5 79.6564 231.929   8
  -2  22  -5-395.640 249.397   8
  -2  22   5 114.459 238.898  13
   2  22   5-34.0439 237.686  15
   2  22   5-424.688 256.101  14
  -2  22   5-141.101 235.332  15
   2  22   5 38.3452 255.803  13
  -2  22  -5-358.389 260.860  12
  -2  22   5-65.3636 239.076  14
   2  22  -5-119.620 233.999  12
   2 -22   5 194.608 201.735   3
  -2 -22   5 127.549 212.741   3
  -2  22   6 323.507 210.897  14
   2  22   6 29.3944 208.605  14
  -2  22   6 305.297 203.097  29
   2  22  -6-98.8390 227.557  47
  -2  22  -6 33.1545 219.916  47
  -2  22   6-124.022 215.349  19
  -2  22   6 242.732 226.358  16
   2  22   6 159.220 239.808  16
   2  22   6 250.532 215.107  19
  -2  22   6 29.9238 215.682  20
   2  22   7 102.351 204.842  16
   2  22   7-73.0639 181.626  15
  -2  22   7 25.4682 173.878  15
  -2  22   7 49.3861 180.608  19
   2  22   7-173.565 195.189  19
  -2  22  -7 126.392 170.610   7
  -2  22   7 78.1864 180.939  13
   2  22   7-179.195 184.435  13
   2  22   7-307.997 213.971  28
  -2  22   7-141.419 214.245  28
  -2  22  -7-264.121 170.853   8
   2  22  -7-26.9508 172.117   8
  -2  22   7 23.2583 170.956  20
  -2 -22   7 133.299 175.639  54
  -2  22  -7-107.752 200.889  47
   2  22  -7 133.778 205.150  47
   2  22   8 95.4334 157.863  28
   2  22   8-189.073 127.169  15
  -2  22   8-51.1574 133.658  15
   2  22   8-64.8544 138.108  19
  -2  22   8 16.3442 141.238  19
   2 -22   8-129.097 141.214  25
  -2  22  -8 52.5473 106.030   7
   2  22  -8 25.6775 109.761   7
  -2  22  -8-55.1737 154.931  47
   2  22  -8 164.428 154.481  47
   2 -24   0 3865.69 413.694  48
   2  24   0 3828.21 423.703  47
  -2 -24   0 3505.62 387.407  48
  -2  24   0 4056.67 427.823  47
   2  24   0 3589.23 396.098  12
  -2  24   0 2721.94 362.558  12
   2 -24   0 2545.72 378.714   3
  -2 -24   0 3612.80 414.120   3
  -2  24   0 3556.59 398.286  36
   2  24   1 5061.12 464.481  15
  -2  24   1 4734.21 473.407  36
   2  24  -1 4967.36 485.480  47
  -2 -24   1 4381.19 454.340  48
   2 -24   1 4933.25 475.876  48
  -2  24  -1 4759.99 481.994  47
   2 -24  -1 4532.84 443.468  48
   2  24  -1 4474.91 454.803  12
   2  24   1 3933.14 443.919  13
  -2  24  -1 4323.75 444.899  12
  -2 -24   1 4290.21 461.998   3
  -2 -24  -1 4672.79 462.165   3
   2 -24   1 4914.31 473.500   3
   2 -24  -1 4695.62 455.126   3
  -2  24  -1 4328.02 437.533   8
   2  24  -1 4003.07 434.647   8
  -2  24   2 4552.95 460.370  36
   2  24   2 4249.69 449.647  36
  -2 -24   2 3515.32 421.138  48
  -2  24  -2 4305.91 460.046  47
   2  24  -2 3955.58 442.478  47
   2 -24   2 3532.16 427.779  48
  -2  24   2 4451.17 432.355  15
  -2  24   2 4194.28 437.142  13
  -2  24  -2 3628.05 424.030  12
   2  24   2 3804.68 439.118  13
   2  24  -2 4046.66 426.257  12
   2  24   2 3739.02 414.495  15
  -2 -24  -2 3028.32 383.092   3
  -2 -24   2 3803.37 436.604   3
   2 -24   2 3840.31 421.317   3
   2  24  -2 2818.20 397.737   8
  -2  24  -2 3767.11 417.460   8
   2  24   3 430.597 257.834  36
  -2  24   3 544.880 273.036  36
  -2  24  -3 972.722 280.317  47
   2 -24   3 40.1768 214.599  48
   2  24  -3 745.231 271.182  47
   2  24  -3 608.426 244.938  12
  -2  24  -3 685.747 253.995  12
  -2  24   3 554.653 262.319  13
  -2  24   3 749.560 263.753  15
   2  24   3 407.682 237.423  15
   2  24   3 455.313 254.538  13
  -2  24  -3 195.101 219.818   8
   2  24  -3 579.072 238.293   8
  -2 -24   3 305.737 222.431   3
   2 -24   3 376.729 232.617   3
  -2  24  -4 1396.40 300.252   8
   2  24  -4 1274.51 286.881   8
   2 -24   4 1321.28 261.005   3
  -2 -24   4 662.803 228.980   3
  -2  24   4 1001.66 270.576  14
   2  24   4 1311.24 295.546  13
   2  24   4 1614.46 296.687  14
  -2  24   4 1630.87 302.414  15
   2  24  -4 1949.99 313.100  12
  -2  24  -4 912.573 261.329  12
  -2  24   4 1105.59 293.414  13
   2  24   4 1164.11 280.179  15
   2  24   4 1041.33 277.195  19
   2  24   4 354.661 284.905  16
  -2  24   4 706.928 281.272  19
   2  24   5 475.610 237.191  36
   2  24   5 205.801 224.462  14
  -2  24   5-382.480 214.178  14
   2  24   5-52.0418 229.653  28
  -2  24  -5 33.4748 223.334  47
   2  24  -5 366.169 238.647  47
  -2 -24   5 370.051 184.200   3
   2  24   5 158.281 216.175  19
  -2  24   5 221.342 222.460  16
  -2  24   5 154.474 208.570  19
   2  24   5-301.045 242.041  16
   2  24   6 448.653 191.891  14
   2  24   6 283.735 188.914  13
  -2  24   6 498.868 200.426  14
  -2  24   6 199.266 197.295  13
   2  24   6 472.636 221.035  28
   2  24  -6 84.7179 201.053  47
  -2  24  -6 653.588 240.904  47
   2  24  -6 208.631 183.583   8
  -2  24  -6 502.761 206.040   8
   2  24   6 184.777 199.463  19
   2  24   6 666.009 219.673  16
  -2  24   6 400.448 207.250  15
  -2  24   6 77.5106 190.686  19
   2  24   6 353.654 189.170  15
  -2  24   6-94.4399 178.575  20
  -2  24  -7-19.6478 143.704   7
   2  24   7-19.8912 150.440  13
   2  24   7 133.089 169.499  28
   2  24  -7 145.787 143.793   8
   2  24  -7 63.0959 169.754  47
  -2  24  -7 190.536 168.072  47
   2  24   7-19.1953 158.048  19
  -2  24   7-118.238 149.043  15
   2  24   7 127.371 148.054  15
  -2  24   7-112.809 165.897  19
  -2  24   8-42.5295 96.0358  15
  -2 -24   8-18.9526 96.8082  25
   2 -26   0-73.2514 199.497  48
  -2 -26   0 263.978 212.614   3
   2 -26   0 36.2713 201.064   3
  -2  26   0 268.931 225.579  36
   2  26   0-36.2441 241.771  36
  -2  26  -1 696.520 233.720   8
   2  26   1 2057.13 330.452  36
  -2  26  -1 2666.54 345.517  47
   2  26  -1 2148.76 319.166  47
   2 -26   1 2192.25 315.141  48
   2 -26   1 2058.11 309.752   3
   2 -26  -1 1380.68 261.722   3
  -2 -26  -1 1313.37 268.019   3
  -2 -26   1 1541.54 296.452   3
  -2  26   1 1760.63 301.866  15
   2  26  -1 1462.18 277.706  12
  -2  26  -1 1310.73 268.479  12
   2  26   1 1945.15 292.932  15
  -2 -26   2 150.846 205.377   3
   2 -26   2-110.554 209.460   3
   2  26  -2 295.998 210.303  12
  -2  26  -2-110.327 205.574  12
   2  26   2-32.2187 208.403  15
  -2  26   2 95.3711 219.481  13
   2  26   2 33.3963 226.693  13
  -2  26   2 408.117 232.179  15
  -2  26  -2-68.9562 195.971   8
   2  26  -2-134.613 195.930   8
  -2  26  -3 1097.52 261.239   8
   2  26  -3 1499.27 274.482   8
   2  26  -3 1291.08 287.305  47
  -2  26  -3 981.134 273.400  47
   2 -26   3 1215.95 263.120  48
   2  26   3 657.300 256.825  36
  -2  26   3 1045.61 274.650  36
   2 -26   3 1180.35 254.003   3
  -2 -26   3 1056.49 256.128   3
   2  26   3 1194.13 284.537  13
  -2  26  -3 1039.46 260.804  12
   2  26  -3 782.832 256.130  12
   2  26   3 1439.38 274.881  15
  -2  26   3 1418.39 278.750  13
  -2  26   3 2050.31 298.458  15
  -2  26   4 28.5632 203.152  14
   2  26   4 741.940 231.731  14
   2  26   4 173.323 204.365  15
   2  26   4 303.323 214.338  36
  -2  26   4 302.437 242.551  36
  -2  26  -4 293.040 226.529  47
   2  26  -4 259.199 230.300  47
   2 -26   4 396.854 194.248   3
  -2 -26   4-121.907 192.657   3
   2  26   4 304.749 220.055  19
  -2  26   4 582.905 214.731  19
  -2  26  -5 59.1257 172.122   8
   2  26  -5-58.9587 176.917   8
  -2  26   5 504.108 200.105  19
   2  26   5 52.5095 188.186  19
   2  26   5-22.7967 197.701  16
   2  26  -5-28.0609 200.091  47
  -2  26  -5-56.4397 213.430  47
   2 -26   5 143.035 155.182   3
  -2 -26   5 23.1584 159.895   3
   2  26   5 49.0738 174.966  14
  -2  26   5 98.2338 180.508  14
   2  26   5-98.8140 184.225  15
  -2  26   5 26.4411 177.413  15
   2  26  -5-30.2988 175.022  12
  -2  26   5 27.8490 198.580  13
   2  26   5-56.2697 195.325  13
   2  26  -6-206.003 153.572   8
   2  26  -6 88.4966 175.635  47
  -2  26  -6 44.5222 171.445  47
  -2  26   6 173.389 162.389  13
   2  26   6 238.659 163.323  13
   2  26   6-93.6469 151.163  15
  -2  26   6 224.984 160.309  15
  -2  26   6-251.899 172.702  19
   2  26   6-20.2708 164.268  19
  -2  26  -6-44.0850 148.758   7
  -2  26   7-232.321 120.018  15
   2  26   7 25.5000 115.249  19
  -2  26   7-72.1131 114.147  19
  -2  26  -7-51.3710 106.676   7
   2  26  -7-101.624 101.387   7
   2  28   0-160.266 228.567  36
   2 -28   0 31.3298 172.159  48
   2  28   1 865.197 264.520  36
   2  28  -1 941.159 238.688  36
  -2  28   1 1215.18 250.804  36
   2 -28   1 1193.95 250.083  48
  -2  28  -1 1747.90 288.447  47
   2  28  -1 1347.88 271.194  47
   2 -28  -1 1053.82 219.339   3
   2  28  -1 1058.09 229.748  12
   2  28  -2 164.065 174.753   8
   2  28   2 527.949 242.616  36
  -2  28   2 221.402 213.566  36
   2 -28   2 99.3679 189.925  48
  -2  28  -2 63.8977 216.974  47
   2  28  -2-254.643 221.078  47
  -2  28   2 432.572 207.402  19
   2  28  -2 125.103 174.963  12
   2  28   2-53.8513 196.069  13
   2  28   2 55.7187 194.586  15
  -2  28   3 52.5944 194.225  14
   2  28   3 26.2662 185.327  14
   2  28  -3-123.239 184.894  12
   2  28   3 232.552 194.513  15
  -2  28   3 232.208 195.130  13
   2  28   3-161.955 202.243  13
  -2  28   3 111.488 190.277  15
   2  28  -3 83.6325 169.740   8
   2  28   3-373.434 210.019  36
  -2  28   3-121.232 208.080  36
   2  28  -3 178.284 215.157  47
  -2  28  -3-29.8440 203.740  47
   2 -28   3-174.470 183.265   3
  -2 -28   3 146.866 177.564   3
  -2  28   3-280.533 192.877  19
   2  28   3 27.6017 191.618  19
  -2  28   4-393.970 187.991  15
   2  28  -4 335.625 182.106  12
   2  28   4-137.513 182.001  14
  -2  28   4 120.338 179.531  13
   2  28   4 427.501 180.914  15
  -2  28   4 91.7685 168.680  14
   2  28   4 198.769 189.692  13
   2  28  -4 25.9343 156.839   8
   2  28   4 137.282 191.703  36
  -2  28  -4 52.7671 186.207  47
   2  28  -4 157.503 192.987  47
  -2 -28   4 239.444 160.716   3
   2 -28   4 24.2942 153.178   3
   2  28   4 266.970 179.307  19
  -2  28   4-67.5816 178.140  19
  -2  28   5 199.772 159.273  13
   2  28   5-165.629 153.303  14
  -2  28   5-73.6663 151.648  14
   2  28   5-20.4150 155.125  13
   2  28  -5-21.5389 133.023   8
  -2  28   5-39.2312 150.413  15
  -2  28   5-53.7848 148.776  19
   2  28   5-78.0131 153.540  19
   2  28  -5 148.973 169.672  47
  -2  28  -5-171.218 168.486  47
  -2  28  -5-84.6231 150.077   7
   2 -28   5-51.7308 125.509   3
  -2  28   6 92.7920 117.757  15
  -2  28   6-152.430 112.883  19
   2  28   6 263.847 121.819  19
   2  28  -6 72.1235 113.549   7
  -2  28  -6-144.640 113.370   7
   2  28   6 84.2014 122.979  13
  -2  30   0 75.5995 172.318  15
   2  30   0 149.961 189.281  36
   2 -30   0 293.378 159.443   3
  -2 -30   0 154.195 166.524   3
  -2  30  -1 367.905 192.641  15
   2  30   1 468.522 178.445  15
  -2  30   1 694.869 200.660  15
   2 -30  -1 250.585 152.760   3
  -2 -30  -1 430.246 160.400   3
  -2 -30   1 397.440 169.497   3
   2 -30   1 537.851 179.126   3
   2  30   1 341.777 184.796  36
  -2  30   1 70.8841 175.016  36
   2  30   2 67.7003 176.138  19
  -2  30   2 19.3738 155.757  19
  -2  30   2-23.5100 171.116  15
  -2  30   2 191.821 173.644  36
   2  30   2 103.319 197.169  36
   2 -30   2 24.7288 158.964   3
  -2 -30   2 25.0512 156.854   3
  -2 -30   3-260.934 156.698   3
   2 -30   3 43.5088 144.281   3
  -2  30   3 218.555 171.124  14
   2  30   3 436.637 169.714  14
   2  30   3 35.3815 155.606  13
  -2  30   3 83.9010 161.588  15
   2  30   3 60.8118 156.858  19
  -2  30   3 157.860 153.751  19
  -2  30  -3 22.8655 176.926  47
   2  30  -3 22.7618 172.186  47
   2  30   3 118.113 179.519  36
  -2 -30   4 180.817 122.882   3
   2 -30   4 368.957 131.709   3
   2  30   4 32.3449 138.042  14
   2  30   4-31.3768 140.140  13
  -2  30   4 178.003 142.570  14
  -2  30   4 578.799 155.927  15
  -2  30   4 325.386 133.861  19
   2  30   4 416.349 154.010  19
   2  30  -4 136.729 133.615   7
  -2  30  -4 255.053 135.223   7
   2  30  -4 451.465 174.324  47
  -2  30  -4 434.860 165.195  47
   2  30  -5 50.1247 98.2396   7
  -2  30  -5 75.0226 98.8659   7
   2  30   5-103.655 109.941  19
  -2  30   5 151.155 110.344  15
  -2 -32   0 149.934 127.793   3
   2 -32   0 231.548 120.535   3
   2 -32   1 406.853 137.310   3
  -2 -32   1 372.073 143.320   3
  -2 -32  -1 331.968 115.248   3
  -2  32   1 952.494 168.746  15
  -2  32  -1 414.158 150.125  15
   2  32   1 309.669 138.732  19
   2  32   1 410.798 157.958  36
   2 -32   2 210.829 120.388   3
  -2 -32   2 315.802 136.287   3
   2  32   2 385.883 135.985  19
  -2  32   2 196.578 140.648  14
  -2  32  -2 351.691 135.107  15
  -2  32   2 370.597 136.367  15
   2  32   2 241.769 146.860  14
  -2  32   3 271.468 125.557  14
  -2  32   3 398.161 120.612  15
   2  32   3 432.003 127.188  14
  -2 -32   3 279.131 106.789   3
   2 -32   3 307.449 114.208   3
   3   1   0 28.8899 46.6825  53
  -3   1   0 77.9507 49.4707  50
   3  -1   0-5.77173 42.7026  53
   3   1   0 13.0521 40.1427  39
   3  -1  -1 39848.4 2312.19  39
  -3   1   1 40005.7 2312.16  39
  -3  -1   1 40877.6 2320.76  37
  -3   1   1 40942.4 2322.78  37
  -3  -1   1 40096.9 2320.37  30
   3   1   1 40809.5 2321.08  33
   3   1   1 39495.2 2324.50  22
   3   1   1 40332.6 2319.83  20
   3   1   1 41015.9 2325.19  23
  -3   1   1 39458.2 2313.65  50
   3   1   1 39915.7 2313.81  54
  -3   1   1 40221.0 2319.21  54
   3   1  -1 40692.9 2318.93  52
  -3   1  -1 41030.1 2321.38  50
  -3   1   1 39336.6 2322.37  17
  -3   1   1 40583.9 2324.69  16
  -3   1   1 39926.7 2320.26  19
   3  -1   2 135402. 7755.35   3
  -3  -1   2 133131. 7750.53   2
   3  -1  -2 129400. 7741.94  52
   3   1   2 134272. 7755.54  54
  -3   1  -2 133319. 7752.70  50
   3   1  -2 130574. 7753.06  52
  -3   1   2 136403. 7762.62  54
   3  -1   2 137026. 7766.08  20
   3   1   2 136559. 7765.21  20
   3   1   2 134372. 7766.15  23
   3  -1   2 135965. 7761.81  23
   3   1   2 132565. 7767.80  22
   3  -1   2 134200. 7757.11  21
  -3   1  -2 129928. 7753.64   8
   3   1   2 131517. 7743.88  49
   3  -1   2 135996. 7756.36  49
   3  -1   2 138319. 7768.75  46
   3   1   2 137173. 7768.78  46
  -3   1   2 141594. 7754.98  39
   3  -1   2 138332. 7764.99  34
  -3  -1   2 136822. 7766.82  38
  -3   1   2 137454. 7755.51  35
   3   1   2 134434. 7749.20  36
   3   1   2 137067. 7767.35  34
  -3  -1   2 138238. 7746.13  35
  -3  -1   2 135555. 7765.37  37
  -3   1   2 134608. 7765.70  37
  -3  -1   2 133873. 7765.05  29
  -3   1   2 135380. 7765.94  30
   3   1   2 136525. 7755.02  29
  -3  -1   2 134395. 7765.00  30
   3   1   2 132722. 7761.78  33
  -3   1   2 137877. 7765.86  29
  -3   1   2 135912. 7764.57  28
  -3   1   2 136495. 7769.44  26
  -3  -1   2 135658. 7767.21  26
  -3  -1   2 134586. 7757.51  28
  -3   1   2 134752. 7759.21  14
  -3   1   2 138419. 7762.45  13
   3   1   2 134479. 7759.08  14
  -3   1  -2 136728. 7757.02  12
   3  -1   2 135076. 7751.84  19
   3   1   2 137128. 7763.01  15
  -3   1   2 136675. 7763.81  19
  -3   1   2 137429. 7766.81  16
  -3  -1   2 136927. 7763.41  19
  -3   1   2 134078. 7760.75  15
  -3  -1   2 135045. 7759.38  15
   3   1   2 134545. 7756.03  19
   3  -1   2 135284. 7763.52  15
  -3  -1  -3 1430.54 161.893   7
   3  -1   3 1860.27 167.966   3
  -3  -1   3 1665.10 169.370   4
  -3   1   3 2184.66 216.115  54
   3   1  -3 1699.02 180.804  52
   3  -1  -3 1789.50 160.588  52
  -3  -1  -3 1943.96 154.611  50
   3  -1   3 2027.96 200.696  54
   3   1   3 2102.87 202.347  54
   3  -1   3 2269.59 210.216  21
   3  -1   3 2255.16 230.173  22
   3   1   3 2332.22 236.439  22
   3   1   3 2105.58 220.280  20
   3   1   3 2527.27 215.484  21
   3  -1   3 2061.21 210.317  23
   3   1   3 1711.54 215.678  23
  -3   1   3 2101.70 224.140  21
   3  -1   3 2381.96 216.052  20
  -3  -1   3 1863.15 207.259  20
  -3   1  -3 1993.07 173.933   8
   3   1   3 2218.92 232.507  46
   3  -1   3 1724.65 151.672  48
   3  -1   3 1864.30 229.517  46
  -3   1   3 2038.81 225.210  42
  -3   1   3 1954.90 204.936  39
  -3  -1   3 2592.26 236.649  42
  -3   1   3 2059.78 220.598  37
   3  -1   3 2166.00 216.540  34
  -3   1   3 1987.88 205.394  35
  -3  -1   3 1941.12 215.653  37
  -3  -1   3 2162.91 186.818  35
   3   1   3 2499.09 223.335  34
  -3  -1   3 2103.09 213.171  38
  -3   1   3 2149.93 217.986  38
  -3  -1   3 2134.11 229.419  30
  -3   1   3 1997.35 215.231  29
   3   1   3 2189.93 196.835  29
  -3   1   3 2128.49 227.710  30
  -3  -1   3 1830.39 218.967  29
   3   1   3 1775.75 216.424  33
  -3  -1   3 1761.13 218.925  26
  -3   1   3 1842.62 223.213  26
  -3   1   3 1977.32 230.868  28
  -3  -1   3 2183.15 215.585  28
  -3   1   3 2469.89 201.733  13
   3   1  -3 1744.87 168.353  11
   3   1   3 2121.94 201.670  19
  -3   1   3 1948.29 207.962  15
  -3   1   3 2382.87 227.763  16
  -3  -1   3 1850.62 206.918  19
   3  -1   3 2048.79 187.811  19
   3  -1   3 1996.65 210.741  15
  -3  -1   3 2690.58 212.216  15
   3   1   3 2545.27 222.909  15
  -3   1   3 1480.69 207.510  19
   3  -1   4 7179.90 452.979  54
  -3  -1   4 7290.18 468.458  54
   3   1  -4 6184.01 428.607  52
  -3   1   4 6856.27 462.076  54
  -3   1  -4 5478.11 428.573  51
   3   1   4 6863.46 454.650  54
   3   1   4 5897.80 459.822  23
   3   1   4 6437.69 463.580  21
   3  -1   4 5819.73 480.042  22
  -3   1   4 6760.02 465.569  20
   3  -1   4 6394.74 458.096  23
   3   1   4 7327.86 482.871  22
   3  -1   4 6456.47 459.885  21
  -3   1   4 6608.96 467.546  21
  -3  -1   4 6589.82 466.755  21
   3  -1   4 6272.61 468.507  20
   3   1   4 7149.41 476.560  20
  -3  -1   4 6244.53 456.993  20
   3  -1  -4 5282.99 419.001   8
  -3   1  -4 5695.41 419.267   8
   3   1  -4 5896.08 436.027   8
  -3   1   4 6357.83 466.337  38
  -3   1   4 6722.05 466.490  37
   3  -1   4 6647.11 465.304  34
  -3  -1   4 7234.15 470.365  37
  -3  -1   4 6108.52 461.182  38
   3   1   4 6727.43 470.466  34
  -3   1   4 5121.74 442.117  35
  -3  -1   4 5824.28 438.055  35
  -3  -1   4 7012.66 467.871  29
   3   1   4 6370.71 458.824  33
   3   1   4 6719.11 453.574  29
  -3   1   4 6806.92 464.250  29
  -3   1   4 6935.37 467.751  30
  -3  -1   4 6802.57 459.653  28
   3   1   4 5811.95 487.715  27
   3   1   4 6890.54 465.061  25
   3  -1   4 6276.97 488.682  27
  -3   1   4 7264.02 475.887  28
  -3  -1   4 6378.21 467.082  26
  -3   1   4 6620.60 474.011  26
  -3   1   4 6613.18 471.769  42
   3   1   4 6864.02 467.456  39
  -3  -1   4 5543.62 466.237  42
   3  -1   4 6288.61 472.573  46
  -3   1   4 6695.49 456.921  15
   3  -1   4 6811.72 461.177  15
   3  -1   4 5506.45 440.657  16
  -3   1   4 7325.80 474.301  16
  -3  -1   4 6368.24 456.011  15
  -3  -1   4 7217.59 461.314  19
  -3   1   4 7328.60 464.418  19
   3   1   4 6552.71 462.132  15
   3   1   4 6518.06 446.181  19
   3  -1   4 6287.16 441.660  19
  -3   1   4 6475.10 440.756  13
   3   1   4 5877.37 427.471  13
  -3   1   5 686.586 206.713  42
  -3   1   5 547.989 181.589  39
   3   1   5 920.055 216.672  39
  -3  -1   5 508.845 212.957  42
  -3  -1   5 438.319 179.637  39
  -3   1   5 612.216 173.039  35
   3   1   5 952.985 198.807  34
  -3  -1   5 726.746 195.630  38
  -3   1   5 649.721 183.618  38
   3  -1   5 767.018 196.492  34
  -3  -1   5 602.599 184.348  29
   3   1   5 854.413 202.475  33
  -3  -1   5 502.113 193.334  34
   3  -1   5 616.604 197.024  33
  -3   1   5 518.439 186.881  32
  -3   1   5 263.563 189.140  34
  -3   1   5 599.816 192.564  29
  -3  -1   5 768.440 195.413  28
   3  -1   5 976.733 235.045  27
  -3   1   5 756.470 212.731  26
  -3   1   5 940.022 209.315  28
  -3  -1   5 494.457 196.137  26
   3   1   5 999.275 245.036  27
   3  -1   5 724.916 194.949  15
   3   1   5 518.687 168.573  19
  -3  -1   5 402.803 177.442  15
   3  -1   5 771.536 186.378  16
   3   1   5 410.866 184.903  16
  -3   1   5 860.180 192.067  19
   3   1   5 849.664 199.117  15
  -3  -1   5 599.114 183.263  19
   3  -1   5 639.399 171.950  19
  -3   1   5 527.472 182.817  15
  -3   1   5 653.445 158.818  13
  -3  -1   5 923.806 204.940  20
   3   1   5 752.274 205.467  20
   3  -1   5 37.5122 173.673  21
   3   1   5 823.153 206.634  23
  -3  -1   5 324.389 199.143  22
   3  -1   5 500.591 178.007  23
  -3   1   5 613.298 209.765  22
  -3   1   5 320.512 186.800  23
  -3  -1   5 616.397 201.022  21
   3   1   5 468.228 208.579  22
  -3   1   5 873.795 204.308  20
  -3  -1   5 934.099 198.384  23
   3   1   5 451.119 200.975  25
  -3   1   5 717.338 201.091  21
  -3   1   5 559.684 189.690  25
  -3   1   6 57.5305 184.899  38
   3   1   6-82.1907 202.363  34
   3  -1   6-107.295 198.131  34
   3  -1   6 396.391 221.562  39
   3   1   6-397.751 228.135  35
   3   1   6-342.768 217.506  33
  -3   1   6-53.4347 193.476  29
  -3  -1   6-168.719 216.585  34
  -3   1   6-85.0579 206.349  34
   3  -1   6-170.046 203.126  33
   3  -1   6-80.5830 228.815  27
   3   1   6 309.243 243.809  27
   3   1   6-150.113 207.610  39
  -3  -1   6-275.010 190.444  39
  -3   1   6-257.721 190.800  39
  -3  -1   6 99.1149 214.139  22
  -3   1   6-104.487 213.400  22
  -3  -1   6 26.3229 208.105  21
  -3   1   6-46.7920 200.029  25
   3   1   6-25.3659 203.074  23
   3  -1   6-377.209 188.744  23
   3  -1   6 291.021 213.268  25
  -3   1   6 290.237 210.358  21
  -3  -1   6-177.096 192.238  23
  -3   1   6 270.926 205.861  23
  -3  -1   6 202.563 198.478  20
  -3   1   6 26.2141 201.006  20
   3   1   6 72.8119 210.491  25
  -3  -1   6-165.016 212.910  25
   3   1   6 21.6185 173.080  19
  -3   1   6-219.631 193.749  19
   3   1   6 78.4251 201.351  15
  -3   1   6 25.3317 204.469  15
  -3   1   6 48.5891 198.476  54
  -3  -1   6-120.956 207.574  54
   3  -1   6 44.2699 182.266  54
   3   1   6 22.3832 182.864  54
   3  -1   7-248.667 228.374  35
  -3   1   7-102.442 240.932  34
   3   1   7-29.0350 231.467  35
  -3  -1   7-67.7037 227.126  34
   3  -1   7 29.5795 224.740  33
  -3   1   7 101.605 237.449  32
  -3   1   7-29.4641 233.906  33
  -3  -1   7-49.8577 230.192  32
   3   1   7-58.7333 240.841  32
   3   1   7 267.017 243.318  33
  -3   1   7-345.502 232.784  28
   3   1   7 67.2586 263.585  27
   3  -1   7 288.431 278.895  27
   3   1   7 240.953 229.886  39
  -3   1   7 286.830 224.529  39
   3  -1   7-300.305 247.253  39
  -3  -1   7-204.560 211.350  39
  -3   1   7-94.3974 242.339  22
  -3   1   7-341.223 225.739  25
   3   1   7 268.243 216.902  23
  -3  -1   7 59.4589 215.269  23
   3  -1   7 117.995 238.084  25
  -3   1   7-63.9429 231.502  23
  -3  -1   7 118.612 234.414  22
   3   1   7-146.237 229.241  25
  -3  -1   7 31.9785 231.553  21
   3  -1   7 251.253 214.046  23
  -3  -1   7-28.6499 234.963  25
  -3   1   7-94.7739 226.427  20
  -3   1   7-169.521 251.821  17
  -3  -1   7 233.696 247.827  17
   3   1   7-191.443 217.116  54
  -3  -1   7 294.883 237.031  54
  -3   1   7-118.299 227.774  54
   3  -1   7-297.914 206.715  54
  -3   1   8-227.906 242.951  33
   3   1   8 192.389 240.411  32
   3  -1   8-32.5017 239.046  33
   3  -1   8 381.473 250.394  32
  -3  -1   8 32.9671 241.275  33
   3   1   8 488.133 256.316  33
   3   1   8 483.564 248.442  25
  -3   1   8 211.560 257.590  17
  -3  -1   8 31.1712 215.388  23
  -3   1   8 501.333 240.946  23
   3  -1   8-64.9161 238.726  25
  -3   1   8 466.770 245.112  25
  -3  -1   8 63.4325 227.497  25
   3  -1   8 30.0693 214.590  54
  -3  -1   8 262.775 234.378  54
   3   1   8 182.359 226.820  54
  -3   1   8 197.628 231.332  54
  -3   1   8 112.631 244.536  34
  -3  -1   8-37.3855 235.786  34
   3  -1   9 153.431 222.242  39
   3   1   9-217.050 222.286  39
  -3   1   9 30.6504 213.994  33
   3   1   9 401.142 233.411  33
   3  -1   9 430.188 237.751  33
  -3  -1   9 31.0365 220.192  33
   3   1   9 247.363 261.486  17
   3  -1   9-30.5469 237.395  25
  -3  -1   9 89.4991 216.065  25
   3   1   9-273.468 242.272  25
  -3   1   9 235.700 235.893  25
   3   1  10 347.029 197.379  25
  -3  -1  10 269.492 203.120  25
   3  -1  10 349.482 212.064  25
  -3   1  10 465.347 203.648  25
  -3  -1  10 163.913 196.099  33
  -3   1  10 184.503 185.716  33
   3   1  10 164.256 186.956  24
  -3   1  10 417.464 208.383  24
   3  -1  10-98.3855 181.474  24
   3   1  10-153.840 202.137  18
  -3  -1  11-71.1413 130.631  24
  -3   1  11-12.2707 129.153  24
   3   1  11-105.839 129.585  18
  -3  -1  11-46.9390 119.313  25
   3   1  11 12.8519 124.137  25
   3  -1  11-89.8943 126.483  25
  -3   1  11-148.665 120.085  25
  -3   3   0 113.757 85.3632  51
  -3   3   0-111.339 91.6590  50
  -3  -3   0 96.1837 72.5272  48
  -3   3   0 45.7255 71.8552  36
  -3  -3   1 1785.65 155.840   5
   3  -3   1 1690.38 147.214   3
  -3   3   1 1383.52 109.842   2
  -3  -3   1 1800.47 161.330   1
  -3   3   1 1806.39 146.972  54
   3   3   1 1614.89 123.933  53
   3  -3  -1 1623.85 111.368  53
  -3   3  -1 1578.00 146.896  50
  -3   3   1 1432.48 128.245  51
   3  -3   1 1676.04 147.303  49
   3   3  -1 1745.91 152.323  52
   3   3   1 1568.88 149.888  22
  -3   3   1 1661.16 143.374  21
   3   3   1 1664.41 152.621  23
   3   3   1 1684.64 151.793  24
   3   3  -1 1651.91 149.883  11
   3   3  -1 1647.15 146.619  10
  -3   3  -1 1514.53 142.320   8
   3   3   1 1901.87 152.067  46
  -3  -3   1 1727.22 152.311  48
   3   3   1 1601.93 144.417  43
   3   3   1 1437.35 154.953  39
   3   3   1 1703.71 119.166  37
  -3   3   1 1532.37 150.841  36
  -3   3   1 1641.92 153.947  31
   3   3   1 1789.67 156.470  32
  -3   3   1 1714.53 169.071  28
   3   3   1 1722.39 149.109  25
  -3   3  -1 2008.81 151.071  12
  -3   3   1 1731.26 157.176  13
  -3   3   1 1573.57 159.617  18
  -3   3   1 1477.09 157.767  16
  -3   3   1 1671.02 168.084  17
  -3  -3   2 562219. 32211.6   5
  -3  -3   2 573118. 32217.2   1
  -3  -3   2 554546. 32206.3   2
   3  -3   2 567267. 32206.4   3
  -3   3   2 560240. 32208.4  54
   3   3   2 559537. 32204.0  54
  -3   3  -2 566746. 32210.7  51
   3   3  -2 573009. 32209.1  52
  -3   3   2 564821. 32209.4  21
   3   3   2 578845. 32214.1  22
   3   3   2 554918. 32213.4  23
   3  -3   2 571150. 32200.2  23
  -3  -3   2 552633. 32201.5  20
  -3   3  -2 571190. 32208.4   8
   3  -3   2 568993. 32211.2  49
   3   3   2 567744. 32213.5  46
  -3   3   2 561917. 32203.4  39
  -3  -3   2 565991. 32214.6  42
  -3   3   2 557525. 32203.1  41
   3   3   2 561740. 32212.4  39
   3  -3   2 572839. 32205.4  34
   3   3   2 568393. 32206.7  38
  -3   3   2 562646. 32212.8  36
   3   3   2 543978. 32199.7  37
  -3  -3   2 562805. 32208.4  38
  -3   3   2 559147. 32212.0  37
   3   3   2 561782. 32199.4  30
  -3   3   2 559267. 32207.3  31
  -3   3   2 566780. 32202.5  32
   3   3   2 554857. 32208.2  33
  -3   3   2 553191. 32211.8  30
   3   3   2 554169. 32217.1  27
  -3   3   2 557173. 32212.9  28
  -3  -3   2 556052. 32208.5  26
   3   3   2 551790. 32207.3  25
  -3   3   2 560612. 32203.6  25
  -3   3   2 560765. 32213.9  26
  -3   3   2 562699. 32205.2  14
   3   3   2 568904. 32205.7  14
  -3   3  -2 569455. 32209.7  12
   3   3  -2 575795. 32209.2  11
  -3   3   2 564880. 32212.2  13
   3   3   2 557007. 32208.0  15
  -3   3   2 552534. 32208.3  15
  -3   3   2 565822. 32213.6  16
  -3   3   2 559517. 32209.4  19
   3   3  -3 1577.81 173.783   8
  -3  -3   3 1606.94 163.961   4
   3  -3   3 935.725 150.165   3
  -3  -3   3 1086.94 151.385   2
  -3   3   3 1523.90 189.256  54
   3   3  -3 1364.53 167.218  52
  -3   3  -3 1473.58 173.024  51
   3   3   3 1459.26 174.177  54
   3   3   3 353.724 202.412  22
  -3  -3   3 925.479 176.820  20
   3  -3   3 1364.26 166.889  23
  -3  -3   3 1350.09 173.962  22
   3   3   3 1276.30 190.958  23
  -3   3   3 1278.92 195.291  21
   3  -3   3 1134.94 177.623  21
   3   3   3 1434.57 189.629  25
  -3   3   3 1340.66 183.718  25
   3   3  -3 1616.94 151.076  11
  -3   3  -3 1294.22 156.919   8
   3  -3   3 1334.70 189.572  46
   3  -3   3 1232.25 140.521  48
  -3   3   3 1076.46 142.208  41
  -3  -3   3 1006.67 205.160  42
  -3   3   3 1134.07 177.831  39
  -3  -3   3 431.192 184.308  38
   3   3   3 1356.48 189.214  34
  -3   3   3 1665.07 192.847  35
   3  -3   3 1571.90 174.432  34
   3   3   3 1123.55 165.066  37
   3   3   3 1295.17 162.056  36
  -3   3   3 1360.22 184.046  37
   3   3   3 1267.72 176.244  38
  -3   3   3 1384.34 185.050  38
   3   3   3 1578.88 190.678  33
  -3   3   3 1382.70 181.957  31
  -3   3   3 1427.25 189.747  30
  -3   3   3 1046.50 178.570  32
   3   3   3 1504.68 169.852  29
   3   3   3 1341.57 170.189  30
   3   3   3 1222.42 227.923  27
  -3  -3   3 1520.94 185.272  26
  -3  -3   3 1148.11 164.275  28
  -3  -3   3 1325.77 173.114  27
  -3   3   3 894.982 214.432  28
  -3   3  -3 1154.38 162.573  12
  -3   3   3 1621.98 189.316  14
   3   3   3 1591.35 185.344  14
  -3   3   3 1488.58 183.642  15
  -3   3   3 1077.34 171.696  13
   3   3   3 1721.44 184.763  15
   3   3   3 882.573 191.747  20
  -3   3   3 1411.90 188.827  19
   3  -3   3 690.499 152.919  16
   3   3   3 1135.96 165.342  19
  -3   3   3 975.565 201.632  16
  -3  -3   4 4961.02 395.496   4
   3  -3   4 5515.94 384.306   3
   3   3   4 7087.33 427.510  54
   3   3  -4 5612.12 410.436  52
  -3   3   4 6663.54 432.308  54
  -3   3  -4 5273.30 404.066  51
   3   3   4 5831.16 448.272  22
   3  -3   4 5712.58 411.191  23
  -3  -3   4 5995.78 415.291  23
   3   3   4 6291.49 440.289  23
  -3  -3   4 4733.85 414.570  22
  -3   3   4 6562.21 443.837  21
   3  -3   4 5909.80 424.354  21
  -3  -3   4 5551.51 422.966  20
   3   3   4 5271.12 430.061  20
   3   3  -4 6016.66 414.790   8
  -3   3  -4 6141.39 405.200   8
   3  -3   4 4242.04 375.990  48
   3  -3   4 5950.44 433.165  46
  -3   3   4 6566.96 439.308  38
   3  -3   4 5817.20 422.133  34
   3   3   4 5892.47 435.531  34
  -3  -3   4 5388.09 424.504  38
  -3   3   4 5630.34 433.139  35
  -3   3   4 5662.78 430.174  37
  -3  -3   4 4412.58 385.045  35
  -3   3   4 6174.99 434.409  29
  -3   3   4 5783.38 433.280  30
   3   3   4 5328.72 412.323  29
  -3   3   4 5517.93 423.088  32
   3   3   4 6462.94 435.335  33
   3   3   4 5963.05 459.357  27
  -3   3   4 6666.16 447.995  26
  -3  -3   4 6274.62 407.568  28
  -3  -3   4 6821.82 444.077  26
  -3   3   4 6162.03 446.346  28
   3   3   4 6236.60 438.780  25
  -3   3   4 6145.09 429.598  25
  -3   3   4 6671.16 442.789  16
   3   3   4 5460.81 422.007  15
   3   3   4 6840.34 424.194  19
  -3   3   4 5799.74 426.263  15
  -3   3   4 6098.01 432.672  19
   3  -3   4 4700.77 397.386  16
  -3   3   4 5032.06 411.208  13
  -3   3  -4 6117.39 404.293  12
   3   3  -4 5721.96 401.312  12
   3   3   4 5831.62 408.025  13
   3   3   4 6168.02 424.836  14
  -3   3   4 6188.83 429.883  14
   3   3   4 6501.40 441.750  39
  -3   3   4 6079.58 431.950  42
  -3  -3   4 5257.03 445.451  42
  -3   3   4 5261.05 384.983  41
  -3  -3   5 1840.24 244.984  54
  -3   3   5 1697.89 242.464  54
   3   3  -5 1400.90 204.991  52
  -3   3   5 1747.53 255.703  23
   3  -3   5 1501.98 221.834  23
   3  -3   5 2028.72 240.853  21
  -3  -3   5 898.084 229.853  22
   3   3   5 1248.19 237.027  25
  -3   3   5 1580.81 240.121  25
   3   3   5 1438.92 242.593  20
  -3  -3   5 1224.70 221.657  23
  -3  -3   5 1826.71 231.875  20
   3   3   5 1891.71 255.561  23
  -3   3   5 1524.34 238.021  39
   3   3   5 1741.13 257.225  39
  -3   3   5 1432.00 236.508  42
   3  -3   5 1320.93 235.020  34
  -3   3   5 2107.56 254.214  37
  -3   3   5 1715.17 238.474  35
  -3   3   5 1146.91 230.270  32
   3   3   5 1327.54 221.108  29
  -3   3   5 1446.70 240.503  29
  -3   3   5 1536.22 231.815  31
  -3   3   5 2089.86 260.258  30
  -3  -3   5 1856.99 221.738  28
  -3   3   5 1504.22 252.438  26
  -3   3   5 1704.20 263.307  28
   3   3   5 1662.76 290.234  27
   3  -3   5 1759.05 260.849  27
  -3  -3   5 1596.92 252.125  26
   3   3   5 1474.55 235.636  15
   3   3   5 1584.48 225.437  19
  -3   3   5 1739.48 263.925  16
   3   3   5 1401.47 241.060  16
  -3   3   5 1696.81 247.105  20
  -3   3   5 1459.19 229.307  15
   3   3   5 1113.10 194.940  13
  -3   3   5 1331.42 217.166  13
   3   3  -5 1041.55 199.561   8
  -3   3   6 112.028 199.035  39
   3   3   6 358.178 224.198  39
  -3  -3   6 190.055 189.469  39
  -3  -3   6-280.751 218.148  34
   3  -3   6-24.2349 211.640  33
  -3   3   6 28.5816 208.000  34
  -3   3   6 263.773 212.820  32
   3   3   6 198.804 204.605  33
   3   3   6-175.545 227.212  32
  -3   3   6-120.796 205.035  33
  -3   3   6-54.0631 195.734  29
   3  -3   6 77.3458 222.793  27
   3   3   6-295.639 272.141  27
   3   3   6-157.900 226.606  35
   3  -3   6-78.9320 198.062  34
  -3   3   6-322.695 217.717  38
   3  -3   6-124.492 220.434  39
  -3  -3   6-139.550 202.407  22
  -3   3   6 287.346 231.917  23
   3   3   6-28.2563 238.922  22
  -3   3   6 27.2731 198.478  20
  -3   3   6-249.199 254.882  22
   3   3   6 134.782 205.747  23
   3   3   6-98.0490 219.204  25
  -3  -3   6-213.063 193.388  23
   3  -3   6 218.789 210.072  21
   3   3   6 82.2300 205.371  20
  -3  -3   6-80.3152 205.265  21
  -3   3   6 23.6471 206.507  25
  -3   3   6-277.663 209.447  19
   3   3   6-47.5635 226.317  16
   3   3   6 91.3656 179.033  19
   3   3   6-106.901 207.660  15
  -3   3   6 209.298 201.494  15
  -3   3   6-49.6077 207.388  54
   3   3   6 23.0554 184.563  54
  -3  -3   6 73.7256 195.914  54
   3  -3   6-22.2879 189.849  54
  -3  -3   7-101.763 210.295  39
   3  -3   7-120.167 234.460  39
   3   3   7 184.505 229.323  39
  -3   3   7 26.9499 215.749  39
   3  -3   7-235.057 219.118  33
  -3   3   7 52.2957 234.613  32
   3   3   7 149.741 250.409  32
  -3   3   7-321.343 227.000  33
   3   3   7-29.9709 231.865  33
   3  -3   7-121.684 243.534  27
   3   3   7-113.302 268.776  28
   3   3   7-117.526 224.268  25
  -3   3   7-274.013 252.245  28
  -3   3   7 171.441 228.708  34
  -3  -3   7-236.725 233.487  34
   3   3   7 276.525 252.981  35
  -3  -3   7 58.3682 232.666  25
  -3   3   7 295.286 241.154  20
   3  -3   7 29.8213 236.753  25
  -3  -3   7 128.657 241.002  21
   3   3   7-127.375 218.635  23
  -3   3   7 464.450 280.521  22
  -3  -3   7-82.7586 199.763  23
  -3   3   7-256.645 227.341  25
  -3   3   7-33.7476 229.086  23
  -3   3   7-243.476 265.789  17
  -3   3   7 271.121 214.811  19
  -3   3   7-126.349 218.089  15
   3   3   7-64.5702 217.897  15
   3   3   7-82.9455 227.653  16
   3   3   7-299.903 217.359  19
  -3   3   7-150.043 230.093  54
   3   3   7-195.744 224.785  54
  -3  -3   7 59.3827 238.673  54
   3  -3   7 135.645 220.743  54
  -3  -3   8 298.106 239.877  33
   3   3   8-32.7331 228.524  33
   3  -3   8 354.329 250.325  33
   3   3   8-32.3817 242.658  32
   3  -3   8 157.815 240.946  32
  -3   3   8 287.652 234.948  33
   3   3   8 214.936 246.848  31
  -3   3   8-61.7000 240.795  25
  -3   3   8-197.083 236.332  28
   3   3   8 96.3656 248.530  25
   3   3   8-257.819 240.360  35
  -3  -3   8 220.257 232.935  34
  -3   3   8-338.155 252.127  34
   3   3   8-33.9265 222.248  23
  -3  -3   8-288.520 243.606  25
  -3   3   8 285.027 252.752  23
   3  -3   8-293.819 239.983  25
  -3   3   8-816.111 272.088  22
  -3   3   8-227.585 278.982  17
   3  -3   8-89.4388 221.298  54
  -3   3   8-33.1717 232.840  54
  -3  -3   8-394.250 246.197  54
   3  -3   9 526.476 220.904  54
   3  -3   9 519.149 253.395  25
  -3  -3   9-30.0267 223.919  25
  -3  -3   9-370.696 233.633  33
  -3   3   9 29.7689 215.561  33
   3  -3   9 270.217 218.504  33
   3   3   9 61.9191 224.182  39
   3  -3   9-241.330 216.221  39
   3   3   9-453.193 273.718  17
   3   3   9-360.396 235.404  25
  -3   3   9-144.642 221.806  25
  -3  -3  10 23.0700 183.911  33
   3  -3  10-230.088 195.985  25
   3   3  10 113.017 193.233  25
  -3   3  10 21.2674 184.429  25
  -3  -3  10-66.5556 180.505  25
  -3   3  10 158.718 204.101  18
   3   3  10 76.6833 207.138  18
   3   3  10-20.7933 182.839  24
   3  -3  10-91.1486 172.972  24
  -3   3  10-23.0263 197.561  24
   3  -3  11 124.401 128.040  25
   3   3  11-49.2274 123.786  25
  -3  -3  11 34.3637 118.779  25
  -3  -3  11-43.1252 117.961  24
  -3   3  11-96.7421 125.086  24
   3   3  11 277.552 139.059  18
  -3   5   0 41.7706 117.073  51
   3   5   0 78.4001 93.9356  11
  -3   5   0-69.5124 90.4678   8
  -3  -5   0-53.1418 90.3085  48
   3  -5   0-7.02524 91.1683  49
   3   5   0-13.0460 110.105  40
   3   5   0 161.090 103.326  35
  -3   5   0-55.2629 85.9531  12
  -3  -5   0-15.8483 105.231   5
   3  -5   0 32.9584 91.1421   3
  -3  -5   1 24851.0 1442.33   5
   3  -5   1 24448.0 1434.58   3
   3  -5  -1 22062.7 1420.43   3
  -3  -5   1 25800.3 1438.97   2
   3  -5  -1 24618.7 1414.37   2
  -3  -5   1 25420.7 1438.61   1
  -3   5  -1 24959.5 1438.79  51
   3   5   1 24541.2 1414.46  53
  -3   5   1 21995.4 1406.84  52
   3  -5   1 25337.6 1439.60  49
   3   5  -1 25463.2 1437.81  52
   3   5   1 25195.3 1430.16  23
   3   5   1 24450.6 1423.71  22
   3   5   1 23768.2 1430.11  24
  -3   5  -1 25100.1 1434.67   8
  -3  -5  -1 23416.8 1417.64  48
  -3   5   1 22924.8 1431.74  44
  -3   5   1 24729.5 1428.39  47
   3   5   1 23813.6 1427.26  47
  -3  -5   1 24861.4 1439.42  48
  -3   5   1 25702.0 1437.02  41
   3   5   1 24408.9 1433.93  43
  -3  -5   1 24794.2 1425.72  42
   3   5   1 25042.7 1433.42  39
   3   5   1 25125.6 1436.57  35
  -3   5   1 24883.9 1433.25  36
   3   5   1 23712.9 1430.72  32
  -3   5   1 25352.4 1436.32  31
  -3   5   1 23473.4 1433.10  28
   3   5   1 24264.0 1431.07  27
   3   5   1 25705.5 1429.57  25
  -3  -5   1 25228.4 1413.76  26
  -3   5   1 24499.7 1421.34  25
  -3   5   1 24523.0 1434.62  13
   3   5   1 24082.2 1424.12  11
  -3   5  -1 24911.2 1435.90  12
   3   5  -1 24584.9 1437.76  11
  -3   5   1 24072.1 1435.02  18
  -3   5   1 24259.0 1435.98  17
  -3  -5   2 4380.56 335.082   5
   3  -5   2 4252.31 321.538   3
  -3  -5   2 4487.33 329.040   2
  -3  -5   2 4385.03 339.010   1
   3   5  -2 4690.56 334.685  52
  -3   5  -2 4188.22 337.074  51
  -3   5   2 4589.02 332.613  54
   3   5   2 4550.61 336.545  23
   3   5   2 4500.35 337.740  22
  -3  -5   2 4449.17 295.667  22
   3   5   2 4233.02 333.706  24
   3   5  -2 4922.81 336.034   8
  -3   5  -2 4640.02 329.288   8
   3  -5   2 4689.81 330.671  49
  -3  -5   2 4169.28 331.663  48
  -3  -5   2 4368.94 334.393  42
  -3   5   2 4675.28 327.623  41
   3   5   2 5021.57 343.504  39
   3  -5   2 4709.97 308.576  34
   3   5   2 4692.06 311.589  38
  -3   5   2 4830.33 341.694  36
   3   5   2 4497.14 308.574  37
   3   5   2 4325.26 309.936  30
  -3   5   2 4460.15 312.079  33
   3   5   2 5278.13 348.320  32
  -3   5   2 4931.21 342.470  31
   3   5   2 5049.30 331.118  33
  -3   5   2 4972.47 332.438  26
   3   5   2 4180.26 348.438  27
  -3  -5   2 4785.91 316.171  26
  -3   5   2 4496.46 350.079  28
  -3   5   2 4718.57 324.041  25
   3   5   2 4638.40 330.647  25
  -3   5  -2 4541.11 330.854  12
  -3   5   2 4556.04 337.661  13
   3   5  -2 4629.49 326.927  11
  -3   5   2 4712.33 328.108  15
  -3   5   2 4052.23 343.963  17
  -3   5   2 4354.45 339.950  18
   3   5   2 4653.06 327.298  15
   3  -5   3 3065.85 264.924   3
  -3  -5   3 3156.78 284.692   4
  -3  -5   3 3699.13 284.373   2
   3   5  -3 3907.40 288.242  52
   3   5   3 4018.35 284.313  54
  -3   5   3 4254.81 298.771  54
  -3   5  -3 3235.38 283.890  51
   3   5   3 3702.14 299.954  23
  -3  -5   3 2896.89 262.300  22
   3  -5   3 3420.03 258.767  23
   3   5   3 3669.66 308.429  22
  -3   5  -3 3396.55 278.103   8
   3   5  -3 3270.80 284.760   8
   3  -5   3 3269.03 283.252  49
   3  -5   3 3556.73 286.063  46
   3  -5   3 2944.89 267.548  48
  -3   5   3 3288.87 273.274  41
  -3  -5   3 3487.90 303.049  42
  -3   5   3 3648.42 291.615  39
  -3   5   3 3264.02 256.514  40
  -3   5   3 3662.00 289.248  37
  -3   5   3 3384.97 296.871  36
   3  -5   3 3122.86 270.002  34
   3   5   3 3324.66 277.410  36
   3   5   3 3434.24 275.630  37
   3   5   3 3602.45 280.313  38
  -3   5   3 3865.85 293.976  30
  -3   5   3 3084.68 288.085  32
   3   5   3 4583.81 297.581  33
   3   5   3 3647.11 273.765  30
  -3   5   3 3594.08 300.456  31
   3   5   3 3734.62 305.877  32
  -3   5   3 3475.28 279.082  33
   3   5   3 3200.11 316.660  27
  -3  -5   3 3397.07 280.878  26
  -3   5   3 3967.73 323.694  28
   3   5   3 3633.19 290.403  25
  -3   5   3 3505.32 282.389  25
  -3   5  -3 3470.66 278.653  12
   3   5   3 3615.95 282.040  14
  -3   5   3 3735.78 297.846  13
   3   5  -3 3097.17 273.844  11
  -3   5   3 3424.61 281.967  14
  -3   5   3 3667.45 289.353  19
   3   5   3 3320.69 287.476  15
  -3   5   3 3496.18 285.989  15
  -3   5   3 3358.01 299.442  16
  -3  -5   4 4084.32 369.147   4
   3  -5   4 4586.51 355.778   3
  -3   5   4 5782.27 401.667  54
   3   5   4 5423.25 389.482  54
  -3   5  -4 5255.68 385.072  51
   3   5  -4 4937.88 382.274  52
   3   5   4 4743.46 398.809  23
   3   5   4 4570.08 402.481  22
  -3  -5   4 4865.63 363.182  23
   3  -5   4 4225.20 352.853  23
  -3  -5   4 3932.37 370.605  22
   3   5   4 5771.38 409.001  20
  -3   5   4 4297.24 395.719  23
   3  -5   4 5063.81 379.116  21
   3   5  -4 5179.81 387.713   8
  -3   5  -4 5346.77 376.812   8
   3  -5   4 3831.92 349.964  48
   3  -5   4 4788.15 387.755  46
   3   5   4 5720.68 404.388  39
  -3   5   4 5530.57 397.522  42
  -3   5   4 4014.27 359.064  41
  -3   5   4 5503.08 397.579  39
   3   5   4 4670.52 375.269  37
   3  -5   4 5755.26 388.715  34
   3   5   4 4980.79 376.409  36
   3   5   4 5962.05 426.485  35
   3   5   4 4407.15 378.113  38
  -3   5   4 4917.92 392.232  38
   3   5   4 5403.84 399.359  34
  -3   5   4 5639.68 401.619  37
  -3   5   4 4718.08 396.514  34
   3   5   4 5359.05 390.387  33
  -3   5   4 4529.18 392.073  30
   3   5   4 4415.97 370.864  29
  -3   5   4 4417.82 383.238  33
  -3   5   4 5191.62 394.734  29
   3   5   4 5993.85 416.185  32
   3   5   4 4534.96 377.037  30
  -3   5   4 4806.44 396.018  31
  -3   5   4 5099.73 395.450  32
   3   5   4 5110.42 430.098  27
   3   5   4 4844.25 390.465  25
  -3   5   4 5896.40 431.313  28
  -3  -5   4 5422.14 393.827  26
  -3   5   4 5908.52 410.257  26
  -3   5   4 5462.18 392.634  25
   3   5  -4 5516.28 379.935  12
  -3   5  -4 4619.15 368.903  12
   3   5   4 4831.48 386.555  14
  -3   5   4 5534.90 391.054  14
  -3   5   4 4871.10 385.861  13
  -3   5   4 4716.34 384.826  15
  -3   5   4 4581.60 407.707  16
   3   5   4 6360.47 396.903  19
   3   5   4 5397.61 394.219  15
  -3   5   4 5011.96 389.567  19
   3   5  -5 1076.84 208.402  52
  -3   5   5 1801.69 251.548  54
  -3   5   5 2057.35 243.447  25
  -3  -5   5 798.674 189.050  23
   3  -5   5 1744.02 237.098  21
  -3  -5   5 916.750 210.554  22
  -3   5  -5 1119.34 199.570   8
  -3   5   5 1498.87 235.244  42
  -3   5   5 1652.94 238.505  39
   3   5   5 1951.22 260.901  39
   3  -5   5 1420.95 230.442  34
  -3   5   5 1459.91 245.337  37
   3   5   5 1266.95 269.862  35
   3   5   5 1666.40 216.956  29
  -3   5   5 1469.42 245.904  31
  -3   5   5 1262.20 227.202  29
  -3   5   5 1369.10 237.568  32
  -3   5   5 1930.20 289.297  28
   3   5   5 1754.37 243.014  25
  -3   5   5 1235.57 248.726  26
   3  -5   5 1029.64 248.740  27
   3   5   5 1298.48 222.893  19
   3   5   5 1323.57 228.803  15
  -3   5   5 1656.29 243.213  15
   3   5   5 1194.78 214.401  13
  -3   5  -5 1376.92 197.518  12
  -3   5   5 1312.04 227.094  13
   3   5  -5 1316.40 219.433   8
  -3   5   6 981.512 249.607  42
   3   5   6 1257.39 262.645  39
  -3   5   6 1399.46 256.602  39
  -3   5   6 805.240 246.825  29
  -3   5   6 1301.96 263.504  32
   3   5   6 1316.21 256.087  33
  -3   5   6 1108.70 243.464  31
  -3   5   6 1189.74 238.602  33
   3   5   6 968.746 276.427  32
  -3  -5   6 784.388 245.508  34
   3   5   6 1473.63 268.748  25
  -3   5   6 1105.70 249.608  25
   3   5   6 655.492 290.964  27
  -3   5   6 1109.98 286.082  28
   3  -5   6 1308.77 265.271  27
  -3   5   6 1110.58 250.707  38
  -3   5   6 891.536 264.329  34
  -3   5   6 1202.54 255.866  37
   3   5   6 1264.42 281.085  35
  -3  -5   6 1121.39 231.670  39
   3  -5   6 542.532 227.007  34
   3   5   6 830.457 254.887  23
  -3  -5   6 1096.55 260.472  21
  -3   5   6 1178.12 293.157  22
   3   5   6 653.517 247.048  20
  -3   5   6 1063.01 246.968  20
  -3   5   6 816.116 248.487  23
   3   5   6 1120.61 291.142  22
   3  -5   6 1299.81 255.586  21
   3   5   6 525.816 232.500  15
  -3   5   6 1976.52 307.184  16
  -3   5   6 977.835 247.990  19
  -3   5   6 1917.29 280.111  15
   3   5   6 1205.84 283.882  16
  -3   5   6 1606.97 303.279  17
   3   5   6 981.704 232.914  19
  -3  -5   6 1397.37 258.974  54
   3   5   6 1569.59 259.753  54
   3  -5   6 1625.95 251.092  54
  -3   5   6 1363.61 256.644  54
   3   5   7-507.641 257.117  39
   3   5   7 246.704 255.882  32
   3  -5   7-499.706 232.377  33
  -3   5   7 331.344 238.714  29
  -3   5   7 354.005 245.130  32
   3   5   7 483.946 255.756  33
  -3   5   7 318.766 239.529  33
   3   5   7-804.709 298.814  28
  -3   5   7 142.490 225.290  25
  -3   5   7-417.791 272.121  28
   3   5   7 327.857 234.623  25
   3   5   7-97.7776 261.987  35
  -3  -5   7-300.363 232.961  34
   3  -5   7-30.5127 230.770  39
  -3   5   7 172.342 232.625  34
   3  -5   7 303.306 245.796  25
  -3   5   7-460.459 259.054  23
  -3   5   7 69.5474 264.208  22
   3  -5   7 469.186 246.113  21
  -3   5   7 33.9514 244.599  20
   3   5   7 101.201 228.987  20
  -3  -5   7 391.803 259.204  21
   3   5   7-268.044 241.387  23
  -3   5   7 227.973 276.399  17
   3   5   7-150.044 234.199  16
  -3   5   7 293.526 228.893  15
   3   5   7-28.6945 212.963  19
   3   5   7-33.0286 224.201  15
  -3   5   7 561.957 243.648  19
   3  -5   7 219.367 208.346  54
  -3  -5   7-121.040 224.581  54
  -3   5   7 337.982 243.926  54
   3   5   8 338.897 246.861  39
   3  -5   8 98.1806 233.600  39
   3   5   8 195.550 238.605  33
  -3  -5   8 596.398 261.033  33
   3   5   8-65.5918 252.809  32
   3  -5   8 221.142 236.943  33
   3   5   8-32.2586 249.781  31
  -3   5   8 124.231 222.861  33
  -3   5   8-214.113 260.763  28
  -3   5   8 490.430 258.438  25
   3   5   8 350.297 239.963  25
   3   5   8 279.589 265.793  28
  -3  -5   8 71.2588 221.796  34
  -3   5   8 74.3404 236.061  34
   3   5   8 105.974 240.019  23
   3   5   8-126.886 243.451  24
  -3  -5   8 491.697 255.814  21
  -3   5   8 220.549 260.949  22
  -3   5   8 508.545 255.153  20
   3  -5   8 131.370 241.623  25
  -3   5   8 369.751 251.211  23
  -3  -5   8 388.763 247.504  25
  -3   5   8 35.4841 249.259  18
   3   5   8 181.922 213.060  19
  -3   5   8-68.7992 275.580  17
  -3   5   8 422.548 239.257  15
  -3  -5   8 65.7427 220.808  54
   3  -5   8 296.400 226.483  54
  -3  -5   9-29.8695 214.112  25
   3  -5   9-242.394 217.192  25
  -3  -5   9-30.4592 201.973  54
   3  -5   9 53.7665 196.645  54
   3  -5   9-88.2848 219.475  39
  -3   5   9 83.7647 220.752  25
   3   5   9-205.635 228.282  25
  -3  -5  10 178.498 185.850  33
   3   5  10 281.514 189.768  25
  -3   5  10 282.058 177.768  25
   3  -5  10-156.104 192.711  25
  -3  -5  10-281.599 180.429  25
  -3  -5  10-68.2119 174.335  54
  -3   5  10 22.5422 188.480  18
   3   5  10-174.273 195.139  18
   3   5  10-70.1504 201.351  17
  -3   5  10 44.7361 193.295  24
   3   5  10 307.442 190.436  24
  -3   5  11 68.1110 121.141  24
  -3  -5  11 10.7423 108.896  25
   3  -5  11-92.2859 115.726  25
   3   5  11-90.3739 115.104  25
   3   5  11 338.714 133.871  18
   3   7   0 57.6853 107.260  11
  -3   7   0 16.7396 105.504   8
  -3   7   0 141.925 121.725  47
   3  -7   0 101.843 113.750  49
   3   7   0-23.6153 119.893  47
  -3  -7   0 9.03337 113.867  48
  -3   7   0 31.9352 126.765  44
   3   7   0 18.0271 138.996  40
  -3   7   0-7.25599 117.960  13
  -3   7   0 66.0939 107.220  12
   3   7   0 61.4707 124.464  31
  -3  -7   0-21.6168 40.7560  26
  -3   7   0-5.40825 118.143  28
  -3  -7   0-51.9647 121.017   5
   3   7   0 176.777 110.181   8
   3  -7   0 68.1883 113.026   2
   3  -7   0-17.8121 115.581   4
  -3  -7   1 31713.4 1781.04   1
   3  -7   1 28875.3 1777.14   3
   3  -7  -1 30867.9 1759.62   2
  -3  -7   1 31238.1 1783.42   2
  -3   7   1 28006.4 1749.26  52
   3   7   1 30801.2 1750.38  53
   3   7  -1 31176.9 1781.83  52
   3  -7  -1 30471.5 1768.05  49
  -3   7  -1 30660.4 1783.45  51
  -3   7   1 30664.4 1763.56  24
   3   7   1 29427.9 1765.08  23
  -3   7  -1 30407.7 1777.66   8
   3   7  -1 30566.5 1778.68   8
  -3   7   1 29663.1 1761.13   8
  -3  -7  -1 31913.3 1764.80  48
   3   7   1 31095.7 1772.63  47
  -3   7   1 30288.0 1771.17  47
  -3  -7   1 31361.6 1784.05  48
   3  -7   1 31912.6 1783.44  49
  -3   7   1 27948.5 1771.14  44
   3   7   1 29346.2 1774.54  43
   3   7   1 29186.5 1778.43  40
  -3   7   1 30548.2 1780.29  41
  -3   7   1 29609.0 1747.04  34
   3   7   1 28587.7 1775.48  35
   3   7   1 32443.7 1771.90  11
   3   7  -1 29357.2 1780.30  11
  -3   7   1 30747.7 1777.47  13
  -3   7   1 30969.9 1758.90  12
  -3   7  -1 29232.2 1776.41  12
   3   7   1 29212.2 1767.63  27
   3   7   1 30747.0 1770.31  25
  -3   7   1 29937.2 1762.20  25
  -3  -7   1 29651.9 1740.62  26
  -3   7   1 29807.8 1771.70  28
   3  -7   1 30731.7 1783.64   4
  -3  -7   1 31741.1 1789.62   5
  -3  -7  -1 30473.6 1775.05   5
  -3   7   1 29927.1 1778.02  18
   3   7   1 29556.3 1766.56  18
  -3   7   1 29995.6 1776.71  17
  -3  -7   2 4862.10 352.489   5
  -3  -7  -2 4175.89 317.477   5
  -3  -7   2 4560.42 346.869   1
   3  -7   2 4494.93 335.023   3
  -3  -7   2 4370.35 339.987   2
   3  -7  -2 4340.50 304.069   3
   3  -7  -2 4338.17 287.643   2
  -3   7  -2 4381.43 345.945  51
   3   7  -2 4914.46 349.649  52
   3   7   2 4494.31 337.414  23
   3   7   2 4560.66 335.356  24
  -3   7  -2 4775.39 340.002   8
   3   7  -2 4617.06 340.973   8
   3  -7   2 4665.66 344.521  49
  -3  -7   2 4846.15 347.503  48
  -3  -7  -2 4039.19 290.028  48
   3   7   2 4875.06 354.224  39
   3   7   2 4885.23 348.105  40
  -3   7   2 4992.29 346.904  41
   3  -7   2 4476.29 299.398  34
  -3   7   2 4114.94 316.726  34
   3   7   2 5005.00 310.130  38
   3   7   2 4656.22 313.194  37
  -3   7   2 5043.30 350.370  36
   3   7   2 4919.58 361.616  35
   3   7   2 4430.95 315.613  30
  -3   7   2 4493.58 349.763  31
  -3   7   2 5036.52 315.044  33
   3   7   2 5102.73 353.388  32
  -3   7   2 4545.44 326.391  26
   3   7   2 4600.90 352.367  27
   3   7   2 4408.30 333.434  25
  -3   7   2 4895.30 332.057  25
  -3  -7   2 4597.83 309.711  26
  -3   7   2 4008.01 351.924  28
  -3   7  -2 4539.61 335.956  12
   3   7  -2 4633.22 339.100  11
  -3   7   2 4559.35 344.930  13
  -3   7   2 4590.90 353.218  18
  -3   7   2 4222.92 351.794  17
  -3   7   2 4669.04 337.451  15
   3   7   2 4609.27 327.907  15
   3   7  -3 1524.14 198.411   8
   3  -7   3 954.856 165.902   3
  -3  -7   3 886.786 185.004   4
   3   7  -3 1703.13 202.129  52
   3   7   3 1117.67 202.436  24
   3   7   3 1521.58 205.545  23
   3   7   3 1314.68 206.294  22
  -3   7  -3 1603.89 189.735   8
  -3  -7   3 1575.92 189.184  48
   3  -7   3 1087.28 175.508  46
   3  -7   3 1432.62 182.283  48
   3   7   3 1635.36 218.213  39
  -3   7   3 985.915 179.970  41
   3   7   3 1290.79 231.528  35
  -3   7   3 1332.78 199.971  36
   3   7   3 1262.58 168.174  37
  -3   7   3 1386.59 191.257  37
   3   7   3 1404.58 198.231  36
   3  -7   3 1338.96 165.371  34
   3   7   3 1067.51 162.426  38
  -3   7   3 1173.14 215.632  31
  -3   7   3 1191.32 180.401  34
   3   7   3 1545.17 219.038  32
   3   7   3 1218.56 171.964  30
   3   7   3 1427.09 196.399  33
  -3   7   3 1245.44 172.622  33
  -3   7   3 1495.25 198.618  30
   3   7   3 1395.85 201.671  25
  -3   7   3 1387.12 188.059  25
   3   7   3 1656.66 232.893  27
  -3  -7   3 1109.44 167.395  26
  -3   7   3 1358.51 239.020  28
  -3   7   3 1446.06 202.953  13
  -3   7   3 1226.23 187.859  15
   3   7   3 1595.00 189.846  15
  -3   7  -3 1583.33 194.846  12
  -3   7   3 1398.91 196.421  19
  -3   7   3 1499.65 214.495  16
  -3   7   3 1170.79 207.544  18
  -3   7   3 1395.20 222.927  17
   3   7  -4 309.670 150.663   8
  -3  -7   4 447.865 157.557   4
  -3  -7   4 323.443 123.631   3
   3  -7   4 132.032 129.535   3
   3   7  -4 369.880 165.193  52
  -3   7   4 653.359 183.895  23
   3   7   4 484.377 182.437  23
   3   7   4 56.8685 188.404  22
  -3   7  -4 495.239 156.006   8
   3  -7   4 376.137 154.580  46
   3  -7   4 64.1726 123.296  48
  -3   7   4 716.878 157.857  41
   3   7   4 461.962 203.343  39
  -3   7   4 255.463 155.264  42
   3  -7   4 202.305 140.043  34
   3   7   4 401.479 156.851  37
  -3   7   4 212.496 161.780  38
   3   7   4 513.617 156.066  36
  -3   7   4 497.545 180.254  37
  -3   7   4 624.280 188.348  36
   3   7   4 440.219 147.918  38
   3   7   4 288.648 191.960  32
   3   7   4 538.933 160.853  30
  -3   7   4 774.167 168.494  33
  -3   7   4 453.734 189.219  32
  -3   7   4 161.546 188.306  31
  -3   7   4 280.344 170.097  34
  -3   7   4 558.926 190.949  30
   3   7   4 575.894 180.549  33
   3   7   4 272.279 228.155  27
   3   7   4 498.490 181.901  25
  -3   7   4 57.9326 220.160  28
  -3   7   4 587.075 181.914  25
   3   7   4 299.297 145.725  29
  -3   7   4 745.026 180.986  26
  -3   7   4 291.862 166.189  15
  -3   7  -4 388.298 149.742  12
   3   7  -4 373.390 149.712  12
   3   7   4 251.050 163.970  14
   3   7   4 448.923 161.542  15
  -3   7   4 573.853 182.559  13
  -3   7   4 366.219 173.563  14
  -3   7   4 271.129 204.438  17
   3   7   4 449.611 177.986  19
  -3   7   4 501.886 205.707  16
  -3   7   4 216.825 168.279  19
  -3   7   5 3617.24 332.179  54
   3  -7   5 3024.39 314.641  21
   3   7   5 3412.98 346.167  23
  -3   7   5 2517.41 336.671  23
  -3   7  -5 2870.65 296.357   8
   3   7   5 3383.26 339.761  39
  -3   7   5 3072.06 310.047  42
   3   7   5 2460.23 295.322  40
   3   7   5 2566.01 356.377  35
  -3   7   5 3810.43 333.680  37
   3  -7   5 2878.34 306.257  34
   3   7   5 2409.47 287.748  29
  -3   7   5 2655.74 322.890  26
   3   7   5 3223.49 375.320  27
  -3   7   5 3057.78 311.165  25
   3  -7   5 2249.96 311.560  27
  -3   7   5 3012.53 357.115  16
  -3   7   5 3217.22 323.668  19
   3   7  -5 3129.24 303.483  12
   3   7   5 2657.62 305.496  13
  -3   7   5 3379.30 322.556  13
  -3   7  -5 2768.68 300.133  12
   3   7  -5 2885.85 312.815   8
   3   7  -6-53.0270 188.201  52
  -3   7   6 378.617 221.035  54
   3  -7   6 167.206 193.704  54
   3   7   6 176.938 235.199  20
   3   7   6 30.8699 257.225  22
  -3   7   6-31.2567 251.346  22
  -3   7   6 384.331 228.479  23
   3  -7   6 100.334 210.640  21
   3   7   6-182.376 223.518  23
  -3  -7   6-199.071 217.179  21
   3   7   6 170.320 243.659  39
  -3   7   6 442.348 216.023  42
  -3   7   6 348.335 227.633  37
   3   7   6 121.329 248.862  35
  -3   7   6 203.673 213.970  34
  -3   7   6 215.844 187.881  38
   3  -7   6 277.689 203.874  34
  -3   7   6-122.040 216.209  33
   3   7   6 82.9445 226.860  32
  -3   7   6 257.624 217.604  30
  -3   7   6 172.831 210.793  29
   3   7   6 273.796 192.686  29
  -3   7   6 394.116 243.473  31
   3   7   6 52.2856 218.699  33
  -3  -7   6-278.433 208.740  34
  -3   7   6 247.594 203.981  25
   3   7   6 52.1465 218.942  25
  -3   7   6 518.982 273.669  28
   3   7   6 348.012 220.460  15
  -3   7   6-29.4861 238.089  16
  -3   7   6 230.894 217.382  15
  -3   7   6 121.915 219.692  20
  -3   7   6 209.621 262.515  17
   3   7   6-26.4664 198.430  19
  -3   7   6 140.420 210.542  19
   3   7   6 316.884 247.269  16
  -3   7   6-25.6230 210.262  13
   3   7  -6-53.1482 175.270   8
   3   7   7-197.016 251.797  39
   3   7   7 198.937 261.030  31
   3   7   7 286.991 261.554  32
   3   7   7-30.6240 226.223  33
   3  -7   7-204.761 231.282  33
  -3   7   7 67.4788 231.678  29
  -3   7   7 348.679 242.061  31
  -3   7   7-57.2095 221.328  33
   3   7   7 200.349 277.098  28
   3   7   7 272.109 239.049  25
  -3   7   7 489.385 229.533  25
  -3   7   7 64.9720 268.548  28
  -3   7   7-274.202 239.288  34
   3   7   7 206.628 264.078  35
  -3  -7   7-161.995 222.478  34
  -3   7   7-36.1222 213.605  38
  -3   7   7 217.666 274.396  22
  -3  -7   7-132.929 236.997  21
   3   7   7 175.101 233.619  23
  -3   7   7 401.785 252.209  23
   3   7   7 581.731 263.673  24
   3  -7   7 58.4969 215.015  21
  -3   7   7 528.295 261.418  20
   3   7   7 344.375 241.723  20
   3   7   7-32.4722 247.885  16
  -3   7   7 68.9332 271.344  17
  -3   7   7-101.404 221.431  15
   3   7   7 332.440 224.334  19
   3   7   7-203.786 227.923  15
  -3   7   7 103.474 264.486  18
  -3   7   7-64.9940 221.893  19
   3  -7   7 55.8233 207.193  54
  -3  -7   7-30.9758 223.200  54
   3  -7   8 487.243 237.807  39
   3  -7   8 216.404 237.270  33
  -3   7   8-211.044 237.563  33
   3   7   8 100.558 248.990  31
   3   7   8 264.949 255.289  32
   3   7   8 363.533 277.568  28
  -3   7   8-60.2603 220.620  25
   3   7   8-63.3685 233.116  25
  -3   7   8 1006.97 305.666  28
  -3  -7   8 372.045 221.780  34
   3   7   8 181.109 244.684  23
  -3   7   8-257.506 230.538  20
  -3   7   8 298.754 243.310  23
   3   7   8 32.1664 243.503  24
  -3  -7   8 138.972 240.099  21
   3  -7   8 197.525 237.408  25
  -3   7   8 187.776 273.509  22
  -3  -7   8 260.596 240.822  25
   3   7   8 262.927 263.309  16
  -3   7   8 101.839 226.667  19
  -3   7   8 252.322 250.463  18
   3   7   8 562.117 237.508  19
   3   7   8-107.701 226.508  15
  -3   7   8 717.058 308.900  17
  -3   7   8 35.6291 226.291  15
   3  -7   8 147.162 214.456  54
  -3  -7   8 492.395 246.182  54
   3   7   9-369.772 215.156  25
   3  -7   9-133.873 216.136  32
  -3  -7   9 29.1843 211.359  25
   3  -7   9 236.933 226.086  25
   3  -7   9-28.3380 208.318  39
   3  -7   9-51.3913 195.273  54
  -3  -7   9-147.835 215.208  54
  -3  -7  10 165.843 179.816  33
   3   7  10-141.938 170.861  25
   3  -7  10 230.498 182.397  25
  -3   7  10 111.489 162.317  25
  -3  -7  10 248.487 170.537  25
  -3  -7  10 191.399 177.855  54
   3   7  10 47.2423 177.858  18
  -3   7  10-87.0858 188.842  18
   3   7  10 23.1673 195.204  17
  -3   7  10-42.2977 181.497  24
   3   7  10 58.9845 178.755  24
   3  -7  11-19.9993 105.963  25
   3   7  11-29.4080 101.647  25
  -3  -7  11-18.8046 97.4964  25
  -3  -9   0 51.2433 133.807   2
   3  -9   0 201.502 120.006   2
   3  -9   0 80.7497 121.362   4
  -3   9   0-117.731 116.571   8
   3   9   0 83.8560 137.516  47
  -3  -9   0-23.6493 128.502  48
  -3   9   0 94.5207 134.782  47
   3  -9   0-129.777 120.199  49
   3   9   0-59.0081 149.249  40
  -3   9   0-39.8617 135.286  44
   3   9   0-32.9008 125.684  43
  -3   9   0 47.0898 123.747  13
  -3   9   0 64.1458 114.872  12
   3   9   0-27.4163 138.867  31
  -3   9   0 39.6684 123.978  28
   3   9   0 10.3212 113.164   8
  -3  -9   0-105.270 135.424   5
   3   9   0-36.7060 107.527  17
   3  -9  -1 28579.0 1703.31   2
   3  -9   1 30607.4 1729.60   2
  -3  -9   1 30004.0 1722.58   1
   3  -9   1 27836.7 1721.59   3
   3   9  -1 29607.9 1726.00  52
   3  -9  -1 30034.2 1712.04  49
   3   9   1 26594.2 1684.52  53
  -3   9   1 28011.4 1692.20  52
   3   9   1 28390.5 1700.37  23
  -3   9   1 29703.8 1705.40  24
   3   9  -1 29012.8 1721.41   8
   3   9   1 27194.5 1693.96   8
  -3   9   1 28725.3 1702.31   8
  -3   9  -1 29970.3 1723.19   8
  -3  -9   1 30399.7 1729.39  48
  -3  -9  -1 29758.9 1709.12  48
   3  -9   1 30089.2 1728.33  49
  -3   9   1 28724.0 1715.16  47
   3   9   1 28786.2 1715.34  47
  -3   9   1 29178.0 1716.11  44
   3   9   1 29132.1 1725.47  40
  -3   9   1 28727.3 1726.64  41
  -3   9  -1 29802.9 1688.92  43
   3   9  -1 29367.0 1680.97  44
   3   9   1 28859.3 1719.30  43
   3   9  -1 29041.4 1707.31  41
  -3   9   1 29817.4 1702.09  12
  -3   9  -1 29482.5 1723.13  12
  -3   9   1 28773.4 1718.16  13
  -3   9  -1 28720.5 1692.30  13
   3   9   1 27372.0 1715.36  31
  -3   9   1 28157.0 1710.64  28
  -3   9   1 28822.2 1692.05  26
   3  -9   1 30636.5 1731.34   4
  -3  -9  -1 30026.2 1720.78   5
  -3  -9   1 29944.7 1733.35   5
   3  -9  -1 29896.5 1705.57   4
  -3   9   1 29370.9 1719.43  17
   3   9   1 27946.2 1707.41  18
  -3  -9  -2 31477.8 1887.71   5
  -3  -9   2 32959.9 1919.76   5
   3  -9   2 31081.3 1904.22   3
   3  -9  -2 31776.1 1868.15   2
  -3  -9   2 32098.6 1908.88   1
   3   9  -2 32069.6 1912.23  52
   3  -9  -2 31823.2 1880.64  49
   3   9   2 32926.3 1897.70  23
  -3   9   2 31478.2 1892.35  24
   3   9   2 32501.0 1900.27  24
  -3   9  -2 33641.7 1910.36   8
   3   9  -2 32099.7 1911.81   8
  -3  -9   2 33724.8 1918.57  48
  -3  -9  -2 30423.1 1870.66  48
   3   9   2 31560.4 1908.07  40
  -3   9   2 32484.7 1909.82  41
   3   9   2 30978.5 1868.58  38
  -3   9   2 32831.8 1907.46  36
   3   9   2 33575.7 1915.78  35
  -3   9   2 30107.4 1874.28  34
  -3   9   2 31502.3 1908.94  31
  -3   9   2 34823.4 1892.32  25
   3   9   2 33312.4 1897.45  25
  -3   9   2 32117.4 1886.72  26
   3   9   2 31541.1 1904.25  27
  -3   9   2 31790.0 1904.85  28
  -3   9  -2 33573.4 1911.56  12
  -3   9   2 30881.6 1905.49  13
  -3   9   2 31925.8 1908.00  18
   3   9   2 31877.8 1899.31  18
  -3   9   2 31627.1 1908.04  17
   3   9   2 33561.8 1897.01  15
   3   9  -3 1121.24 195.348   8
   3  -9   3 1214.16 173.321   3
  -3  -9   3 1459.44 198.879   2
  -3  -9   3 1089.90 198.124   4
   3   9  -3 1053.87 200.786  52
   3   9   3 1006.23 203.747  22
   3   9   3 1160.91 208.243  24
   3   9   3 833.396 190.979  23
  -3   9   3 1213.73 204.607  23
  -3   9  -3 895.981 182.223   8
  -3  -9   3 884.268 180.491  48
   3  -9   3 1195.23 188.913  48
   3   9   3 1325.94 209.342  40
  -3   9   3 770.198 188.601  41
   3   9   3 955.953 223.483  35
  -3   9   3 1105.21 190.841  37
   3   9   3 879.435 148.988  38
  -3   9   3 1101.82 173.279  34
  -3   9   3 847.209 194.084  36
   3  -9   3 1086.08 144.219  34
   3   9   3 1250.50 167.299  37
   3   9   3 1211.55 164.876  30
   3   9   3 968.836 209.939  32
  -3   9   3 1207.66 228.431  31
  -3   9   3 1016.38 167.307  33
  -3   9   3 1030.31 226.415  28
   3   9   3 905.692 233.208  27
   3   9   3 1180.07 195.963  25
  -3   9   3 1239.34 192.870  25
  -3   9   3 1187.63 190.227  15
  -3   9   3 1573.27 213.115  13
  -3   9  -3 1082.01 189.577  12
   3   9  -3 1227.39 195.216  12
   3   9   3 1260.96 189.485  15
  -3   9   3 1198.62 224.259  17
  -3   9   3 1025.80 216.079  18
   3   9  -4 515.339 179.187   8
   3  -9   4 339.362 144.611   3
  -3  -9   4 346.442 140.652   3
  -3  -9   4 490.754 174.674   4
   3   9   4 395.982 202.835  24
  -3   9   4 176.886 193.632  23
   3   9   4 190.376 174.824  23
   3   9   4-61.3183 207.240  22
  -3   9  -4 229.927 158.102   8
   3   9   4 372.001 204.051  39
  -3   9   4 667.152 177.880  41
   3   9   4 362.032 182.088  40
  -3   9   4 446.815 166.448  34
   3  -9   4 365.460 142.653  34
   3   9   4 334.951 155.937  37
  -3   9   4 330.538 168.135  38
   3   9   4 133.748 136.662  38
   3   9   4 424.379 215.722  32
  -3   9   4 535.904 168.906  33
   3   9   4 549.693 165.861  30
  -3   9   4 750.403 223.476  31
  -3   9   4 495.020 188.022  30
  -3   9   4 199.306 180.708  26
   3   9   4 274.724 183.060  25
  -3   9   4 595.710 182.484  25
   3   9   4-22.9484 218.819  27
  -3   9   4 432.786 229.229  28
   3  -9   4 337.408 158.386  48
   3  -9   4 410.334 169.403  46
   3   9  -4 190.755 163.942  12
  -3   9   4 472.929 190.262  13
  -3   9  -4 354.764 160.745  12
   3   9   4 736.070 186.661  15
   3   9   4 262.506 181.805  14
  -3   9   4 346.882 173.887  15
  -3   9   4 653.264 179.450  14
  -3   9   4 673.261 228.968  17
  -3   9   4 342.989 208.674  16
  -3   9   4 429.725 213.775  18
  -3   9   4 524.953 190.544  19
  -3   9   5 275.893 199.109  19
   3   9   5 217.263 184.250  19
  -3   9   5-186.700 239.297  16
  -3   9   5-185.525 245.489  18
  -3   9   5-511.504 251.655  17
   3   9   5 50.7948 197.338  20
   3   9   5-198.222 182.043  40
  -3   9   5 103.513 168.442  42
  -3   9   5-106.689 164.335  41
   3   9   5 25.2827 223.075  39
  -3   9   5 183.265 191.475  38
   3   9   5 178.880 183.376  36
  -3   9   5 251.256 196.080  37
   3   9   5 277.320 243.015  35
   3   9   5 267.523 175.925  37
  -3   9   5-73.9955 198.259  30
   3   9   5-42.1554 157.923  29
  -3   9   5-25.0948 214.532  31
   3   9   5-49.5727 211.126  32
  -3   9   5 232.879 190.177  26
   3   9   5-26.3603 226.166  22
   3   9   5-163.167 219.866  24
   3   9   5-132.300 201.036  23
  -3   9   5-335.533 215.344  23
  -3   9   5-70.0045 194.361  14
   3   9   5 23.4351 194.450  14
  -3   9  -5 48.4473 159.631  12
   3   9  -5-48.6966 166.219  12
   3   9  -5 130.152 191.316  52
  -3   9   6-420.068 236.424  19
  -3   9   6 160.672 265.815  17
   3   9   6 152.409 213.031  15
  -3   9   6 474.433 261.640  16
  -3   9   6-126.898 255.223  18
   3   9   6 372.658 219.049  19
  -3   9   6 214.564 222.198  15
   3   9   6-31.3689 264.466  16
   3   9  -6-29.8548 195.823   8
  -3   9   6 204.771 212.080  34
  -3   9   6 121.153 212.826  37
   3   9   6 522.754 273.376  35
  -3   9   6 476.620 208.380  38
  -3   9   6 49.4191 208.425  33
   3   9   6 206.399 255.015  32
  -3   9   6 238.573 229.917  30
  -3   9   6 639.527 256.705  31
   3   9   6 221.150 253.124  31
  -3  -9   6 330.732 216.280  34
  -3   9   6 60.2480 215.053  29
   3   9   6 284.913 200.649  29
  -3   9   6-281.615 295.336  28
  -3   9   6 592.429 225.186  25
   3   9   6 32.1444 292.363  28
   3   9   6 353.753 227.763  25
  -3   9  -6 223.048 209.165   8
   3   9   6 159.172 234.213  23
   3   9   6 392.060 243.081  24
   3   9   6 339.213 235.606  20
   3  -9   6 283.847 199.900  21
  -3   9   6-33.1656 263.501  22
  -3   9   6 468.017 262.233  23
   3   9   6 387.387 266.001  22
   3   9  -6 447.427 223.739  52
   3   9   6-28.6107 225.461  14
  -3   9   6-115.338 229.151  13
   3   9   6-55.3914 207.779  13
  -3   9   7 72.4137 205.790  38
  -3  -9   7 31.2693 208.558  34
  -3   9   7 102.496 241.056  37
   3   9   7 314.990 260.985  31
   3   9   7 29.2576 199.732  29
   3  -9   7 115.708 228.672  33
  -3   9   7-282.506 260.450  31
  -3   9   7 509.703 232.228  33
  -3   9   7 206.245 225.135  29
   3   9   7 248.935 301.804  28
  -3   9   7-263.628 234.482  25
  -3   9   7-553.085 300.821  28
   3   9   7 216.226 248.289  25
   3  -9   7-342.845 224.894  54
  -3   9  -7 142.461 237.543  52
  -3  -9   7 541.747 236.501  54
   3   9   7 442.221 285.079  22
  -3   9   7 301.810 250.121  23
  -3   9   7-63.3653 248.324  24
   3   9   7-388.332 250.403  20
   3  -9   7 87.5374 221.694  21
  -3   9   7 72.9232 235.840  20
  -3  -9   7-270.110 255.347  21
  -3   9   7-261.341 287.532  22
   3   9   7-63.4975 254.148  24
   3   9   7 323.265 243.806  23
   3   9   7-34.9126 230.069  15
  -3   9   7-217.759 286.902  17
  -3   9   7 35.0308 223.699  15
   3   9   7 276.549 252.820  16
   3   9   7-159.471 230.939  19
  -3   9   7-143.210 251.260  18
  -3   9   7-142.382 255.123  16
  -3   9   7-303.718 248.025  19
  -3   9   7-30.1207 216.993  13
   3  -9   8-59.0831 223.460  33
  -3   9   8 34.9524 226.123  29
   3   9   8-171.483 250.870  31
  -3   9   8-236.270 267.986  28
   3   9   8 125.373 238.178  25
   3   9   8-274.932 281.877  28
  -3   9   8-118.569 214.679  25
  -3   9   8 74.1510 233.704  20
  -3   9   8-129.991 238.890  24
   3   9   8-36.4709 229.894  23
  -3  -9   8-204.920 229.189  21
  -3   9   8-37.4924 237.901  23
  -3   9   8-37.7070 273.065  22
   3  -9   8-98.0063 248.247  25
   3   9   8-225.547 241.454  24
   3  -9   8 57.9684 212.025  54
  -3  -9   8 162.994 222.586  54
   3   9   8-582.386 252.725  18
   3   9   8-262.111 280.585  17
  -3   9   8-110.366 267.758  17
   3   9   8-102.234 244.288  16
  -3   9   8-178.807 238.561  15
  -3   9   8-253.549 262.309  18
   3   9   8 445.799 225.905  19
  -3   9   8 171.179 228.388  19
   3   9   8 71.4966 214.572  15
  -3  -9   8-439.793 228.650  34
   3  -9   8 353.998 240.020  39
  -3  -9   9-226.120 208.755  54
  -3   9   9 253.592 222.742  24
   3   9   9 27.4647 216.191  24
  -3   9   9-187.278 208.182  23
   3  -9   9-100.390 210.633  32
   3   9   9 297.958 211.388  31
   3  -9   9-74.4596 185.961  33
  -3  -9   9-27.6785 206.399  33
   3  -9   9 241.650 202.119  39
   3   9   9 94.5433 233.881  18
  -3   9   9-30.7669 228.334  18
   3   9   9-193.748 264.824  17
  -3   9   9 250.188 252.405  17
  -3  -9  10-36.9471 157.362  33
  -3   9  10-16.5173 149.657  25
   3   9  10-92.3221 158.428  25
   3  -9  10 57.9200 165.057  25
  -3   9  10-174.456 186.081  24
  -3  -9  10 57.2069 165.951  25
  -3  -9  10 212.685 161.666  54
  -3   9  10 284.746 183.685  18
   3   9  10-108.621 179.565  18
   3   9  10 264.401 195.730  17
  -3  11   0 107.608 148.464  47
  -3 -11   0-103.973 128.366  48
   3  11   0-174.478 148.780  47
   3  11   0 40.6769 131.288  43
  -3  11   0 85.1611 138.591  44
   3  11   0 43.0718 147.402  41
  -3  11   0-94.8434 140.723  13
  -3  11   0-134.404 133.049  12
  -3 -11   0 130.814 143.796   5
   3  11   0-128.550 125.174   8
  -3  11   0-102.626 132.893  28
  -3  11   0 40.0319 122.462   8
   3 -11   0-72.5727 141.331   4
  -3  11   0 24.4870 130.659  52
   3 -11  -1 97.9243 119.964   2
   3 -11   1 151.839 151.463   4
   3 -11   1 298.587 158.869   2
   3 -11   1 63.6812 142.469   3
   3 -11  -1-24.4568 114.782   4
  -3 -11   1-69.8156 151.986   2
  -3 -11   1 146.379 137.765   1
  -3  11   1 9.56989 106.214  52
   3  11  -1 16.0743 151.716  52
  -3  11   1 234.023 120.753  23
  -3  11   1 68.0643 112.415   8
  -3  11  -1 77.0067 135.070   8
  -3  11   1 155.457 148.067  47
   3  11   1 183.552 154.220  47
  -3 -11   1 149.747 141.310  48
  -3 -11  -1-13.1001 119.574  48
   3 -11   1 100.571 140.778  49
   3 -11  -1 301.649 118.564  49
   3  11   1 74.3019 140.690  43
  -3  11   1 131.208 164.174  41
   3  11  -1 101.074 130.786  41
   3  11  -1 66.9304 91.9780  44
   3  11   1 63.0419 176.278  40
  -3  11   1 213.784 114.762  12
  -3  11   1 72.8179 152.210  13
  -3  11  -1 31.1639 138.520  12
  -3  11  -1 71.9405 116.640  13
   3  11   1 112.574 171.745  31
  -3  11   1 125.185 90.2726  26
  -3  11   1-92.4033 169.869  28
   3  11   1-20.1514 107.399   8
   3  11  -1 62.0991 144.783   8
  -3 -11  -1 179.535 138.683   5
  -3 -11   1 290.135 160.086   5
   3  11   1 92.7584 149.916  17
   3 -11   2 4000.58 325.336   4
  -3 -11  -2 3275.44 285.821   5
   3 -11  -2 3537.91 263.195   2
   3 -11   2 3955.34 311.416   3
  -3 -11   2 3919.57 317.113   1
  -3 -11   2 4299.57 335.352   2
   3 -11  -2 3323.89 267.112  49
   3  11  -2 3326.70 318.367  52
  -3 -11  -2 2808.96 257.706  48
  -3 -11   2 3505.81 312.838  48
   3 -11   2 3807.60 318.791  49
   3  11   2 3450.43 318.734  40
  -3  11   2 3272.35 317.357  41
  -3  11   2 3327.49 316.327  36
   3  11   2 3648.49 333.124  31
   3  11   2 3090.78 300.429  25
  -3  11   2 3733.60 294.435  25
  -3  11   2 3240.24 269.629  26
  -3  11   2 3030.40 324.368  28
   3  11   2 3234.23 289.676  23
  -3  11   2 3495.76 292.244  23
  -3  11   2 4008.85 304.792  24
  -3  11  -2 3571.45 305.141   8
   3  11  -2 3680.06 312.371   8
  -3  11  -2 3328.17 306.057  12
  -3  11   2 2576.63 308.502  13
   3  11   2 3501.90 293.812  15
  -3  11   2 3332.60 325.367  17
  -3  11   2 3049.60 311.854  18
   3  11   2 3362.57 303.172  18
   3 -11   3 3001.62 298.118   3
  -3 -11   3 3071.59 311.680   2
  -3 -11   3 2853.63 310.693   4
   3  11   3 2986.43 304.736  24
   3  11   3 2923.12 296.740  23
   3  11   3 2916.06 295.739  22
  -3  11   3 2594.16 295.799  23
  -3  11   3 3147.63 298.156  24
   3  11  -3 3147.27 307.712   8
  -3  11  -3 3212.88 304.071   8
   3 -11   3 3433.26 308.453  48
   3 -11   3 2976.92 262.885  46
   3  11   3 3309.67 316.416  40
  -3  11   3 3348.04 313.841  41
  -3  11   3 3329.95 304.811  37
  -3  11   3 2378.63 264.164  34
   3  11   3 3351.29 273.868  37
   3  11   3 2912.43 325.891  31
   3  11   3 3044.49 269.691  30
  -3  11   3 3317.59 336.736  31
  -3  11   3 3477.06 340.308  28
  -3  11   3 2927.47 277.171  26
   3  11   3 3390.29 306.576  25
  -3  11   3 3408.07 294.063  25
  -3  11   3 3138.05 308.412  13
  -3  11  -3 3053.09 302.868  12
   3  11  -3 2730.58 290.763  12
  -3  11   3 2883.09 327.251  17
  -3  11   3 2832.54 314.761  18
   3  11   3 3290.07 300.650  15
   3  11   3 2738.65 307.497  18
  -3  11   3 3565.85 305.709  15
   3 -11   4 42.2630 150.674   3
  -3 -11   4 26.2337 171.820   4
  -3 -11   4 20.2045 141.030   3
   3  11  -4-101.910 186.332  52
  -3  11  -4 171.043 160.037   8
  -3 -11   4-169.142 160.200  48
   3  11   4-87.9080 181.649  40
  -3  11   4-68.6437 169.811  41
   3  11   4-67.1086 182.004  36
  -3  11   4 18.2013 154.470  34
  -3  11   4-133.088 184.754  37
   3  11   4-52.4809 148.464  37
  -3  11   4-44.3444 169.997  38
   3  11   4 281.948 219.121  35
  -3  11   4-216.247 199.365  36
   3  11   4-137.363 162.920  30
  -3  11   4 20.6599 159.822  26
  -3  11   4 265.584 177.332  25
  -3  11   4 314.813 246.091  28
  -3  11  -4 97.6566 161.864  12
  -3  11   4 24.7526 187.199  13
   3  11   4 22.2235 171.919  15
   3  11  -4-24.8335 159.608  12
  -3  11   4-229.841 195.775  15
   3  11  -4 128.749 166.555   8
   3  11  -5 119.407 197.321   8
   3  11  -5 326.416 219.703  52
   3  11   5 460.310 228.446  24
   3  11   5 340.183 218.871  23
  -3  11   5 272.340 220.467  24
  -3  11   5 623.464 233.206  23
   3  11   5 111.977 232.790  22
  -3  11  -5 397.175 196.465   8
   3 -11   5 327.251 178.279  48
   3  11   5 392.228 221.070  41
  -3  11   5 164.587 195.179  38
  -3  11   5 26.9575 196.782  37
   3  11   5 460.508 209.554  36
  -3  11   5-166.827 181.727  34
   3  11   5 61.0263 252.673  35
  -3  11   5 185.530 217.054  30
  -3  11   5 84.6745 241.782  31
   3  11   5 207.124 249.736  31
  -3  11   5 525.557 279.089  28
   3  11   5 220.199 222.205  25
  -3  11   5 298.867 212.184  25
   3  11   5 272.769 206.863  15
   3  11   5 399.407 222.206  13
  -3  11   5 332.879 204.709  14
  -3  11  -5 392.757 191.048  12
  -3  11   5 363.656 205.166  15
   3  11  -5 677.028 204.840  12
   3  11   5 590.966 234.050  14
  -3  11   5 519.380 227.652  13
   3  11   5-80.3982 211.516  19
  -3  11   5 164.822 209.279  19
  -3  11   5 493.559 250.464  18
   3  11   5 108.929 200.741  20
  -3  11   5 203.812 240.215  16
   3  11   5 83.6261 237.937  18
  -3  11   5 293.595 256.851  17
  -3  11  -6 248.911 246.909  52
   3  11  -6 432.586 229.794  52
   3  11   6-29.8540 249.666  24
   3  11   6 100.676 255.024  22
  -3  11   6 146.182 244.503  24
   3 -11   6 79.4553 201.298  21
   3  11   6 434.316 230.712  23
  -3  11   6-104.444 265.775  22
   3  11   6-257.633 224.853  20
  -3  11   6 315.297 237.858  23
  -3  11  -6 157.017 196.664   8
  -3  11   6 135.144 249.588  16
  -3  11   6 320.534 237.942  19
   3  11   6 247.388 231.755  19
  -3  11   6-134.976 259.936  18
   3  11   6 230.034 246.274  18
  -3  11   6 130.483 240.985  15
  -3  11   6 34.3718 265.950  17
   3  11   6-203.859 259.381  16
   3  11   6 192.845 229.235  15
   3  11   6 300.453 206.343  41
  -3  11   6-63.4515 220.308  37
  -3  11   6 32.4630 215.294  38
  -3  11   6-93.2042 232.837  30
   3  11   6 26.9696 189.348  29
  -3  11   6 95.0884 207.665  29
   3  11   6 102.161 263.489  31
  -3  11   6-286.725 263.376  31
   3  11   6 34.6226 305.530  28
   3  11   6 313.600 233.867  25
  -3  11   6-107.623 213.660  25
  -3  11   6 101.027 281.611  28
   3  11   6 312.487 237.479  13
   3  11   6 91.3037 225.931  14
   3  11  -6-151.759 188.796  12
  -3  11   6 60.6811 230.581  14
  -3  11   6 255.566 221.835  13
  -3  11  -6 335.374 192.224  12
   3  11  -6 33.1927 200.721   8
   3 -11   7 29.1265 207.447  54
  -3  11  -7 265.303 233.161  52
  -3 -11   7 554.878 253.195  54
   3  11  -7 240.040 226.755  52
   3  11   7 293.702 258.656  24
  -3  11   7-37.4673 233.717  20
   3  11   7 408.992 286.967  22
  -3  11   7 266.513 284.533  22
  -3 -11   7 442.407 252.043  21
   3  11   7 321.018 241.448  20
  -3  11   7 37.9984 252.626  23
   3  11   7 549.414 265.877  23
  -3  11   7 420.164 254.018  24
   3  11  -7 435.367 224.156   8
   3  11   7 374.784 250.717  25
   3  11   7 521.829 320.350  28
  -3  11   7 294.875 230.886  25
  -3  11   7 905.336 313.494  28
  -3  11   7 733.677 247.216  29
   3  11   7-146.206 267.980  31
   3 -11   7 592.438 236.620  33
  -3  11   7 850.040 291.526  16
   3  11   7-66.7114 237.337  19
  -3  11   7 574.661 248.671  15
   3  11   7 689.706 286.357  16
   3  11   7 214.116 234.480  15
  -3  11   7-73.6950 263.402  18
   3  11   7-37.5215 275.058  17
  -3  11   7 804.019 262.587  19
   3  11   7 36.2358 252.252  18
  -3  11   7 603.007 299.777  17
  -3  11   7 195.971 221.223  13
   3  11   7 559.387 241.140  13
  -3  11   7 274.626 251.764  37
  -3  11   7 250.381 215.468  38
  -3  11   8-135.822 223.769  29
   3  11   8 241.016 253.061  31
   3 -11   8 220.072 207.086  33
   3  11   8-212.736 226.631  25
  -3  11   8 114.206 220.877  25
  -3  11   8-205.284 280.597  28
   3  11   8 278.789 282.405  28
   3 -11   8 31.3921 217.933  39
   3  11   8 311.010 258.918  16
   3  11   8-63.7190 227.172  19
  -3  11   8 107.378 273.191  18
   3  11   8-420.740 246.067  15
   3  11   8 185.370 273.820  17
  -3  11   8 373.084 249.283  19
   3  11   8-35.6255 240.431  18
  -3  11   8-36.8667 272.289  17
  -3  11   8 70.7175 225.799  15
  -3  11   8 407.113 279.905  22
  -3  11   8-183.840 246.693  23
  -3  11   8-31.8356 237.404  24
  -3  11   8-219.044 228.548  20
  -3 -11   8 32.9439 222.334  21
   3  11   8-95.3335 248.000  24
   3 -11   8 799.022 257.958  25
  -3 -11   9 105.467 189.047  54
  -3  11   9 88.0376 189.883  23
  -3  11   9 130.971 210.610  24
   3  11   9-207.055 213.985  24
   3 -11   9-264.446 226.946  25
  -3 -11   9-476.115 226.999  25
   3  11   9-149.801 201.569  25
   3  11   9-242.103 236.594  28
  -3  11   9 69.1056 191.933  25
  -3  11   9 296.754 239.698  28
   3 -11   9-409.757 190.997  33
   3 -11   9-251.352 203.043  32
   3  11   9 182.236 216.071  31
  -3 -11   9-276.769 195.566  33
   3 -11   9-123.798 190.756  39
  -3  11   9 174.469 214.821  18
   3  11   9 88.2870 222.623  18
   3  11   9 367.972 240.397  17
  -3 -11  10-185.590 148.057  33
   3 -11  10-254.158 163.137  25
   3  11  10 146.042 147.513  25
  -3 -11  10-17.1011 161.804  25
   3  11  10 161.022 182.377  17
   3  11  10-96.1308 164.976  18
  -3 -11  10 67.3086 147.478  54
   3  13   0-35.5775 161.173  41
   3  13   0-49.5079 143.617  43
  -3  13   0-87.6384 159.092  44
  -3  13   0-33.0395 140.204  12
  -3  13   0 58.2052 151.252  13
  -3 -13   0 19.9420 150.822   5
   3  13   0 15.6174 134.000   8
  -3  13   0-76.1959 134.007  52
  -3  13   0-16.2861 138.728   8
   3 -13   0 88.1743 155.071   2
  -3 -13   0 46.0503 144.794   1
  -3 -13   0-19.7238 153.930   2
   3 -13   0 53.6239 138.892   4
  -3  13   0-151.037 183.600  47
   3  13   0-251.109 182.743  47
  -3 -13   0 18.0537 145.715  48
   3 -13   0-17.9364 137.526  49
  -3 -13   1 47129.8 2826.75   1
   3 -13   1 52208.9 2848.11   2
  -3 -13  -1 47601.0 2833.82   2
   3 -13   1 46194.8 2833.92   3
  -3 -13   1 49811.3 2850.57   2
  -3  13  -1 47255.2 2829.95  52
   3  13  -1 52277.8 2846.76  52
  -3 -13  -1 48314.7 2822.10  48
  -3 -13   1 49760.8 2845.24  48
   3  13   1 47945.2 2829.07  47
  -3  13   1 46660.0 2827.15  47
   3 -13   1 49925.0 2846.49  49
  -3  13  -1 46682.2 2813.18  44
   3  13   1 48142.5 2841.72  41
  -3  13   1 48546.5 2842.55  41
   3  13  -1 47464.9 2821.56  43
   3  13  -1 49009.6 2823.19  41
   3  13  -1 48640.0 2839.16  12
  -3  13  -1 48028.9 2836.15  12
  -3  13   1 47178.9 2809.89  12
  -3  13   1 46139.9 2825.76  13
  -3  13  -1 45237.7 2796.31  13
   3  13   1 48826.0 2816.54  12
   3  13   1 47738.1 2828.35  31
  -3  13   1 47104.8 2811.22  28
   3  13   1 48207.0 2802.89   8
  -3  13  -1 49228.7 2836.83   8
   3  13  -1 49278.6 2834.46   8
  -3  13   1 46941.9 2808.36   8
   3 -13   1 47822.3 2842.84   4
  -3 -13  -1 49397.6 2833.70   5
   3  13   1 45919.5 2802.88  17
   3 -13   2 5042.33 393.778   3
  -3 -13   2 5136.01 418.525   4
  -3 -13   2 5402.51 409.352   2
  -3 -13   2 4853.40 390.756   1
  -3 -13  -2 4224.71 373.820   2
   3 -13  -2 4625.43 364.389   3
   3  13   2 5389.91 372.546  23
  -3  13   2 4024.70 357.764  23
   3  13   2 4017.96 355.675  22
  -3  13  -2 5863.75 407.998   8
   3  13  -2 5183.53 397.182   8
   3 -13   2 5151.86 407.227  49
  -3 -13  -2 4285.32 351.113  48
   3  13   2 5632.56 412.839  40
   3  13   2 4235.15 398.247  41
  -3  13   2 4552.42 400.732  41
   3  13  -2 5254.15 401.639  12
  -3  13   2 4480.07 400.337  13
  -3  13  -2 5338.31 398.611  12
   3  13   2 4384.60 406.601  31
  -3  13   2 4951.20 405.145  28
  -3 -13  -2 3767.80 359.152   5
   3  13   2 5368.44 394.229  18
  -3  13   2 4929.33 406.682  17
   3  13   2 3546.21 378.767  17
   3  13   2 5175.16 380.464  15
  -3 -13   3 5407.27 461.446   4
  -3 -13   3 5138.96 451.947   2
   3 -13   3 6854.34 460.099   3
  -3 -13  -3 4267.38 410.566   2
   3  13  -3 6087.16 469.286  52
   3  13   3 4622.91 424.044  23
  -3  13   3 5430.68 437.442  23
  -3  13   3 6617.36 449.885  24
   3  13   3 5160.08 429.246  22
  -3  13  -3 5966.85 455.443   8
   3  13  -3 5020.69 443.480   8
   3 -13   3 5733.59 454.713  48
  -3 -13   3 5440.88 448.419  48
   3  13   3 4898.65 451.608  41
  -3  13   3 6022.08 464.015  41
   3  13   3 4782.75 450.632  40
   3  13   3 5066.20 407.728  37
  -3  13   3 6012.70 464.112  36
   3  13   3 4842.84 405.137  30
   3  13   3 7283.84 462.300  25
  -3  13   3 5537.57 470.757  28
  -3  13   3 5906.22 438.476  25
  -3  13  -3 5452.25 451.966  12
  -3  13   3 4943.07 450.308  13
   3  13  -3 5066.91 447.479  12
  -3  13   3 5600.21 442.345  15
   3  13   3 6142.85 449.264  15
   3  13   3 5834.12 454.687  18
   3  13  -4 496.050 219.284  52
  -3  13   4 430.032 207.291  24
   3  13   4 788.530 231.305  22
  -3  13   4 978.762 235.153  23
   3  13   4 478.712 246.290  24
   3  13   4 587.377 211.303  23
  -3  13  -4 567.363 221.187   8
   3 -13   4 821.144 201.174  48
  -3 -13   4 388.714 190.530  48
  -3  13   4 701.800 267.237  17
  -3  13   4 706.877 259.512  18
   3  13   4 609.029 234.677  18
  -3  13   4 924.064 232.119  19
  -3  13   4 904.962 258.549  16
  -3  13   4 492.600 228.814  36
   3  13   4 881.384 242.578  36
  -3  13   4 49.1854 190.008  37
  -3  13   4 877.922 261.070  31
   3  13   4 476.423 246.312  31
  -3  13   4 438.762 211.223  30
   3  13   4 799.516 225.685  25
  -3  13   4 454.310 234.499  13
  -3  13   4 469.639 205.644  15
   3  13  -4 736.756 215.094   8
   3  13  -5 2676.49 356.456   8
   3 -13   5 2377.38 302.067   3
   3  13  -5 2693.99 367.774  52
  -3  13  -5 3821.74 401.533  52
   3  13   5 2799.49 355.616  23
  -3  13   5 2657.19 348.018  24
  -3  13   5 3112.14 379.924  23
   3  13   5 3069.66 370.960  22
   3  13   5 3228.91 375.438  24
  -3  13  -5 3019.87 359.296   8
   3 -13   5 2494.85 326.589  48
   3  13   5 2718.09 356.924  41
   3  13   5 3402.49 360.299  40
   3  13   5 3128.83 359.941  36
  -3  13   5 1911.79 316.519  38
  -3  13   5 3148.59 351.019  37
   3  13   5 2797.32 391.805  31
  -3  13   5 3089.49 357.373  30
  -3  13   5 3129.44 392.365  31
  -3  13   5 3068.15 344.700  25
  -3  13   5 2894.30 406.323  28
   3  13   5 2386.11 315.977  29
   3  13   5 3110.75 356.143  25
  -3  13  -5 2257.70 333.901  12
   3  13   5 2731.34 366.889  13
   3  13   5 3208.54 360.807  15
   3  13  -5 3016.45 364.252  12
  -3  13   5 3268.22 355.044  14
   3  13   5 2884.48 354.001  14
  -3  13   5 3130.67 390.716  13
  -3  13   5 2596.14 358.682  15
  -3  13   5 2675.23 354.193  19
  -3  13   5 2876.48 385.468  18
   3  13   5 2676.03 372.073  18
  -3  13   5 2530.49 376.647  16
  -3  13   5 3572.24 413.190  17
   3  13   5 3763.46 375.261  19
   3  13  -6-217.578 238.968  52
  -3  13  -6-38.3540 257.330  52
   3  13   6-125.682 264.689  24
  -3  13   6-183.899 246.364  24
   3  13   6 410.611 237.542  23
  -3  13   6-429.256 245.584  23
   3  13   6-344.107 276.594  22
   3  13   6-167.243 228.344  20
  -3  13   6 36.1420 274.597  22
  -3  13  -6 34.6484 207.926   8
   3  13   6-33.0880 235.926  19
   3  13   6 177.004 282.210  17
   3  13   6 549.138 282.576  18
   3  13   6 506.960 281.363  16
  -3  13   6-142.840 255.944  16
   3  13   6 270.665 230.969  15
  -3  13   6-101.855 243.342  19
  -3  13   6-35.6051 264.240  18
  -3  13   6-435.766 290.693  17
   3  13   6 165.246 223.039  41
  -3  13   6-98.5509 224.260  37
  -3  13   6-130.390 199.888  38
   3  13   6 72.5091 255.798  31
  -3  13   6-353.649 237.448  30
  -3  13   6-132.951 228.191  29
   3  13   6 27.9190 193.817  29
   3  13   6 476.124 303.891  28
  -3  13   6 422.082 240.556  25
  -3  13   6 142.981 290.833  28
   3  13   6-119.658 229.358  25
   3  13   6 68.2322 231.574  13
   3  13  -6 33.8162 196.873  12
  -3  13   6-276.636 238.732  15
  -3  13  -6 67.6508 202.987  12
  -3  13   6-174.205 235.132  13
   3  13   6-255.634 238.283  14
  -3  13   6 255.057 238.875  14
   3  13  -6 397.534 221.606   8
   3  13   7-75.5893 275.042  17
   3  13   7-68.4819 221.478  19
  -3  13   7-38.4498 272.726  17
  -3  13   7-37.3196 247.426  18
  -3  13   7 113.019 262.963  16
  -3  13   7 365.124 231.643  15
   3  13   7 72.6071 252.023  18
   3  13   7 432.094 241.589  15
   3  13   7 261.632 256.601  16
  -3  13   7-355.528 266.377  19
  -3  13   7 237.503 238.113  37
   3  13   7-261.468 269.093  31
  -3  13   7 69.6535 229.504  29
  -3  13   7-117.313 238.623  25
   3  13   7-152.930 312.311  28
  -3  13   7-110.190 287.885  28
   3  13   7 31.2286 243.709  25
   3  13  -7-35.4946 203.390   8
  -3  13  -7-67.3124 201.972   8
   3  13   7 264.240 256.644  24
  -3  13   7 114.572 275.131  22
   3  13   7-365.073 240.578  23
  -3  13   7 410.788 243.075  23
   3  13   7-212.692 233.602  20
  -3  13   7-75.5889 244.462  20
  -3  13   7 259.367 239.450  24
  -3 -13   7-33.8482 220.319  21
   3 -13   7-175.629 205.427  54
  -3  13  -7-118.398 236.837  52
  -3  13   7 137.886 218.695  13
   3  13   7-231.798 231.141  13
   3 -13   8-89.6809 210.938  39
  -3  13   8-225.543 226.142  29
   3  13   8 92.0064 240.397  24
  -3  13   8 175.432 240.899  20
  -3  13   8 81.1007 202.569  25
   3  13   8-145.386 224.957  25
   3  13   8-34.2879 271.067  28
  -3  13   8 403.805 281.365  28
   3 -13   8-79.4373 193.680  54
  -3  13  -8-68.9928 214.510  52
  -3  13   8-164.921 221.322  19
   3  13   8-136.341 246.823  16
  -3  13   8-34.5979 253.052  18
   3  13   8-203.896 252.216  18
   3  13   8-320.242 258.960  17
  -3  13   8 34.2205 228.261  15
   3  13   8-33.6895 227.379  15
  -3  13   8 72.1305 268.955  17
  -3 -13   9 195.399 185.217  33
  -3  13   9 79.3558 186.918  23
   3 -13   9 454.089 206.046  25
  -3  13   9 94.6032 195.755  24
  -3 -13   9-48.4920 192.754  25
   3  13   9-100.652 224.510  28
  -3  13   9 184.113 178.942  25
   3  13   9 135.582 184.877  25
  -3 -13   9 405.543 207.855  54
   3  13   9 253.421 226.568  17
  -3  13   9 373.409 199.160  15
   3  13   9 185.967 193.608  18
   3 -13  10-42.0577 136.525  25
  -3 -13  10 91.1491 112.506  33
  -3 -13  10-244.668 147.404  25
  -3  15   0-69.0145 154.294  44
   3  15   0-99.1167 157.373  43
   3  15   0 215.275 177.936  41
   3  15   0-93.1516 142.844   8
  -3  15   0-87.8646 156.105  13
  -3  15   0-20.0071 145.601  12
   3  15   0-62.4672 153.042  12
   3 -15   0-128.525 150.334   2
  -3 -15   0-17.8572 150.994   1
   3 -15   0 153.203 154.423   3
   3 -15   0-21.6216 150.925   4
  -3 -15   0-23.7445 164.840   2
  -3  15   0-78.2509 143.784   8
  -3  15   0 73.3627 146.213  52
   3 -15   0 86.6030 146.965  49
   3  15   1 3373.11 335.570  41
   3  15  -1 3372.76 318.803  41
  -3  15  -1 3095.45 303.138  44
   3  15  -1 3493.17 309.965  43
   3 -15   1 3424.61 332.886   4
   3  15  -1 2915.27 312.600  12
  -3  15  -1 3613.27 329.246  12
  -3  15   1 3475.55 319.670  13
   3  15   1 2779.22 288.912  12
  -3  15   1 2672.36 281.862  12
  -3  15   1 3192.26 299.620  28
   3 -15   1 3142.72 325.729   3
  -3 -15   1 3256.01 339.618   4
  -3 -15  -1 3400.30 323.428   2
   3 -15  -1 3756.66 312.818   2
  -3 -15   1 3324.88 337.663   2
   3 -15  -1 3098.35 312.246   3
  -3 -15   1 3549.15 321.682   1
  -3  15   1 2958.58 283.558   8
   3  15  -1 3166.47 310.368   8
  -3  15  -1 2934.99 308.916   8
  -3 -15  -1 3704.64 315.766  48
   3 -15   1 3730.98 332.708  49
   3 -15  -1 3617.18 309.100  49
  -3  15  -1 3441.52 323.586  47
   3  15   1 3135.76 320.567  47
   3  15  -1 3701.34 334.462  47
  -3  15   1 3669.03 333.922  47
  -3 -15   1 3098.65 321.263  48
  -3  15  -2 7613.42 590.891  52
   3  15  -2 9503.77 613.907  52
   3  15  -2 8105.35 587.868   8
  -3  15  -2 8703.37 598.697   8
  -3 -15   2 7708.81 580.372   1
  -3 -15  -2 6990.38 568.906   2
  -3 -15   2 8461.42 605.571   2
   3 -15  -2 7241.22 562.727   3
   3 -15   2 8898.72 605.351  48
  -3 -15   2 8802.83 601.458  48
   3  15   2 8820.29 616.514  41
  -3  15   2 8230.25 605.851  41
   3  15  -2 8004.25 565.345  43
  -3  15   2 8068.04 595.103  36
  -3  15  -2 8873.31 602.717  12
   3  15  -2 8876.94 607.630  12
  -3  15   2 7709.08 591.228  13
  -3  15   2 7080.47 582.493  28
  -3 -15   2 7784.35 603.795   4
   3  15   2 8140.29 575.527  15
   3  15   2 6121.19 561.027  17
   3  15  -3 7813.71 594.133  52
  -3  15  -3 8091.90 595.333  52
   3  15  -3 7135.70 579.355   8
  -3  15  -3 7676.45 589.932   8
  -3 -15   3 7691.76 581.049  48
   3 -15   3 7303.01 584.333  48
  -3  15   3 6874.98 571.045  15
   3  15   3 7423.51 582.679  18
  -3  15   3 7844.89 602.045  17
  -3  15   3 6734.33 577.345  36
   3  15   3 6990.38 588.055  31
  -3  15  -3 7703.50 590.788  12
   3  15  -3 7410.55 588.495  12
  -3 -15   3 8067.81 593.673   2
   3 -15   3 7638.31 579.780   3
   3  15  -4 1094.79 245.774   8
   3 -15   4 1117.29 235.460   3
  -3 -15   4 1002.80 250.617   4
  -3 -15   4 985.242 231.606   3
  -3  15  -4 1035.81 275.696  52
   3  15  -4 1453.39 276.888  52
  -3  15   4 1374.49 257.791  24
   3  15   4 482.002 229.571  22
   3  15   4 902.899 233.209  23
  -3  15   4 677.679 223.563  23
  -3  15  -4 1358.51 265.190   8
  -3 -15   4 1039.77 239.660  48
   3 -15   4 1162.47 241.190  48
   3  15   4 1173.55 272.385  41
  -3  15   4 953.943 216.804  38
  -3  15   4 557.110 252.297  36
   3  15   4 1334.95 267.946  36
  -3  15   4 840.943 233.936  37
   3  15   4 1438.42 300.467  31
  -3  15   4 752.247 245.434  30
  -3  15   4 1202.46 323.125  28
  -3  15   4 953.119 245.179  25
   3  15   4 1098.46 250.452  25
  -3  15   4 1020.30 245.844  15
   3  15   4 872.753 273.248  13
   3  15   4 561.463 225.529  15
  -3  15   4 865.295 267.989  13
  -3  15  -4 1325.99 270.328  12
   3  15  -4 1119.62 254.422  12
  -3  15   4 1073.72 292.789  17
  -3  15   4 1494.99 269.967  19
  -3  15   4 1029.17 273.155  18
  -3  15   4 498.072 263.058  16
   3  15   4 1060.07 277.588  18
   3  15   4 1107.54 288.560  17
   3  15  -5 992.637 264.897   8
   3 -15   5 840.712 225.730   3
  -3 -15   5 223.487 196.034   3
  -3  15  -5 868.003 273.021  52
   3  15  -5 1027.20 292.512  52
  -3  15   5 1118.42 278.920  24
  -3  15   5 993.490 261.069  23
   3  15   5 1106.22 273.665  23
   3  15   5 642.976 266.273  22
  -3  15  -5 785.581 256.291   8
   3 -15   5 1109.98 241.247  48
   3  15   5 771.409 265.711  41
   3  15   5 1679.24 287.078  36
  -3  15   5 1229.87 262.625  37
  -3  15   5 581.563 224.390  38
  -3  15   5 1165.44 288.366  36
  -3  15   5 1266.17 266.892  30
   3  15   5 1270.72 318.119  31
   3  15   5 1287.84 346.836  28
   3  15   5 973.386 262.417  25
   3  15   5 910.009 238.238  29
  -3  15   5 1232.91 265.712  25
  -3  15   5 707.056 331.283  28
   3  15   5 851.043 293.470  13
   3  15  -5 464.613 230.093  12
   3  15   5 449.493 256.254  15
   3  15   5 882.658 258.193  14
  -3  15  -5 884.645 248.805  12
  -3  15   5 1062.02 263.406  15
  -3  15   5 1204.03 290.817  13
  -3  15   5 1093.87 268.918  14
  -3  15   5 1331.28 316.837  18
  -3  15   5 1499.53 288.724  19
   3  15   5 907.418 264.927  19
   3  15   5 650.349 297.594  17
   3  15   5 1281.62 302.496  18
  -3  15   5 1018.14 309.193  16
  -3  15   5 1266.26 326.298  17
   3  15   6 556.907 266.574  19
   3  15   6 1046.54 308.178  17
   3  15   6 1050.30 283.420  15
  -3  15   6 813.621 295.644  18
  -3  15   6 296.204 274.344  16
   3  15   6 211.067 249.177  18
  -3  15   6 680.161 307.002  17
   3  15   6 265.343 268.356  16
  -3  15   6 495.797 257.372  19
   3  15   6 319.878 232.390  41
   3  15   6-234.006 229.275  36
  -3  15   6 234.057 243.110  37
  -3  15   6 638.774 239.185  38
   3  15   6 871.998 322.509  31
  -3  15   6 205.005 232.967  29
  -3  15   6 523.135 252.772  30
  -3  15   6 521.147 251.157  25
   3  15   6 647.213 325.033  28
   3  15   6-30.9116 235.890  25
  -3  15   6-36.7127 322.468  28
   3  15  -6 345.369 231.337   8
  -3  15  -6 37.2917 221.571   8
  -3  15   6 408.961 253.823  24
  -3  15   6 36.6826 263.837  22
  -3  15   6-35.6450 235.928  23
   3  15   6 412.886 257.519  22
   3  15   6 554.989 262.262  24
   3  15   6 680.948 254.846  20
   3  15   6 344.841 241.710  23
   3  15   6 365.844 257.692  13
   3  15  -6 254.869 227.457  12
  -3  15   6 324.300 244.174  15
   3  15   6 533.166 257.582  14
  -3  15   6 964.979 266.179  14
  -3  15  -6 182.810 231.477  12
  -3  15   6 854.765 292.117  13
   3  15  -6 387.689 248.549  52
  -3  15  -6 366.614 274.191  52
  -3  15   7 106.009 245.323  19
  -3  15   7-261.561 269.204  16
   3  15   7 34.3175 223.391  19
   3  15   7-106.511 255.790  18
  -3  15   7-36.2918 219.401  15
   3  15   7 374.413 271.119  16
  -3  15   7-332.375 271.443  18
   3  15   7 71.0374 229.759  15
  -3  15   7 687.589 294.208  17
   3  15   7 368.608 283.899  17
  -3  15   7 424.017 228.920  37
  -3  15   7 238.730 219.211  29
   3  15   7-149.168 274.099  31
   3  15   7 30.8315 228.831  25
   3  15   7 187.944 298.415  28
  -3  15   7 172.503 214.411  25
  -3  15   7-73.0944 293.781  28
  -3  15   7 332.554 271.589  22
  -3  15   7 35.9234 229.416  23
   3  15   7-274.286 238.031  20
  -3  15   7 158.738 237.883  24
  -3  15   7-297.404 262.310  20
  -3 -15   7 262.486 237.593  21
   3  15   7-306.870 226.076  13
  -3  15   7-70.5345 231.002  13
  -3  15  -7 174.018 220.819   8
   3  15  -7 181.936 216.766   8
  -3  15  -7-160.394 244.161  52
   3 -15   7 259.130 206.382  54
  -3 -15   8 200.149 212.211  54
  -3  15  -8 65.8369 208.854  52
  -3  15   8 416.658 243.522  22
  -3  15   8-124.220 203.411  23
  -3  15   8 251.373 225.435  24
  -3 -15   8-139.205 210.569  21
  -3  15   8 421.824 241.976  20
   3  15   8-161.537 237.461  16
   3  15   8 125.217 246.424  18
  -3  15   8-123.469 234.532  19
   3  15   8-235.062 206.221  19
   3 -15   8 165.979 211.152  39
  -3 -15   9-104.610 160.992  33
   3  15   9-225.461 206.891  28
  -3 -15   9 82.7127 166.213  54
  -3 -15   9 319.088 186.412  25
   3 -15   9-82.7987 180.137  25
   3  15   9 247.335 206.012  17
  -3  15   9-187.575 174.010  15
  -3 -15  10 21.8743 112.162  25
   3 -15  10 197.454 114.857  25
   3 -17   0 82.9230 174.202  48
  -3 -17   0-231.618 174.686  48
  -3  17   0-24.6612 190.775  47
   3 -17   0-203.586 164.604  49
   3  17   0 221.295 197.641  47
  -3 -17   0-56.2441 190.886   2
  -3 -17   0 196.959 188.779   4
   3 -17   0-127.355 181.614   2
   3  17   0-123.332 161.553  12
  -3  17   0 186.080 183.044  13
  -3  17   0 212.741 172.019  12
   3  17   0 154.062 199.510  41
  -3  17   0 46.0391 158.037   8
   3  17   0 174.932 150.962   8
   3 -17  -1-184.212 172.689  49
   3  17   1-74.8347 194.816  47
  -3  17   1 50.0053 191.845  47
  -3 -17  -1 142.067 159.972  48
  -3 -17   1 251.517 186.547  48
   3 -17   1 498.151 204.677  48
   3  17  -1 224.340 191.264  47
  -3  17  -1 150.109 191.099  47
  -3  17   1 242.571 187.801  13
   3  17   1 43.5741 151.436  12
  -3  17   1 205.816 149.968  12
  -3 -17   1 269.006 197.112   2
   3 -17   1 82.7837 194.842   3
  -3 -17  -1 286.677 173.987   4
   3 -17  -1 69.1079 158.330   2
  -3 -17   1 160.195 177.976   1
  -3 -17  -1-107.245 183.187   2
  -3  17  -1 201.685 192.567  52
  -3  17  -1 393.022 176.471  44
   3 -17   2 374.857 203.736  48
  -3 -17   2 212.075 201.352  48
   3  17   2 769.004 246.604  41
  -3  17   2 674.800 230.252  36
  -3  17   2 84.1667 207.849  13
   3  17  -2 639.877 216.568  12
  -3  17  -2 387.458 201.668  12
  -3  17   2 518.548 230.958  28
  -3 -17  -2 387.498 188.869   2
  -3 -17   2 546.874 222.393   2
  -3 -17   2 430.907 225.217   4
   3 -17   2 116.691 197.465   3
  -3  17  -2 850.826 217.209   8
   3  17  -2 727.870 219.700   8
  -3  17  -2 435.375 219.032  52
   3  17  -3 296.159 203.835   8
  -3 -17   3 348.796 217.469   2
   3 -17   3 308.617 202.771   3
  -3 -17   3 35.9691 216.451   4
  -3  17  -3 428.688 225.692  52
   3  17  -3 33.3598 233.412  52
  -3  17  -3 425.598 229.084   8
   3 -17   3 502.973 217.485  48
  -3 -17   3 360.822 208.724  48
   3  17   3 371.314 248.617  41
  -3  17   3 218.862 229.233  36
   3  17   3 578.791 275.575  31
  -3  17   3 79.3716 278.812  28
  -3  17  -3 362.126 224.038  12
  -3  17   3 260.668 202.807  15
   3  17  -3-168.240 230.268  12
   3  17   3 301.962 218.517  15
  -3  17   3 349.050 242.727  13
  -3  17   3 270.840 238.698  16
   3  17   3 616.396 254.892  17
   3  17  -4 146.773 221.812   8
  -3 -17   4 38.4583 218.589   4
  -3 -17   4 31.8498 191.133   3
   3 -17   4-31.8830 191.333   3
   3  17  -4-147.346 247.150  52
  -3  17  -4 111.382 259.156  52
  -3  17   4-192.257 217.120  23
  -3  17  -4 72.2941 212.082   8
   3 -17   4 315.091 213.165  48
  -3 -17   4-140.485 206.064  48
   3  17   4-218.479 245.742  41
   3  17   4 166.715 230.197  36
  -3  17   4 29.4882 209.163  37
  -3  17   4-310.461 238.154  36
   3  17   4 376.015 272.505  31
[truncated: 1,511,812 more chars]
