# Supplementary material for: Tetrafluorenofulvalene as a sterically frustrated open-shell alkene
Source: Nat Chem. 2023 Oct 2;15(11):1541–8. doi: 10.1038/s41557-023-01341-8 (PMC10624625; doi:10.1038/s41557-023-01341-8)
Supplement: Supplementary file 3 — Crystallographic data for compound ([4a]2+[SbCl6–]2); CCDC reference 2209267 [file 41557_2023_1341_MOESM3_ESM.cif]

 
data_mdadmo
 
_audit_creation_method            SHELXL-2013
_chemical_name_systematic
;
 ?
;
_chemical_name_common             ?
_chemical_melting_point           ?
_chemical_formula_moiety  'C90 H68, 2(Cl6 Sb), 0.5(C6 H14), 5.575(C D Cl3)' 
_chemical_formula_sum
 'C98.57 H75 Cl28.73 D5.57 Sb2' 
_chemical_formula_weight          2532.51

loop_
 _atom_type_symbol
 _atom_type_description
 _atom_type_scat_dispersion_real
 _atom_type_scat_dispersion_imag
 _atom_type_scat_source
 'C'  'C'   0.0033   0.0016
 'International Tables Vol C Tables 4.2.6.8 and 6.1.1.4'
 'H'  'H'   0.0000   0.0000
 'International Tables Vol C Tables 4.2.6.8 and 6.1.1.4'
 'D'  'D'   0.0000   0.0000
 'International Tables Vol C Tables 4.2.6.8 and 6.1.1.4'
 'Cl'  'Cl'   0.1484   0.1585
 'International Tables Vol C Tables 4.2.6.8 and 6.1.1.4'
 'Sb'  'Sb'  -0.5866   1.5461
 'International Tables Vol C Tables 4.2.6.8 and 6.1.1.4'
 
_space_group_crystal_system       triclinic
_space_group_IT_number            2
_space_group_name_H-M_alt         'P -1'
_space_group_name_Hall            '-P 1'
 
_shelx_space_group_comment
;
The symmetry employed for this shelxl refinement is uniquely defined
by the following loop, which should always be used as a source of
symmetry information in preference to the above space-group names.
They are only intended as comments.
;
 
loop_
 _space_group_symop_operation_xyz
 'x, y, z'
 '-x, -y, -z'
 
_cell_length_a                    12.313(2)
_cell_length_b                    24.286(3)
_cell_length_c                    36.106(4)
_cell_angle_alpha                 94.79(2)
_cell_angle_beta                  92.54(2)
_cell_angle_gamma                 91.44(2)
_cell_volume                      10744(3)
_cell_formula_units_Z             4
_cell_measurement_temperature     100(2)
_cell_measurement_reflns_used     96348 
_cell_measurement_theta_min       1.6
_cell_measurement_theta_max       25
 
_exptl_crystal_description        block
_exptl_crystal_colour             'dark violet'
_exptl_crystal_density_meas       ? 
_exptl_crystal_density_method     ?              
_exptl_crystal_density_diffrn     1.566          
_exptl_crystal_F_000              5049
_exptl_transmission_factor_min    ?                                             
_exptl_transmission_factor_max    ?                                             
_exptl_crystal_size_max           0.360
_exptl_crystal_size_mid           0.220
_exptl_crystal_size_min           0.200
_exptl_absorpt_coefficient_mu     1.262
_shelx_estimated_absorpt_T_min    0.659
_shelx_estimated_absorpt_T_max    0.786
_exptl_absorpt_correction_T_min                   0.84205
_exptl_absorpt_correction_T_max                   1.00000
_exptl_absorpt_correction_type            multi-scan
_exptl_absorpt_process_details
;
CrysAlisPro 1.171.42.42a (Rigaku Oxford Diffraction, 2022)
Empirical absorption correction using spherical harmonics,
implemented in SCALE3 ABSPACK scaling algorithm.
;
_oxdiff_exptl_absorpt_empirical_full_min           0.646
_oxdiff_exptl_absorpt_empirical_full_max           1.658
_oxdiff_exptl_absorpt_empirical_details
;
Empirical correction (ABSPACK) includes:
- Absorption correction using spherical harmonics
- Frame scaling
;
_exptl_special_details
;
 ?
;
 
_diffrn_ambient_temperature       100(2)
_diffrn_source 'Rotating-anode X-ray tube'
_diffrn_source_type 'Rigaku (Mo) X-ray Source'
_diffrn_radiation_probe x-ray
_diffrn_radiation_type 'Mo K\a'
_diffrn_radiation_wavelength 0.71073
_diffrn_radiation_monochromator mirror
_diffrn_measurement_device 'four-circle diffractometer'
_diffrn_measurement_device_type 'XtaLAB Synergy R, DW system, HyPix-Arc 150'
_diffrn_detector 'Hybrid Pixel Array Detector'
_diffrn_detector_type 'HyPix-Arc 150'
_diffrn_detector_area_resol_mean 10.0000
_diffrn_reflns_number             144987
_diffrn_reflns_av_unetI/netI      0.0240
_diffrn_reflns_av_R_equivalents   0.0252
_diffrn_reflns_limit_h_min        -14
_diffrn_reflns_limit_h_max        14
_diffrn_reflns_limit_k_min        -28
_diffrn_reflns_limit_k_max        29
_diffrn_reflns_limit_l_min        -43
_diffrn_reflns_limit_l_max        42
_diffrn_reflns_theta_min          1.656
_diffrn_reflns_theta_max          25.500
_diffrn_reflns_theta_full         25.500
_diffrn_measured_fraction_theta_max   1.000
_diffrn_measured_fraction_theta_full  1.000
_diffrn_reflns_Laue_measured_fraction_max    1.000
_diffrn_reflns_Laue_measured_fraction_full   1.000
_diffrn_reflns_point_group_measured_fraction_max   1.000
_diffrn_reflns_point_group_measured_fraction_full  1.000
_reflns_number_total              39967
_reflns_number_gt                 35132
_reflns_threshold_expression      'I > 2\s(I)'
_reflns_Friedel_coverage          0.000
_reflns_Friedel_fraction_max      .
_reflns_Friedel_fraction_full     .
 
_reflns_special_details
;
 Reflections were merged by SHELXL according to the crystal
 class for the calculation of statistics and refinement.
 
 _reflns_Friedel_fraction is defined as the number of unique
 Friedel pairs measured divided by the number that would be
 possible theoretically, ignoring centric projections and
 systematic absences.
;
 
_computing_data_collection     'CrysAlisPro 1.171.42.42a (Rigaku OD, 2022)'
_computing_cell_refinement     'CrysAlisPro 1.171.42.42a (Rigaku OD, 2022)'
_computing_data_reduction      'CrysAlisPro 1.171.42.42a (Rigaku OD, 2022)'
_computing_structure_solution        'SHELXS-97 (Sheldrick, 2008)' 
_computing_structure_refinement   'SHELXL-2013 (Sheldrick, 2013)'
_computing_molecular_graphics     ?
_computing_publication_material   ?
 
_refine_special_details
;
 ?
;
_refine_ls_structure_factor_coef  Fsqd
_refine_ls_matrix_type            full
_refine_ls_weighting_scheme       calc
_refine_ls_weighting_details
;
 w=1/[\s^2^(Fo^2^)+(0.1173P)^2^+43.0323P]
 where P=(Fo^2^+2Fc^2^)/3
;
_atom_sites_solution_primary      'direct methods'
_atom_sites_solution_secondary    ?
_atom_sites_solution_hydrogens    mixed
_refine_ls_hydrogen_treatment     constr
_refine_ls_extinction_method      none
_refine_ls_extinction_coef        .
_refine_ls_number_reflns          39967
_refine_ls_number_parameters      2676
_refine_ls_number_restraints      474
_refine_ls_R_factor_all           0.0783
_refine_ls_R_factor_gt            0.0712
_refine_ls_wR_factor_ref          0.2077
_refine_ls_wR_factor_gt           0.1992
_refine_ls_goodness_of_fit_ref    1.031
_refine_ls_restrained_S_all       1.297
_refine_ls_shift/su_max           0.007
_refine_ls_shift/su_mean          0.000
 
loop_
 _atom_site_label
 _atom_site_type_symbol
 _atom_site_fract_x
 _atom_site_fract_y
 _atom_site_fract_z
 _atom_site_U_iso_or_equiv
 _atom_site_adp_type
 _atom_site_occupancy
 _atom_site_site_symmetry_order  
 _atom_site_calc_flag
 _atom_site_refinement_flags_posn
 _atom_site_refinement_flags_adp
 _atom_site_refinement_flags_occupancy
 _atom_site_disorder_assembly
 _atom_site_disorder_group
C1A C 0.0398(4) 0.54471(17) 0.77260(12) 0.0273(9) Uani 1 1 d . . . . .
C2A C -0.0585(4) 0.52066(17) 0.78478(12) 0.0265(9) Uani 1 1 d . . . . .
C3A C -0.1437(4) 0.49137(18) 0.76375(12) 0.0287(9) Uani 1 1 d . . . . .
H3A H -0.1417 0.4842 0.7375 0.034 Uiso 1 1 calc R U . . .
C4A C -0.2295(4) 0.47377(17) 0.78301(13) 0.0279(9) Uani 1 1 d . . . . .
C5A C -0.3300(4) 0.44212(18) 0.76991(13) 0.0283(9) Uani 1 1 d . . . . .
C6A C -0.3668(4) 0.4209(2) 0.73509(14) 0.0358(10) Uani 1 1 d . . . . .
H6A H -0.3268 0.4263 0.7137 0.043 Uiso 1 1 calc R U . . .
C7A C -0.4667(5) 0.3905(2) 0.73237(16) 0.0443(12) Uani 1 1 d . . . . .
H7A H -0.4942 0.3752 0.7086 0.053 Uiso 1 1 calc R U . . .
C8A C -0.5251(4) 0.3825(2) 0.76320(16) 0.0437(12) Uani 1 1 d . . . . .
H8A H -0.5912 0.3613 0.7604 0.052 Uiso 1 1 calc R U . . .
C9A C -0.4886(4) 0.4049(2) 0.79835(14) 0.0350(10) Uani 1 1 d . . . . .
H9A H -0.5299 0.4000 0.8195 0.042 Uiso 1 1 calc R U . . .
C10A C -0.3904(4) 0.43476(18) 0.80176(13) 0.0296(9) Uani 1 1 d . . . . .
C11A C -0.3306(4) 0.46148(17) 0.83447(13) 0.0274(9) Uani 1 1 d . . . . .
C12A C -0.2332(4) 0.48462(18) 0.82276(13) 0.0282(9) Uani 1 1 d . . . . .
C13A C -0.1482(4) 0.51504(18) 0.84372(12) 0.0273(9) Uani 1 1 d . . . . .
H13A H -0.1508 0.5227 0.8699 0.033 Uiso 1 1 calc R U . . .
C14A C -0.0620(4) 0.53299(17) 0.82454(12) 0.0271(9) Uani 1 1 d . . . . .
C15A C 0.0364(4) 0.56551(17) 0.83649(12) 0.0250(8) Uani 1 1 d . . . . .
C16A C 0.0737(4) 0.58860(17) 0.87078(12) 0.0255(9) Uani 1 1 d . . . . .
H16A H 0.0334 0.5850 0.8923 0.031 Uiso 1 1 calc R U . . .
C17A C 0.1750(4) 0.61814(17) 0.87283(12) 0.0263(9) Uani 1 1 d . . . . .
C18A C 0.2289(4) 0.64795(18) 0.90334(12) 0.0268(9) Uani 1 1 d . . . . .
C19A C 0.3313(4) 0.67057(18) 0.89084(13) 0.0297(9) Uani 1 1 d . . . . .
C20A C 0.4146(4) 0.7015(2) 0.91043(15) 0.0382(11) Uani 1 1 d . . . . .
H20A H 0.4109 0.7116 0.9363 0.046 Uiso 1 1 calc R U . . .
C21A C 0.5045(5) 0.7175(2) 0.89087(16) 0.0438(12) Uani 1 1 d . . . . .
H21A H 0.5623 0.7389 0.9037 0.053 Uiso 1 1 calc R U . . .
C22A C 0.5103(4) 0.7027(2) 0.85342(15) 0.0404(12) Uani 1 1 d . . . . .
H22A H 0.5721 0.7140 0.8408 0.048 Uiso 1 1 calc R U . . .
C23A C 0.4270(4) 0.67121(19) 0.83342(14) 0.0324(10) Uani 1 1 d . . . . .
H23A H 0.4315 0.6611 0.8075 0.039 Uiso 1 1 calc R U . . .
C24A C 0.3383(4) 0.65527(17) 0.85238(13) 0.0283(9) Uani 1 1 d . . . . .
C25A C 0.2379(4) 0.62271(17) 0.84000(12) 0.0255(9) Uani 1 1 d . . . . .
C26A C 0.2000(4) 0.60061(17) 0.80589(12) 0.0270(9) Uani 1 1 d . . . . .
H26A H 0.2406 0.6040 0.7844 0.032 Uiso 1 1 calc R U . . .
C27A C 0.0966(4) 0.57206(17) 0.80366(12) 0.0261(9) Uani 1 1 d . . . . .
C28A C -0.3677(4) 0.45892(18) 0.87283(13) 0.0284(9) Uani 1 1 d . . . . .
C29A C -0.3172(4) 0.42332(19) 0.89624(13) 0.0307(9) Uani 1 1 d . . . . .
C30A C -0.3626(4) 0.4163(2) 0.93042(13) 0.0332(10) Uani 1 1 d . . . . .
H30A H -0.3279 0.3927 0.9467 0.040 Uiso 1 1 calc R U . . .
C31A C -0.4560(4) 0.4423(2) 0.94151(13) 0.0344(10) Uani 1 1 d . . . . .
C32A C -0.5020(4) 0.4790(2) 0.91812(14) 0.0363(11) Uani 1 1 d . . . . .
H32A H -0.5640 0.4986 0.9258 0.044 Uiso 1 1 calc R U . . .
C33A C -0.4603(4) 0.48800(19) 0.88390(14) 0.0330(10) Uani 1 1 d . . . . .
C34A C -0.2197(4) 0.3910(2) 0.88473(15) 0.0403(11) Uani 1 1 d . . . . .
H34A H -0.2286 0.3782 0.8583 0.060 Uiso 1 1 calc R U . . .
H34B H -0.2132 0.3590 0.8995 0.060 Uiso 1 1 calc R U . . .
H34C H -0.1540 0.4147 0.8890 0.060 Uiso 1 1 calc R U . . .
C35A C -0.5088(5) 0.4286(3) 0.97653(16) 0.0495(14) Uani 1 1 d . . . . .
H35A H -0.5547 0.3951 0.9714 0.074 Uiso 1 1 calc R U . . .
H35B H -0.5536 0.4594 0.9854 0.074 Uiso 1 1 calc R U . . .
H35C H -0.4524 0.4226 0.9957 0.074 Uiso 1 1 calc R U . . .
C36A C -0.5127(5) 0.5295(2) 0.86037(16) 0.0438(12) Uani 1 1 d . . . . .
H36A H -0.4647 0.5623 0.8605 0.066 Uiso 1 1 calc R U . . .
H36B H -0.5824 0.5401 0.8705 0.066 Uiso 1 1 calc R U . . .
H36C H -0.5251 0.5130 0.8348 0.066 Uiso 1 1 calc R U . . .
C37A C 0.1855(4) 0.65714(19) 0.94077(12) 0.0277(9) Uani 1 1 d . . . . .
C38A C 0.1421(4) 0.7087(2) 0.95141(13) 0.0329(10) Uani 1 1 d . . . . .
C39A C 0.0978(4) 0.7164(2) 0.98638(13) 0.0361(11) Uani 1 1 d . . . . .
H39A H 0.0689 0.7513 0.9939 0.043 Uiso 1 1 calc R U . . .
C40A C 0.0945(4) 0.6748(2) 1.01048(13) 0.0335(10) Uani 1 1 d . . . . .
C41A C 0.1392(4) 0.6247(2) 0.99945(13) 0.0331(10) Uani 1 1 d . . . . .
H41A H 0.1386 0.5960 1.0158 0.040 Uiso 1 1 calc R U . . .
C42A C 0.1854(4) 0.6150(2) 0.96480(13) 0.0319(10) Uani 1 1 d . . . . .
C43A C 0.1403(5) 0.7546(2) 0.92589(15) 0.0460(13) Uani 1 1 d . . . . .
H43A H 0.2142 0.7700 0.9244 0.069 Uiso 1 1 calc R U . . .
H43B H 0.0929 0.7837 0.9356 0.069 Uiso 1 1 calc R U . . .
H43C H 0.1127 0.7400 0.9010 0.069 Uiso 1 1 calc R U . . .
C44A C 0.0464(5) 0.6855(2) 1.04824(14) 0.0415(12) Uani 1 1 d . . . . .
H44A H 0.1003 0.7053 1.0655 0.062 Uiso 1 1 calc R U . . .
H44B H 0.0262 0.6502 1.0577 0.062 Uiso 1 1 calc R U . . .
H44C H -0.0183 0.7078 1.0459 0.062 Uiso 1 1 calc R U . . .
C45A C 0.2351(5) 0.5603(2) 0.95433(15) 0.0409(12) Uani 1 1 d . . . . .
H45A H 0.1869 0.5387 0.9359 0.061 Uiso 1 1 calc R U . . .
H45B H 0.2451 0.5401 0.9765 0.061 Uiso 1 1 calc R U . . .
H45C H 0.3058 0.5666 0.9437 0.061 Uiso 1 1 calc R U . . .
C1B C 0.0747(4) 0.54146(19) 0.73431(12) 0.0291(9) Uani 1 1 d . . . . .
C2B C 0.0880(4) 0.49179(19) 0.71115(12) 0.0310(10) Uani 1 1 d . . . . .
C3B C 0.0696(4) 0.43590(19) 0.71831(12) 0.0293(9) Uani 1 1 d . . . . .
H3B H 0.0486 0.4262 0.7420 0.035 Uiso 1 1 calc R U . . .
C4B C 0.0835(4) 0.3964(2) 0.68956(13) 0.0311(10) Uani 1 1 d . . . . .
C5B C 0.0641(4) 0.3363(2) 0.68574(13) 0.0318(10) Uani 1 1 d . . . . .
C6B C 0.0286(4) 0.2998(2) 0.71037(13) 0.0338(10) Uani 1 1 d . . . . .
H6B H 0.0126 0.3123 0.7351 0.041 Uiso 1 1 calc R U . . .
C7B C 0.0171(5) 0.2437(2) 0.69772(15) 0.0437(12) Uani 1 1 d . . . . .
H7B H -0.0065 0.2179 0.7142 0.052 Uiso 1 1 calc R U . . .
C8B C 0.0398(6) 0.2251(2) 0.66121(16) 0.0530(15) Uani 1 1 d . . . . .
H8B H 0.0301 0.1870 0.6531 0.064 Uiso 1 1 calc R U . . .
C9B C 0.0762(5) 0.2617(2) 0.63689(15) 0.0463(13) Uani 1 1 d . . . . .
H9B H 0.0933 0.2490 0.6123 0.056 Uiso 1 1 calc R U . . .
C10B C 0.0872(4) 0.3173(2) 0.64897(13) 0.0378(11) Uani 1 1 d . . . . .
C11B C 0.1238(4) 0.3640(2) 0.62971(13) 0.0375(11) Uani 1 1 d . . . . .
C12B C 0.1210(4) 0.4115(2) 0.65417(13) 0.0361(11) Uani 1 1 d . . . . .
C13B C 0.1427(4) 0.4673(2) 0.64767(13) 0.0374(11) Uani 1 1 d . . . . .
H13B H 0.1676 0.4770 0.6245 0.045 Uiso 1 1 calc R U . . .
C14B C 0.1266(4) 0.5064(2) 0.67582(13) 0.0351(10) Uani 1 1 d . . . . .
C15B C 0.1357(4) 0.5667(2) 0.67782(13) 0.0351(10) Uani 1 1 d . . . . .
C16B C 0.1639(5) 0.6017(2) 0.65228(14) 0.0401(12) Uani 1 1 d . . . . .
H16B H 0.1859 0.5881 0.6284 0.048 Uiso 1 1 calc R U . . .
C17B C 0.1595(5) 0.6591(2) 0.66242(14) 0.0395(11) Uani 1 1 d . . . . .
C18B C 0.1827(5) 0.7035(2) 0.64190(15) 0.0469(13) Uani 1 1 d . . . . .
C19B C 0.1607(6) 0.7539(2) 0.66383(16) 0.0537(16) Uani 1 1 d . . . . .
C20B C 0.1702(9) 0.8092(3) 0.6557(2) 0.081(3) Uani 1 1 d . . . . .
H20B H 0.1956 0.8186 0.6325 0.097 Uiso 1 1 calc R U . . .
C21B C 0.1416(10) 0.8498(3) 0.6825(2) 0.098(4) Uani 1 1 d . . . . .
H21B H 0.1461 0.8875 0.6773 0.118 Uiso 1 1 calc R U . . .
C22B C 0.1066(10) 0.8366(3) 0.7165(2) 0.089(3) Uani 1 1 d . . . . .
H22B H 0.0879 0.8654 0.7344 0.107 Uiso 1 1 calc R U . . .
C23B C 0.0985(7) 0.7817(2) 0.72518(17) 0.0607(18) Uani 1 1 d . . . . .
H23B H 0.0748 0.7730 0.7487 0.073 Uiso 1 1 calc R U . . .
C24B C 0.1253(6) 0.7406(2) 0.69903(16) 0.0492(14) Uani 1 1 d . . . . .
C25B C 0.1244(5) 0.6802(2) 0.69832(14) 0.0392(11) Uani 1 1 d . . . . .
C26B C 0.0958(4) 0.6446(2) 0.72434(13) 0.0348(10) Uani 1 1 d . . . . .
H26B H 0.0724 0.6581 0.7480 0.042 Uiso 1 1 calc R U . . .
C27B C 0.1026(4) 0.5871(2) 0.71433(13) 0.0324(10) Uani 1 1 d . . . . .
C28B C 0.1572(5) 0.3621(2) 0.59052(14) 0.0420(12) Uani 1 1 d . . . . .
C29B C 0.0766(6) 0.3564(3) 0.56178(16) 0.0608(18) Uani 1 1 d . . . . .
C30B C 0.1101(7) 0.3554(4) 0.52500(17) 0.076(2) Uani 1 1 d . . . . .
H30B H 0.0563 0.3519 0.5052 0.092 Uiso 1 1 calc R U . . .
C31B C 0.2180(7) 0.3592(3) 0.51661(17) 0.0633(18) Uani 1 1 d . . . . .
C32B C 0.2961(6) 0.3658(3) 0.54625(17) 0.0620(18) Uani 1 1 d . . . . .
H32B H 0.3707 0.3690 0.5409 0.074 Uiso 1 1 calc R U . . .
C33B C 0.2679(5) 0.3678(3) 0.58332(16) 0.0526(15) Uani 1 1 d . . . . .
C34B C -0.0419(7) 0.3542(5) 0.5695(2) 0.100(4) Uani 1 1 d . . . . .
H34D H -0.0560 0.3248 0.5858 0.150 Uiso 1 1 calc R U . . .
H34E H -0.0847 0.3464 0.5460 0.150 Uiso 1 1 calc R U . . .
H34F H -0.0625 0.3897 0.5816 0.150 Uiso 1 1 calc R U . . .
C35B C 0.2530(8) 0.3582(4) 0.47665(18) 0.083(3) Uani 1 1 d . . . . .
H35D H 0.2204 0.3256 0.4621 0.125 Uiso 1 1 calc R U . . .
H35E H 0.3325 0.3568 0.4763 0.125 Uiso 1 1 calc R U . . .
H35F H 0.2287 0.3917 0.4657 0.125 Uiso 1 1 calc R U . . .
C36B C 0.3537(6) 0.3753(4) 0.6142(2) 0.079(2) Uani 1 1 d . . . . .
H36D H 0.3410 0.4093 0.6298 0.118 Uiso 1 1 calc R U . . .
H36E H 0.4254 0.3779 0.6036 0.118 Uiso 1 1 calc R U . . .
H36F H 0.3507 0.3437 0.6293 0.118 Uiso 1 1 calc R U . . .
C37B C 0.2251(6) 0.6986(2) 0.60359(15) 0.0477(14) Uani 1 1 d . . . . .
C38B C 0.1542(7) 0.6997(4) 0.57240(19) 0.071(2) Uani 1 1 d . . . . .
C39B C 0.2001(8) 0.6948(4) 0.53752(19) 0.081(2) Uani 1 1 d . . . . .
H39B H 0.1535 0.6966 0.5160 0.097 Uiso 1 1 calc R U . . .
C40B C 0.3071(7) 0.6876(3) 0.53280(18) 0.0670(19) Uani 1 1 d . . . . .
C41B C 0.3746(7) 0.6881(4) 0.5640(2) 0.084(3) Uani 1 1 d . . . . .
H41B H 0.4507 0.6853 0.5613 0.101 Uiso 1 1 calc R U . . .
C42B C 0.3342(7) 0.6925(4) 0.59947(19) 0.078(2) Uani 1 1 d . . . . .
C43B C 0.0345(9) 0.7038(8) 0.5766(3) 0.156(7) Uani 1 1 d . . . . .
H43D H -0.0007 0.7115 0.5527 0.234 Uiso 1 1 calc R U . . .
H43E H 0.0206 0.7338 0.5955 0.234 Uiso 1 1 calc R U . . .
H43F H 0.0051 0.6689 0.5842 0.234 Uiso 1 1 calc R U . . .
C44B C 0.3536(9) 0.6828(5) 0.4945(2) 0.096(3) Uani 1 1 d . . . . .
H44D H 0.2992 0.6651 0.4764 0.145 Uiso 1 1 calc R U . . .
H44E H 0.4187 0.6605 0.4950 0.145 Uiso 1 1 calc R U . . .
H44F H 0.3728 0.7198 0.4874 0.145 Uiso 1 1 calc R U . . .
C45B C 0.4134(9) 0.6898(9) 0.6326(3) 0.183(9) Uani 1 1 d . . . . .
H45D H 0.4035 0.7215 0.6506 0.274 Uiso 1 1 calc R U . . .
H45E H 0.4880 0.6907 0.6242 0.274 Uiso 1 1 calc R U . . .
H45F H 0.3999 0.6555 0.6443 0.274 Uiso 1 1 calc R U . . .
C1C C 1.2281(9) 0.9711(3) 0.29204(16) 0.078(3) Uani 1 1 d . . . . .
C2C C 1.2178(10) 1.0233(3) 0.31184(17) 0.094(4) Uani 1 1 d . . . . .
C3C C 1.1995(8) 1.0756(3) 0.29820(17) 0.075(3) Uani 1 1 d . . . . .
H3C H 1.1899 1.0796 0.2723 0.090 Uiso 1 1 calc R U . . .
C4C C 1.1963(8) 1.1201(3) 0.32407(17) 0.074(3) Uani 1 1 d . . . . .
C5C C 1.1852(7) 1.1795(2) 0.32007(18) 0.0624(19) Uani 1 1 d . . . . .
C6C C 1.1690(7) 1.2083(3) 0.2893(2) 0.068(2) Uani 1 1 d . . . . .
H6C H 1.1628 1.1898 0.2650 0.082 Uiso 1 1 calc R U . . .
C7C C 1.1621(8) 1.2653(3) 0.2947(2) 0.079(3) Uani 1 1 d . . . . .
H7C H 1.1522 1.2861 0.2738 0.095 Uiso 1 1 calc R U . . .
C8C C 1.1691(8) 1.2927(3) 0.3299(2) 0.083(3) Uani 1 1 d . . . . .
H8C H 1.1635 1.3317 0.3328 0.099 Uiso 1 1 calc R U . . .
C9C C 1.1843(7) 1.2635(3) 0.3614(2) 0.071(2) Uani 1 1 d . . . . .
H9C H 1.1893 1.2821 0.3856 0.085 Uiso 1 1 calc R U . . .
C10C C 1.1918(7) 1.2067(2) 0.35610(19) 0.063(2) Uani 1 1 d . . . . .
C11C C 1.2082(8) 1.1658(3) 0.38333(18) 0.071(2) Uani 1 1 d . . . . .
C12C C 1.1838(11) 1.1107(4) 0.3624(3) 0.038(2) Uiso 0.5 1 d . . P A 1
C13C C 1.2554(10) 1.0644(4) 0.3777(3) 0.036(2) Uiso 0.5 1 d . . P A 1
H13C H 1.2924 1.0665 0.4014 0.044 Uiso 0.5 1 calc R U P A 1
C14C C 1.2564(10) 1.0208(4) 0.3516(3) 0.038(2) Uiso 0.5 1 d . . P A 1
C15C C 1.2755(10) 0.9612(4) 0.3550(3) 0.037(2) Uiso 0.5 1 d . . P A 1
C16C C 1.2857(10) 0.9314(4) 0.3851(3) 0.038(2) Uiso 0.5 1 d . . P A 1
H16C H 1.3056 0.9489 0.4091 0.046 Uiso 0.5 1 calc R U P A 1
C12X C 1.2343(10) 1.1171(4) 0.3647(3) 0.032(2) Uiso 0.5 1 d . . P A 2
C13X C 1.1989(10) 1.0582(5) 0.3767(3) 0.040(2) Uiso 0.5 1 d . . P A 2
H13X H 1.1792 1.0541 0.4015 0.049 Uiso 0.5 1 calc R U P A 2
C14X C 1.1970(10) 1.0135(4) 0.3513(3) 0.036(2) Uiso 0.5 1 d . . P A 2
C15X C 1.2141(9) 0.9549(4) 0.3555(3) 0.034(2) Uiso 0.5 1 d . . P A 2
C16X C 1.2285(9) 0.9259(4) 0.3862(3) 0.033(2) Uiso 0.5 1 d . . P A 2
H16X H 1.2153 0.9416 0.4105 0.040 Uiso 0.5 1 calc R U P A 2
C17C C 1.2648(9) 0.8703(3) 0.37943(16) 0.080(3) Uani 1 1 d . . . . .
C18C C 1.2762(6) 0.8303(2) 0.40458(16) 0.0554(16) Uani 1 1 d . . . . .
C19C C 1.2769(5) 0.7763(2) 0.38327(15) 0.0462(13) Uani 1 1 d . . . . .
C20C C 1.2863(6) 0.7240(2) 0.39575(17) 0.0516(14) Uani 1 1 d . . . . .
H20C H 1.2960 0.7193 0.4215 0.062 Uiso 1 1 calc R U . . .
C21C C 1.2812(6) 0.6790(2) 0.36956(19) 0.0593(17) Uani 1 1 d . . . . .
H21C H 1.2891 0.6429 0.3774 0.071 Uiso 1 1 calc R U . . .
C22C C 1.2647(6) 0.6861(2) 0.33220(19) 0.0556(16) Uani 1 1 d . . . . .
H22C H 1.2591 0.6544 0.3148 0.067 Uiso 1 1 calc R U . . .
C23C C 1.2560(5) 0.7388(2) 0.31924(17) 0.0478(13) Uani 1 1 d . . . . .
H23C H 1.2453 0.7433 0.2935 0.057 Uiso 1 1 calc R U . . .
C24C C 1.2633(6) 0.7834(2) 0.34512(15) 0.0480(14) Uani 1 1 d . . . . .
C25C C 1.2582(8) 0.8433(3) 0.34174(16) 0.069(2) Uani 1 1 d . . . . .
C26C C 1.2491(8) 0.8727(3) 0.31167(16) 0.073(3) Uani 1 1 d . . . . .
H26C H 1.2463 0.8549 0.2872 0.088 Uiso 1 1 calc R U . . .
C27C C 1.2438(10) 0.9315(3) 0.31792(17) 0.091(3) Uani 1 1 d . . . . .
C28C C 1.2165(8) 1.1786(3) 0.42393(19) 0.073(2) Uani 1 1 d . . . . .
C29C C 1.3146(12) 1.1973(4) 0.4412(3) 0.107(4) Uani 1 1 d . . . . .
C30C C 1.3206(12) 1.2089(4) 0.4796(3) 0.114(4) Uani 1 1 d . . . . .
H30C H 1.3877 1.2219 0.4916 0.137 Uiso 1 1 calc R U . . .
C31C C 1.2309(12) 1.2019(4) 0.5007(3) 0.106(4) Uani 1 1 d . . . . .
C32C C 1.1381(12) 1.1795(8) 0.4835(3) 0.155(7) Uani 1 1 d . . . . .
H32C H 1.0787 1.1709 0.4982 0.186 Uiso 1 1 calc R U . . .
C33C C 1.1275(11) 1.1688(7) 0.4454(3) 0.141(6) Uani 1 1 d . . . . .
C34C C 1.4069(16) 1.2082(11) 0.4183(4) 0.258(15) Uani 1 1 d . . . . .
H34G H 1.3803 1.2219 0.3949 0.388 Uiso 1 1 calc R U . . .
H34H H 1.4460 1.1740 0.4130 0.388 Uiso 1 1 calc R U . . .
H34I H 1.4561 1.2361 0.4318 0.388 Uiso 1 1 calc R U . . .
C35C C 1.2416(14) 1.2144(5) 0.5435(3) 0.139(6) Uani 1 1 d . . . . .
H35G H 1.2133 1.1826 0.5555 0.209 Uiso 1 1 calc R U . . .
H35H H 1.2000 1.2471 0.5508 0.209 Uiso 1 1 calc R U . . .
H35I H 1.3184 1.2213 0.5513 0.209 Uiso 1 1 calc R U . . .
C36C C 1.0202(13) 1.1467(14) 0.4281(4) 0.31(2) Uani 1 1 d . . . . .
H36G H 1.0309 1.1116 0.4135 0.463 Uiso 1 1 calc R U . . .
H36H H 0.9900 1.1734 0.4118 0.463 Uiso 1 1 calc R U . . .
H36I H 0.9697 1.1407 0.4477 0.463 Uiso 1 1 calc R U . . .
C37C C 1.2831(6) 0.8378(2) 0.44556(15) 0.0541(16) Uani 1 1 d . . . . .
C38C C 1.3822(8) 0.8514(5) 0.4640(2) 0.092(3) Uani 1 1 d . . . . .
C39C C 1.3858(8) 0.8546(5) 0.5031(2) 0.097(3) Uani 1 1 d . . . . .
H39D H 1.4536 0.8623 0.5163 0.117 Uiso 1 1 calc R U . . .
C40C C 1.2945(8) 0.8468(3) 0.52294(19) 0.074(2) Uani 1 1 d . . . . .
C41C C 1.2021(10) 0.8333(6) 0.5031(2) 0.127(5) Uani 1 1 d . . . . .
H41C H 1.1381 0.8276 0.5162 0.153 Uiso 1 1 calc R U . . .
C42C C 1.1944(8) 0.8272(5) 0.4646(2) 0.100(4) Uani 1 1 d . . . . .
C43C C 1.4820(10) 0.8600(11) 0.4432(3) 0.214(12) Uani 1 1 d . . . . .
H43G H 1.5455 0.8638 0.4607 0.321 Uiso 1 1 calc R U . . .
H43H H 1.4756 0.8936 0.4302 0.321 Uiso 1 1 calc R U . . .
H43I H 1.4906 0.8282 0.4251 0.321 Uiso 1 1 calc R U . . .
C44C C 1.2984(9) 0.8515(5) 0.5655(2) 0.096(3) Uani 1 1 d . . . . .
H44G H 1.2661 0.8179 0.5742 0.144 Uiso 1 1 calc R U . . .
H44H H 1.2575 0.8836 0.5746 0.144 Uiso 1 1 calc R U . . .
H44I H 1.3742 0.8561 0.5750 0.144 Uiso 1 1 calc R U . . .
C45C C 1.0855(12) 0.8123(11) 0.4448(3) 0.251(15) Uani 1 1 d . . . . .
H45G H 1.0967 0.7980 0.4191 0.377 Uiso 1 1 calc R U . . .
H45H H 1.0414 0.8453 0.4447 0.377 Uiso 1 1 calc R U . . .
H45I H 1.0480 0.7840 0.4576 0.377 Uiso 1 1 calc R U . . .
C1D C 1.2230(7) 0.9583(2) 0.25163(15) 0.0580(19) Uani 1 1 d . . . . .
C2D C 1.1340(6) 0.9637(2) 0.22685(14) 0.0516(16) Uani 1 1 d . . . . .
C3D C 1.0277(6) 0.9825(2) 0.23366(15) 0.0574(18) Uani 1 1 d . . . . .
H3D H 1.0083 0.9951 0.2580 0.069 Uiso 1 1 calc R U . . .
C4D C 0.9545(6) 0.9819(2) 0.20422(16) 0.0520(16) Uani 1 1 d . . . . .
C5D C 0.8405(6) 0.9975(2) 0.20156(17) 0.0513(15) Uani 1 1 d . . . . .
C6D C 0.7697(7) 1.0168(3) 0.2275(2) 0.064(2) Uani 1 1 d . . . . .
H6D H 0.7927 1.0229 0.2531 0.077 Uiso 1 1 calc R U . . .
C7D C 0.6632(7) 1.0271(3) 0.2159(2) 0.071(2) Uani 1 1 d . . . . .
H7D H 0.6136 1.0406 0.2337 0.085 Uiso 1 1 calc R U . . .
C8D C 0.6287(6) 1.0183(3) 0.1792(2) 0.0641(19) Uani 1 1 d . . . . .
H8D H 0.5554 1.0250 0.1720 0.077 Uiso 1 1 calc R U . . .
C9D C 0.7003(6) 0.9993(2) 0.1522(2) 0.0547(15) Uani 1 1 d . . . . .
H9D H 0.6768 0.9939 0.1267 0.066 Uiso 1 1 calc R U . . .
C10D C 0.8050(5) 0.9890(2) 0.16337(17) 0.0483(14) Uani 1 1 d . . . . .
C11D C 0.8964(5) 0.9678(2) 0.14216(16) 0.0441(13) Uani 1 1 d . . . . .
C12D C 0.9847(5) 0.9632(2) 0.16665(14) 0.0432(13) Uani 1 1 d . . . . .
C13D C 1.0900(5) 0.9432(2) 0.16000(14) 0.0422(12) Uani 1 1 d . . . . .
H13D H 1.1094 0.9304 0.1357 0.051 Uiso 1 1 calc R U . . .
C14D C 1.1626(5) 0.9428(2) 0.18965(13) 0.0424(13) Uani 1 1 d . . . . .
C15D C 1.2734(5) 0.9242(2) 0.19278(13) 0.0409(12) Uani 1 1 d . . . . .
C16D C 1.3363(4) 0.89668(19) 0.16753(13) 0.0342(10) Uani 1 1 d . . . . .
H16D H 1.3108 0.8879 0.1425 0.041 Uiso 1 1 calc R U . . .
C17D C 1.4418(5) 0.88166(19) 0.18029(14) 0.0379(11) Uani 1 1 d . . . . .
C18D C 1.5151(4) 0.8474(2) 0.16256(14) 0.0373(11) Uani 1 1 d . . . . .
C19D C 1.6100(5) 0.8433(2) 0.18826(17) 0.0461(13) Uani 1 1 d . . . . .
C20D C 1.7063(5) 0.8153(3) 0.1834(2) 0.0549(16) Uani 1 1 d . . . . .
H20D H 1.7181 0.7921 0.1615 0.066 Uiso 1 1 calc R U . . .
C21D C 1.7856(6) 0.8235(3) 0.2132(3) 0.071(2) Uani 1 1 d . . . . .
H21D H 1.8525 0.8051 0.2110 0.085 Uiso 1 1 calc R U . . .
C22D C 1.7710(7) 0.8558(3) 0.2443(3) 0.080(3) Uani 1 1 d . . . . .
H22D H 1.8276 0.8604 0.2631 0.096 Uiso 1 1 calc R U . . .
C23D C 1.6722(7) 0.8831(3) 0.2495(2) 0.070(2) Uani 1 1 d . . . . .
H23D H 1.6609 0.9055 0.2717 0.083 Uiso 1 1 calc R U . . .
C24D C 1.5926(5) 0.8764(2) 0.22132(17) 0.0510(15) Uani 1 1 d . . . . .
C25D C 1.4821(5) 0.8979(2) 0.21769(15) 0.0468(14) Uani 1 1 d . . . . .
C26D C 1.4175(6) 0.9236(2) 0.24319(15) 0.0518(16) Uani 1 1 d . . . . .
H26D H 1.4435 0.9331 0.2681 0.062 Uiso 1 1 calc R U . . .
C27D C 1.3111(6) 0.9353(2) 0.23117(14) 0.0492(15) Uani 1 1 d . . . . .
C28D C 0.8887(5) 0.9543(2) 0.10114(15) 0.0428(12) Uani 1 1 d . . . . .
C29D C 0.9160(6) 0.9947(2) 0.07766(17) 0.0517(14) Uani 1 1 d . . . . .
C30D C 0.9008(6) 0.9812(3) 0.03930(18) 0.0640(19) Uani 1 1 d . . . . .
H30D H 0.9159 1.0089 0.0230 0.077 Uiso 1 1 calc R U . . .
C31D C 0.8652(5) 0.9301(3) 0.02402(18) 0.0608(17) Uani 1 1 d . . . . .
C32D C 0.8434(9) 0.8909(4) 0.0480(2) 0.093(3) Uani 1 1 d . . . . .
H32D H 0.8217 0.8546 0.0382 0.112 Uiso 1 1 calc R U . . .
C33D C 0.8520(8) 0.9027(3) 0.0859(2) 0.080(3) Uani 1 1 d . . . . .
C34D C 0.9611(11) 1.0501(3) 0.0936(2) 0.108(4) Uani 1 1 d . . . . .
H34J H 1.0318 1.0455 0.1064 0.162 Uiso 1 1 calc R U . . .
H34K H 0.9109 1.0666 0.1114 0.162 Uiso 1 1 calc R U . . .
H34L H 0.9699 1.0744 0.0735 0.162 Uiso 1 1 calc R U . . .
C35D C 0.8525(7) 0.9150(5) -0.0177(2) 0.089(3) Uani 1 1 d . . . . .
H35J H 0.7921 0.8880 -0.0230 0.133 Uiso 1 1 calc R U . . .
H35K H 0.9198 0.8989 -0.0266 0.133 Uiso 1 1 calc R U . . .
H35L H 0.8374 0.9483 -0.0304 0.133 Uiso 1 1 calc R U . . .
C36D C 0.8221(14) 0.8583(4) 0.1106(3) 0.152(7) Uani 1 1 d . . . . .
H36J H 0.7874 0.8749 0.1325 0.228 Uiso 1 1 calc R U . . .
H36K H 0.8879 0.8397 0.1184 0.228 Uiso 1 1 calc R U . . .
H36L H 0.7715 0.8313 0.0968 0.228 Uiso 1 1 calc R U . . .
C37D C 1.4954(4) 0.8171(2) 0.12545(14) 0.0344(10) Uani 1 1 d . . . . .
C38D C 1.4788(4) 0.7592(2) 0.12347(14) 0.0337(10) Uani 1 1 d . . . . .
C39D C 1.4462(4) 0.7322(2) 0.08917(15) 0.0374(11) Uani 1 1 d . . . . .
H39E H 1.4339 0.6933 0.0875 0.045 Uiso 1 1 calc R U . . .
C40D C 1.4311(4) 0.7598(2) 0.05731(15) 0.0400(11) Uani 1 1 d . . . . .
C41D C 1.4508(5) 0.8167(2) 0.05992(15) 0.0420(12) Uani 1 1 d . . . . .
H41D H 1.4424 0.8359 0.0382 0.050 Uiso 1 1 calc R U . . .
C42D C 1.4826(5) 0.8463(2) 0.09377(15) 0.0407(11) Uani 1 1 d . . . . .
C43D C 1.4877(4) 0.7273(2) 0.15753(15) 0.0378(11) Uani 1 1 d . . . . .
H43J H 1.5646 0.7216 0.1640 0.057 Uiso 1 1 calc R U . . .
H43K H 1.4496 0.6914 0.1524 0.057 Uiso 1 1 calc R U . . .
H43L H 1.4549 0.7482 0.1784 0.057 Uiso 1 1 calc R U . . .
C44D C 1.3909(6) 0.7296(3) 0.02097(17) 0.0537(15) Uani 1 1 d . . . . .
H44J H 1.4447 0.7028 0.0126 0.081 Uiso 1 1 calc R U . . .
H44K H 1.3799 0.7561 0.0022 0.081 Uiso 1 1 calc R U . . .
H44L H 1.3218 0.7101 0.0244 0.081 Uiso 1 1 calc R U . . .
C45D C 1.5086(6) 0.9076(2) 0.09424(17) 0.0563(16) Uani 1 1 d . . . . .
H45J H 1.4759 0.9218 0.0718 0.084 Uiso 1 1 calc R U . . .
H45K H 1.5877 0.9138 0.0948 0.084 Uiso 1 1 calc R U . . .
H45L H 1.4792 0.9269 0.1164 0.084 Uiso 1 1 calc R U . . .
Sb1 Sb 0.15674(2) 0.37723(2) 0.84486(2) 0.02350(8) Uani 1 1 d . . . . .
Cl1 Cl 0.08532(9) 0.29654(4) 0.86919(3) 0.0313(2) Uani 1 1 d . . . . .
Cl2 Cl -0.01109(9) 0.38395(4) 0.80990(3) 0.0293(2) Uani 1 1 d . . . . .
Cl3 Cl 0.22665(10) 0.45612(5) 0.81889(4) 0.0389(3) Uani 1 1 d . . . . .
Cl4 Cl 0.31974(10) 0.36982(5) 0.88075(3) 0.0379(3) Uani 1 1 d . . . . .
Cl5 Cl 0.08558(10) 0.43422(5) 0.89397(3) 0.0370(3) Uani 1 1 d . . . . .
Cl6 Cl 0.22269(10) 0.32062(5) 0.79478(3) 0.0357(3) Uani 1 1 d . . . . .
Sb2 Sb -0.31114(11) 0.88050(5) 0.83184(4) 0.0376(3) Uani 0.783(7) 1 d . . P . .
Sb21 Sb -0.2808(8) 0.8721(3) 0.83790(16) 0.0652(14) Uani 0.217(7) 1 d . . P . .
Cl7 Cl -0.3210(3) 0.96445(9) 0.86983(7) 0.0667(9) Uani 0.783(7) 1 d . . P . .
Cl71 Cl -0.2548(12) 0.9499(5) 0.8775(3) 0.089(4) Uiso 0.217(7) 1 d . . P . .
Cl8 Cl -0.2313(2) 0.83495(11) 0.88231(6) 0.0872(6) Uani 1 1 d . . . . .
Cl9 Cl -0.3869(2) 0.92371(8) 0.78058(7) 0.0459(6) Uani 0.783(7) 1 d . . P . .
Cl91 Cl -0.3477(10) 0.9268(4) 0.7904(3) 0.056(3) Uiso 0.217(7) 1 d . . P . .
Cl10 Cl -0.48377(15) 0.85489(7) 0.84947(5) 0.0647(4) Uani 1 1 d . . . . .
Cl11 Cl -0.30774(15) 0.79505(6) 0.79402(4) 0.0563(4) Uani 1 1 d . . . . .
Cl12 Cl -0.13793(19) 0.90575(12) 0.81227(7) 0.0632(7) Uani 0.783(7) 1 d . . P . .
Cl02 Cl -0.1064(12) 0.8819(7) 0.8123(4) 0.089(4) Uiso 0.217(7) 1 d . . P . .
Sb3 Sb -0.26083(4) 0.52286(2) 0.63219(2) 0.04876(11) Uani 1 1 d . . . . .
Cl13 Cl -0.25296(16) 0.56911(6) 0.69292(4) 0.0592(4) Uani 1 1 d . . . . .
Cl14 Cl -0.15600(13) 0.45205(6) 0.65661(4) 0.0542(4) Uani 1 1 d . . . . .
Cl15 Cl -0.36350(18) 0.59486(9) 0.61001(5) 0.0741(5) Uani 1 1 d . . . . .
Cl16 Cl -0.42244(15) 0.47566(8) 0.64692(6) 0.0699(5) Uani 1 1 d . . . . .
Cl17 Cl -0.09987(17) 0.57041(9) 0.61808(6) 0.0745(5) Uani 1 1 d . . . . .
Cl18 Cl -0.2704(2) 0.47370(11) 0.57314(5) 0.0930(7) Uani 1 1 d . . . . .
Sb4 Sb 0.1374(2) 0.04219(11) 0.62970(4) 0.0465(4) Uani 0.35 1 d D . P B 1
Cl19 Cl 0.2483(7) 0.0002(3) 0.67350(16) 0.060(2) Uani 0.35 1 d D . P B 1
Cl20 Cl 0.0234(5) 0.0864(3) 0.58794(14) 0.0776(16) Uani 0.35 1 d D . P B 1
Cl21 Cl 0.0351(6) -0.0402(2) 0.6181(2) 0.091(2) Uani 0.35 1 d D . P B 1
Cl22 Cl 0.2542(6) 0.0142(3) 0.58271(13) 0.089(2) Uani 0.35 1 d D . P B 1
Cl23 Cl 0.2432(4) 0.12610(18) 0.64182(14) 0.0549(12) Uani 0.35 1 d D . P B 1
Cl24 Cl 0.0217(5) 0.0725(3) 0.67919(13) 0.0522(14) Uani 0.35 1 d D . P B 1
Sb5 Sb 0.2865(3) 0.03049(10) 0.63497(7) 0.0401(6) Uani 0.16 1 d D . P C 2
Cl25 Cl 0.3414(10) -0.0339(4) 0.6764(3) 0.092(5) Uani 0.16 1 d D . P C 2
Cl26 Cl 0.2294(10) 0.0978(5) 0.5949(3) 0.082(4) Uani 0.16 1 d D . P C 2
Cl27 Cl 0.1499(11) -0.0311(5) 0.6085(5) 0.135(10) Uani 0.16 1 d D . P C 2
Cl28 Cl 0.4046(11) -0.0061(4) 0.5909(3) 0.126(9) Uani 0.16 1 d D . P C 2
Cl29 Cl 0.4249(7) 0.0928(3) 0.6610(2) 0.051(2) Uani 0.16 1 d D . P C 2
Cl30 Cl 0.1575(7) 0.0669(3) 0.67871(19) 0.057(3) Uani 0.16 1 d D . P C 2
Sb6 Sb 0.0901(3) 0.03216(16) 0.63646(12) 0.0594(8) Uani 0.21 1 d D . P D 3
Cl31 Cl 0.1845(9) -0.0266(5) 0.5946(3) 0.121(8) Uani 0.21 1 d D . P D 3
Cl32 Cl -0.0022(10) 0.0903(4) 0.6793(3) 0.086(5) Uani 0.21 1 d D . P D 3
Cl33 Cl -0.0015(7) -0.0440(3) 0.6578(3) 0.078(3) Uani 0.21 1 d D . P D 3
Cl34 Cl 0.2290(8) 0.0190(6) 0.6818(3) 0.070(4) Uani 0.21 1 d D . P D 3
Cl35 Cl 0.1894(10) 0.1094(3) 0.6179(4) 0.127(8) Uani 0.21 1 d D . P D 3
Cl36 Cl -0.0495(8) 0.0403(6) 0.5895(3) 0.114(5) Uani 0.21 1 d D . P D 3
Sb7 Sb 0.2292(4) 0.04236(15) 0.62960(9) 0.0380(7) Uani 0.13 1 d D . P E 4
Cl37 Cl 0.4023(12) 0.0519(10) 0.6605(6) 0.158(5) Uiso 0.13 1 d D . P E 4
Cl38 Cl 0.0578(12) 0.0312(11) 0.5976(6) 0.158(5) Uiso 0.13 1 d D . P E 4
Cl39 Cl 0.1537(19) 0.0171(10) 0.6841(4) 0.158(5) Uiso 0.13 1 d D . P E 4
Cl40 Cl 0.200(2) 0.1353(5) 0.6482(7) 0.158(5) Uiso 0.13 1 d D . P E 4
Cl41 Cl 0.3061(18) 0.0696(10) 0.5746(4) 0.158(5) Uiso 0.13 1 d D . P E 4
Cl42 Cl 0.264(2) -0.0530(5) 0.6117(7) 0.158(5) Uiso 0.13 1 d D . P E 4
Sb8 Sb 0.1895(10) 0.0313(4) 0.6398(3) 0.084(3) Uiso 0.08 1 d D . P F 5
Cl43 Cl 0.3388(15) 0.0163(10) 0.6802(6) 0.087(7) Uiso 0.08 1 d D . P F 5
Cl44 Cl 0.0365(17) 0.0443(12) 0.6000(7) 0.116(12) Uiso 0.08 1 d D . P F 5
Cl45 Cl 0.244(2) -0.0401(9) 0.5979(6) 0.104(10) Uiso 0.08 1 d D . P F 5
Cl46 Cl 0.295(2) 0.0943(10) 0.6103(8) 0.19(3) Uiso 0.08 1 d D . P F 5
Cl47 Cl 0.133(2) 0.1038(9) 0.6821(7) 0.16(2) Uiso 0.08 1 d D . P F 5
Cl48 Cl 0.0817(18) -0.0345(9) 0.6701(7) 0.102(9) Uiso 0.08 1 d D . P F 5
Sb9 Sb 0.1047(9) 0.0514(4) 0.6367(3) 0.037(2) Uiso 0.07 1 d D . P G 6
Cl49 Cl 0.243(3) 0.0268(18) 0.6786(10) 0.144(11) Uiso 0.07 1 d D . P G 6
Cl50 Cl -0.035(3) 0.0774(18) 0.5953(10) 0.144(11) Uiso 0.07 1 d D . P G 6
Cl51 Cl -0.003(3) -0.0244(12) 0.6508(12) 0.144(11) Uiso 0.07 1 d D . P G 6
Cl52 Cl 0.181(3) -0.0058(15) 0.5896(9) 0.144(11) Uiso 0.07 1 d D . P G 6
Cl53 Cl 0.216(3) 0.1264(12) 0.6210(13) 0.144(11) Uiso 0.07 1 d D . P G 6
Cl54 Cl 0.027(3) 0.1078(15) 0.6860(9) 0.144(11) Uiso 0.07 1 d D . P G 6
C1G C -0.1434(4) 0.57589(19) 0.96693(11) 0.0435(12) Uani 1 1 d D . . . .
D1G D -0.0993 0.6094 0.9619 0.052 Uiso 1 1 calc R U . . .
Cl1G Cl -0.06994(12) 0.51871(6) 0.95138(4) 0.0481(3) Uani 1 1 d D . . . .
Cl2G Cl -0.15942(13) 0.57992(6) 1.01459(4) 0.0489(3) Uani 1 1 d D . . . .
Cl3G Cl -0.26634(14) 0.57907(8) 0.94205(5) 0.0638(4) Uani 1 1 d D . . . .
C1H C -0.1527(4) 0.2563(2) 0.81122(14) 0.0367(11) Uani 1 1 d . . . . .
D1H D -0.0871 0.2806 0.8185 0.044 Uiso 1 1 calc R U . . .
Cl1H Cl -0.21151(11) 0.23744(6) 0.85196(3) 0.0419(3) Uani 1 1 d . . . . .
Cl2H Cl -0.24502(12) 0.29372(7) 0.78488(4) 0.0487(3) Uani 1 1 d . . . . .
Cl3H Cl -0.11103(14) 0.19684(7) 0.78441(4) 0.0565(4) Uani 1 1 d . . . . .
C1I C -0.1446(6) 0.6991(3) 0.8328(2) 0.0643(18) Uani 1 1 d . . . . .
D1ZI D -0.1854 0.7341 0.8323 0.077 Uiso 1 1 calc R U . . .
Cl1I Cl -0.00594(16) 0.71443(7) 0.82591(5) 0.0637(4) Uani 1 1 d . . . . .
Cl2I Cl -0.19828(19) 0.65246(8) 0.79696(6) 0.0789(6) Uani 1 1 d . . . . .
Cl3I Cl -0.1618(2) 0.67249(11) 0.87613(6) 0.0908(8) Uani 1 1 d . . . . .
C1J C 0.4761(7) 0.5576(4) 0.7295(3) 0.083(2) Uani 1 1 d . . . . .
D1J D 0.5163 0.5401 0.7084 0.100 Uiso 1 1 d R U . . .
Cl1J Cl 0.56483(17) 0.57640(9) 0.76775(5) 0.0726(5) Uani 1 1 d . . . . .
Cl2J Cl 0.3751(2) 0.51130(10) 0.74245(9) 0.1000(8) Uani 1 1 d . . . . .
Cl3J Cl 0.4189(7) 0.6021(5) 0.7058(4) 0.162(5) Uani 0.637(17) 1 d . . P . .
Cl4J Cl 0.4076(4) 0.6276(3) 0.72337(15) 0.054(2) Uiso 0.363(17) 1 d . . P . .
C1K C 0.1324(7) 0.8900(3) 1.04531(17) 0.0589(17) Uani 1 1 d . . . . .
D1K D 0.0561 0.9032 1.0452 0.071 Uiso 1 1 calc R U . . .
Cl1K Cl 0.13894(19) 0.83410(7) 1.07294(5) 0.0693(5) Uani 1 1 d . . . . .
Cl2K Cl 0.1623(3) 0.87031(8) 0.99949(5) 0.1016(9) Uani 1 1 d . . . . .
Cl3K Cl 0.2167(2) 0.94401(8) 1.06386(6) 0.0814(6) Uani 1 1 d . . . . .
C1L C 0.4078(7) 0.2238(3) 0.6931(2) 0.070(2) Uani 1 1 d . . . . .
D1L D 0.3742 0.1857 0.6916 0.085 Uiso 1 1 calc R U . . .
Cl1L Cl 0.30904(14) 0.27097(9) 0.70556(5) 0.0659(4) Uani 1 1 d . . . . .
Cl2L Cl 0.51453(17) 0.22872(9) 0.72870(6) 0.0778(5) Uani 1 1 d . . . . .
Cl3L Cl 0.4569(2) 0.23528(13) 0.64994(6) 0.0977(8) Uani 1 1 d . . . . .
C1M C -0.2934(6) 0.7239(3) 0.9935(2) 0.0611(16) Uani 1 1 d . . . . .
D1M D -0.3333 0.6906 0.9809 0.073 Uiso 1 1 calc R U . . .
Cl1M Cl -0.28674(16) 0.71825(9) 1.04215(5) 0.0691(5) Uani 1 1 d . . . . .
Cl2M Cl -0.16159(15) 0.72673(8) 0.97693(5) 0.0671(4) Uani 1 1 d . . . . .
Cl3M Cl -0.36345(15) 0.78348(8) 0.98312(5) 0.0663(4) Uani 1 1 d . . . . .
C1N C 0.2338(7) 0.8439(3) 0.8295(2) 0.0692(19) Uani 1 1 d . . . . .
D1N D 0.2846 0.8655 0.8150 0.083 Uiso 1 1 calc R U . . .
Cl1N Cl 0.10053(17) 0.85938(7) 0.81671(6) 0.0711(5) Uani 1 1 d . . . . .
Cl2N Cl 0.2579(2) 0.77361(9) 0.82040(8) 0.0939(7) Uani 1 1 d . . . . .
Cl3N Cl 0.25884(19) 0.86395(11) 0.87723(6) 0.0876(6) Uani 1 1 d . . . . .
C1O C 0.4639(8) 0.9220(5) 0.9428(2) 0.091(3) Uani 1 1 d . . . . .
D1O D 0.4870 0.9214 0.9166 0.109 Uiso 1 1 calc R U . . .
Cl1O Cl 0.35124(19) 0.96499(9) 0.94747(6) 0.0795(5) Uani 1 1 d . . . . .
Cl2O Cl 0.4274(3) 0.85377(12) 0.95173(8) 0.1130(10) Uani 1 1 d . . . . .
Cl3O Cl 0.5713(3) 0.9472(3) 0.97192(14) 0.210(3) Uani 1 1 d . . . . .
C1P C 0.4786(16) 1.0000(4) 0.6356(3) 0.120(8) Uiso 0.5 1 d D . P H 1
D1P D 0.3978 0.9944 0.6326 0.144 Uiso 0.5 1 calc R U P H 1
Cl1P Cl 0.5277(7) 0.9788(4) 0.59183(17) 0.150(3) Uani 0.5 1 d D . P H 1
Cl2P Cl 0.5190(7) 0.9586(3) 0.6706(2) 0.137(2) Uani 0.5 1 d D . P H 1
Cl3P Cl 0.5001(5) 1.0709(3) 0.64917(11) 0.1091(19) Uani 0.5 1 d D . P H 1
C1E C 0.3488(13) 0.5270(7) 0.5740(5) 0.157(7) Uani 1 1 d D . . . .
H1E1 H 0.3133 0.5598 0.5847 0.235 Uiso 1 1 calc R U . . .
H1E2 H 0.4049 0.5158 0.5917 0.235 Uiso 1 1 calc R U . . .
H1E3 H 0.2947 0.4968 0.5685 0.235 Uiso 1 1 calc R U . . .
C2E C 0.402(2) 0.5405(7) 0.5376(5) 0.30(2) Uani 1 1 d D . . . .
H2E1 H 0.3446 0.5539 0.5209 0.356 Uiso 1 1 calc R U . . .
H2E2 H 0.4549 0.5716 0.5439 0.356 Uiso 1 1 calc R U . . .
C3E C 0.4609(9) 0.4951(7) 0.5154(3) 0.183(9) Uani 1 1 d D . . . .
H3E1 H 0.4036 0.4689 0.5041 0.219 Uiso 1 1 calc R U . . .
H3E2 H 0.5024 0.4751 0.5339 0.219 Uiso 1 1 calc R U . . .
C1Q C 0.4750(7) 0.8035(3) 0.7332(3) 0.099(7) Uiso 0.4 1 d D . P I 7
D1Q D 0.5114 0.8187 0.7573 0.119 Uiso 0.4 1 calc R U P I 7
Cl1Q Cl 0.5626(6) 0.8175(4) 0.6991(2) 0.121(3) Uani 0.4 1 d D . P I 7
Cl2Q Cl 0.4527(9) 0.7341(3) 0.7369(2) 0.152(4) Uani 0.4 1 d D . P I 7
Cl3Q Cl 0.3555(5) 0.8379(3) 0.7289(2) 0.106(2) Uani 0.4 1 d D . P I 7
C1R C 0.5151(8) 0.8008(4) 0.7168(3) 0.109(9) Uiso 0.4 1 d D . P J 8
D1R D 0.5648 0.8227 0.7355 0.131 Uiso 0.4 1 calc R U P J 8
Cl1R Cl 0.3965(6) 0.7892(4) 0.7389(2) 0.111(2) Uani 0.4 1 d D . P J 8
Cl2R Cl 0.4992(8) 0.8404(5) 0.6798(3) 0.181(6) Uani 0.4 1 d D . P J 8
Cl3R Cl 0.5803(6) 0.7407(3) 0.7048(3) 0.138(3) Uani 0.4 1 d D . P J 8
C1S C -0.2807(9) -0.0293(4) 0.5021(4) 0.077(11) Uiso 0.2 1 d D . P K 9
D1S D -0.2748 -0.0433 0.4754 0.092 Uiso 0.2 1 calc R U P K 9
Cl1S Cl -0.1495(8) -0.0167(4) 0.5197(4) 0.090(4) Uani 0.2 1 d D . P K 9
Cl2S Cl -0.3496(10) -0.0803(4) 0.5226(4) 0.104(4) Uani 0.2 1 d D . P K 9
Cl3S Cl -0.3533(9) 0.0300(3) 0.5017(3) 0.080(3) Uani 0.2 1 d D . P K 9
C1T C -0.0806(14) 0.4933(4) 0.4879(4) 0.075(9) Uiso 0.25 1 d D . P L -11
D1T D -0.1526 0.5056 0.4967 0.090 Uiso 0.25 1 calc R U P L -11
Cl1T Cl -0.0976(10) 0.4252(3) 0.4704(4) 0.113(4) Uani 0.25 1 d D . P L -11
Cl2T Cl 0.011(2) 0.5025(6) 0.5256(3) 0.229(14) Uani 0.25 1 d D . P L -11
Cl3T Cl -0.0455(17) 0.5347(6) 0.4538(4) 0.188(9) Uani 0.25 1 d D . P L -11
C1U C -0.1839(11) -0.0263(4) 0.5033(5) 0.13(3) Uiso 0.2 1 d D . P M 12
D1U D -0.1816 -0.0411 0.4767 0.159 Uiso 0.2 1 calc R U P M 12
Cl1U Cl -0.0760(13) -0.0539(6) 0.5273(7) 0.161(8) Uiso 0.2 1 d D . P M 12
Cl2U Cl -0.1736(7) 0.0450(3) 0.5044(2) 0.0503(17) Uiso 0.2 1 d D . P M 12
Cl3U Cl -0.3072(12) -0.0474(6) 0.5192(6) 0.132(6) Uiso 0.2 1 d D . P M 12
C1V C -0.4507(16) -0.0076(11) 0.5037(8) 0.129(4) Uiso 0.5 1 d D . P N -10
H1V1 H -0.4713 0.0310 0.5083 0.193 Uiso 0.5 1 calc R U P N -10
H1V2 H -0.5005 -0.0315 0.5161 0.193 Uiso 0.5 1 calc R U P N -10
H1V3 H -0.4547 -0.0181 0.4769 0.193 Uiso 0.5 1 calc R U P N -10
C2V C -0.3382(16) -0.0139(10) 0.5187(8) 0.129(4) Uiso 0.5 1 d D . P N -10
H2V1 H -0.3378 -0.0054 0.5460 0.154 Uiso 0.5 1 calc R U P N -10
H2V2 H -0.2917 0.0147 0.5087 0.154 Uiso 0.5 1 calc R U P N -10
C3V C -0.2849(15) -0.0685(9) 0.5113(9) 0.129(4) Uiso 0.5 1 d D . P N -10
H3V1 H -0.3091 -0.0931 0.5301 0.154 Uiso 0.5 1 calc R U P N -10
H3V2 H -0.3129 -0.0851 0.4867 0.154 Uiso 0.5 1 calc R U P N -10
C4V C -0.1646(15) -0.0688(8) 0.5117(8) 0.129(4) Uiso 0.5 1 d D . P N -10
H4V1 H -0.1435 -0.1024 0.4966 0.154 Uiso 0.5 1 calc R U P N -10
H4V2 H -0.1376 -0.0725 0.5376 0.154 Uiso 0.5 1 calc R U P N -10
C5V C -0.1057(18) -0.0196(9) 0.4979(8) 0.129(4) Uiso 0.5 1 d D . P N -10
H5V1 H -0.0288 -0.0197 0.5071 0.154 Uiso 0.5 1 calc R U P N -10
H5V2 H -0.1065 -0.0248 0.4704 0.154 Uiso 0.5 1 calc R U P N -10
C6V C -0.150(3) 0.0367(9) 0.5087(9) 0.129(4) Uiso 0.5 1 d D . P N -10
H6V1 H -0.1061 0.0650 0.4979 0.193 Uiso 0.5 1 calc R U P N -10
H6V2 H -0.1457 0.0436 0.5359 0.193 Uiso 0.5 1 calc R U P N -10
H6V3 H -0.2254 0.0379 0.4995 0.193 Uiso 0.5 1 calc R U P N -10
C1W C 0.475(2) 0.8385(5) 0.7092(5) 0.090(13) Uiso 0.2 1 d D . P O 13
D1W D 0.5474 0.8454 0.7228 0.108 Uiso 0.2 1 calc R U P O 13
Cl1W Cl 0.5136(15) 0.7905(5) 0.6770(4) 0.119(5) Uiso 0.2 1 d D . P O 13
Cl2W Cl 0.4565(12) 0.9026(4) 0.6976(4) 0.101(4) Uiso 0.2 1 d D . P O 13
Cl3W Cl 0.4070(13) 0.8174(6) 0.7445(3) 0.085(4) Uiso 0.2 1 d D . P O 13
 
loop_
 _atom_site_aniso_label
 _atom_site_aniso_U_11
 _atom_site_aniso_U_22
 _atom_site_aniso_U_33
 _atom_site_aniso_U_23
 _atom_site_aniso_U_13
 _atom_site_aniso_U_12
C1A 0.036(2) 0.020(2) 0.026(2) 0.0049(16) 0.0091(18) -0.0005(17)
C2A 0.031(2) 0.022(2) 0.028(2) 0.0041(16) 0.0097(17) 0.0025(17)
C3A 0.036(2) 0.024(2) 0.026(2) 0.0028(17) 0.0063(18) 0.0023(18)
C4A 0.032(2) 0.022(2) 0.030(2) 0.0032(17) 0.0068(18) 0.0026(17)
C5A 0.030(2) 0.025(2) 0.030(2) 0.0014(17) 0.0050(18) 0.0016(17)
C6A 0.039(3) 0.033(2) 0.035(3) -0.0012(19) 0.009(2) -0.001(2)
C7A 0.042(3) 0.047(3) 0.042(3) -0.007(2) 0.003(2) -0.009(2)
C8A 0.035(3) 0.047(3) 0.047(3) -0.006(2) 0.005(2) -0.011(2)
C9A 0.032(2) 0.035(2) 0.038(3) 0.002(2) 0.008(2) -0.0009(19)
C10A 0.030(2) 0.026(2) 0.033(2) 0.0033(18) 0.0051(18) 0.0035(17)
C11A 0.028(2) 0.023(2) 0.032(2) 0.0026(17) 0.0069(18) 0.0051(16)
C12A 0.034(2) 0.023(2) 0.029(2) 0.0051(17) 0.0067(18) 0.0020(17)
C13A 0.032(2) 0.025(2) 0.026(2) 0.0032(16) 0.0077(17) 0.0002(17)
C14A 0.033(2) 0.023(2) 0.026(2) 0.0050(16) 0.0059(17) 0.0031(17)
C15A 0.029(2) 0.0207(19) 0.027(2) 0.0047(16) 0.0097(17) 0.0015(16)
C16A 0.029(2) 0.026(2) 0.024(2) 0.0046(16) 0.0110(17) 0.0034(17)
C17A 0.032(2) 0.023(2) 0.025(2) 0.0045(16) 0.0068(17) 0.0022(17)
C18A 0.031(2) 0.024(2) 0.026(2) 0.0037(16) 0.0054(17) 0.0025(17)
C19A 0.034(2) 0.027(2) 0.028(2) 0.0039(17) 0.0068(18) 0.0006(18)
C20A 0.039(3) 0.040(3) 0.036(3) 0.002(2) 0.007(2) -0.006(2)
C21A 0.038(3) 0.047(3) 0.045(3) -0.003(2) 0.008(2) -0.011(2)
C22A 0.032(3) 0.042(3) 0.048(3) 0.004(2) 0.012(2) -0.008(2)
C23A 0.035(2) 0.029(2) 0.034(2) 0.0048(18) 0.0130(19) 0.0009(19)
C24A 0.033(2) 0.022(2) 0.031(2) 0.0041(17) 0.0081(18) 0.0019(17)
C25A 0.029(2) 0.021(2) 0.028(2) 0.0049(16) 0.0079(17) 0.0029(16)
C26A 0.033(2) 0.022(2) 0.027(2) 0.0051(16) 0.0120(17) 0.0026(17)
C27A 0.034(2) 0.0187(19) 0.027(2) 0.0041(16) 0.0084(17) 0.0019(16)
C28A 0.032(2) 0.024(2) 0.030(2) 0.0020(17) 0.0069(18) -0.0023(17)
C29A 0.028(2) 0.030(2) 0.035(2) 0.0049(18) 0.0043(18) -0.0019(18)
C30A 0.038(3) 0.032(2) 0.030(2) 0.0059(18) 0.0034(19) -0.0061(19)
C31A 0.036(3) 0.035(2) 0.030(2) -0.0036(19) 0.0080(19) -0.007(2)
C32A 0.032(2) 0.036(3) 0.040(3) -0.008(2) 0.011(2) 0.0022(19)
C33A 0.034(2) 0.030(2) 0.035(2) -0.0015(19) 0.0060(19) 0.0021(19)
C34A 0.037(3) 0.043(3) 0.044(3) 0.015(2) 0.010(2) 0.011(2)
C35A 0.059(4) 0.051(3) 0.038(3) -0.002(2) 0.017(3) -0.008(3)
C36A 0.045(3) 0.042(3) 0.047(3) 0.004(2) 0.009(2) 0.016(2)
C37A 0.029(2) 0.030(2) 0.023(2) 0.0028(17) 0.0037(17) -0.0038(17)
C38A 0.039(3) 0.034(2) 0.026(2) 0.0029(18) 0.0055(19) 0.002(2)
C39A 0.044(3) 0.036(3) 0.029(2) 0.0001(19) 0.008(2) 0.007(2)
C40A 0.034(2) 0.040(3) 0.026(2) 0.0035(19) 0.0037(18) -0.001(2)
C41A 0.035(2) 0.038(3) 0.027(2) 0.0077(19) 0.0027(18) -0.007(2)
C42A 0.033(2) 0.032(2) 0.031(2) 0.0042(18) 0.0029(18) -0.0011(19)
C43A 0.071(4) 0.036(3) 0.034(3) 0.008(2) 0.014(3) 0.011(3)
C44A 0.049(3) 0.048(3) 0.028(2) 0.005(2) 0.008(2) 0.000(2)
C45A 0.051(3) 0.033(3) 0.041(3) 0.008(2) 0.008(2) 0.007(2)
C1B 0.035(2) 0.029(2) 0.024(2) 0.0025(17) 0.0068(18) -0.0023(18)
C2B 0.040(3) 0.031(2) 0.023(2) 0.0035(17) 0.0092(18) -0.0021(19)
C3B 0.036(2) 0.032(2) 0.021(2) 0.0042(17) 0.0091(17) -0.0027(18)
C4B 0.037(2) 0.032(2) 0.025(2) 0.0020(18) 0.0060(18) -0.0021(19)
C5B 0.038(3) 0.033(2) 0.024(2) -0.0018(18) 0.0016(18) -0.0018(19)
C6B 0.042(3) 0.035(2) 0.024(2) 0.0004(18) 0.0052(19) -0.005(2)
C7B 0.058(3) 0.033(3) 0.039(3) 0.000(2) 0.006(2) -0.010(2)
C8B 0.077(4) 0.036(3) 0.042(3) -0.013(2) 0.007(3) -0.012(3)
C9B 0.062(4) 0.040(3) 0.034(3) -0.010(2) 0.006(2) -0.007(3)
C10B 0.045(3) 0.041(3) 0.026(2) -0.005(2) 0.004(2) -0.003(2)
C11B 0.044(3) 0.040(3) 0.027(2) -0.003(2) 0.006(2) -0.005(2)
C12B 0.046(3) 0.041(3) 0.021(2) -0.0007(19) 0.0086(19) -0.002(2)
C13B 0.050(3) 0.040(3) 0.023(2) 0.0038(19) 0.012(2) -0.005(2)
C14B 0.048(3) 0.034(2) 0.025(2) 0.0055(19) 0.010(2) -0.006(2)
C15B 0.044(3) 0.033(2) 0.028(2) 0.0047(19) 0.006(2) -0.007(2)
C16B 0.053(3) 0.041(3) 0.027(2) 0.007(2) 0.009(2) -0.009(2)
C17B 0.049(3) 0.039(3) 0.031(2) 0.011(2) 0.000(2) -0.010(2)
C18B 0.063(4) 0.044(3) 0.034(3) 0.013(2) -0.004(2) -0.015(3)
C19B 0.088(5) 0.038(3) 0.036(3) 0.012(2) -0.004(3) -0.014(3)
C20B 0.155(9) 0.042(4) 0.045(4) 0.015(3) 0.001(4) -0.022(4)
C21B 0.202(12) 0.035(3) 0.059(5) 0.015(3) 0.007(6) -0.013(5)
C22B 0.178(10) 0.034(3) 0.054(4) 0.006(3) 0.005(5) -0.001(4)
C23B 0.106(6) 0.036(3) 0.040(3) 0.004(2) 0.001(3) -0.005(3)
C24B 0.076(4) 0.036(3) 0.036(3) 0.010(2) -0.003(3) -0.009(3)
C25B 0.052(3) 0.033(3) 0.032(3) 0.006(2) -0.002(2) -0.007(2)
C26B 0.045(3) 0.032(2) 0.027(2) 0.0053(19) 0.002(2) -0.002(2)
C27B 0.039(3) 0.033(2) 0.026(2) 0.0066(18) 0.0046(19) -0.0042(19)
C28B 0.058(3) 0.043(3) 0.024(2) -0.005(2) 0.011(2) -0.005(2)
C29B 0.065(4) 0.090(5) 0.026(3) -0.002(3) 0.007(3) -0.015(4)
C30B 0.091(6) 0.112(6) 0.023(3) -0.006(3) 0.003(3) -0.033(5)
C31B 0.085(5) 0.074(4) 0.030(3) -0.003(3) 0.019(3) -0.009(4)
C32B 0.063(4) 0.085(5) 0.037(3) -0.005(3) 0.022(3) -0.004(3)
C33B 0.062(4) 0.063(4) 0.032(3) -0.003(3) 0.013(3) -0.002(3)
C34B 0.066(5) 0.196(11) 0.036(4) 0.007(5) -0.002(3) -0.027(6)
C35B 0.119(7) 0.098(6) 0.032(3) -0.004(3) 0.027(4) -0.014(5)
C36B 0.056(4) 0.133(8) 0.047(4) 0.001(4) 0.012(3) -0.001(4)
C37B 0.075(4) 0.040(3) 0.029(3) 0.014(2) 0.002(3) -0.012(3)
C38B 0.083(5) 0.092(6) 0.038(3) 0.003(3) -0.002(3) 0.002(4)
C39B 0.106(7) 0.102(6) 0.033(3) 0.005(4) -0.007(4) 0.000(5)
C40B 0.094(6) 0.073(5) 0.036(3) 0.015(3) 0.008(3) -0.003(4)
C41B 0.077(5) 0.132(8) 0.048(4) 0.028(4) 0.016(4) -0.006(5)
C42B 0.073(5) 0.127(7) 0.037(3) 0.025(4) 0.003(3) -0.007(5)
C43B 0.088(7) 0.33(2) 0.046(5) -0.019(8) -0.011(5) 0.050(10)
C44B 0.122(8) 0.132(8) 0.039(4) 0.019(4) 0.021(4) -0.011(6)
C45B 0.066(6) 0.44(3) 0.050(5) 0.058(10) 0.002(4) 0.010(11)
C1C 0.171(9) 0.042(3) 0.024(3) 0.001(2) 0.003(4) 0.049(4)
C2C 0.222(11) 0.038(3) 0.025(3) -0.001(2) 0.005(4) 0.057(5)
C3C 0.162(8) 0.038(3) 0.029(3) 0.005(2) 0.017(4) 0.043(4)
C4C 0.156(8) 0.035(3) 0.037(3) 0.005(2) 0.027(4) 0.040(4)
C5C 0.112(6) 0.030(3) 0.050(3) 0.007(2) 0.036(4) 0.023(3)
C6C 0.116(6) 0.039(3) 0.057(4) 0.015(3) 0.042(4) 0.025(4)
C7C 0.129(7) 0.039(3) 0.077(5) 0.024(3) 0.053(5) 0.022(4)
C8C 0.134(8) 0.031(3) 0.088(6) 0.009(3) 0.045(5) 0.012(4)
C9C 0.112(6) 0.030(3) 0.074(5) 0.001(3) 0.040(4) 0.008(3)
C10C 0.108(6) 0.030(3) 0.055(4) 0.002(3) 0.040(4) 0.014(3)
C11C 0.140(7) 0.035(3) 0.042(3) 0.001(3) 0.031(4) 0.024(4)
C17C 0.177(9) 0.037(3) 0.025(3) -0.002(2) -0.011(4) 0.037(4)
C18C 0.101(5) 0.035(3) 0.030(3) 0.001(2) -0.005(3) 0.012(3)
C19C 0.070(4) 0.032(3) 0.037(3) 0.002(2) 0.001(3) 0.006(2)
C20C 0.076(4) 0.034(3) 0.047(3) 0.007(2) 0.009(3) 0.003(3)
C21C 0.092(5) 0.026(3) 0.062(4) 0.005(2) 0.018(3) -0.001(3)
C22C 0.078(4) 0.028(3) 0.060(4) -0.008(2) 0.019(3) -0.002(3)
C23C 0.064(4) 0.037(3) 0.042(3) -0.004(2) 0.004(3) 0.007(3)
C24C 0.078(4) 0.031(3) 0.035(3) 0.001(2) 0.000(3) 0.012(3)
C25C 0.143(7) 0.035(3) 0.030(3) -0.005(2) -0.009(3) 0.033(4)
C26C 0.158(8) 0.036(3) 0.025(3) -0.007(2) -0.012(4) 0.041(4)
C27C 0.211(11) 0.039(3) 0.024(3) -0.003(2) -0.008(4) 0.049(5)
C28C 0.139(8) 0.038(3) 0.043(4) -0.008(3) 0.028(4) 0.023(4)
C29C 0.177(12) 0.091(7) 0.054(5) 0.012(4) 0.022(6) -0.035(7)
C30C 0.184(13) 0.090(7) 0.064(6) 0.000(5) 0.000(7) -0.039(7)
C31C 0.178(12) 0.085(6) 0.054(5) -0.022(4) 0.021(6) 0.044(7)
C32C 0.134(11) 0.28(2) 0.048(5) -0.040(8) 0.027(6) 0.058(12)
C33C 0.117(9) 0.256(17) 0.047(5) -0.026(7) 0.023(5) 0.058(10)
C34C 0.206(19) 0.50(4) 0.071(8) 0.068(15) 0.005(10) -0.18(2)
C35C 0.239(16) 0.129(10) 0.048(5) -0.025(5) 0.023(7) 0.052(10)
C36C 0.109(11) 0.74(6) 0.059(7) -0.069(17) 0.015(7) 0.01(2)
C37C 0.100(5) 0.032(3) 0.030(3) 0.002(2) -0.005(3) 0.004(3)
C38C 0.088(6) 0.150(9) 0.038(4) 0.007(4) -0.001(4) 0.033(6)
C39C 0.094(6) 0.159(10) 0.039(4) 0.011(5) -0.008(4) -0.001(6)
C40C 0.113(7) 0.075(5) 0.036(3) 0.013(3) 0.005(4) -0.019(4)
C41C 0.120(8) 0.220(14) 0.039(4) 0.020(6) 0.012(5) -0.092(9)
C42C 0.100(7) 0.152(9) 0.045(4) 0.013(5) 0.008(4) -0.057(7)
C43C 0.087(8) 0.50(4) 0.051(6) 0.017(11) -0.016(5) 0.045(14)
C44C 0.136(9) 0.116(8) 0.036(4) 0.014(4) 0.001(4) -0.021(6)
C45C 0.131(12) 0.56(4) 0.059(7) 0.037(13) -0.001(7) -0.166(19)
C1D 0.122(6) 0.030(3) 0.023(3) 0.001(2) 0.003(3) 0.028(3)
C2D 0.103(5) 0.031(3) 0.024(2) 0.007(2) 0.014(3) 0.030(3)
C3D 0.113(6) 0.036(3) 0.028(3) 0.012(2) 0.024(3) 0.034(3)
C4D 0.091(5) 0.032(3) 0.038(3) 0.015(2) 0.031(3) 0.026(3)
C5D 0.082(4) 0.030(3) 0.047(3) 0.016(2) 0.029(3) 0.018(3)
C6D 0.099(6) 0.039(3) 0.062(4) 0.017(3) 0.039(4) 0.029(3)
C7D 0.102(6) 0.037(3) 0.080(5) 0.014(3) 0.051(5) 0.023(3)
C8D 0.064(4) 0.042(3) 0.091(6) 0.012(3) 0.036(4) 0.013(3)
C9D 0.067(4) 0.032(3) 0.068(4) 0.009(3) 0.024(3) 0.003(3)
C10D 0.065(4) 0.029(3) 0.055(3) 0.012(2) 0.025(3) 0.006(2)
C11D 0.066(4) 0.027(2) 0.043(3) 0.013(2) 0.020(3) 0.005(2)
C12D 0.067(4) 0.034(3) 0.033(3) 0.014(2) 0.017(2) 0.014(2)
C13D 0.069(4) 0.036(3) 0.025(2) 0.0081(19) 0.016(2) 0.013(2)
C14D 0.078(4) 0.028(2) 0.022(2) 0.0039(18) 0.009(2) 0.017(2)
C15D 0.075(4) 0.026(2) 0.022(2) 0.0028(18) -0.001(2) 0.009(2)
C16D 0.054(3) 0.024(2) 0.024(2) 0.0025(17) -0.003(2) 0.001(2)
C17D 0.057(3) 0.024(2) 0.032(2) 0.0036(18) -0.005(2) -0.001(2)
C18D 0.046(3) 0.027(2) 0.039(3) 0.012(2) -0.003(2) -0.006(2)
C19D 0.049(3) 0.034(3) 0.056(3) 0.019(2) -0.010(3) -0.010(2)
C20D 0.043(3) 0.048(3) 0.076(4) 0.027(3) -0.009(3) -0.010(3)
C21D 0.048(4) 0.065(4) 0.102(6) 0.044(5) -0.027(4) -0.016(3)
C22D 0.085(6) 0.060(4) 0.094(6) 0.036(4) -0.051(5) -0.032(4)
C23D 0.094(6) 0.043(3) 0.069(4) 0.020(3) -0.040(4) -0.018(3)
C24D 0.070(4) 0.029(3) 0.053(3) 0.015(2) -0.023(3) -0.014(3)
C25D 0.077(4) 0.024(2) 0.038(3) 0.008(2) -0.017(3) -0.003(2)
C26D 0.100(5) 0.025(2) 0.028(3) -0.001(2) -0.018(3) 0.007(3)
C27D 0.098(5) 0.024(2) 0.026(2) 0.0000(19) -0.003(3) 0.016(3)
C28D 0.045(3) 0.045(3) 0.040(3) 0.010(2) 0.012(2) 0.004(2)
C29D 0.072(4) 0.044(3) 0.042(3) 0.014(2) 0.012(3) 0.013(3)
C30D 0.085(5) 0.068(4) 0.044(3) 0.026(3) 0.015(3) 0.028(4)
C31D 0.042(3) 0.092(5) 0.047(3) -0.002(3) 0.001(3) 0.000(3)
C32D 0.122(8) 0.099(6) 0.054(4) -0.008(4) 0.023(5) -0.062(6)
C33D 0.118(7) 0.069(5) 0.052(4) 0.000(3) 0.027(4) -0.041(5)
C34D 0.232(13) 0.042(4) 0.055(4) 0.009(3) 0.061(6) -0.009(5)
C35D 0.071(5) 0.145(9) 0.049(4) 0.000(5) 0.001(4) 0.010(5)
C36D 0.302(19) 0.076(6) 0.075(6) -0.008(5) 0.067(9) -0.091(9)
C37D 0.032(2) 0.033(2) 0.038(3) 0.005(2) 0.0044(19) 0.0001(19)
C38D 0.027(2) 0.031(2) 0.044(3) 0.004(2) 0.010(2) 0.0044(18)
C39D 0.035(3) 0.030(2) 0.048(3) 0.000(2) 0.013(2) 0.0019(19)
C40D 0.035(3) 0.043(3) 0.040(3) -0.005(2) 0.009(2) -0.002(2)
C41D 0.047(3) 0.043(3) 0.036(3) 0.006(2) 0.006(2) -0.001(2)
C42D 0.047(3) 0.037(3) 0.038(3) 0.005(2) 0.004(2) -0.002(2)
C43D 0.035(3) 0.031(2) 0.048(3) 0.008(2) 0.006(2) 0.003(2)
C44D 0.060(4) 0.056(4) 0.043(3) -0.006(3) 0.007(3) -0.006(3)
C45D 0.086(5) 0.040(3) 0.042(3) 0.011(2) -0.002(3) -0.011(3)
Sb1 0.02550(15) 0.02471(15) 0.02086(14) 0.00236(10) 0.00642(10) 0.00137(11)
Cl1 0.0376(6) 0.0300(5) 0.0272(5) 0.0077(4) 0.0049(4) -0.0024(4)
Cl2 0.0282(5) 0.0328(5) 0.0279(5) 0.0071(4) 0.0035(4) 0.0031(4)
Cl3 0.0359(6) 0.0336(6) 0.0498(7) 0.0147(5) 0.0111(5) -0.0023(5)
Cl4 0.0314(6) 0.0475(7) 0.0347(6) 0.0052(5) -0.0022(5) -0.0007(5)
Cl5 0.0432(6) 0.0356(6) 0.0311(6) -0.0078(5) 0.0109(5) 0.0017(5)
Cl6 0.0382(6) 0.0421(6) 0.0273(5) -0.0017(4) 0.0114(4) 0.0100(5)
Sb2 0.0452(5) 0.0335(4) 0.0351(5) 0.0060(3) 0.0033(3) 0.0044(3)
Sb21 0.085(4) 0.068(2) 0.0469(17) 0.0279(15) 0.001(2) -0.005(2)
Cl7 0.093(2) 0.0419(11) 0.0622(13) -0.0156(9) 0.0132(12) -0.0110(11)
Cl8 0.1027(16) 0.1035(16) 0.0557(10) 0.0218(10) -0.0163(10) -0.0075(13)
Cl9 0.0506(13) 0.0379(10) 0.0517(12) 0.0128(8) 0.0053(11) 0.0149(8)
Cl10 0.0698(10) 0.0471(8) 0.0798(11) 0.0063(8) 0.0311(9) 0.0013(7)
Cl11 0.0846(11) 0.0400(7) 0.0472(8) 0.0078(6) 0.0168(7) 0.0207(7)
Cl12 0.0468(12) 0.0631(15) 0.0838(16) 0.0246(11) 0.0107(10) 0.0067(10)
Sb3 0.0593(3) 0.0479(2) 0.0380(2) 0.00249(16) -0.00460(17) -0.00414(18)
Cl13 0.0926(12) 0.0419(7) 0.0421(7) 0.0014(6) -0.0009(7) 0.0011(7)
Cl14 0.0620(9) 0.0445(7) 0.0536(8) -0.0049(6) -0.0082(7) 0.0010(6)
Cl15 0.0862(13) 0.0749(12) 0.0648(11) 0.0294(9) -0.0041(9) 0.0099(10)
Cl16 0.0597(10) 0.0716(11) 0.0784(12) 0.0205(9) -0.0146(8) -0.0125(8)
Cl17 0.0726(12) 0.0864(13) 0.0660(11) 0.0183(9) 0.0063(9) -0.0136(10)
Cl18 0.1102(17) 0.1137(18) 0.0484(10) -0.0241(10) -0.0215(10) 0.0161(14)
Sb4 0.0758(17) 0.0360(8) 0.0271(7) -0.0006(6) 0.0042(9) -0.0009(11)
Cl19 0.095(5) 0.052(3) 0.037(3) 0.021(3) 0.006(3) 0.005(3)
Cl20 0.101(4) 0.088(4) 0.044(2) 0.020(2) -0.019(3) -0.004(3)
Cl21 0.116(5) 0.045(3) 0.105(5) -0.013(3) -0.021(4) -0.026(3)
Cl22 0.143(6) 0.088(4) 0.031(2) -0.014(2) -0.001(3) 0.010(4)
Cl23 0.075(3) 0.036(2) 0.054(3) 0.0088(18) 0.007(2) -0.013(2)
Cl24 0.073(4) 0.045(4) 0.040(2) 0.0140(19) 0.004(2) -0.012(3)
Sb5 0.063(2) 0.0282(12) 0.0287(12) -0.0015(9) 0.0106(12) -0.0114(12)
Cl25 0.114(10) 0.071(7) 0.106(10) 0.058(7) 0.067(9) 0.033(7)
Cl26 0.094(10) 0.098(10) 0.055(6) 0.038(7) -0.015(6) -0.017(8)
Cl27 0.19(2) 0.076(11) 0.124(15) -0.054(10) -0.005(15) -0.080(14)
Cl28 0.220(19) 0.070(7) 0.081(8) -0.056(7) 0.116(11) -0.093(10)
Cl29 0.059(5) 0.056(5) 0.036(4) -0.006(4) 0.009(4) -0.001(4)
Cl30 0.106(8) 0.042(5) 0.020(4) -0.008(3) -0.005(4) -0.018(5)
Sb6 0.075(2) 0.0367(17) 0.0691(19) 0.0152(12) 0.0164(16) -0.0022(13)
Cl31 0.095(9) 0.099(11) 0.152(15) -0.069(10) -0.077(11) 0.059(9)
Cl32 0.084(8) 0.021(5) 0.158(13) 0.017(5) 0.052(8) -0.008(5)
Cl33 0.066(5) 0.035(4) 0.131(9) 0.007(4) -0.010(5) -0.016(3)
Cl34 0.049(5) 0.110(12) 0.048(5) 0.003(6) 0.001(4) -0.035(6)
Cl35 0.141(13) 0.045(5) 0.217(19) 0.063(9) 0.133(14) 0.033(7)
Cl36 0.069(7) 0.186(15) 0.098(8) 0.059(9) 0.011(6) 0.053(8)
Sb7 0.044(3) 0.0410(18) 0.0274(15) -0.0015(12) -0.0020(15) -0.0026(17)
C1G 0.054(3) 0.040(3) 0.037(3) 0.002(2) 0.006(2) 0.002(2)
Cl1G 0.0605(8) 0.0421(7) 0.0429(7) 0.0024(5) 0.0157(6) 0.0087(6)
Cl2G 0.0637(9) 0.0502(8) 0.0335(6) 0.0018(5) 0.0132(6) 0.0005(6)
Cl3G 0.0557(9) 0.0800(11) 0.0532(9) -0.0082(8) -0.0062(7) 0.0114(8)
C1H 0.034(3) 0.045(3) 0.032(2) 0.006(2) 0.0039(19) -0.003(2)
Cl1H 0.0459(7) 0.0490(7) 0.0318(6) 0.0082(5) 0.0060(5) -0.0034(5)
Cl2H 0.0446(7) 0.0677(9) 0.0349(6) 0.0129(6) -0.0025(5) 0.0018(6)
Cl3H 0.0616(9) 0.0538(8) 0.0547(8) -0.0021(7) 0.0230(7) 0.0017(7)
C1I 0.076(5) 0.060(4) 0.062(4) 0.024(3) 0.004(3) 0.027(3)
Cl1I 0.0728(11) 0.0583(9) 0.0614(10) 0.0119(7) 0.0032(8) 0.0073(8)
Cl2I 0.0930(14) 0.0545(10) 0.0893(14) 0.0208(9) -0.0207(11) 0.0027(9)
Cl3I 0.1039(16) 0.1097(16) 0.0704(12) 0.0412(11) 0.0370(11) 0.0610(14)
C1J 0.064(5) 0.114(7) 0.074(5) 0.007(5) 0.018(4) 0.012(5)
Cl1J 0.0834(13) 0.0761(12) 0.0593(10) 0.0002(8) 0.0122(9) 0.0238(10)
Cl2J 0.0777(14) 0.0691(13) 0.155(2) 0.0033(14) 0.0285(15) 0.0068(10)
Cl3J 0.143(5) 0.130(7) 0.219(11) 0.100(8) -0.083(6) -0.016(5)
C1K 0.091(5) 0.041(3) 0.044(3) 0.003(3) -0.006(3) 0.008(3)
Cl1K 0.1139(15) 0.0454(8) 0.0499(9) 0.0142(7) -0.0036(9) 0.0077(9)
Cl2K 0.211(3) 0.0572(11) 0.0367(8) -0.0009(7) 0.0123(12) 0.0029(14)
Cl3K 0.1206(18) 0.0535(10) 0.0677(11) 0.0013(8) -0.0017(11) -0.0182(10)
C1L 0.086(5) 0.062(4) 0.063(4) 0.001(3) 0.025(4) -0.010(4)
Cl1L 0.0506(9) 0.0892(12) 0.0557(9) -0.0091(8) 0.0044(7) 0.0040(8)
Cl2L 0.0674(11) 0.0911(14) 0.0813(13) 0.0419(11) 0.0091(9) 0.0061(10)
Cl3L 0.0935(16) 0.136(2) 0.0631(12) -0.0010(12) 0.0307(11) -0.0105(14)
C1M 0.056(4) 0.063(4) 0.064(4) 0.008(3) 0.003(3) 0.001(3)
Cl1M 0.0683(11) 0.0830(12) 0.0609(10) 0.0211(9) 0.0164(8) 0.0243(9)
Cl2M 0.0601(10) 0.0702(11) 0.0729(11) 0.0088(9) 0.0157(8) 0.0093(8)
Cl3M 0.0615(10) 0.0674(10) 0.0701(11) 0.0075(8) -0.0043(8) 0.0136(8)
C1N 0.073(5) 0.058(4) 0.079(5) 0.019(4) 0.013(4) -0.005(3)
Cl1N 0.0810(12) 0.0535(9) 0.0780(12) -0.0016(8) -0.0006(9) 0.0171(8)
Cl2N 0.0849(14) 0.0653(12) 0.137(2) 0.0214(12) 0.0275(14) 0.0277(10)
Cl3N 0.0770(13) 0.1177(18) 0.0712(12) 0.0291(12) 0.0083(10) -0.0139(12)
C1O 0.095(6) 0.130(8) 0.045(4) -0.010(4) 0.012(4) -0.012(6)
Cl1O 0.0911(14) 0.0705(12) 0.0775(13) 0.0143(10) -0.0061(10) 0.0034(10)
Cl2O 0.137(2) 0.1058(19) 0.1070(19) 0.0497(16) 0.0243(17) 0.0463(17)
Cl3O 0.085(2) 0.304(6) 0.210(4) -0.163(5) -0.036(2) 0.054(3)
Cl1P 0.188(8) 0.183(7) 0.071(3) -0.039(4) 0.029(4) -0.042(6)
Cl2P 0.166(7) 0.134(5) 0.116(5) 0.018(4) 0.032(5) 0.014(5)
Cl3P 0.105(4) 0.183(6) 0.0403(19) 0.022(3) -0.006(2) -0.002(4)
C1E 0.127(11) 0.134(12) 0.210(18) -0.013(11) 0.083(12) -0.039(9)
C2E 0.21(3) 0.151(18) 0.50(5) -0.11(3) -0.10(3) 0.091(18)
C3E 0.124(11) 0.31(2) 0.130(11) 0.138(15) -0.039(9) -0.078(13)
Cl1Q 0.119(6) 0.141(7) 0.100(5) -0.008(5) 0.031(4) -0.015(5)
Cl2Q 0.299(14) 0.074(4) 0.080(4) 0.007(3) -0.022(6) 0.029(6)
Cl3Q 0.084(4) 0.097(5) 0.134(6) -0.010(4) 0.003(4) 0.005(3)
Cl1R 0.075(4) 0.147(8) 0.111(6) -0.004(5) 0.021(4) 0.008(5)
Cl2R 0.110(7) 0.275(17) 0.173(10) 0.123(11) 0.002(6) 0.000(8)
Cl3R 0.094(5) 0.132(6) 0.174(8) -0.053(6) -0.010(5) -0.009(4)
Cl1S 0.114(9) 0.062(6) 0.099(9) 0.019(6) 0.039(8) 0.011(6)
Cl2S 0.121(10) 0.047(5) 0.144(12) 0.021(6) -0.002(9) -0.001(6)
Cl3S 0.112(8) 0.069(6) 0.059(5) 0.000(4) -0.001(5) 0.020(5)
Cl1T 0.111(8) 0.059(5) 0.167(11) 0.019(6) -0.005(7) -0.022(5)
Cl2T 0.48(4) 0.126(12) 0.069(7) -0.009(7) 0.019(14) -0.128(19)
Cl3T 0.188(18) 0.21(2) 0.171(17) 0.058(15) -0.004(13) -0.089(16)
 
_geom_special_details
;
 All esds (except the esd in the dihedral angle between two l.s. planes)
 are estimated using the full covariance matrix.  The cell esds are taken
 into account individually in the estimation of esds in distances, angles
 and torsion angles; correlations between esds in cell parameters are only
 used when they are defined by crystal symmetry.  An approximate (isotropic)
 treatment of cell esds is used for estimating esds involving l.s. planes.
;
 
loop_
 _geom_bond_atom_site_label_1
 _geom_bond_atom_site_label_2
 _geom_bond_distance
 _geom_bond_site_symmetry_2
 _geom_bond_publ_flag
C1A C27A 1.404(6) . ?
C1A C2A 1.433(6) . ?
C1A C1B 1.462(6) . ?
C2A C3A 1.409(7) . ?
C2A C14A 1.444(6) . ?
C3A C4A 1.369(6) . ?
C3A H3A 0.9500 . ?
C4A C12A 1.440(6) . ?
C4A C5A 1.479(6) . ?
C5A C6A 1.371(7) . ?
C5A C10A 1.418(6) . ?
C6A C7A 1.414(7) . ?
C6A H6A 0.9500 . ?
C7A C8A 1.376(8) . ?
C7A H7A 0.9500 . ?
C8A C9A 1.390(8) . ?
C8A H8A 0.9500 . ?
C9A C10A 1.390(7) . ?
C9A H9A 0.9500 . ?
C10A C11A 1.459(7) . ?
C11A C12A 1.408(6) . ?
C11A C28A 1.484(6) . ?
C12A C13A 1.418(7) . ?
C13A C14A 1.374(6) . ?
C13A H13A 0.9500 . ?
C14A C15A 1.459(6) . ?
C15A C16A 1.371(6) . ?
C15A C27A 1.443(6) . ?
C16A C17A 1.419(6) . ?
C16A H16A 0.9500 . ?
C17A C18A 1.398(6) . ?
C17A C25A 1.455(6) . ?
C18A C19A 1.467(6) . ?
C18A C37A 1.477(6) . ?
C19A C20A 1.388(7) . ?
C19A C24A 1.414(6) . ?
C20A C21A 1.404(7) . ?
C20A H20A 0.9500 . ?
C21A C22A 1.375(8) . ?
C21A H21A 0.9500 . ?
C22A C23A 1.400(7) . ?
C22A H22A 0.9500 . ?
C23A C24A 1.379(6) . ?
C23A H23A 0.9500 . ?
C24A C25A 1.481(6) . ?
C25A C26A 1.360(6) . ?
C26A C27A 1.431(6) . ?
C26A H26A 0.9500 . ?
C28A C29A 1.397(7) . ?
C28A C33A 1.412(7) . ?
C29A C30A 1.399(7) . ?
C29A C34A 1.505(7) . ?
C30A C31A 1.385(7) . ?
C30A H30A 0.9500 . ?
C31A C32A 1.392(8) . ?
C31A C35A 1.504(7) . ?
C32A C33A 1.390(7) . ?
C32A H32A 0.9500 . ?
C33A C36A 1.510(7) . ?
C34A H34A 0.9800 . ?
C34A H34B 0.9800 . ?
C34A H34C 0.9800 . ?
C35A H35A 0.9800 . ?
C35A H35B 0.9800 . ?
C35A H35C 0.9800 . ?
C36A H36A 0.9800 . ?
C36A H36B 0.9800 . ?
C36A H36C 0.9800 . ?
C37A C42A 1.395(6) . ?
C37A C38A 1.406(7) . ?
C38A C39A 1.398(7) . ?
C38A C43A 1.503(7) . ?
C39A C40A 1.390(7) . ?
C39A H39A 0.9500 . ?
C40A C41A 1.384(7) . ?
C40A C44A 1.515(7) . ?
C41A C42A 1.401(7) . ?
C41A H41A 0.9500 . ?
C42A C45A 1.504(7) . ?
C43A H43A 0.9800 . ?
C43A H43B 0.9800 . ?
C43A H43C 0.9800 . ?
C44A H44A 0.9800 . ?
C44A H44B 0.9800 . ?
C44A H44C 0.9800 . ?
C45A H45A 0.9800 . ?
C45A H45B 0.9800 . ?
C45A H45C 0.9800 . ?
C1B C27B 1.415(6) . ?
C1B C2B 1.427(6) . ?
C2B C3B 1.417(6) . ?
C2B C14B 1.449(6) . ?
C3B C4B 1.373(6) . ?
C3B H3B 0.9500 . ?
C4B C12B 1.450(6) . ?
C4B C5B 1.468(7) . ?
C5B C6B 1.383(7) . ?
C5B C10B 1.412(7) . ?
C6B C7B 1.401(7) . ?
C6B H6B 0.9500 . ?
C7B C8B 1.400(8) . ?
C7B H7B 0.9500 . ?
C8B C9B 1.381(9) . ?
C8B H8B 0.9500 . ?
C9B C10B 1.384(7) . ?
C9B H9B 0.9500 . ?
C10B C11B 1.452(7) . ?
C11B C12B 1.397(7) . ?
C11B C28B 1.489(7) . ?
C12B C13B 1.414(7) . ?
C13B C14B 1.356(7) . ?
C13B H13B 0.9500 . ?
C14B C15B 1.462(7) . ?
C15B C16B 1.355(7) . ?
C15B C27B 1.449(7) . ?
C16B C17B 1.416(8) . ?
C16B H16B 0.9500 . ?
C17B C18B 1.389(7) . ?
C17B C25B 1.442(8) . ?
C18B C19B 1.440(9) . ?
C18B C37B 1.496(8) . ?
C19B C20B 1.402(9) . ?
C19B C24B 1.421(8) . ?
C20B C21B 1.385(12) . ?
C20B H20B 0.9500 . ?
C21B C22B 1.381(12) . ?
C21B H21B 0.9500 . ?
C22B C23B 1.397(9) . ?
C22B H22B 0.9500 . ?
C23B C24B 1.373(9) . ?
C23B H23B 0.9500 . ?
C24B C25B 1.465(7) . ?
C25B C26B 1.379(7) . ?
C26B C27B 1.420(7) . ?
C26B H26B 0.9500 . ?
C28B C29B 1.399(9) . ?
C28B C33B 1.405(9) . ?
C29B C30B 1.406(8) . ?
C29B C34B 1.498(11) . ?
C30B C31B 1.379(11) . ?
C30B H30B 0.9500 . ?
C31B C32B 1.402(10) . ?
C31B C35B 1.522(8) . ?
C32B C33B 1.395(8) . ?
C32B H32B 0.9500 . ?
C33B C36B 1.497(10) . ?
C34B H34D 0.9800 . ?
C34B H34E 0.9800 . ?
C34B H34F 0.9800 . ?
C35B H35D 0.9800 . ?
C35B H35E 0.9800 . ?
C35B H35F 0.9800 . ?
C36B H36D 0.9800 . ?
C36B H36E 0.9800 . ?
C36B H36F 0.9800 . ?
C37B C42B 1.369(11) . ?
C37B C38B 1.396(9) . ?
C38B C39B 1.400(11) . ?
C38B C43B 1.493(14) . ?
C39B C40B 1.349(12) . ?
C39B H39B 0.9500 . ?
C40B C41B 1.368(11) . ?
C40B C44B 1.516(10) . ?
C41B C42B 1.392(10) . ?
C41B H41B 0.9500 . ?
C42B C45B 1.516(12) . ?
C43B H43D 0.9800 . ?
C43B H43E 0.9800 . ?
C43B H43F 0.9800 . ?
C44B H44D 0.9800 . ?
C44B H44E 0.9800 . ?
C44B H44F 0.9800 . ?
C45B H45D 0.9800 . ?
C45B H45E 0.9800 . ?
C45B H45F 0.9800 . ?
C1C C27C 1.407(8) . ?
C1C C2C 1.413(8) . ?
C1C C1D 1.465(8) . ?
C2C C3C 1.420(8) . ?
C2C C14X 1.496(12) . ?
C2C C14C 1.497(12) . ?
C3C C4C 1.371(9) . ?
C3C H3C 0.9500 . ?
C4C C12C 1.437(12) . ?
C4C C5C 1.471(8) . ?
C4C C12X 1.526(12) . ?
C5C C6C 1.371(9) . ?
C5C C10C 1.407(9) . ?
C6C C7C 1.388(9) . ?
C6C H6C 0.9500 . ?
C7C C8C 1.382(12) . ?
C7C H7C 0.9500 . ?
C8C C9C 1.394(11) . ?
C8C H8C 0.9500 . ?
C9C C10C 1.382(8) . ?
C9C H9C 0.9500 . ?
C10C C11C 1.467(9) . ?
C11C C12X 1.364(11) . ?
C11C C28C 1.471(9) . ?
C11C C12C 1.496(13) . ?
C12C C13C 1.567(15) . ?
C13C C14C 1.358(15) . ?
C13C H13C 0.9500 . ?
C14C C15C 1.488(15) . ?
C15C C16C 1.359(15) . ?
C15C C27C 1.497(12) . ?
C16C C17C 1.495(13) . ?
C16C H16C 0.9500 . ?
C12X C13X 1.588(15) . ?
C13X C14X 1.360(15) . ?
C13X H13X 0.9500 . ?
C14X C15X 1.464(14) . ?
C15X C16X 1.370(14) . ?
C15X C27C 1.490(12) . ?
C16X C17C 1.438(11) . ?
C16X H16X 0.9500 . ?
C17C C18C 1.389(8) . ?
C17C C25C 1.459(8) . ?
C18C C19C 1.466(8) . ?
C18C C37C 1.474(8) . ?
C19C C20C 1.387(8) . ?
C19C C24C 1.406(8) . ?
C20C C21C 1.383(9) . ?
C20C H20C 0.9500 . ?
C21C C22C 1.380(10) . ?
C21C H21C 0.9500 . ?
C22C C23C 1.405(8) . ?
C22C H22C 0.9500 . ?
C23C C24C 1.369(8) . ?
C23C H23C 0.9500 . ?
C24C C25C 1.472(8) . ?
C25C C26C 1.351(9) . ?
C26C C27C 1.431(8) . ?
C26C H26C 0.9500 . ?
C28C C29C 1.383(15) . ?
C28C C33C 1.398(15) . ?
C29C C30C 1.389(13) . ?
C29C C34C 1.465(18) . ?
C30C C31C 1.386(17) . ?
C30C H30C 0.9500 . ?
C31C C32C 1.355(19) . ?
C31C C35C 1.549(12) . ?
C32C C33C 1.379(13) . ?
C32C H32C 0.9500 . ?
C33C C36C 1.50(2) . ?
C34C H34G 0.9800 . ?
C34C H34H 0.9800 . ?
C34C H34I 0.9800 . ?
C35C H35G 0.9800 . ?
C35C H35H 0.9800 . ?
C35C H35I 0.9800 . ?
C36C H36G 0.9800 . ?
C36C H36H 0.9800 . ?
C36C H36I 0.9800 . ?
C37C C42C 1.346(11) . ?
C37C C38C 1.383(12) . ?
C38C C39C 1.405(10) . ?
C38C C43C 1.486(16) . ?
C39C C40C 1.378(13) . ?
C39C H39D 0.9500 . ?
C40C C41C 1.334(13) . ?
C40C C44C 1.529(9) . ?
C41C C42C 1.388(11) . ?
C41C H41C 0.9500 . ?
C42C C45C 1.512(15) . ?
C43C H43G 0.9800 . ?
C43C H43H 0.9800 . ?
C43C H43I 0.9800 . ?
C44C H44G 0.9800 . ?
C44C H44H 0.9800 . ?
C44C H44I 0.9800 . ?
C45C H45G 0.9800 . ?
C45C H45H 0.9800 . ?
C45C H45I 0.9800 . ?
C1D C2D 1.400(10) . ?
C1D C27D 1.438(9) . ?
C2D C3D 1.422(10) . ?
C2D C14D 1.457(7) . ?
C3D C4D 1.362(10) . ?
C3D H3D 0.9500 . ?
C4D C12D 1.461(7) . ?
C4D C5D 1.464(10) . ?
C5D C6D 1.371(8) . ?
C5D C10D 1.425(9) . ?
C6D C7D 1.395(12) . ?
C6D H6D 0.9500 . ?
C7D C8D 1.371(12) . ?
C7D H7D 0.9500 . ?
C8D C9D 1.401(9) . ?
C8D H8D 0.9500 . ?
C9D C10D 1.369(10) . ?
C9D H9D 0.9500 . ?
C10D C11D 1.469(8) . ?
C11D C12D 1.383(9) . ?
C11D C28D 1.488(8) . ?
C12D C13D 1.420(8) . ?
C13D C14D 1.364(8) . ?
C13D H13D 0.9500 . ?
C14D C15D 1.451(9) . ?
C15D C16D 1.366(7) . ?
C15D C27D 1.443(7) . ?
C16D C17D 1.425(8) . ?
C16D H16D 0.9500 . ?
C17D C18D 1.385(8) . ?
C17D C25D 1.438(7) . ?
C18D C19D 1.470(8) . ?
C18D C37D 1.481(7) . ?
C19D C20D 1.392(9) . ?
C19D C24D 1.410(9) . ?
C20D C21D 1.418(10) . ?
C20D H20D 0.9500 . ?
C21D C22D 1.336(13) . ?
C21D H21D 0.9500 . ?
C22D C23D 1.413(13) . ?
C22D H22D 0.9500 . ?
C23D C24D 1.376(9) . ?
C23D H23D 0.9500 . ?
C24D C25D 1.475(9) . ?
C25D C26D 1.364(9) . ?
C26D C27D 1.405(10) . ?
C26D H26D 0.9500 . ?
C28D C33D 1.383(9) . ?
C28D C29D 1.394(8) . ?
C29D C30D 1.400(9) . ?
C29D C34D 1.501(11) . ?
C30D C31D 1.368(11) . ?
C30D H30D 0.9500 . ?
C31D C32D 1.369(11) . ?
C31D C35D 1.519(10) . ?
C32D C33D 1.372(11) . ?
C32D H32D 0.9500 . ?
C33D C36D 1.505(11) . ?
C34D H34J 0.9800 . ?
C34D H34K 0.9800 . ?
C34D H34L 0.9800 . ?
C35D H35J 0.9800 . ?
C35D H35K 0.9800 . ?
C35D H35L 0.9800 . ?
C36D H36J 0.9800 . ?
C36D H36K 0.9800 . ?
C36D H36L 0.9800 . ?
C37D C42D 1.402(7) . ?
C37D C38D 1.410(7) . ?
C38D C39D 1.390(7) . ?
C38D C43D 1.509(7) . ?
C39D C40D 1.388(8) . ?
C39D H39E 0.9500 . ?
C40D C41D 1.390(8) . ?
C40D C44D 1.507(8) . ?
C41D C42D 1.401(8) . ?
C41D H41D 0.9500 . ?
C42D C45D 1.513(8) . ?
C43D H43J 0.9800 . ?
C43D H43K 0.9800 . ?
C43D H43L 0.9800 . ?
C44D H44J 0.9800 . ?
C44D H44K 0.9800 . ?
C44D H44L 0.9800 . ?
C45D H45J 0.9800 . ?
C45D H45K 0.9800 . ?
C45D H45L 0.9800 . ?
Sb1 Cl4 2.3595(13) . ?
Sb1 Cl3 2.3621(12) . ?
Sb1 Cl6 2.3642(12) . ?
Sb1 Cl5 2.3699(12) . ?
Sb1 Cl1 2.3781(12) . ?
Sb1 Cl2 2.3896(12) . ?
Sb2 Cl91 1.987(11) . ?
Sb2 Cl71 2.328(12) . ?
Sb2 Cl10 2.330(2) . ?
Sb2 Cl12 2.359(3) . ?
Sb2 Cl7 2.369(2) . ?
Sb2 Cl9 2.370(2) . ?
Sb2 Cl11 2.3893(19) . ?
Sb2 Cl8 2.397(3) . ?
Sb2 Cl02 2.648(15) . ?
Sb21 Cl8 1.985(8) . ?
Sb21 Cl12 2.194(8) . ?
Sb21 Cl71 2.279(14) . ?
Sb21 Cl11 2.356(6) . ?
Sb21 Cl91 2.385(11) . ?
Sb21 Cl02 2.390(15) . ?
Sb21 Cl7 2.505(7) . ?
Sb21 Cl10 2.582(9) . ?
Sb21 Cl9 2.799(7) . ?
Cl7 Cl71 0.937(14) . ?
Cl9 Cl91 0.586(10) . ?
Cl12 Cl02 0.705(16) . ?
Sb3 Cl18 2.3519(19) . ?
Sb3 Cl15 2.3563(19) . ?
Sb3 Cl17 2.365(2) . ?
Sb3 Cl16 2.3745(19) . ?
Sb3 Cl13 2.3755(16) . ?
Sb3 Cl14 2.3800(17) . ?
Sb4 Cl21 2.336(5) . ?
Sb4 Cl22 2.341(6) . ?
Sb4 Cl19 2.356(6) . ?
Sb4 Cl20 2.358(5) . ?
Sb4 Cl23 2.389(5) . ?
Sb4 Cl24 2.413(6) . ?
Sb5 Cl28 2.339(8) . ?
Sb5 Cl27 2.339(8) . ?
Sb5 Cl25 2.344(8) . ?
Sb5 Cl29 2.360(7) . ?
Sb5 Cl26 2.370(7) . ?
Sb5 Cl30 2.421(7) . ?
Sb6 Cl33 2.345(7) . ?
Sb6 Cl31 2.356(8) . ?
Sb6 Cl32 2.357(8) . ?
Sb6 Cl34 2.359(8) . ?
Sb6 Cl35 2.373(7) . ?
Sb6 Cl36 2.384(7) . ?
Sb7 Cl39 2.335(9) . ?
Sb7 Cl40 2.342(9) . ?
Sb7 Cl37 2.358(9) . ?
Sb7 Cl38 2.358(9) . ?
Sb7 Cl41 2.374(8) . ?
Sb7 Cl42 2.406(9) . ?
Sb8 Cl45 2.337(9) . ?
Sb8 Cl46 2.339(9) . ?
Sb8 Cl43 2.350(9) . ?
Sb8 Cl44 2.363(9) . ?
Sb8 Cl47 2.370(8) . ?
Sb8 Cl48 2.414(9) . ?
Sb9 Cl51 2.342(9) . ?
Sb9 Cl52 2.347(9) . ?
Sb9 Cl49 2.354(9) . ?
Sb9 Cl50 2.358(9) . ?
Sb9 Cl53 2.373(9) . ?
Sb9 Cl54 2.403(9) . ?
C1G Cl3G 1.733(4) . ?
C1G Cl2G 1.736(4) . ?
C1G Cl1G 1.744(4) . ?
C1G D1G 1.0000 . ?
C1H Cl1H 1.758(5) . ?
C1H Cl2H 1.767(5) . ?
C1H Cl3H 1.771(5) . ?
C1H D1H 1.0000 . ?
C1I Cl2I 1.742(8) . ?
C1I Cl3I 1.763(7) . ?
C1I Cl1I 1.770(8) . ?
C1I D1ZI 1.0000 . ?
C1J Cl3J 1.591(11) . ?
C1J Cl1J 1.745(10) . ?
C1J Cl2J 1.760(10) . ?
C1J Cl4J 1.941(12) . ?
C1J D1J 0.9999 . ?
Cl3J Cl4J 0.867(16) . ?
C1K Cl3K 1.723(7) . ?
C1K Cl2K 1.742(7) . ?
C1K Cl1K 1.753(6) . ?
C1K D1K 1.0000 . ?
C1L Cl3L 1.739(8) . ?
C1L Cl1L 1.739(8) . ?
C1L Cl2L 1.790(9) . ?
C1L D1L 1.0000 . ?
C1M Cl2M 1.756(7) . ?
C1M Cl3M 1.762(7) . ?
C1M Cl1M 1.772(7) . ?
C1M D1M 1.0000 . ?
C1N Cl1N 1.744(9) . ?
C1N Cl2N 1.746(8) . ?
C1N Cl3N 1.762(9) . ?
C1N D1N 1.0000 . ?
C1O Cl3O 1.720(10) . ?
C1O Cl1O 1.763(11) . ?
C1O Cl2O 1.765(11) . ?
C1O D1O 1.0000 . ?
C1P Cl2P 1.744(9) . ?
C1P Cl1P 1.759(9) . ?
C1P Cl3P 1.761(9) . ?
C1P D1P 1.0000 . ?
C1E C2E 1.551(10) . ?
C1E H1E1 0.9800 . ?
C1E H1E2 0.9800 . ?
C1E H1E3 0.9800 . ?
C2E C3E 1.523(9) . ?
C2E H2E1 0.9900 . ?
C2E H2E2 0.9900 . ?
C3E C3E 1.533(10) 2_666 ?
C3E H3E1 0.9900 . ?
C3E H3E2 0.9900 . ?
C1Q Cl3Q 1.717(5) . ?
C1Q Cl2Q 1.718(5) . ?
C1Q Cl1Q 1.721(5) . ?
C1Q D1Q 1.0000 . ?
C1R Cl3R 1.716(5) . ?
C1R Cl2R 1.719(5) . ?
C1R Cl1R 1.722(5) . ?
C1R D1R 1.0000 . ?
C1S Cl3S 1.715(5) . ?
C1S Cl2S 1.719(5) . ?
C1S Cl1S 1.720(5) . ?
C1S D1S 1.0000 . ?
C1T Cl3T 1.718(5) . ?
C1T Cl2T 1.721(5) . ?
C1T Cl1T 1.725(5) . ?
C1T D1T 1.0000 . ?
C1U Cl3U 1.728(4) . ?
C1U Cl2U 1.730(4) . ?
C1U Cl1U 1.733(4) . ?
C1U D1U 1.0000 . ?
C1V C2V 1.480(10) . ?
C1V H1V1 0.9800 . ?
C1V H1V2 0.9800 . ?
C1V H1V3 0.9800 . ?
C2V C3V 1.503(10) . ?
C2V H2V1 0.9900 . ?
C2V H2V2 0.9900 . ?
C3V C4V 1.481(10) . ?
C3V H3V1 0.9900 . ?
C3V H3V2 0.9900 . ?
C4V C5V 1.514(10) . ?
C4V H4V1 0.9900 . ?
C4V H4V2 0.9900 . ?
C5V C6V 1.510(10) . ?
C5V H5V1 0.9900 . ?
C5V H5V2 0.9900 . ?
C6V H6V1 0.9800 . ?
C6V H6V2 0.9800 . ?
C6V H6V3 0.9800 . ?
C1W Cl3W 1.664(5) . ?
C1W Cl2W 1.666(5) . ?
C1W Cl1W 1.670(5) . ?
C1W D1W 1.0000 . ?
 
loop_
 _geom_angle_atom_site_label_1
 _geom_angle_atom_site_label_2
 _geom_angle_atom_site_label_3
 _geom_angle
 _geom_angle_site_symmetry_1
 _geom_angle_site_symmetry_3
 _geom_angle_publ_flag
C27A C1A C2A 108.4(4) . . ?
C27A C1A C1B 125.9(4) . . ?
C2A C1A C1B 125.8(4) . . ?
C3A C2A C1A 129.4(4) . . ?
C3A C2A C14A 122.1(4) . . ?
C1A C2A C14A 108.4(4) . . ?
C4A C3A C2A 116.6(4) . . ?
C4A C3A H3A 121.7 . . ?
C2A C3A H3A 121.7 . . ?
C3A C4A C12A 122.0(4) . . ?
C3A C4A C5A 130.6(4) . . ?
C12A C4A C5A 107.4(4) . . ?
C6A C5A C10A 121.5(4) . . ?
C6A C5A C4A 131.6(4) . . ?
C10A C5A C4A 106.9(4) . . ?
C5A C6A C7A 117.1(5) . . ?
C5A C6A H6A 121.4 . . ?
C7A C6A H6A 121.4 . . ?
C8A C7A C6A 121.7(5) . . ?
C8A C7A H7A 119.1 . . ?
C6A C7A H7A 119.1 . . ?
C7A C8A C9A 121.0(5) . . ?
C7A C8A H8A 119.5 . . ?
C9A C8A H8A 119.5 . . ?
C8A C9A C10A 118.3(5) . . ?
C8A C9A H9A 120.8 . . ?
C10A C9A H9A 120.8 . . ?
C9A C10A C5A 120.3(4) . . ?
C9A C10A C11A 130.9(4) . . ?
C5A C10A C11A 108.8(4) . . ?
C12A C11A C10A 108.1(4) . . ?
C12A C11A C28A 128.8(4) . . ?
C10A C11A C28A 122.9(4) . . ?
C11A C12A C13A 130.0(4) . . ?
C11A C12A C4A 108.9(4) . . ?
C13A C12A C4A 121.1(4) . . ?
C14A C13A C12A 117.2(4) . . ?
C14A C13A H13A 121.4 . . ?
C12A C13A H13A 121.4 . . ?
C13A C14A C2A 120.9(4) . . ?
C13A C14A C15A 132.1(4) . . ?
C2A C14A C15A 106.9(4) . . ?
C16A C15A C27A 121.3(4) . . ?
C16A C15A C14A 131.7(4) . . ?
C27A C15A C14A 107.0(4) . . ?
C15A C16A C17A 117.4(4) . . ?
C15A C16A H16A 121.3 . . ?
C17A C16A H16A 121.3 . . ?
C18A C17A C16A 129.4(4) . . ?
C18A C17A C25A 109.2(4) . . ?
C16A C17A C25A 121.3(4) . . ?
C17A C18A C19A 108.0(4) . . ?
C17A C18A C37A 125.0(4) . . ?
C19A C18A C37A 126.9(4) . . ?
C20A C19A C24A 120.5(4) . . ?
C20A C19A C18A 130.6(4) . . ?
C24A C19A C18A 108.9(4) . . ?
C19A C20A C21A 118.1(5) . . ?
C19A C20A H20A 121.0 . . ?
C21A C20A H20A 121.0 . . ?
C22A C21A C20A 121.0(5) . . ?
C22A C21A H21A 119.5 . . ?
C20A C21A H21A 119.5 . . ?
C21A C22A C23A 121.5(5) . . ?
C21A C22A H22A 119.3 . . ?
C23A C22A H22A 119.3 . . ?
C24A C23A C22A 118.0(5) . . ?
C24A C23A H23A 121.0 . . ?
C22A C23A H23A 121.0 . . ?
C23A C24A C19A 121.0(4) . . ?
C23A C24A C25A 131.8(4) . . ?
C19A C24A C25A 107.2(4) . . ?
C26A C25A C17A 121.3(4) . . ?
C26A C25A C24A 132.0(4) . . ?
C17A C25A C24A 106.7(4) . . ?
C25A C26A C27A 117.4(4) . . ?
C25A C26A H26A 121.3 . . ?
C27A C26A H26A 121.3 . . ?
C1A C27A C26A 129.3(4) . . ?
C1A C27A C15A 109.3(4) . . ?
C26A C27A C15A 121.3(4) . . ?
C29A C28A C33A 120.7(4) . . ?
C29A C28A C11A 119.3(4) . . ?
C33A C28A C11A 119.6(4) . . ?
C28A C29A C30A 118.1(4) . . ?
C28A C29A C34A 121.7(4) . . ?
C30A C29A C34A 120.1(4) . . ?
C31A C30A C29A 122.7(5) . . ?
C31A C30A H30A 118.6 . . ?
C29A C30A H30A 118.6 . . ?
C30A C31A C32A 117.6(4) . . ?
C30A C31A C35A 120.8(5) . . ?
C32A C31A C35A 121.6(5) . . ?
C33A C32A C31A 122.3(4) . . ?
C33A C32A H32A 118.8 . . ?
C31A C32A H32A 118.8 . . ?
C32A C33A C28A 118.4(5) . . ?
C32A C33A C36A 119.5(4) . . ?
C28A C33A C36A 122.1(4) . . ?
C29A C34A H34A 109.5 . . ?
C29A C34A H34B 109.5 . . ?
H34A C34A H34B 109.5 . . ?
C29A C34A H34C 109.5 . . ?
H34A C34A H34C 109.5 . . ?
H34B C34A H34C 109.5 . . ?
C31A C35A H35A 109.5 . . ?
C31A C35A H35B 109.5 . . ?
H35A C35A H35B 109.5 . . ?
C31A C35A H35C 109.5 . . ?
H35A C35A H35C 109.5 . . ?
H35B C35A H35C 109.5 . . ?
C33A C36A H36A 109.5 . . ?
C33A C36A H36B 109.5 . . ?
H36A C36A H36B 109.5 . . ?
C33A C36A H36C 109.5 . . ?
H36A C36A H36C 109.5 . . ?
H36B C36A H36C 109.5 . . ?
C42A C37A C38A 120.6(4) . . ?
C42A C37A C18A 120.7(4) . . ?
C38A C37A C18A 118.7(4) . . ?
C39A C38A C37A 118.3(4) . . ?
C39A C38A C43A 120.1(4) . . ?
C37A C38A C43A 121.6(4) . . ?
C40A C39A C38A 122.2(5) . . ?
C40A C39A H39A 118.9 . . ?
C38A C39A H39A 118.9 . . ?
C41A C40A C39A 118.2(4) . . ?
C41A C40A C44A 121.8(4) . . ?
C39A C40A C44A 120.0(5) . . ?
C40A C41A C42A 121.8(4) . . ?
C40A C41A H41A 119.1 . . ?
C42A C41A H41A 119.1 . . ?
C37A C42A C41A 118.9(4) . . ?
C37A C42A C45A 121.1(4) . . ?
C41A C42A C45A 120.0(4) . . ?
C38A C43A H43A 109.5 . . ?
C38A C43A H43B 109.5 . . ?
H43A C43A H43B 109.5 . . ?
C38A C43A H43C 109.5 . . ?
H43A C43A H43C 109.5 . . ?
H43B C43A H43C 109.5 . . ?
C40A C44A H44A 109.5 . . ?
C40A C44A H44B 109.5 . . ?
H44A C44A H44B 109.5 . . ?
C40A C44A H44C 109.5 . . ?
H44A C44A H44C 109.5 . . ?
H44B C44A H44C 109.5 . . ?
C42A C45A H45A 109.5 . . ?
C42A C45A H45B 109.5 . . ?
H45A C45A H45B 109.5 . . ?
C42A C45A H45C 109.5 . . ?
H45A C45A H45C 109.5 . . ?
H45B C45A H45C 109.5 . . ?
C27B C1B C2B 108.7(4) . . ?
C27B C1B C1A 125.6(4) . . ?
C2B C1B C1A 125.7(4) . . ?
C3B C2B C1B 130.2(4) . . ?
C3B C2B C14B 121.4(4) . . ?
C1B C2B C14B 108.4(4) . . ?
C4B C3B C2B 117.1(4) . . ?
C4B C3B H3B 121.4 . . ?
C2B C3B H3B 121.4 . . ?
C3B C4B C12B 120.9(4) . . ?
C3B C4B C5B 132.3(4) . . ?
C12B C4B C5B 106.8(4) . . ?
C6B C5B C10B 120.6(4) . . ?
C6B C5B C4B 132.0(4) . . ?
C10B C5B C4B 107.3(4) . . ?
C5B C6B C7B 117.9(4) . . ?
C5B C6B H6B 121.0 . . ?
C7B C6B H6B 121.0 . . ?
C8B C7B C6B 121.2(5) . . ?
C8B C7B H7B 119.4 . . ?
C6B C7B H7B 119.4 . . ?
C9B C8B C7B 120.6(5) . . ?
C9B C8B H8B 119.7 . . ?
C7B C8B H8B 119.7 . . ?
C8B C9B C10B 118.8(5) . . ?
C8B C9B H9B 120.6 . . ?
C10B C9B H9B 120.6 . . ?
C9B C10B C5B 120.8(5) . . ?
C9B C10B C11B 130.4(5) . . ?
C5B C10B C11B 108.8(4) . . ?
C12B C11B C10B 108.2(4) . . ?
C12B C11B C28B 125.5(5) . . ?
C10B C11B C28B 126.3(5) . . ?
C11B C12B C13B 129.4(4) . . ?
C11B C12B C4B 108.9(4) . . ?
C13B C12B C4B 121.6(4) . . ?
C14B C13B C12B 117.4(4) . . ?
C14B C13B H13B 121.3 . . ?
C12B C13B H13B 121.3 . . ?
C13B C14B C2B 121.5(4) . . ?
C13B C14B C15B 131.4(4) . . ?
C2B C14B C15B 107.0(4) . . ?
C16B C15B C27B 121.4(5) . . ?
C16B C15B C14B 131.5(5) . . ?
C27B C15B C14B 107.0(4) . . ?
C15B C16B C17B 117.7(5) . . ?
C15B C16B H16B 121.2 . . ?
C17B C16B H16B 121.2 . . ?
C18B C17B C16B 129.7(5) . . ?
C18B C17B C25B 108.6(5) . . ?
C16B C17B C25B 121.7(4) . . ?
C17B C18B C19B 108.6(5) . . ?
C17B C18B C37B 124.7(5) . . ?
C19B C18B C37B 126.6(5) . . ?
C20B C19B C24B 120.3(6) . . ?
C20B C19B C18B 130.8(6) . . ?
C24B C19B C18B 108.9(5) . . ?
C21B C20B C19B 118.0(7) . . ?
C21B C20B H20B 121.0 . . ?
C19B C20B H20B 121.0 . . ?
C22B C21B C20B 121.4(7) . . ?
C22B C21B H21B 119.3 . . ?
C20B C21B H21B 119.3 . . ?
C21B C22B C23B 121.0(7) . . ?
C21B C22B H22B 119.5 . . ?
C23B C22B H22B 119.5 . . ?
C24B C23B C22B 118.8(6) . . ?
C24B C23B H23B 120.6 . . ?
C22B C23B H23B 120.6 . . ?
C23B C24B C19B 120.4(5) . . ?
C23B C24B C25B 133.3(5) . . ?
C19B C24B C25B 106.3(5) . . ?
C26B C25B C17B 120.7(5) . . ?
C26B C25B C24B 131.8(5) . . ?
C17B C25B C24B 107.5(4) . . ?
C25B C26B C27B 117.5(5) . . ?
C25B C26B H26B 121.3 . . ?
C27B C26B H26B 121.3 . . ?
C1B C27B C26B 130.0(4) . . ?
C1B C27B C15B 108.8(4) . . ?
C26B C27B C15B 121.0(4) . . ?
C29B C28B C33B 121.7(5) . . ?
C29B C28B C11B 118.8(5) . . ?
C33B C28B C11B 119.5(5) . . ?
C28B C29B C30B 117.8(6) . . ?
C28B C29B C34B 121.8(5) . . ?
C30B C29B C34B 120.4(6) . . ?
C31B C30B C29B 122.5(7) . . ?
C31B C30B H30B 118.8 . . ?
C29B C30B H30B 118.8 . . ?
C30B C31B C32B 117.9(6) . . ?
C30B C31B C35B 121.9(7) . . ?
C32B C31B C35B 120.2(7) . . ?
C33B C32B C31B 122.3(6) . . ?
C33B C32B H32B 118.9 . . ?
C31B C32B H32B 118.9 . . ?
C32B C33B C28B 117.8(6) . . ?
C32B C33B C36B 120.6(6) . . ?
C28B C33B C36B 121.6(5) . . ?
C29B C34B H34D 109.5 . . ?
C29B C34B H34E 109.5 . . ?
H34D C34B H34E 109.5 . . ?
C29B C34B H34F 109.5 . . ?
H34D C34B H34F 109.5 . . ?
H34E C34B H34F 109.5 . . ?
C31B C35B H35D 109.5 . . ?
C31B C35B H35E 109.5 . . ?
H35D C35B H35E 109.5 . . ?
C31B C35B H35F 109.5 . . ?
H35D C35B H35F 109.5 . . ?
H35E C35B H35F 109.5 . . ?
C33B C36B H36D 109.5 . . ?
C33B C36B H36E 109.5 . . ?
H36D C36B H36E 109.5 . . ?
C33B C36B H36F 109.5 . . ?
H36D C36B H36F 109.5 . . ?
H36E C36B H36F 109.5 . . ?
C42B C37B C38B 120.3(6) . . ?
C42B C37B C18B 119.1(6) . . ?
C38B C37B C18B 120.5(6) . . ?
C37B C38B C39B 117.1(8) . . ?
C37B C38B C43B 120.7(7) . . ?
C39B C38B C43B 122.2(7) . . ?
C40B C39B C38B 123.6(7) . . ?
C40B C39B H39B 118.2 . . ?
C38B C39B H39B 118.2 . . ?
C39B C40B C41B 117.8(7) . . ?
C39B C40B C44B 121.8(7) . . ?
C41B C40B C44B 120.3(8) . . ?
C40B C41B C42B 121.5(8) . . ?
C40B C41B H41B 119.2 . . ?
C42B C41B H41B 119.2 . . ?
C37B C42B C41B 119.6(7) . . ?
C37B C42B C45B 122.0(7) . . ?
C41B C42B C45B 118.4(8) . . ?
C38B C43B H43D 109.5 . . ?
C38B C43B H43E 109.5 . . ?
H43D C43B H43E 109.5 . . ?
C38B C43B H43F 109.5 . . ?
H43D C43B H43F 109.5 . . ?
H43E C43B H43F 109.5 . . ?
C40B C44B H44D 109.5 . . ?
C40B C44B H44E 109.5 . . ?
H44D C44B H44E 109.5 . . ?
C40B C44B H44F 109.5 . . ?
H44D C44B H44F 109.5 . . ?
H44E C44B H44F 109.5 . . ?
C42B C45B H45D 109.5 . . ?
C42B C45B H45E 109.5 . . ?
H45D C45B H45E 109.5 . . ?
C42B C45B H45F 109.5 . . ?
H45D C45B H45F 109.5 . . ?
H45E C45B H45F 109.5 . . ?
C27C C1C C2C 108.4(5) . . ?
C27C C1C C1D 124.1(5) . . ?
C2C C1C C1D 127.5(5) . . ?
C1C C2C C3C 129.6(6) . . ?
C1C C2C C14X 107.5(7) . . ?
C3C C2C C14X 120.9(6) . . ?
C1C C2C C14C 109.9(6) . . ?
C3C C2C C14C 119.1(7) . . ?
C4C C3C C2C 117.0(6) . . ?
C4C C3C H3C 121.5 . . ?
C2C C3C H3C 121.5 . . ?
C3C C4C C12C 119.1(7) . . ?
C3C C4C C5C 131.7(6) . . ?
C12C C4C C5C 108.4(6) . . ?
C3C C4C C12X 122.2(6) . . ?
C5C C4C C12X 104.6(6) . . ?
C6C C5C C10C 121.2(6) . . ?
C6C C5C C4C 131.6(6) . . ?
C10C C5C C4C 107.2(5) . . ?
C5C C6C C7C 117.8(7) . . ?
C5C C6C H6C 121.1 . . ?
C7C C6C H6C 121.1 . . ?
C8C C7C C6C 121.7(7) . . ?
C8C C7C H7C 119.1 . . ?
C6C C7C H7C 119.1 . . ?
C7C C8C C9C 120.7(6) . . ?
C7C C8C H8C 119.7 . . ?
C9C C8C H8C 119.7 . . ?
C10C C9C C8C 117.9(7) . . ?
C10C C9C H9C 121.0 . . ?
C8C C9C H9C 121.0 . . ?
C9C C10C C5C 120.7(6) . . ?
C9C C10C C11C 130.2(7) . . ?
C5C C10C C11C 109.1(5) . . ?
C12X C11C C10C 108.2(6) . . ?
C12X C11C C28C 125.9(7) . . ?
C10C C11C C28C 124.9(5) . . ?
C10C C11C C12C 105.7(7) . . ?
C28C C11C C12C 127.5(7) . . ?
C4C C12C C11C 104.8(8) . . ?
C4C C12C C13C 115.6(9) . . ?
C11C C12C C13C 111.8(9) . . ?
C14C C13C C12C 109.3(9) . . ?
C14C C13C H13C 125.4 . . ?
C12C C13C H13C 125.4 . . ?
C13C C14C C15C 131.3(10) . . ?
C13C C14C C2C 123.8(9) . . ?
C15C C14C C2C 104.3(8) . . ?
C16C C15C C14C 131.8(10) . . ?
C16C C15C C27C 118.8(9) . . ?
C14C C15C C27C 106.6(8) . . ?
C15C C16C C17C 117.9(9) . . ?
C15C C16C H16C 121.0 . . ?
C17C C16C H16C 121.0 . . ?
C11C C12X C4C 106.9(7) . . ?
C11C C12X C13X 123.7(9) . . ?
C4C C12X C13X 108.1(8) . . ?
C14X C13X C12X 119.5(10) . . ?
C14X C13X H13X 120.2 . . ?
C12X C13X H13X 120.2 . . ?
C13X C14X C15X 131.5(10) . . ?
C13X C14X C2C 117.8(9) . . ?
C15X C14X C2C 107.3(8) . . ?
C16X C15X C14X 132.1(9) . . ?
C16X C15X C27C 121.5(9) . . ?
C14X C15X C27C 104.6(8) . . ?
C15X C16X C17C 115.9(9) . . ?
C15X C16X H16X 122.0 . . ?
C17C C16X H16X 122.0 . . ?
C18C C17C C16X 128.1(7) . . ?
C18C C17C C25C 108.9(5) . . ?
C16X C17C C25C 119.9(6) . . ?
C18C C17C C16C 129.6(7) . . ?
C25C C17C C16C 119.4(7) . . ?
C17C C18C C19C 107.9(5) . . ?
C17C C18C C37C 128.5(5) . . ?
C19C C18C C37C 123.6(5) . . ?
C20C C19C C24C 121.1(5) . . ?
C20C C19C C18C 129.6(5) . . ?
C24C C19C C18C 109.3(5) . . ?
C21C C20C C19C 118.1(6) . . ?
C21C C20C H20C 121.0 . . ?
C19C C20C H20C 121.0 . . ?
C22C C21C C20C 120.7(6) . . ?
C22C C21C H21C 119.7 . . ?
C20C C21C H21C 119.7 . . ?
C21C C22C C23C 121.7(5) . . ?
C21C C22C H22C 119.2 . . ?
C23C C22C H22C 119.2 . . ?
C24C C23C C22C 117.6(6) . . ?
C24C C23C H23C 121.2 . . ?
C22C C23C H23C 121.2 . . ?
C23C C24C C19C 120.8(5) . . ?
C23C C24C C25C 132.3(5) . . ?
C19C C24C C25C 106.9(5) . . ?
C26C C25C C17C 121.5(5) . . ?
C26C C25C C24C 131.5(5) . . ?
C17C C25C C24C 107.0(5) . . ?
C25C C26C C27C 117.8(5) . . ?
C25C C26C H26C 121.1 . . ?
C27C C26C H26C 121.1 . . ?
C1C C27C C26C 129.4(6) . . ?
C1C C27C C15X 109.7(6) . . ?
C26C C27C C15X 117.6(7) . . ?
C1C C27C C15C 108.4(7) . . ?
C26C C27C C15C 121.5(6) . . ?
C29C C28C C33C 119.7(8) . . ?
C29C C28C C11C 119.9(8) . . ?
C33C C28C C11C 120.3(10) . . ?
C28C C29C C30C 118.9(11) . . ?
C28C C29C C34C 119.2(10) . . ?
C30C C29C C34C 121.8(13) . . ?
C31C C30C C29C 121.4(12) . . ?
C31C C30C H30C 119.3 . . ?
C29C C30C H30C 119.3 . . ?
C32C C31C C30C 118.5(9) . . ?
C32C C31C C35C 121.5(12) . . ?
C30C C31C C35C 119.8(13) . . ?
C31C C32C C33C 121.9(13) . . ?
C31C C32C H32C 119.1 . . ?
C33C C32C H32C 119.1 . . ?
C32C C33C C28C 119.3(13) . . ?
C32C C33C C36C 119.0(12) . . ?
C28C C33C C36C 121.8(9) . . ?
C29C C34C H34G 109.5 . . ?
C29C C34C H34H 109.5 . . ?
H34G C34C H34H 109.5 . . ?
C29C C34C H34I 109.5 . . ?
H34G C34C H34I 109.5 . . ?
H34H C34C H34I 109.5 . . ?
C31C C35C H35G 109.5 . . ?
C31C C35C H35H 109.5 . . ?
H35G C35C H35H 109.5 . . ?
C31C C35C H35I 109.5 . . ?
H35G C35C H35I 109.5 . . ?
H35H C35C H35I 109.5 . . ?
C33C C36C H36G 109.5 . . ?
C33C C36C H36H 109.5 . . ?
H36G C36C H36H 109.5 . . ?
C33C C36C H36I 109.5 . . ?
H36G C36C H36I 109.5 . . ?
H36H C36C H36I 109.5 . . ?
C42C C37C C38C 120.8(7) . . ?
C42C C37C C18C 119.3(7) . . ?
C38C C37C C18C 119.7(7) . . ?
C37C C38C C39C 117.4(9) . . ?
C37C C38C C43C 121.2(7) . . ?
C39C C38C C43C 121.4(9) . . ?
C40C C39C C38C 122.4(9) . . ?
C40C C39C H39D 118.8 . . ?
C38C C39C H39D 118.8 . . ?
C41C C40C C39C 116.6(7) . . ?
C41C C40C C44C 121.3(8) . . ?
C39C C40C C44C 122.1(8) . . ?
C40C C41C C42C 123.7(9) . . ?
C40C C41C H41C 118.1 . . ?
C42C C41C H41C 118.1 . . ?
C37C C42C C41C 118.9(8) . . ?
C37C C42C C45C 121.4(8) . . ?
C41C C42C C45C 119.6(9) . . ?
C38C C43C H43G 109.5 . . ?
C38C C43C H43H 109.5 . . ?
H43G C43C H43H 109.5 . . ?
C38C C43C H43I 109.5 . . ?
H43G C43C H43I 109.5 . . ?
H43H C43C H43I 109.5 . . ?
C40C C44C H44G 109.5 . . ?
C40C C44C H44H 109.5 . . ?
H44G C44C H44H 109.5 . . ?
C40C C44C H44I 109.5 . . ?
H44G C44C H44I 109.5 . . ?
H44H C44C H44I 109.5 . . ?
C42C C45C H45G 109.5 . . ?
C42C C45C H45H 109.5 . . ?
H45G C45C H45H 109.5 . . ?
C42C C45C H45I 109.5 . . ?
H45G C45C H45I 109.5 . . ?
H45H C45C H45I 109.5 . . ?
C2D C1D C27D 108.7(5) . . ?
C2D C1D C1C 127.4(7) . . ?
C27D C1D C1C 123.8(7) . . ?
C1D C2D C3D 130.1(5) . . ?
C1D C2D C14D 108.9(5) . . ?
C3D C2D C14D 120.9(6) . . ?
C4D C3D C2D 118.0(5) . . ?
C4D C3D H3D 121.0 . . ?
C2D C3D H3D 121.0 . . ?
C3D C4D C12D 121.0(6) . . ?
C3D C4D C5D 132.0(5) . . ?
C12D C4D C5D 107.0(6) . . ?
C6D C5D C10D 119.9(7) . . ?
C6D C5D C4D 132.8(7) . . ?
C10D C5D C4D 107.3(5) . . ?
C5D C6D C7D 118.8(7) . . ?
C5D C6D H6D 120.6 . . ?
C7D C6D H6D 120.6 . . ?
C8D C7D C6D 121.2(6) . . ?
C8D C7D H7D 119.4 . . ?
C6D C7D H7D 119.4 . . ?
C7D C8D C9D 120.8(7) . . ?
C7D C8D H8D 119.6 . . ?
C9D C8D H8D 119.6 . . ?
C10D C9D C8D 118.4(7) . . ?
C10D C9D H9D 120.8 . . ?
C8D C9D H9D 120.8 . . ?
C9D C10D C5D 120.9(6) . . ?
C9D C10D C11D 131.0(6) . . ?
C5D C10D C11D 108.1(6) . . ?
C12D C11D C10D 108.5(5) . . ?
C12D C11D C28D 128.5(5) . . ?
C10D C11D C28D 123.0(6) . . ?
C11D C12D C13D 130.0(5) . . ?
C11D C12D C4D 109.1(5) . . ?
C13D C12D C4D 120.9(5) . . ?
C14D C13D C12D 118.0(5) . . ?
C14D C13D H13D 121.0 . . ?
C12D C13D H13D 121.0 . . ?
C13D C14D C15D 132.1(5) . . ?
C13D C14D C2D 121.1(5) . . ?
C15D C14D C2D 106.8(5) . . ?
C16D C15D C27D 120.9(5) . . ?
C16D C15D C14D 131.4(5) . . ?
C27D C15D C14D 107.5(5) . . ?
C15D C16D C17D 117.3(5) . . ?
C15D C16D H16D 121.3 . . ?
C17D C16D H16D 121.3 . . ?
C18D C17D C16D 129.2(5) . . ?
C18D C17D C25D 109.6(5) . . ?
C16D C17D C25D 120.9(5) . . ?
C17D C18D C19D 107.9(5) . . ?
C17D C18D C37D 125.0(5) . . ?
C19D C18D C37D 126.9(5) . . ?
C20D C19D C24D 121.4(6) . . ?
C20D C19D C18D 130.4(6) . . ?
C24D C19D C18D 108.2(5) . . ?
C19D C20D C21D 115.9(7) . . ?
C19D C20D H20D 122.1 . . ?
C21D C20D H20D 122.1 . . ?
C22D C21D C20D 123.3(8) . . ?
C22D C21D H21D 118.4 . . ?
C20D C21D H21D 118.4 . . ?
C21D C22D C23D 120.7(7) . . ?
C21D C22D H22D 119.7 . . ?
C23D C22D H22D 119.7 . . ?
C24D C23D C22D 118.1(8) . . ?
C24D C23D H23D 120.9 . . ?
C22D C23D H23D 120.9 . . ?
C23D C24D C19D 120.6(7) . . ?
C23D C24D C25D 132.2(7) . . ?
C19D C24D C25D 107.2(5) . . ?
C26D C25D C17D 121.4(6) . . ?
C26D C25D C24D 131.6(5) . . ?
C17D C25D C24D 106.7(5) . . ?
C25D C26D C27D 117.5(5) . . ?
C25D C26D H26D 121.3 . . ?
C27D C26D H26D 121.3 . . ?
C26D C27D C1D 130.4(5) . . ?
C26D C27D C15D 121.6(5) . . ?
C1D C27D C15D 108.0(6) . . ?
C33D C28D C29D 119.3(6) . . ?
C33D C28D C11D 121.1(5) . . ?
C29D C28D C11D 119.6(5) . . ?
C28D C29D C30D 117.5(6) . . ?
C28D C29D C34D 120.2(6) . . ?
C30D C29D C34D 122.3(6) . . ?
C31D C30D C29D 123.4(6) . . ?
C31D C30D H30D 118.3 . . ?
C29D C30D H30D 118.3 . . ?
C30D C31D C32D 117.3(6) . . ?
C30D C31D C35D 123.2(7) . . ?
C32D C31D C35D 119.5(8) . . ?
C31D C32D C33D 121.7(8) . . ?
C31D C32D H32D 119.1 . . ?
C33D C32D H32D 119.1 . . ?
C32D C33D C28D 120.7(7) . . ?
C32D C33D C36D 118.9(7) . . ?
C28D C33D C36D 120.4(7) . . ?
C29D C34D H34J 109.5 . . ?
C29D C34D H34K 109.5 . . ?
H34J C34D H34K 109.5 . . ?
C29D C34D H34L 109.5 . . ?
H34J C34D H34L 109.5 . . ?
H34K C34D H34L 109.5 . . ?
C31D C35D H35J 109.5 . . ?
C31D C35D H35K 109.5 . . ?
H35J C35D H35K 109.5 . . ?
C31D C35D H35L 109.5 . . ?
H35J C35D H35L 109.5 . . ?
H35K C35D H35L 109.5 . . ?
C33D C36D H36J 109.5 . . ?
C33D C36D H36K 109.5 . . ?
H36J C36D H36K 109.5 . . ?
C33D C36D H36L 109.5 . . ?
H36J C36D H36L 109.5 . . ?
H36K C36D H36L 109.5 . . ?
C42D C37D C38D 121.3(5) . . ?
C42D C37D C18D 120.0(4) . . ?
C38D C37D C18D 118.4(4) . . ?
C39D C38D C37D 117.8(5) . . ?
C39D C38D C43D 120.0(4) . . ?
C37D C38D C43D 122.1(5) . . ?
C40D C39D C38D 122.5(5) . . ?
C40D C39D H39E 118.7 . . ?
C38D C39D H39E 118.7 . . ?
C39D C40D C41D 118.4(5) . . ?
C39D C40D C44D 121.1(5) . . ?
C41D C40D C44D 120.5(5) . . ?
C40D C41D C42D 121.8(5) . . ?
C40D C41D H41D 119.1 . . ?
C42D C41D H41D 119.1 . . ?
C41D C42D C37D 118.1(5) . . ?
C41D C42D C45D 119.0(5) . . ?
C37D C42D C45D 122.7(5) . . ?
C38D C43D H43J 109.5 . . ?
C38D C43D H43K 109.5 . . ?
H43J C43D H43K 109.5 . . ?
C38D C43D H43L 109.5 . . ?
H43J C43D H43L 109.5 . . ?
H43K C43D H43L 109.5 . . ?
C40D C44D H44J 109.5 . . ?
C40D C44D H44K 109.5 . . ?
H44J C44D H44K 109.5 . . ?
C40D C44D H44L 109.5 . . ?
H44J C44D H44L 109.5 . . ?
H44K C44D H44L 109.5 . . ?
C42D C45D H45J 109.5 . . ?
C42D C45D H45K 109.5 . . ?
H45J C45D H45K 109.5 . . ?
C42D C45D H45L 109.5 . . ?
H45J C45D H45L 109.5 . . ?
H45K C45D H45L 109.5 . . ?
Cl4 Sb1 Cl3 91.16(5) . . ?
Cl4 Sb1 Cl6 91.62(5) . . ?
Cl3 Sb1 Cl6 89.64(5) . . ?
Cl4 Sb1 Cl5 90.14(5) . . ?
Cl3 Sb1 Cl5 90.33(5) . . ?
Cl6 Sb1 Cl5 178.24(5) . . ?
Cl4 Sb1 Cl1 89.80(5) . . ?
Cl3 Sb1 Cl1 178.30(4) . . ?
Cl6 Sb1 Cl1 88.94(4) . . ?
Cl5 Sb1 Cl1 91.06(4) . . ?
Cl4 Sb1 Cl2 178.42(4) . . ?
Cl3 Sb1 Cl2 90.10(4) . . ?
Cl6 Sb1 Cl2 89.35(4) . . ?
Cl5 Sb1 Cl2 88.90(4) . . ?
Cl1 Sb1 Cl2 88.96(4) . . ?
Cl91 Sb2 Cl71 99.3(4) . . ?
Cl91 Sb2 Cl10 101.3(3) . . ?
Cl71 Sb2 Cl10 103.2(3) . . ?
Cl91 Sb2 Cl12 77.6(3) . . ?
Cl71 Sb2 Cl12 78.1(3) . . ?
Cl10 Sb2 Cl12 178.44(11) . . ?
Cl91 Sb2 Cl7 84.3(3) . . ?
Cl71 Sb2 Cl7 23.0(4) . . ?
Cl10 Sb2 Cl7 89.32(9) . . ?
Cl12 Sb2 Cl7 91.72(11) . . ?
Cl91 Sb2 Cl9 11.7(3) . . ?
Cl71 Sb2 Cl9 107.6(3) . . ?
Cl10 Sb2 Cl9 91.12(8) . . ?
Cl12 Sb2 Cl9 87.72(10) . . ?
Cl7 Sb2 Cl9 89.93(10) . . ?
Cl91 Sb2 Cl11 95.9(3) . . ?
Cl71 Sb2 Cl11 158.3(4) . . ?
Cl10 Sb2 Cl11 88.65(8) . . ?
Cl12 Sb2 Cl11 90.31(10) . . ?
Cl7 Sb2 Cl11 177.96(10) . . ?
Cl9 Sb2 Cl11 89.94(7) . . ?
Cl91 Sb2 Cl8 168.0(3) . . ?
Cl71 Sb2 Cl8 73.6(3) . . ?
Cl10 Sb2 Cl8 89.88(10) . . ?
Cl12 Sb2 Cl8 91.26(10) . . ?
Cl7 Sb2 Cl8 91.63(10) . . ?
Cl9 Sb2 Cl8 178.16(10) . . ?
Cl11 Sb2 Cl8 88.54(9) . . ?
Cl91 Sb2 Cl02 88.8(4) . . ?
Cl71 Sb2 Cl02 85.7(4) . . ?
Cl10 Sb2 Cl02 165.1(3) . . ?
Cl12 Sb2 Cl02 14.8(3) . . ?
Cl7 Sb2 Cl02 102.7(3) . . ?
Cl9 Sb2 Cl02 97.6(3) . . ?
Cl11 Sb2 Cl02 79.4(3) . . ?
Cl8 Sb2 Cl02 81.1(3) . . ?
Cl8 Sb21 Cl12 108.8(4) . . ?
Cl8 Sb21 Cl71 82.9(4) . . ?
Cl12 Sb21 Cl71 82.6(4) . . ?
Cl8 Sb21 Cl11 100.3(3) . . ?
Cl12 Sb21 Cl11 95.4(3) . . ?
Cl71 Sb21 Cl11 176.7(4) . . ?
Cl8 Sb21 Cl91 172.1(5) . . ?
Cl12 Sb21 Cl91 73.4(3) . . ?
Cl71 Sb21 Cl91 89.9(5) . . ?
Cl11 Sb21 Cl91 86.9(3) . . ?
Cl8 Sb21 Cl02 97.0(4) . . ?
Cl12 Sb21 Cl02 17.0(4) . . ?
Cl71 Sb21 Cl02 93.1(5) . . ?
Cl11 Sb21 Cl02 85.6(4) . . ?
Cl91 Sb21 Cl02 86.7(5) . . ?
Cl8 Sb21 Cl7 98.5(3) . . ?
Cl12 Sb21 Cl7 92.2(2) . . ?
Cl71 Sb21 Cl7 21.9(4) . . ?
Cl11 Sb21 Cl7 156.3(4) . . ?
Cl91 Sb21 Cl7 73.8(3) . . ?
Cl02 Sb21 Cl7 106.5(5) . . ?
Cl8 Sb21 Cl10 93.0(3) . . ?
Cl12 Sb21 Cl10 157.9(4) . . ?
Cl71 Sb21 Cl10 97.2(4) . . ?
Cl11 Sb21 Cl10 83.7(2) . . ?
Cl91 Sb21 Cl10 84.6(3) . . ?
Cl02 Sb21 Cl10 166.4(4) . . ?
Cl7 Sb21 Cl10 81.0(3) . . ?
Cl8 Sb21 Cl9 169.9(4) . . ?
Cl12 Sb21 Cl9 81.0(2) . . ?
Cl71 Sb21 Cl9 96.1(4) . . ?
Cl11 Sb21 Cl9 81.0(2) . . ?
Cl91 Sb21 Cl9 9.2(2) . . ?
Cl02 Sb21 Cl9 93.2(4) . . ?
Cl7 Sb21 Cl9 78.1(3) . . ?
Cl10 Sb21 Cl9 77.0(3) . . ?
Cl71 Cl7 Sb2 76.1(8) . . ?
Cl71 Cl7 Sb21 65.4(8) . . ?
Sb2 Cl7 Sb21 10.92(19) . . ?
Cl7 Cl71 Sb21 92.7(9) . . ?
Cl7 Cl71 Sb2 80.9(8) . . ?
Sb21 Cl71 Sb2 12.0(2) . . ?
Sb21 Cl8 Sb2 6.6(3) . . ?
Cl91 Cl9 Sb2 43.6(11) . . ?
Cl91 Cl9 Sb21 40.6(11) . . ?
Sb2 Cl9 Sb21 4.9(2) . . ?
Cl9 Cl91 Sb2 124.7(12) . . ?
Cl9 Cl91 Sb21 130.2(12) . . ?
Sb2 Cl91 Sb21 7.2(3) . . ?
Sb2 Cl10 Sb21 9.64(15) . . ?
Sb21 Cl11 Sb2 11.7(2) . . ?
Cl02 Cl12 Sb21 97.4(12) . . ?
Cl02 Cl12 Sb2 106.6(12) . . ?
Sb21 Cl12 Sb2 11.5(2) . . ?
Cl12 Cl02 Sb21 65.6(11) . . ?
Cl12 Cl02 Sb2 58.6(10) . . ?
Sb21 Cl02 Sb2 9.30(16) . . ?
Cl18 Sb3 Cl15 91.61(8) . . ?
Cl18 Sb3 Cl17 91.28(9) . . ?
Cl15 Sb3 Cl17 89.34(8) . . ?
Cl18 Sb3 Cl16 89.28(9) . . ?
Cl15 Sb3 Cl16 90.60(7) . . ?
Cl17 Sb3 Cl16 179.44(8) . . ?
Cl18 Sb3 Cl13 177.66(8) . . ?
Cl15 Sb3 Cl13 90.02(7) . . ?
Cl17 Sb3 Cl13 90.42(7) . . ?
Cl16 Sb3 Cl13 89.02(7) . . ?
Cl18 Sb3 Cl14 90.38(8) . . ?
Cl15 Sb3 Cl14 177.99(7) . . ?
Cl17 Sb3 Cl14 90.36(7) . . ?
Cl16 Sb3 Cl14 89.69(6) . . ?
Cl13 Sb3 Cl14 88.00(6) . . ?
Cl21 Sb4 Cl22 90.7(3) . . ?
Cl21 Sb4 Cl19 89.6(3) . . ?
Cl22 Sb4 Cl19 90.2(2) . . ?
Cl21 Sb4 Cl20 91.2(2) . . ?
Cl22 Sb4 Cl20 92.0(2) . . ?
Cl19 Sb4 Cl20 177.6(2) . . ?
Cl21 Sb4 Cl23 179.5(3) . . ?
Cl22 Sb4 Cl23 89.2(2) . . ?
Cl19 Sb4 Cl23 89.9(2) . . ?
Cl20 Sb4 Cl23 89.3(2) . . ?
Cl21 Sb4 Cl24 90.8(3) . . ?
Cl22 Sb4 Cl24 178.2(3) . . ?
Cl19 Sb4 Cl24 88.8(2) . . ?
Cl20 Sb4 Cl24 88.9(2) . . ?
Cl23 Sb4 Cl24 89.3(2) . . ?
Cl28 Sb5 Cl27 89.0(4) . . ?
Cl28 Sb5 Cl25 90.9(4) . . ?
Cl27 Sb5 Cl25 90.7(5) . . ?
Cl28 Sb5 Cl29 90.5(3) . . ?
Cl27 Sb5 Cl29 179.3(5) . . ?
Cl25 Sb5 Cl29 89.7(4) . . ?
Cl28 Sb5 Cl26 91.0(4) . . ?
Cl27 Sb5 Cl26 90.3(5) . . ?
Cl25 Sb5 Cl26 177.9(4) . . ?
Cl29 Sb5 Cl26 89.3(3) . . ?
Cl28 Sb5 Cl30 177.5(4) . . ?
Cl27 Sb5 Cl30 88.7(4) . . ?
Cl25 Sb5 Cl30 90.2(3) . . ?
Cl29 Sb5 Cl30 91.8(3) . . ?
Cl26 Sb5 Cl30 88.0(4) . . ?
Cl33 Sb6 Cl31 90.8(4) . . ?
Cl33 Sb6 Cl32 88.8(3) . . ?
Cl31 Sb6 Cl32 178.9(4) . . ?
Cl33 Sb6 Cl34 87.0(4) . . ?
Cl31 Sb6 Cl34 87.7(4) . . ?
Cl32 Sb6 Cl34 91.2(4) . . ?
Cl33 Sb6 Cl35 176.8(5) . . ?
Cl31 Sb6 Cl35 89.8(4) . . ?
Cl32 Sb6 Cl35 90.5(4) . . ?
Cl34 Sb6 Cl35 89.9(4) . . ?
Cl33 Sb6 Cl36 91.1(4) . . ?
Cl31 Sb6 Cl36 89.9(4) . . ?
Cl32 Sb6 Cl36 91.2(4) . . ?
Cl34 Sb6 Cl36 176.9(5) . . ?
Cl35 Sb6 Cl36 92.0(4) . . ?
Cl39 Sb7 Cl40 89.5(5) . . ?
Cl39 Sb7 Cl37 90.1(5) . . ?
Cl40 Sb7 Cl37 88.9(5) . . ?
Cl39 Sb7 Cl38 90.6(6) . . ?
Cl40 Sb7 Cl38 92.3(6) . . ?
Cl37 Sb7 Cl38 178.6(6) . . ?
Cl39 Sb7 Cl41 179.0(6) . . ?
Cl40 Sb7 Cl41 89.5(5) . . ?
Cl37 Sb7 Cl41 89.7(5) . . ?
Cl38 Sb7 Cl41 89.6(5) . . ?
Cl39 Sb7 Cl42 90.1(5) . . ?
Cl40 Sb7 Cl42 178.5(6) . . ?
Cl37 Sb7 Cl42 89.6(5) . . ?
Cl38 Sb7 Cl42 89.2(5) . . ?
Cl41 Sb7 Cl42 90.9(5) . . ?
Cl45 Sb8 Cl46 89.8(6) . . ?
Cl45 Sb8 Cl43 90.0(6) . . ?
Cl46 Sb8 Cl43 89.9(6) . . ?
Cl45 Sb8 Cl44 89.8(6) . . ?
Cl46 Sb8 Cl44 91.8(6) . . ?
Cl43 Sb8 Cl44 178.3(6) . . ?
Cl45 Sb8 Cl47 179.8(7) . . ?
Cl46 Sb8 Cl47 90.2(6) . . ?
Cl43 Sb8 Cl47 90.2(6) . . ?
Cl44 Sb8 Cl47 90.0(5) . . ?
Cl45 Sb8 Cl48 89.8(5) . . ?
Cl46 Sb8 Cl48 179.4(7) . . ?
Cl43 Sb8 Cl48 89.7(5) . . ?
Cl44 Sb8 Cl48 88.6(5) . . ?
Cl47 Sb8 Cl48 90.3(5) . . ?
Cl51 Sb9 Cl52 88.7(6) . . ?
Cl51 Sb9 Cl49 90.2(6) . . ?
Cl52 Sb9 Cl49 89.1(6) . . ?
Cl51 Sb9 Cl50 90.2(6) . . ?
Cl52 Sb9 Cl50 91.8(6) . . ?
Cl49 Sb9 Cl50 179.0(7) . . ?
Cl51 Sb9 Cl53 178.3(7) . . ?
Cl52 Sb9 Cl53 89.5(6) . . ?
Cl49 Sb9 Cl53 89.7(6) . . ?
Cl50 Sb9 Cl53 89.9(6) . . ?
Cl51 Sb9 Cl54 90.1(6) . . ?
Cl52 Sb9 Cl54 178.4(7) . . ?
Cl49 Sb9 Cl54 89.8(6) . . ?
Cl50 Sb9 Cl54 89.3(6) . . ?
Cl53 Sb9 Cl54 91.7(6) . . ?
Cl3G C1G Cl2G 112.1(2) . . ?
Cl3G C1G Cl1G 111.9(2) . . ?
Cl2G C1G Cl1G 112.5(2) . . ?
Cl3G C1G D1G 106.6 . . ?
Cl2G C1G D1G 106.6 . . ?
Cl1G C1G D1G 106.6 . . ?
Cl1H C1H Cl2H 110.6(3) . . ?
Cl1H C1H Cl3H 110.2(3) . . ?
Cl2H C1H Cl3H 110.5(3) . . ?
Cl1H C1H D1H 108.5 . . ?
Cl2H C1H D1H 108.5 . . ?
Cl3H C1H D1H 108.5 . . ?
Cl2I C1I Cl3I 110.1(4) . . ?
Cl2I C1I Cl1I 110.3(4) . . ?
Cl3I C1I Cl1I 111.5(4) . . ?
Cl2I C1I D1ZI 108.3 . . ?
Cl3I C1I D1ZI 108.3 . . ?
Cl1I C1I D1ZI 108.3 . . ?
Cl3J C1J Cl1J 122.4(8) . . ?
Cl3J C1J Cl2J 108.4(6) . . ?
Cl1J C1J Cl2J 109.3(5) . . ?
Cl3J C1J Cl4J 26.1(6) . . ?
Cl1J C1J Cl4J 100.5(5) . . ?
Cl2J C1J Cl4J 107.4(5) . . ?
Cl3J C1J D1J 95.2 . . ?
Cl1J C1J D1J 110.6 . . ?
Cl2J C1J D1J 109.9 . . ?
Cl4J C1J D1J 118.5 . . ?
Cl4J Cl3J C1J 100.1(11) . . ?
Cl3J Cl4J C1J 53.8(6) . . ?
Cl3K C1K Cl2K 111.1(4) . . ?
Cl3K C1K Cl1K 110.9(4) . . ?
Cl2K C1K Cl1K 111.4(4) . . ?
Cl3K C1K D1K 107.7 . . ?
Cl2K C1K D1K 107.7 . . ?
Cl1K C1K D1K 107.7 . . ?
Cl3L C1L Cl1L 110.9(5) . . ?
Cl3L C1L Cl2L 111.5(5) . . ?
Cl1L C1L Cl2L 108.8(4) . . ?
Cl3L C1L D1L 108.5 . . ?
Cl1L C1L D1L 108.5 . . ?
Cl2L C1L D1L 108.5 . . ?
Cl2M C1M Cl3M 109.9(4) . . ?
Cl2M C1M Cl1M 110.0(4) . . ?
Cl3M C1M Cl1M 110.2(4) . . ?
Cl2M C1M D1M 108.9 . . ?
Cl3M C1M D1M 108.9 . . ?
Cl1M C1M D1M 108.9 . . ?
Cl1N C1N Cl2N 111.6(4) . . ?
Cl1N C1N Cl3N 109.1(4) . . ?
Cl2N C1N Cl3N 110.1(4) . . ?
Cl1N C1N D1N 108.6 . . ?
Cl2N C1N D1N 108.6 . . ?
Cl3N C1N D1N 108.6 . . ?
Cl3O C1O Cl1O 110.8(5) . . ?
Cl3O C1O Cl2O 110.8(6) . . ?
Cl1O C1O Cl2O 110.3(5) . . ?
Cl3O C1O D1O 108.3 . . ?
Cl1O C1O D1O 108.3 . . ?
Cl2O C1O D1O 108.3 . . ?
Cl2P C1P Cl1P 113.8(8) . . ?
Cl2P C1P Cl3P 112.2(8) . . ?
Cl1P C1P Cl3P 114.2(8) . . ?
Cl2P C1P D1P 105.2 . . ?
Cl1P C1P D1P 105.2 . . ?
Cl3P C1P D1P 105.2 . . ?
C2E C1E H1E1 109.5 . . ?
C2E C1E H1E2 109.5 . . ?
H1E1 C1E H1E2 109.5 . . ?
C2E C1E H1E3 109.5 . . ?
H1E1 C1E H1E3 109.5 . . ?
H1E2 C1E H1E3 109.5 . . ?
C3E C2E C1E 119.0(13) . . ?
C3E C2E H2E1 107.6 . . ?
C1E C2E H2E1 107.6 . . ?
C3E C2E H2E2 107.6 . . ?
C1E C2E H2E2 107.6 . . ?
H2E1 C2E H2E2 107.0 . . ?
C2E C3E C3E 124.8(18) . 2_666 ?
C2E C3E H3E1 106.1 . . ?
C3E C3E H3E1 106.1 2_666 . ?
C2E C3E H3E2 106.1 . . ?
C3E C3E H3E2 106.1 2_666 . ?
H3E1 C3E H3E2 106.3 . . ?
Cl3Q C1Q Cl2Q 112.0(5) . . ?
Cl3Q C1Q Cl1Q 112.0(5) . . ?
Cl2Q C1Q Cl1Q 113.6(6) . . ?
Cl3Q C1Q D1Q 106.2 . . ?
Cl2Q C1Q D1Q 106.2 . . ?
Cl1Q C1Q D1Q 106.2 . . ?
Cl3R C1R Cl2R 111.8(6) . . ?
Cl3R C1R Cl1R 112.4(5) . . ?
Cl2R C1R Cl1R 113.8(6) . . ?
Cl3R C1R D1R 106.1 . . ?
Cl2R C1R D1R 106.1 . . ?
Cl1R C1R D1R 106.1 . . ?
Cl3S C1S Cl2S 111.8(6) . . ?
Cl3S C1S Cl1S 112.2(6) . . ?
Cl2S C1S Cl1S 114.1(6) . . ?
Cl3S C1S D1S 106.0 . . ?
Cl2S C1S D1S 106.0 . . ?
Cl1S C1S D1S 106.0 . . ?
Cl3T C1T Cl2T 110.9(6) . . ?
Cl3T C1T Cl1T 111.1(6) . . ?
Cl2T C1T Cl1T 113.3(6) . . ?
Cl3T C1T D1T 107.1 . . ?
Cl2T C1T D1T 107.1 . . ?
Cl1T C1T D1T 107.1 . . ?
Cl3U C1U Cl2U 111.0(6) . . ?
Cl3U C1U Cl1U 111.4(6) . . ?
Cl2U C1U Cl1U 112.4(6) . . ?
Cl3U C1U D1U 107.3 . . ?
Cl2U C1U D1U 107.3 . . ?
Cl1U C1U D1U 107.3 . . ?
C2V C1V H1V1 109.5 . . ?
C2V C1V H1V2 109.5 . . ?
H1V1 C1V H1V2 109.5 . . ?
C2V C1V H1V3 109.5 . . ?
H1V1 C1V H1V3 109.5 . . ?
H1V2 C1V H1V3 109.5 . . ?
C1V C2V C3V 118.9(15) . . ?
C1V C2V H2V1 107.6 . . ?
C3V C2V H2V1 107.6 . . ?
C1V C2V H2V2 107.6 . . ?
C3V C2V H2V2 107.6 . . ?
H2V1 C2V H2V2 107.0 . . ?
C4V C3V C2V 118.1(13) . . ?
C4V C3V H3V1 107.8 . . ?
C2V C3V H3V1 107.8 . . ?
C4V C3V H3V2 107.8 . . ?
C2V C3V H3V2 107.8 . . ?
H3V1 C3V H3V2 107.1 . . ?
C3V C4V C5V 117.7(13) . . ?
C3V C4V H4V1 107.9 . . ?
C5V C4V H4V1 107.9 . . ?
C3V C4V H4V2 107.9 . . ?
C5V C4V H4V2 107.9 . . ?
H4V1 C4V H4V2 107.2 . . ?
C6V C5V C4V 116.8(14) . . ?
C6V C5V H5V1 108.1 . . ?
C4V C5V H5V1 108.1 . . ?
C6V C5V H5V2 108.1 . . ?
C4V C5V H5V2 108.1 . . ?
H5V1 C5V H5V2 107.3 . . ?
C5V C6V H6V1 109.5 . . ?
C5V C6V H6V2 109.5 . . ?
H6V1 C6V H6V2 109.5 . . ?
C5V C6V H6V3 109.5 . . ?
H6V1 C6V H6V3 109.5 . . ?
H6V2 C6V H6V3 109.5 . . ?
Cl3W C1W Cl2W 117.9(6) . . ?
Cl3W C1W Cl1W 117.7(6) . . ?
Cl2W C1W Cl1W 119.1(7) . . ?
Cl3W C1W D1W 97.7 . . ?
Cl2W C1W D1W 97.7 . . ?
Cl1W C1W D1W 97.7 . . ?
 
_refine_diff_density_max    1.548
_refine_diff_density_min   -1.327
_refine_diff_density_rms    0.129

_shelxl_version_number 2013-2

_shelx_res_file
;
TITL mdadicatmo in P-1
CELL 0.71073 12.313    24.286    36.106    94.79   92.54  91.44
ZERR 4 0.002    0.003   0.004    0.02   0.02   0.02
LATT 1
SFAC C H d Cl Sb
UNIT 394.3  300 22.3  114.9  8
acta 51
omit -4 51
L.S.  10
PLAN  20
TEMP -173
BOND $H
fmap 2 51
size 0.20 0.22 0.36
WGHT    0.117300   43.032288
FVAR       0.63605   0.78273   0.63655
C1A   1    0.039777    0.544710    0.772599    11.00000    0.03643    0.02016 =
         0.02648    0.00486    0.00911   -0.00050
C2A   1   -0.058491    0.520656    0.784783    11.00000    0.03109    0.02192 =
         0.02778    0.00415    0.00972    0.00252
C3A   1   -0.143718    0.491366    0.763748    11.00000    0.03644    0.02428 =
         0.02589    0.00285    0.00634    0.00225
AFIX  43
H3A   2   -0.141743    0.484190    0.737519    11.00000   -1.20000
AFIX   0
C4A   1   -0.229497    0.473774    0.783009    11.00000    0.03218    0.02200 =
         0.03011    0.00321    0.00682    0.00255
C5A   1   -0.330025    0.442123    0.769906    11.00000    0.03021    0.02470 =
         0.03011    0.00144    0.00496    0.00164
C6A   1   -0.366764    0.420875    0.735086    11.00000    0.03877    0.03339 =
         0.03518   -0.00120    0.00858   -0.00056
AFIX  43
H6A   2   -0.326815    0.426345    0.713715    11.00000   -1.20000
AFIX   0
C7A   1   -0.466686    0.390472    0.732369    11.00000    0.04161    0.04716 =
         0.04187   -0.00740    0.00261   -0.00865
AFIX  43
H7A   2   -0.494242    0.375174    0.708630    11.00000   -1.20000
AFIX   0
C8A   1   -0.525052    0.382463    0.763200    11.00000    0.03518    0.04698 =
         0.04694   -0.00560    0.00499   -0.01054
AFIX  43
H8A   2   -0.591240    0.361258    0.760411    11.00000   -1.20000
AFIX   0
C9A   1   -0.488647    0.404922    0.798353    11.00000    0.03247    0.03488 =
         0.03808    0.00211    0.00821   -0.00093
AFIX  43
H9A   2   -0.529866    0.400003    0.819519    11.00000   -1.20000
AFIX   0
C10A  1   -0.390408    0.434761    0.801758    11.00000    0.03016    0.02645 =
         0.03283    0.00325    0.00506    0.00350
C11A  1   -0.330571    0.461480    0.834468    11.00000    0.02845    0.02260 =
         0.03185    0.00261    0.00689    0.00510
C12A  1   -0.233216    0.484620    0.822757    11.00000    0.03372    0.02256 =
         0.02947    0.00505    0.00669    0.00198
C13A  1   -0.148214    0.515039    0.843717    11.00000    0.03163    0.02503 =
         0.02596    0.00318    0.00775    0.00023
AFIX  43
H13A  2   -0.150765    0.522681    0.869896    11.00000   -1.20000
AFIX   0
C14A  1   -0.062000    0.532990    0.824540    11.00000    0.03309    0.02315 =
         0.02598    0.00499    0.00588    0.00309
C15A  1    0.036430    0.565513    0.836490    11.00000    0.02871    0.02070 =
         0.02672    0.00474    0.00973    0.00148
C16A  1    0.073739    0.588595    0.870777    11.00000    0.02856    0.02551 =
         0.02398    0.00455    0.01103    0.00345
AFIX  43
H16A  2    0.033393    0.584959    0.892310    11.00000   -1.20000
AFIX   0
C17A  1    0.175036    0.618143    0.872834    11.00000    0.03161    0.02302 =
         0.02509    0.00446    0.00678    0.00224
C18A  1    0.228921    0.647954    0.903343    11.00000    0.03141    0.02362 =
         0.02615    0.00368    0.00539    0.00246
C19A  1    0.331278    0.670567    0.890841    11.00000    0.03407    0.02729 =
         0.02832    0.00386    0.00679    0.00055
C20A  1    0.414591    0.701509    0.910428    11.00000    0.03938    0.03957 =
         0.03566    0.00218    0.00674   -0.00613
AFIX  43
H20A  2    0.410862    0.711564    0.936328    11.00000   -1.20000
AFIX   0
C21A  1    0.504537    0.717526    0.890869    11.00000    0.03817    0.04720 =
         0.04466   -0.00285    0.00808   -0.01143
AFIX  43
H21A  2    0.562303    0.738940    0.903683    11.00000   -1.20000
AFIX   0
C22A  1    0.510254    0.702664    0.853417    11.00000    0.03175    0.04180 =
         0.04821    0.00445    0.01224   -0.00811
AFIX  43
H22A  2    0.572087    0.714003    0.840845    11.00000   -1.20000
AFIX   0
C23A  1    0.426988    0.671206    0.833419    11.00000    0.03491    0.02946 =
         0.03434    0.00480    0.01297    0.00094
AFIX  43
H23A  2    0.431469    0.661129    0.807548    11.00000   -1.20000
AFIX   0
C24A  1    0.338257    0.655273    0.852384    11.00000    0.03290    0.02158 =
         0.03130    0.00409    0.00812    0.00191
C25A  1    0.237941    0.622706    0.839998    11.00000    0.02872    0.02131 =
         0.02757    0.00488    0.00785    0.00293
C26A  1    0.200018    0.600606    0.805889    11.00000    0.03322    0.02200 =
         0.02725    0.00513    0.01205    0.00262
AFIX  43
H26A  2    0.240621    0.603987    0.784385    11.00000   -1.20000
AFIX   0
C27A  1    0.096553    0.572056    0.803656    11.00000    0.03392    0.01873 =
         0.02674    0.00415    0.00841    0.00190
C28A  1   -0.367705    0.458921    0.872834    11.00000    0.03157    0.02375 =
         0.03014    0.00196    0.00691   -0.00231
C29A  1   -0.317163    0.423325    0.896236    11.00000    0.02752    0.02991 =
         0.03511    0.00487    0.00429   -0.00195
C30A  1   -0.362579    0.416308    0.930416    11.00000    0.03807    0.03219 =
         0.02981    0.00589    0.00342   -0.00609
AFIX  43
H30A  2   -0.327886    0.392723    0.946699    11.00000   -1.20000
AFIX   0
C31A  1   -0.456024    0.442312    0.941513    11.00000    0.03637    0.03547 =
         0.03031   -0.00364    0.00801   -0.00697
C32A  1   -0.501968    0.479027    0.918118    11.00000    0.03190    0.03599 =
         0.03988   -0.00790    0.01056    0.00219
AFIX  43
H32A  2   -0.563998    0.498649    0.925807    11.00000   -1.20000
AFIX   0
C33A  1   -0.460310    0.488005    0.883898    11.00000    0.03377    0.03005 =
         0.03483   -0.00154    0.00602    0.00214
C34A  1   -0.219736    0.390988    0.884730    11.00000    0.03714    0.04294 =
         0.04410    0.01523    0.01038    0.01111
AFIX 137
H34A  2   -0.228603    0.378240    0.858267    11.00000   -1.50000
H34B  2   -0.213198    0.359014    0.899456    11.00000   -1.50000
H34C  2   -0.153974    0.414653    0.888978    11.00000   -1.50000
AFIX   0
C35A  1   -0.508781    0.428644    0.976525    11.00000    0.05937    0.05105 =
         0.03791   -0.00222    0.01736   -0.00839
AFIX 137
H35A  2   -0.554655    0.395079    0.971369    11.00000   -1.50000
H35B  2   -0.553616    0.459389    0.985352    11.00000   -1.50000
H35C  2   -0.452445    0.422560    0.995668    11.00000   -1.50000
AFIX   0
C36A  1   -0.512716    0.529493    0.860369    11.00000    0.04474    0.04153 =
         0.04677    0.00444    0.00948    0.01593
AFIX 137
H36A  2   -0.464698    0.562319    0.860528    11.00000   -1.50000
H36B  2   -0.582394    0.540112    0.870530    11.00000   -1.50000
H36C  2   -0.525067    0.512971    0.834778    11.00000   -1.50000
AFIX   0
C37A  1    0.185538    0.657142    0.940765    11.00000    0.02946    0.03034 =
         0.02339    0.00278    0.00372   -0.00381
C38A  1    0.142070    0.708732    0.951406    11.00000    0.03935    0.03371 =
         0.02620    0.00291    0.00546    0.00220
C39A  1    0.097763    0.716426    0.986383    11.00000    0.04394    0.03550 =
         0.02926    0.00010    0.00781    0.00715
AFIX  43
H39A  2    0.068940    0.751297    0.993926    11.00000   -1.20000
AFIX   0
C40A  1    0.094482    0.674762    1.010484    11.00000    0.03400    0.04023 =
         0.02640    0.00353    0.00368   -0.00117
C41A  1    0.139202    0.624665    0.999448    11.00000    0.03489    0.03811 =
         0.02689    0.00773    0.00271   -0.00651
AFIX  43
H41A  2    0.138585    0.596004    1.015812    11.00000   -1.20000
AFIX   0
C42A  1    0.185379    0.615033    0.964803    11.00000    0.03311    0.03227 =
         0.03072    0.00424    0.00286   -0.00107
C43A  1    0.140283    0.754577    0.925885    11.00000    0.07095    0.03580 =
         0.03352    0.00792    0.01382    0.01083
AFIX 137
H43A  2    0.214155    0.769957    0.924394    11.00000   -1.50000
H43B  2    0.092860    0.783661    0.935599    11.00000   -1.50000
H43C  2    0.112669    0.739998    0.901026    11.00000   -1.50000
AFIX   0
C44A  1    0.046410    0.685457    1.048244    11.00000    0.04881    0.04816 =
         0.02839    0.00469    0.00811   -0.00020
AFIX 137
H44A  2    0.100288    0.705346    1.065545    11.00000   -1.50000
H44B  2    0.026190    0.650156    1.057737    11.00000   -1.50000
H44C  2   -0.018335    0.707786    1.045867    11.00000   -1.50000
AFIX   0
C45A  1    0.235131    0.560324    0.954327    11.00000    0.05063    0.03273 =
         0.04103    0.00776    0.00835    0.00680
AFIX 137
H45A  2    0.186921    0.538707    0.935930    11.00000   -1.50000
H45B  2    0.245089    0.540057    0.976534    11.00000   -1.50000
H45C  2    0.305808    0.566555    0.943692    11.00000   -1.50000
AFIX   0
C1B   1    0.074652    0.541464    0.734305    11.00000    0.03452    0.02862 =
         0.02447    0.00251    0.00684   -0.00225
C2B   1    0.087979    0.491791    0.711149    11.00000    0.03961    0.03095 =
         0.02319    0.00348    0.00919   -0.00210
C3B   1    0.069620    0.435903    0.718308    11.00000    0.03627    0.03166 =
         0.02085    0.00416    0.00905   -0.00270
AFIX  43
H3B   2    0.048595    0.426204    0.741969    11.00000   -1.20000
AFIX   0
C4B   1    0.083538    0.396377    0.689561    11.00000    0.03669    0.03196 =
         0.02483    0.00200    0.00595   -0.00213
C5B   1    0.064070    0.336254    0.685744    11.00000    0.03815    0.03276 =
         0.02380   -0.00179    0.00161   -0.00180
C6B   1    0.028617    0.299769    0.710370    11.00000    0.04227    0.03483 =
         0.02402    0.00038    0.00523   -0.00516
AFIX  43
H6B   2    0.012554    0.312331    0.735098    11.00000   -1.20000
AFIX   0
C7B   1    0.017129    0.243722    0.697723    11.00000    0.05794    0.03326 =
         0.03915    0.00025    0.00615   -0.01027
AFIX  43
H7B   2   -0.006485    0.217859    0.714220    11.00000   -1.20000
AFIX   0
C8B   1    0.039822    0.225147    0.661213    11.00000    0.07732    0.03610 =
         0.04245   -0.01267    0.00696   -0.01157
AFIX  43
H8B   2    0.030117    0.187044    0.653100    11.00000   -1.20000
AFIX   0
C9B   1    0.076189    0.261723    0.636889    11.00000    0.06240    0.04035 =
         0.03380   -0.01025    0.00603   -0.00737
AFIX  43
H9B   2    0.093324    0.248996    0.612297    11.00000   -1.20000
AFIX   0
C10B  1    0.087233    0.317251    0.648972    11.00000    0.04503    0.04119 =
         0.02592   -0.00494    0.00434   -0.00320
C11B  1    0.123782    0.363964    0.629709    11.00000    0.04450    0.04043 =
         0.02663   -0.00278    0.00563   -0.00475
C12B  1    0.121006    0.411545    0.654170    11.00000    0.04636    0.04090 =
         0.02108   -0.00071    0.00858   -0.00162
C13B  1    0.142703    0.467287    0.647675    11.00000    0.05040    0.03979 =
         0.02274    0.00378    0.01154   -0.00470
AFIX  43
H13B  2    0.167592    0.476989    0.624486    11.00000   -1.20000
AFIX   0
C14B  1    0.126613    0.506360    0.675821    11.00000    0.04759    0.03370 =
         0.02503    0.00546    0.01012   -0.00585
C15B  1    0.135656    0.566672    0.677819    11.00000    0.04445    0.03283 =
         0.02843    0.00472    0.00645   -0.00725
C16B  1    0.163917    0.601654    0.652283    11.00000    0.05327    0.04081 =
         0.02704    0.00711    0.00938   -0.00883
AFIX  43
H16B  2    0.185927    0.588088    0.628414    11.00000   -1.20000
AFIX   0
C17B  1    0.159492    0.659119    0.662421    11.00000    0.04861    0.03945 =
         0.03106    0.01137   -0.00048   -0.00996
C18B  1    0.182710    0.703493    0.641896    11.00000    0.06313    0.04386 =
         0.03409    0.01305   -0.00416   -0.01514
C19B  1    0.160673    0.753913    0.663826    11.00000    0.08751    0.03798 =
         0.03582    0.01165   -0.00362   -0.01379
C20B  1    0.170207    0.809213    0.655685    11.00000    0.15531    0.04165 =
         0.04511    0.01457    0.00128   -0.02191
AFIX  43
H20B  2    0.195557    0.818587    0.632483    11.00000   -1.20000
AFIX   0
C21B  1    0.141579    0.849786    0.682463    11.00000    0.20239    0.03479 =
         0.05892    0.01468    0.00701   -0.01315
AFIX  43
H21B  2    0.146081    0.887463    0.677271    11.00000   -1.20000
AFIX   0
C22B  1    0.106630    0.836641    0.716550    11.00000    0.17800    0.03427 =
         0.05411    0.00566    0.00499   -0.00079
AFIX  43
H22B  2    0.087856    0.865390    0.734401    11.00000   -1.20000
AFIX   0
C23B  1    0.098461    0.781734    0.725183    11.00000    0.10644    0.03580 =
         0.03956    0.00415    0.00141   -0.00486
AFIX  43
H23B  2    0.074758    0.772992    0.748736    11.00000   -1.20000
AFIX   0
C24B  1    0.125287    0.740632    0.699032    11.00000    0.07588    0.03611 =
         0.03574    0.01042   -0.00279   -0.00881
C25B  1    0.124381    0.680204    0.698322    11.00000    0.05245    0.03257 =
         0.03240    0.00568   -0.00233   -0.00714
C26B  1    0.095769    0.644632    0.724336    11.00000    0.04521    0.03231 =
         0.02706    0.00529    0.00167   -0.00207
AFIX  43
H26B  2    0.072410    0.658128    0.748042    11.00000   -1.20000
AFIX   0
C27B  1    0.102557    0.587076    0.714334    11.00000    0.03891    0.03286 =
         0.02603    0.00660    0.00464   -0.00423
C28B  1    0.157203    0.362117    0.590516    11.00000    0.05784    0.04289 =
         0.02442   -0.00543    0.01127   -0.00512
C29B  1    0.076627    0.356411    0.561776    11.00000    0.06521    0.08957 =
         0.02589   -0.00245    0.00700   -0.01542
C30B  1    0.110092    0.355359    0.524998    11.00000    0.09089    0.11199 =
         0.02289   -0.00571    0.00315   -0.03312
AFIX  43
H30B  2    0.056305    0.351896    0.505187    11.00000   -1.20000
AFIX   0
C31B  1    0.218039    0.359167    0.516606    11.00000    0.08501    0.07416 =
         0.03048   -0.00308    0.01933   -0.00874
C32B  1    0.296077    0.365768    0.546247    11.00000    0.06309    0.08537 =
         0.03713   -0.00462    0.02154   -0.00437
AFIX  43
H32B  2    0.370700    0.368990    0.540888    11.00000   -1.20000
AFIX   0
C33B  1    0.267941    0.367765    0.583315    11.00000    0.06236    0.06344 =
         0.03157   -0.00293    0.01251   -0.00239
C34B  1   -0.041923    0.354151    0.569456    11.00000    0.06559    0.19562 =
         0.03600    0.00730   -0.00241   -0.02715
AFIX 137
H34D  2   -0.056018    0.324803    0.585820    11.00000   -1.50000
H34E  2   -0.084748    0.346449    0.545981    11.00000   -1.50000
H34F  2   -0.062541    0.389723    0.581590    11.00000   -1.50000
AFIX   0
C35B  1    0.253039    0.358230    0.476648    11.00000    0.11884    0.09848 =
         0.03171   -0.00443    0.02662   -0.01357
AFIX 137
H35D  2    0.220437    0.325582    0.462134    11.00000   -1.50000
H35E  2    0.332469    0.356808    0.476350    11.00000   -1.50000
H35F  2    0.228741    0.391695    0.465741    11.00000   -1.50000
AFIX   0
C36B  1    0.353671    0.375309    0.614174    11.00000    0.05556    0.13306 =
         0.04723    0.00113    0.01245   -0.00111
AFIX 137
H36D  2    0.341016    0.409324    0.629772    11.00000   -1.50000
H36E  2    0.425444    0.377861    0.603642    11.00000   -1.50000
H36F  2    0.350674    0.343682    0.629308    11.00000   -1.50000
AFIX   0
C37B  1    0.225059    0.698595    0.603589    11.00000    0.07497    0.03978 =
         0.02945    0.01404    0.00238   -0.01199
C38B  1    0.154199    0.699659    0.572397    11.00000    0.08317    0.09183 =
         0.03765    0.00338   -0.00191    0.00249
C39B  1    0.200143    0.694786    0.537521    11.00000    0.10629    0.10182 =
         0.03346    0.00495   -0.00735   -0.00047
AFIX  43
H39B  2    0.153465    0.696637    0.516022    11.00000   -1.20000
AFIX   0
C40B  1    0.307116    0.687605    0.532798    11.00000    0.09449    0.07300 =
         0.03557    0.01518    0.00826   -0.00273
C41B  1    0.374555    0.688067    0.563961    11.00000    0.07736    0.13154 =
         0.04763    0.02774    0.01565   -0.00612
AFIX  43
H41B  2    0.450697    0.685318    0.561322    11.00000   -1.20000
AFIX   0
C42B  1    0.334170    0.692474    0.599469    11.00000    0.07323    0.12714 =
         0.03744    0.02543    0.00322   -0.00662
C43B  1    0.034508    0.703830    0.576567    11.00000    0.08809    0.33027 =
         0.04557   -0.01948   -0.01139    0.04996
AFIX 137
H43D  2   -0.000687    0.711528    0.552746    11.00000   -1.50000
H43E  2    0.020575    0.733824    0.595490    11.00000   -1.50000
H43F  2    0.005081    0.668876    0.584203    11.00000   -1.50000
AFIX   0
C44B  1    0.353557    0.682830    0.494507    11.00000    0.12153    0.13177 =
         0.03868    0.01852    0.02055   -0.01066
AFIX  33
H44D  2    0.299186    0.665145    0.476389    11.00000   -1.50000
H44E  2    0.418683    0.660470    0.494959    11.00000   -1.50000
H44F  2    0.372822    0.719789    0.487421    11.00000   -1.50000
AFIX   0
C45B  1    0.413401    0.689806    0.632567    11.00000    0.06604    0.43769 =
         0.05041    0.05768    0.00163    0.01044
AFIX 137
H45D  2    0.403489    0.721527    0.650602    11.00000   -1.50000
H45E  2    0.488005    0.690685    0.624193    11.00000   -1.50000
H45F  2    0.399944    0.655481    0.644308    11.00000   -1.50000
AFIX   0
C1C   1    1.228051    0.971129    0.292041    11.00000    0.17075    0.04175 =
         0.02449    0.00125    0.00265    0.04900
C2C   1    1.217775    1.023277    0.311838    11.00000    0.22222    0.03753 =
         0.02507   -0.00108    0.00527    0.05686
C3C   1    1.199521    1.075603    0.298204    11.00000    0.16206    0.03819 =
         0.02938    0.00526    0.01723    0.04271
AFIX  43
H3C   2    1.189937    1.079575    0.272320    11.00000   -1.20000
AFIX   0
C4C   1    1.196349    1.120139    0.324073    11.00000    0.15582    0.03450 =
         0.03697    0.00520    0.02688    0.04002
C5C   1    1.185172    1.179527    0.320066    11.00000    0.11165    0.03002 =
         0.05011    0.00715    0.03626    0.02329
C6C   1    1.169013    1.208282    0.289267    11.00000    0.11620    0.03868 =
         0.05681    0.01508    0.04157    0.02497
AFIX  43
H6C   2    1.162788    1.189783    0.264991    11.00000   -1.20000
AFIX   0
C7C   1    1.162057    1.265305    0.294746    11.00000    0.12889    0.03940 =
         0.07705    0.02402    0.05259    0.02225
AFIX  43
H7C   2    1.152192    1.286081    0.273755    11.00000   -1.20000
AFIX   0
C8C   1    1.169108    1.292659    0.329949    11.00000    0.13435    0.03061 =
         0.08804    0.00927    0.04522    0.01216
AFIX  43
H8C   2    1.163550    1.331715    0.332774    11.00000   -1.20000
AFIX   0
C9C   1    1.184296    1.263502    0.361352    11.00000    0.11156    0.03032 =
         0.07387    0.00082    0.03997    0.00764
AFIX  43
H9C   2    1.189341    1.282088    0.385610    11.00000   -1.20000
AFIX   0
C10C  1    1.191784    1.206734    0.356099    11.00000    0.10817    0.02961 =
         0.05531    0.00235    0.04003    0.01431
C11C  1    1.208180    1.165803    0.383333    11.00000    0.14007    0.03474 =
         0.04203    0.00092    0.03071    0.02396
part 1
C12C  1    1.183788    1.110749    0.362427    10.50000    0.03796
C13C  1    1.255443    1.064441    0.377666    10.50000    0.03649
AFIX  43
H13C  2    1.292413    1.066535    0.401423    10.50000   -1.20000
AFIX   0
C14C  1    1.256359    1.020844    0.351558    10.50000    0.03772
C15C  1    1.275507    0.961183    0.355003    10.50000    0.03736
C16C  1    1.285743    0.931427    0.385143    10.50000    0.03793
AFIX  43
H16C  2    1.305578    0.948897    0.409097    10.50000   -1.20000
AFIX   0
part 2
C12X  1    1.234287    1.117137    0.364662    10.50000    0.03196
C13X  1    1.198886    1.058153    0.376711    10.50000    0.04048
AFIX  43
H13X  2    1.179155    1.054087    0.401497    10.50000   -1.20000
AFIX   0
C14X  1    1.197009    1.013502    0.351307    10.50000    0.03641
C15X  1    1.214073    0.954864    0.355487    10.50000    0.03375
C16X  1    1.228498    0.925916    0.386213    10.50000    0.03329
AFIX  43
H16X  2    1.215301    0.941611    0.410531    10.50000   -1.20000
AFIX   0
part 0
C17C  1    1.264818    0.870340    0.379435    11.00000    0.17746    0.03655 =
         0.02534   -0.00188   -0.01062    0.03697
C18C  1    1.276199    0.830349    0.404580    11.00000    0.10101    0.03515 =
         0.02968    0.00140   -0.00450    0.01191
C19C  1    1.276917    0.776280    0.383269    11.00000    0.06971    0.03169 =
         0.03710    0.00203    0.00062    0.00599
C20C  1    1.286321    0.724031    0.395746    11.00000    0.07590    0.03356 =
         0.04652    0.00676    0.00877    0.00342
AFIX  43
H20C  2    1.295999    0.719320    0.421529    11.00000   -1.20000
AFIX   0
C21C  1    1.281194    0.679016    0.369557    11.00000    0.09184    0.02557 =
         0.06182    0.00459    0.01775   -0.00142
AFIX  43
H21C  2    1.289119    0.642870    0.377353    11.00000   -1.20000
AFIX   0
C22C  1    1.264679    0.686051    0.332200    11.00000    0.07776    0.02827 =
         0.06005   -0.00768    0.01887   -0.00170
AFIX  43
H22C  2    1.259062    0.654413    0.314805    11.00000   -1.20000
AFIX   0
C23C  1    1.255965    0.738813    0.319245    11.00000    0.06380    0.03659 =
         0.04222   -0.00412    0.00437    0.00672
AFIX  43
H23C  2    1.245339    0.743350    0.293468    11.00000   -1.20000
AFIX   0
C24C  1    1.263345    0.783436    0.345123    11.00000    0.07761    0.03085 =
         0.03539    0.00079   -0.00015    0.01219
C25C  1    1.258223    0.843307    0.341745    11.00000    0.14268    0.03475 =
         0.02992   -0.00458   -0.00894    0.03274
C26C  1    1.249099    0.872710    0.311670    11.00000    0.15779    0.03616 =
         0.02540   -0.00657   -0.01223    0.04114
AFIX  43
H26C  2    1.246270    0.854931    0.287177    11.00000   -1.20000
AFIX   0
C27C  1    1.243835    0.931526    0.317923    11.00000    0.21124    0.03870 =
         0.02351   -0.00254   -0.00811    0.04908
C28C  1    1.216523    1.178582    0.423934    11.00000    0.13948    0.03768 =
         0.04299   -0.00758    0.02758    0.02350
C29C  1    1.314634    1.197263    0.441196    11.00000    0.17714    0.09136 =
         0.05433    0.01175    0.02246   -0.03515
C30C  1    1.320612    1.208891    0.479562    11.00000    0.18445    0.08971 =
         0.06384    0.00033   -0.00037   -0.03929
AFIX  43
H30C  2    1.387702    1.221904    0.491568    11.00000   -1.20000
AFIX   0
C31C  1    1.230851    1.201926    0.500715    11.00000    0.17849    0.08512 =
         0.05361   -0.02155    0.02137    0.04384
C32C  1    1.138099    1.179505    0.483541    11.00000    0.13421    0.27827 =
         0.04815   -0.03959    0.02651    0.05806
AFIX  43
H32C  2    1.078692    1.170927    0.498172    11.00000   -1.20000
AFIX   0
C33C  1    1.127458    1.168778    0.445424    11.00000    0.11733    0.25635 =
         0.04706   -0.02598    0.02336    0.05779
C34C  1    1.406893    1.208240    0.418340    11.00000    0.20636    0.49567 =
         0.07113    0.06831    0.00484   -0.18076
AFIX  33
H34G  2    1.380253    1.221879    0.394914    11.00000   -1.50000
H34H  2    1.446021    1.174039    0.413036    11.00000   -1.50000
H34I  2    1.456107    1.236143    0.431784    11.00000   -1.50000
AFIX   0
C35C  1    1.241623    1.214381    0.543522    11.00000    0.23909    0.12878 =
         0.04809   -0.02481    0.02322    0.05234
AFIX 137
H35G  2    1.213306    1.182622    0.555536    11.00000   -1.50000
H35H  2    1.200009    1.247082    0.550836    11.00000   -1.50000
H35I  2    1.318369    1.221319    0.551275    11.00000   -1.50000
AFIX   0
C36C  1    1.020199    1.146692    0.428108    11.00000    0.10919    0.74187 =
         0.05876   -0.06939    0.01514    0.01075
AFIX  33
H36G  2    1.030946    1.111570    0.413487    11.00000   -1.50000
H36H  2    0.989974    1.173369    0.411822    11.00000   -1.50000
H36I  2    0.969725    1.140731    0.447724    11.00000   -1.50000
AFIX   0
C37C  1    1.283106    0.837774    0.445556    11.00000    0.09993    0.03161 =
         0.03015    0.00243   -0.00513    0.00360
C38C  1    1.382237    0.851396    0.464010    11.00000    0.08810    0.14968 =
         0.03806    0.00700   -0.00096    0.03320
C39C  1    1.385800    0.854551    0.503087    11.00000    0.09372    0.15886 =
         0.03854    0.01078   -0.00842   -0.00137
AFIX  43
H39D  2    1.453643    0.862338    0.516289    11.00000   -1.20000
AFIX   0
C40C  1    1.294477    0.846760    0.522944    11.00000    0.11276    0.07490 =
         0.03576    0.01288    0.00472   -0.01894
C41C  1    1.202147    0.833295    0.503147    11.00000    0.12039    0.22028 =
         0.03903    0.02019    0.01230   -0.09172
AFIX  43
H41C  2    1.138078    0.827591    0.516213    11.00000   -1.20000
AFIX   0
C42C  1    1.194409    0.827151    0.464551    11.00000    0.10039    0.15224 =
         0.04480    0.01329    0.00753   -0.05733
C43C  1    1.481952    0.859988    0.443220    11.00000    0.08712    0.50273 =
         0.05078    0.01699   -0.01601    0.04458
AFIX 137
H43G  2    1.545458    0.863773    0.460681    11.00000   -1.50000
H43H  2    1.475576    0.893639    0.430168    11.00000   -1.50000
H43I  2    1.490562    0.828217    0.425104    11.00000   -1.50000
AFIX   0
C44C  1    1.298391    0.851534    0.565491    11.00000    0.13641    0.11576 =
         0.03602    0.01401    0.00065   -0.02137
AFIX 137
H44G  2    1.266061    0.817947    0.574202    11.00000   -1.50000
H44H  2    1.257452    0.883627    0.574551    11.00000   -1.50000
H44I  2    1.374170    0.856087    0.574982    11.00000   -1.50000
AFIX   0
C45C  1    1.085543    0.812316    0.444751    11.00000    0.13145    0.55578 =
         0.05922    0.03724   -0.00073   -0.16555
AFIX  33
H45G  2    1.096737    0.798005    0.419056    11.00000   -1.50000
H45H  2    1.041368    0.845321    0.444714    11.00000   -1.50000
H45I  2    1.047955    0.784004    0.457648    11.00000   -1.50000
AFIX   0
C1D   1    1.223017    0.958349    0.251626    11.00000    0.12248    0.02962 =
         0.02291    0.00058    0.00302    0.02803
C2D   1    1.133976    0.963677    0.226847    11.00000    0.10309    0.03100 =
         0.02400    0.00749    0.01409    0.02991
C3D   1    1.027655    0.982491    0.233662    11.00000    0.11335    0.03610 =
         0.02768    0.01208    0.02376    0.03434
AFIX  43
H3D   2    1.008279    0.995118    0.258033    11.00000   -1.20000
AFIX   0
C4D   1    0.954457    0.981868    0.204220    11.00000    0.09102    0.03237 =
         0.03817    0.01454    0.03107    0.02618
C5D   1    0.840493    0.997522    0.201556    11.00000    0.08228    0.02996 =
         0.04679    0.01553    0.02897    0.01796
C6D   1    0.769688    1.016760    0.227548    11.00000    0.09867    0.03878 =
         0.06181    0.01658    0.03937    0.02889
AFIX  43
H6D   2    0.792744    1.022915    0.253050    11.00000   -1.20000
AFIX   0
C7D   1    0.663188    1.027143    0.215895    11.00000    0.10166    0.03721 =
         0.07992    0.01401    0.05140    0.02293
AFIX  43
H7D   2    0.613645    1.040615    0.233709    11.00000   -1.20000
AFIX   0
C8D   1    0.628698    1.018259    0.179202    11.00000    0.06404    0.04157 =
         0.09118    0.01178    0.03602    0.01350
AFIX  43
H8D   2    0.555391    1.025004    0.172025    11.00000   -1.20000
AFIX   0
C9D   1    0.700329    0.999347    0.152164    11.00000    0.06654    0.03181 =
         0.06839    0.00926    0.02408    0.00252
AFIX  43
H9D   2    0.676845    0.993858    0.126672    11.00000   -1.20000
AFIX   0
C10D  1    0.804968    0.988969    0.163368    11.00000    0.06463    0.02925 =
         0.05458    0.01203    0.02453    0.00607
C11D  1    0.896437    0.967783    0.142159    11.00000    0.06569    0.02683 =
         0.04327    0.01330    0.02020    0.00491
C12D  1    0.984657    0.963224    0.166649    11.00000    0.06688    0.03384 =
         0.03286    0.01448    0.01655    0.01386
C13D  1    1.090017    0.943174    0.160002    11.00000    0.06888    0.03557 =
         0.02492    0.00807    0.01560    0.01277
AFIX  43
H13D  2    1.109357    0.930388    0.135656    11.00000   -1.20000
AFIX   0
C14D  1    1.162596    0.942837    0.189647    11.00000    0.07817    0.02821 =
         0.02243    0.00389    0.00936    0.01747
C15D  1    1.273420    0.924244    0.192780    11.00000    0.07491    0.02560 =
         0.02246    0.00276   -0.00086    0.00874
C16D  1    1.336304    0.896684    0.167526    11.00000    0.05424    0.02407 =
         0.02381    0.00249   -0.00315    0.00106
AFIX  43
H16D  2    1.310754    0.887880    0.142465    11.00000   -1.20000
AFIX   0
C17D  1    1.441812    0.881664    0.180288    11.00000    0.05677    0.02427 =
         0.03211    0.00357   -0.00453   -0.00140
C18D  1    1.515086    0.847363    0.162560    11.00000    0.04603    0.02738 =
         0.03928    0.01212   -0.00290   -0.00598
C19D  1    1.610003    0.843299    0.188259    11.00000    0.04935    0.03382 =
         0.05604    0.01866   -0.00953   -0.00958
C20D  1    1.706288    0.815293    0.183428    11.00000    0.04295    0.04772 =
         0.07610    0.02727   -0.00889   -0.01014
AFIX  43
H20D  2    1.718139    0.792139    0.161534    11.00000   -1.20000
AFIX   0
C21D  1    1.785596    0.823466    0.213215    11.00000    0.04781    0.06536 =
         0.10209    0.04382   -0.02706   -0.01595
AFIX  43
H21D  2    1.852459    0.805066    0.210954    11.00000   -1.20000
AFIX   0
C22D  1    1.770963    0.855754    0.244302    11.00000    0.08527    0.05955 =
         0.09367    0.03634   -0.05141   -0.03230
AFIX  43
H22D  2    1.827597    0.860374    0.263134    11.00000   -1.20000
AFIX   0
C23D  1    1.672150    0.883099    0.249461    11.00000    0.09437    0.04298 =
         0.06884    0.01987   -0.04028   -0.01803
AFIX  43
H23D  2    1.660922    0.905507    0.271733    11.00000   -1.20000
AFIX   0
C24D  1    1.592603    0.876368    0.221317    11.00000    0.06964    0.02927 =
         0.05286    0.01460   -0.02250   -0.01381
C25D  1    1.482062    0.897891    0.217695    11.00000    0.07694    0.02391 =
         0.03840    0.00786   -0.01713   -0.00350
C26D  1    1.417495    0.923554    0.243188    11.00000    0.10027    0.02457 =
         0.02827   -0.00133   -0.01822    0.00669
AFIX  43
H26D  2    1.443479    0.933123    0.268119    11.00000   -1.20000
AFIX   0
C27D  1    1.311125    0.935291    0.231170    11.00000    0.09842    0.02358 =
         0.02557    0.00005   -0.00307    0.01623
C28D  1    0.888735    0.954271    0.101143    11.00000    0.04487    0.04544 =
         0.04008    0.00968    0.01231    0.00384
C29D  1    0.916041    0.994701    0.077659    11.00000    0.07246    0.04412 =
         0.04168    0.01408    0.01218    0.01342
C30D  1    0.900808    0.981164    0.039295    11.00000    0.08501    0.06847 =
         0.04441    0.02617    0.01526    0.02766
AFIX  43
H30D  2    0.915945    1.008883    0.023025    11.00000   -1.20000
AFIX   0
C31D  1    0.865246    0.930074    0.024016    11.00000    0.04188    0.09164 =
         0.04731   -0.00156    0.00058   -0.00034
C32D  1    0.843379    0.890880    0.048005    11.00000    0.12169    0.09919 =
         0.05421   -0.00810    0.02298   -0.06153
AFIX  43
H32D  2    0.821670    0.854567    0.038182    11.00000   -1.20000
AFIX   0
C33D  1    0.852001    0.902681    0.085855    11.00000    0.11791    0.06933 =
         0.05233   -0.00025    0.02738   -0.04103
C34D  1    0.961061    1.050091    0.093638    11.00000    0.23192    0.04163 =
         0.05457    0.00897    0.06070   -0.00868
AFIX 137
H34J  2    1.031832    1.045508    0.106351    11.00000   -1.50000
H34K  2    0.910859    1.066569    0.111448    11.00000   -1.50000
H34L  2    0.969875    1.074351    0.073545    11.00000   -1.50000
AFIX   0
C35D  1    0.852526    0.914999   -0.017668    11.00000    0.07090    0.14523 =
         0.04928   -0.00015    0.00144    0.01010
AFIX 137
H35J  2    0.792130    0.888039   -0.022979    11.00000   -1.50000
H35K  2    0.919810    0.898936   -0.026555    11.00000   -1.50000
H35L  2    0.837433    0.948297   -0.030360    11.00000   -1.50000
AFIX   0
C36D  1    0.822100    0.858274    0.110558    11.00000    0.30216    0.07595 =
         0.07496   -0.00814    0.06732   -0.09088
AFIX 137
H36J  2    0.787390    0.874936    0.132521    11.00000   -1.50000
H36K  2    0.887898    0.839667    0.118410    11.00000   -1.50000
H36L  2    0.771538    0.831297    0.096831    11.00000   -1.50000
AFIX   0
C37D  1    1.495376    0.817059    0.125448    11.00000    0.03205    0.03317 =
         0.03848    0.00503    0.00443    0.00013
C38D  1    1.478840    0.759206    0.123468    11.00000    0.02735    0.03076 =
         0.04413    0.00432    0.01027    0.00442
C39D  1    1.446234    0.732175    0.089173    11.00000    0.03477    0.03009 =
         0.04794   -0.00003    0.01275    0.00189
AFIX  43
H39E  2    1.433861    0.693259    0.087478    11.00000   -1.20000
AFIX   0
C40D  1    1.431060    0.759844    0.057315    11.00000    0.03534    0.04330 =
         0.04040   -0.00486    0.00931   -0.00207
C41D  1    1.450760    0.816663    0.059924    11.00000    0.04689    0.04323 =
         0.03650    0.00620    0.00606   -0.00140
AFIX  43
H41D  2    1.442441    0.835896    0.038164    11.00000   -1.20000
AFIX   0
C42D  1    1.482551    0.846350    0.093767    11.00000    0.04720    0.03711 =
         0.03806    0.00510    0.00436   -0.00237
C43D  1    1.487748    0.727299    0.157531    11.00000    0.03509    0.03131 =
         0.04835    0.00847    0.00570    0.00280
AFIX 137
H43J  2    1.564561    0.721597    0.163982    11.00000   -1.50000
H43K  2    1.449610    0.691386    0.152380    11.00000   -1.50000
H43L  2    1.454859    0.748191    0.178357    11.00000   -1.50000
AFIX   0
C44D  1    1.390871    0.729551    0.020966    11.00000    0.05993    0.05597 =
         0.04345   -0.00594    0.00695   -0.00585
AFIX 137
H44J  2    1.444726    0.702765    0.012619    11.00000   -1.50000
H44K  2    1.379928    0.756091    0.002228    11.00000   -1.50000
H44L  2    1.321828    0.710101    0.024416    11.00000   -1.50000
AFIX   0
C45D  1    1.508626    0.907630    0.094236    11.00000    0.08624    0.04039 =
         0.04242    0.01101   -0.00207   -0.01113
AFIX  33
H45J  2    1.475860    0.921834    0.071839    11.00000   -1.50000
H45K  2    1.587668    0.913797    0.094819    11.00000   -1.50000
H45L  2    1.479239    0.926946    0.116356    11.00000   -1.50000
AFIX   0
SB1   5    0.156741    0.377233    0.844856    11.00000    0.02550    0.02471 =
         0.02086    0.00236    0.00642    0.00137
CL1   4    0.085315    0.296541    0.869192    11.00000    0.03757    0.02998 =
         0.02725    0.00772    0.00489   -0.00241
CL2   4   -0.011087    0.383954    0.809900    11.00000    0.02821    0.03284 =
         0.02788    0.00709    0.00352    0.00312
CL3   4    0.226654    0.456122    0.818886    11.00000    0.03588    0.03360 =
         0.04981    0.01471    0.01115   -0.00231
CL4   4    0.319740    0.369817    0.880755    11.00000    0.03144    0.04754 =
         0.03472    0.00522   -0.00220   -0.00074
CL5   4    0.085576    0.434224    0.893967    11.00000    0.04325    0.03558 =
         0.03113   -0.00779    0.01086    0.00170
CL6   4    0.222693    0.320624    0.794780    11.00000    0.03822    0.04209 =
         0.02729   -0.00166    0.01143    0.01004
SB2   5   -0.311142    0.880496    0.831836    21.00000    0.04519    0.03345 =
         0.03507    0.00597    0.00332    0.00440
SB21  5   -0.280759    0.872129    0.837904   -21.00000    0.08451    0.06760 =
         0.04686    0.02792    0.00117   -0.00481
CL7   4   -0.320993    0.964448    0.869825    21.00000    0.09291    0.04190 =
         0.06222   -0.01563    0.01319   -0.01097
CL71  4   -0.254757    0.949901    0.877541   -21.00000    0.08913
CL8   4   -0.231279    0.834953    0.882310    11.00000    0.10273    0.10349 =
         0.05571    0.02179   -0.01634   -0.00751
CL9   4   -0.386873    0.923711    0.780585    21.00000    0.05065    0.03788 =
         0.05168    0.01277    0.00525    0.01490
CL91  4   -0.347702    0.926787    0.790425   -21.00000    0.05611
CL10  4   -0.483769    0.854887    0.849475    11.00000    0.06983    0.04710 =
         0.07981    0.00626    0.03110    0.00125
CL11  4   -0.307736    0.795048    0.794016    11.00000    0.08460    0.03996 =
         0.04716    0.00776    0.01677    0.02072
CL12  4   -0.137929    0.905754    0.812270    21.00000    0.04676    0.06307 =
         0.08376    0.02459    0.01067    0.00665
CL02  4   -0.106407    0.881913    0.812261   -21.00000    0.08892
SB3   5   -0.260829    0.522860    0.632191    11.00000    0.05933    0.04785 =
         0.03802    0.00249   -0.00460   -0.00414
CL13  4   -0.252960    0.569108    0.692920    11.00000    0.09265    0.04192 =
         0.04212    0.00140   -0.00086    0.00109
CL14  4   -0.156002    0.452053    0.656609    11.00000    0.06203    0.04451 =
         0.05364   -0.00489   -0.00824    0.00097
CL15  4   -0.363503    0.594857    0.610011    11.00000    0.08625    0.07494 =
         0.06479    0.02935   -0.00406    0.00992
CL16  4   -0.422444    0.475658    0.646923    11.00000    0.05972    0.07158 =
         0.07843    0.02053   -0.01457   -0.01246
CL17  4   -0.099866    0.570409    0.618078    11.00000    0.07264    0.08636 =
         0.06596    0.01832    0.00633   -0.01362
CL18  4   -0.270431    0.473700    0.573136    11.00000    0.11022    0.11367 =
         0.04841   -0.02408   -0.02154    0.01612
part 1
SB4   5    0.137437    0.042187    0.629704    10.35000    0.07581    0.03602 =
         0.02708   -0.00057    0.00419   -0.00093
CL19  4    0.248341    0.000241    0.673501    10.35000    0.09508    0.05163 =
         0.03745    0.02084    0.00600    0.00503
CL20  4    0.023378    0.086403    0.587939    10.35000    0.10107    0.08784 =
         0.04383    0.01990   -0.01891   -0.00432
CL21  4    0.035106   -0.040231    0.618144    10.35000    0.11555    0.04458 =
         0.10493   -0.01280   -0.02136   -0.02626
CL22  4    0.254174    0.014222    0.582709    10.35000    0.14281    0.08825 =
         0.03129   -0.01419   -0.00089    0.01036
CL23  4    0.243154    0.126099    0.641824    10.35000    0.07539    0.03564 =
         0.05421    0.00883    0.00690   -0.01252
CL24  4    0.021741    0.072515    0.679195    10.35000    0.07281    0.04541 =
         0.03961    0.01400    0.00444   -0.01225
part 2
same 0.01 sb4 > cl24
same 0.01 sb5 > cl30
same 0.01 sb6 > cl36
same 0.01 sb7 > cl42
same 0.01 sb8 > cl48
same 0.01 sb9 > cl54
SB5   5    0.286464    0.030486    0.634966    10.16000    0.06281    0.02818 =
         0.02871   -0.00155    0.01059   -0.01136
CL25  4    0.341409   -0.033862    0.676415    10.16000    0.11414    0.07131 =
         0.10612    0.05783    0.06725    0.03315
CL26  4    0.229435    0.097777    0.594919    10.16000    0.09417    0.09824 =
         0.05490    0.03807   -0.01481   -0.01721
CL27  4    0.149889   -0.031109    0.608487    10.16000    0.18824    0.07568 =
         0.12424   -0.05368   -0.00520   -0.08011
CL28  4    0.404612   -0.006058    0.590883    10.16000    0.22012    0.06994 =
         0.08137   -0.05614    0.11565   -0.09259
CL29  4    0.424858    0.092842    0.660988    10.16000    0.05918    0.05595 =
         0.03614   -0.00616    0.00873   -0.00107
CL30  4    0.157498    0.066938    0.678713    10.16000    0.10556    0.04222 =
         0.01985   -0.00772   -0.00511   -0.01830
part 3
SB6   5    0.090113    0.032156    0.636458    10.21000    0.07519    0.03667 =
         0.06906    0.01521    0.01640   -0.00219
CL31  4    0.184459   -0.026624    0.594598    10.21000    0.09461    0.09905 =
         0.15239   -0.06923   -0.07736    0.05873
CL32  4   -0.002208    0.090328    0.679314    10.21000    0.08407    0.02123 =
         0.15783    0.01689    0.05163   -0.00846
CL33  4   -0.001495   -0.044026    0.657815    10.21000    0.06602    0.03503 =
         0.13118    0.00676   -0.01029   -0.01551
CL34  4    0.228982    0.019042    0.681756    10.21000    0.04940    0.11014 =
         0.04770    0.00284    0.00144   -0.03463
CL35  4    0.189437    0.109356    0.617859    10.21000    0.14097    0.04536 =
         0.21716    0.06266    0.13334    0.03264
CL36  4   -0.049486    0.040268    0.589485    10.21000    0.06902    0.18566 =
         0.09808    0.05850    0.01128    0.05279
part 4
SB7   5    0.229206    0.042358    0.629603    10.13000    0.04430    0.04104 =
         0.02741   -0.00154   -0.00196   -0.00261
eadp cl37 > cl42
CL37  4    0.402267    0.051893    0.660490    10.13000    0.15807
CL38  4    0.057817    0.031245    0.597639    10.13000    0.15807
CL39  4    0.153668    0.017078    0.684132    10.13000    0.15807
CL40  4    0.199625    0.135294    0.648186    10.13000    0.15807
CL41  4    0.306058    0.069626    0.574576    10.13000    0.15807
CL42  4    0.263587   -0.053034    0.611730    10.13000    0.15807
part 5
SB8   5    0.189525    0.031283    0.639803    10.08000    0.08422
CL43  4    0.338784    0.016263    0.680201    10.08000    0.08687
CL44  4    0.036546    0.044266    0.599967    10.08000    0.11650
CL45  4    0.244365   -0.040120    0.597921    10.08000    0.10406
CL46  4    0.295310    0.094342    0.610314    10.08000    0.19382
CL47  4    0.133468    0.103770    0.682131    10.08000    0.16389
CL48  4    0.081737   -0.034524    0.670133    10.08000    0.10153
part 6
SB9   5    0.104666    0.051362    0.636685    10.07000    0.03703
eadp cl49 > cl54
CL49  4    0.243412    0.026776    0.678648    10.07000    0.14431
CL50  4   -0.034707    0.077398    0.595309    10.07000    0.14431
CL51  4   -0.002566   -0.024387    0.650831    10.07000    0.14431
CL52  4    0.180804   -0.005780    0.589590    10.07000    0.14431
CL53  4    0.215880    0.126361    0.620976    10.07000    0.14431
CL54  4    0.026998    0.107768    0.686014    10.07000    0.14431
part 0
C1G   1   -0.143402    0.575892    0.966934    11.00000    0.05393    0.03989 =
         0.03680    0.00193    0.00550    0.00166
AFIX  13
D1G   3   -0.099301    0.609369    0.961908    11.00000   -1.20000
AFIX   0
CL1G  4   -0.069942    0.518707    0.951382    11.00000    0.06053    0.04207 =
         0.04294    0.00239    0.01566    0.00865
CL2G  4   -0.159417    0.579918    1.014594    11.00000    0.06367    0.05024 =
         0.03350    0.00178    0.01315    0.00051
CL3G  4   -0.266338    0.579075    0.942047    11.00000    0.05567    0.07997 =
         0.05322   -0.00815   -0.00625    0.01143
C1H   1   -0.152680    0.256333    0.811217    11.00000    0.03378    0.04508 =
         0.03173    0.00552    0.00387   -0.00332
AFIX  13
D1H   3   -0.087072    0.280599    0.818470    11.00000   -1.20000
AFIX   0
CL1H  4   -0.211511    0.237439    0.851958    11.00000    0.04589    0.04897 =
         0.03184    0.00825    0.00597   -0.00338
CL2H  4   -0.245025    0.293725    0.784880    11.00000    0.04464    0.06773 =
         0.03493    0.01295   -0.00251    0.00179
CL3H  4   -0.111032    0.196839    0.784413    11.00000    0.06164    0.05383 =
         0.05470   -0.00215    0.02296    0.00170
C1I   1   -0.144554    0.699097    0.832760    11.00000    0.07559    0.05971 =
         0.06220    0.02382    0.00414    0.02672
AFIX  13
D1ZI  3   -0.185408    0.734116    0.832253    11.00000   -1.20000
AFIX   0
CL1I  4   -0.005939    0.714426    0.825914    11.00000    0.07279    0.05834 =
         0.06140    0.01192    0.00319    0.00726
CL2I  4   -0.198285    0.652464    0.796962    11.00000    0.09301    0.05450 =
         0.08932    0.02081   -0.02069    0.00270
CL3I  4   -0.161759    0.672489    0.876134    11.00000    0.10389    0.10969 =
         0.07036    0.04120    0.03697    0.06101
C1J   1    0.476066    0.557627    0.729527    11.00000    0.06375    0.11386 =
         0.07433    0.00679    0.01754    0.01163
AFIX   3
D1J   3    0.516349    0.540072    0.708395    11.00000   -1.20000
AFIX   0
CL1J  4    0.564826    0.576396    0.767753    11.00000    0.08337    0.07607 =
         0.05927    0.00016    0.01217    0.02384
CL2J  4    0.375150    0.511300    0.742452    11.00000    0.07773    0.06908 =
         0.15459    0.00329    0.02847    0.00683
CL3J  4    0.418942    0.602102    0.705836    31.00000    0.14316    0.13004 =
         0.21923    0.09965   -0.08307   -0.01569
CL4J  4    0.407620    0.627625    0.723371   -31.00000    0.05419

C1K   1    0.132363    0.890033    1.045310    11.00000    0.09129    0.04101 =
         0.04386    0.00260   -0.00600    0.00840
AFIX  13
D1K   3    0.056071    0.903219    1.045178    11.00000   -1.20000
AFIX   0
CL1K  4    0.138939    0.834102    1.072942    11.00000    0.11393    0.04538 =
         0.04988    0.01416   -0.00363    0.00770
CL2K  4    0.162306    0.870314    0.999486    11.00000    0.21067    0.05721 =
         0.03668   -0.00087    0.01234    0.00289
CL3K  4    0.216657    0.944011    1.063865    11.00000    0.12061    0.05352 =
         0.06770    0.00125   -0.00173   -0.01815
C1L   1    0.407804    0.223788    0.693149    11.00000    0.08605    0.06246 =
         0.06329    0.00073    0.02469   -0.00964
AFIX  13
D1L   3    0.374156    0.185712    0.691618    11.00000   -1.20000
AFIX   0
CL1L  4    0.309035    0.270974    0.705564    11.00000    0.05059    0.08916 =
         0.05570   -0.00910    0.00444    0.00400
CL2L  4    0.514528    0.228724    0.728700    11.00000    0.06743    0.09114 =
         0.08129    0.04190    0.00913    0.00609
CL3L  4    0.456898    0.235279    0.649941    11.00000    0.09355    0.13648 =
         0.06306   -0.00099    0.03068   -0.01048
C1M   1   -0.293352    0.723881    0.993494    11.00000    0.05618    0.06330 =
         0.06434    0.00781    0.00349    0.00129
AFIX  13
D1M   3   -0.333348    0.690614    0.980931    11.00000   -1.20000
AFIX   0
CL1M  4   -0.286740    0.718253    1.042150    11.00000    0.06825    0.08302 =
         0.06093    0.02113    0.01643    0.02426
CL2M  4   -0.161588    0.726728    0.976931    11.00000    0.06014    0.07017 =
         0.07288    0.00876    0.01570    0.00926
CL3M  4   -0.363446    0.783482    0.983119    11.00000    0.06149    0.06743 =
         0.07006    0.00754   -0.00430    0.01365
C1N   1    0.233837    0.843862    0.829526    11.00000    0.07270    0.05842 =
         0.07938    0.01903    0.01347   -0.00518
AFIX  13
D1N   3    0.284577    0.865451    0.814972    11.00000   -1.20000
AFIX   0
CL1N  4    0.100531    0.859384    0.816713    11.00000    0.08098    0.05346 =
         0.07797   -0.00157   -0.00064    0.01712
CL2N  4    0.257868    0.773614    0.820398    11.00000    0.08491    0.06530 =
         0.13708    0.02139    0.02750    0.02773
CL3N  4    0.258839    0.863946    0.877229    11.00000    0.07697    0.11773 =
         0.07118    0.02912    0.00833   -0.01391
C1O   1    0.463862    0.921971    0.942806    11.00000    0.09483    0.13023 =
         0.04525   -0.01020    0.01181   -0.01236
AFIX  13
D1O   3    0.486952    0.921436    0.916575    11.00000   -1.20000
AFIX   0
CL1O  4    0.351236    0.964992    0.947470    11.00000    0.09105    0.07048 =
         0.07751    0.01434   -0.00611    0.00341
CL2O  4    0.427353    0.853766    0.951730    11.00000    0.13682    0.10575 =
         0.10704    0.04968    0.02431    0.04630
CL3O  4    0.571315    0.947174    0.971916    11.00000    0.08479    0.30372 =
         0.21010   -0.16267   -0.03563    0.05434
part 1
C1P   1    0.478550    0.999960    0.635603    10.50000    0.12008
AFIX  13
D1P   3    0.397790    0.994407    0.632607    10.50000   -1.20000
AFIX   0
CL1P  4    0.527661    0.978781    0.591828    10.50000    0.18810    0.18315 =
         0.07059   -0.03921    0.02865   -0.04204
CL2P  4    0.519029    0.958556    0.670629    10.50000    0.16587    0.13391 =
         0.11640    0.01825    0.03222    0.01371
CL3P  4    0.500123    1.070856    0.649173    10.50000    0.10467    0.18335 =
         0.04030    0.02154   -0.00590   -0.00182
dfix 1.76 0.01 c1p cl1p c1p cl2p c1p cl3p
part 0
dfix 1.54 0.01 c1e c2e c2e c3e c3e c3e_$1
eqiv $1   -x+1, -y+1, -z+1
C1E   1    0.348844    0.526974    0.573982    11.00000    0.12651    0.13414 =
         0.20970   -0.01269    0.08273   -0.03924
AFIX  33
H1E1  2    0.313272    0.559828    0.584746    11.00000   -1.50000
H1E2  2    0.404856    0.515767    0.591744    11.00000   -1.50000
H1E3  2    0.294701    0.496800    0.568467    11.00000   -1.50000
AFIX   0
C2E   1    0.402181    0.540469    0.537564    11.00000    0.21355    0.15090 =
         0.49682   -0.11266   -0.09515    0.09142
AFIX  23
H2E1  2    0.344585    0.553907    0.520852    11.00000   -1.20000
H2E2  2    0.454919    0.571633    0.543904    11.00000   -1.20000
AFIX   0
C3E   1    0.460926    0.495127    0.515433    11.00000    0.12403    0.30572 =
         0.12980    0.13794   -0.03917   -0.07837
AFIX  23
H3E1  2    0.403623    0.468888    0.504079    11.00000   -1.20000
H3E2  2    0.502379    0.475114    0.533947    11.00000   -1.20000
AFIX   0
same 0.005 c1g > cl3g
same 0.005 c1q > cl3q
same 0.005 c1r > cl3r
same 0.005 c1s > cl3s
same 0.005 c1t > cl3t
same 0.005 c1u > cl3u
same 0.005 c1w > cl3w
part 7
C1Q   1    0.474953    0.803491    0.733190    10.40000    0.09915
AFIX  13
D1Q   3    0.511403    0.818659    0.757326    10.40000   -1.20000
AFIX   0
CL1Q  4    0.562623    0.817459    0.699132    10.40000    0.11866    0.14113 =
         0.10031   -0.00783    0.03103   -0.01487
CL2Q  4    0.452686    0.734099    0.736895    10.40000    0.29899    0.07425 =
         0.08004    0.00724   -0.02192    0.02930
CL3Q  4    0.355512    0.837864    0.728917    10.40000    0.08373    0.09664 =
         0.13413   -0.01015    0.00343    0.00549
dfix 1.76 c1q cl1q c1q cl2q c1q cl3q
part 8
C1R   1    0.515085    0.800803    0.716804    10.40000    0.10878
AFIX  13
D1R   3    0.564791    0.822686    0.735504    10.40000   -1.20000
AFIX   0
CL1R  4    0.396549    0.789249    0.738916    10.40000    0.07537    0.14674 =
         0.11116   -0.00409    0.02127    0.00835
CL2R  4    0.499195    0.840438    0.679761    10.40000    0.10967    0.27519 =
         0.17342    0.12272    0.00192    0.00011
CL3R  4    0.580264    0.740713    0.704829    10.40000    0.09400    0.13183 =
         0.17381   -0.05301   -0.00960   -0.00919
dfix 1.76 c1r cl1r c1r cl2r c1r cl3r
part 9
C1S   1   -0.280711   -0.029338    0.502089    10.20000    0.07700
AFIX  13
D1S   3   -0.274780   -0.043340    0.475435    10.20000   -1.20000
AFIX   0
CL1S  4   -0.149508   -0.016699    0.519692    10.20000    0.11363    0.06186 =
         0.09913    0.01914    0.03920    0.01120
CL2S  4   -0.349646   -0.080314    0.522577    10.20000    0.12132    0.04711 =
         0.14402    0.02095   -0.00204   -0.00127
CL3S  4   -0.353296    0.029976    0.501676    10.20000    0.11241    0.06943 =
         0.05899    0.00031   -0.00133    0.01983
dfix 1.76 c1s cl1s c1s cl2s c1s cl3s
part -11
C1T   1   -0.080556    0.493273    0.487949    10.25000    0.07487
AFIX  13
D1T   3   -0.152642    0.505580    0.496726    10.25000   -1.20000
AFIX   0
CL1T  4   -0.097568    0.425182    0.470437    10.25000    0.11083    0.05904 =
         0.16733    0.01911   -0.00496   -0.02164
CL2T  4    0.010715    0.502463    0.525614    10.25000    0.48259    0.12583 =
         0.06879   -0.00862    0.01879   -0.12779
CL3T  4   -0.045475    0.534717    0.453796    10.25000    0.18776    0.20571 =
         0.17122    0.05762   -0.00434   -0.08864
dfix 1.76 0.01 c1t cl1t c1t cl2t c1t cl3t
part 12
C1U   1   -0.183877   -0.026301    0.503322    10.20000    0.13249
AFIX  13
D1U   3   -0.181621   -0.041121    0.476690    10.20000   -1.20000
AFIX   0
CL1U  4   -0.075957   -0.053882    0.527301    10.20000    0.16127
CL2U  4   -0.173578    0.044997    0.504448    10.20000    0.05028
CL3U  4   -0.307207   -0.047402    0.519229    10.20000    0.13223
dfix 1.76 0.0051 c1u cl1u c1u cl2u c1u cl3u
part -10
eadp c1v > c6v
C1V   1   -0.450666   -0.007582    0.503732    10.50000    0.12872
AFIX  33
H1V1  2   -0.471295    0.031012    0.508339    10.50000   -1.50000
H1V2  2   -0.500492   -0.031460    0.516065    10.50000   -1.50000
H1V3  2   -0.454681   -0.018120    0.476897    10.50000   -1.50000
AFIX   0
C2V   1   -0.338200   -0.013893    0.518675    10.50000    0.12872
AFIX  23
H2V1  2   -0.337794   -0.005412    0.545981    10.50000   -1.20000
H2V2  2   -0.291705    0.014735    0.508726    10.50000   -1.20000
AFIX   0
C3V   1   -0.284879   -0.068456    0.511322    10.50000    0.12872
AFIX  23
H3V1  2   -0.309137   -0.093059    0.530054    10.50000   -1.20000
H3V2  2   -0.312916   -0.085086    0.486672    10.50000   -1.20000
AFIX   0
C4V   1   -0.164572   -0.068813    0.511740    10.50000    0.12872
AFIX  23
H4V1  2   -0.143488   -0.102353    0.496557    10.50000   -1.20000
H4V2  2   -0.137559   -0.072468    0.537630    10.50000   -1.20000
AFIX   0
C5V   1   -0.105707   -0.019612    0.497900    10.50000    0.12872
AFIX  23
H5V1  2   -0.028790   -0.019727    0.507119    10.50000   -1.20000
H5V2  2   -0.106509   -0.024840    0.470400    10.50000   -1.20000
AFIX   0
C6V   1   -0.149596    0.036681    0.508738    10.50000    0.12872
AFIX  33
H6V1  2   -0.106087    0.065045    0.497879    10.50000   -1.50000
H6V2  2   -0.145748    0.043586    0.535903    10.50000   -1.50000
H6V3  2   -0.225431    0.037942    0.499465    10.50000   -1.50000
AFIX   0
dfix 1.52 0.01 c1v c2v c2v c3v  c3v c4v c4v c5v c5v c6v
dfix 2.5 c1v c3v c2v c4v c3v c5v c4v c6v
part 13
C1W   1    0.475235    0.838493    0.709235    10.20000    0.08990
AFIX  13
D1W   3    0.547450    0.845374    0.722841    10.20000   -1.20000
AFIX   0
CL1W  4    0.513643    0.790458    0.677008    10.20000    0.11910
CL2W  4    0.456490    0.902640    0.697581    10.20000    0.10086
CL3W  4    0.406997    0.817369    0.744463    10.20000    0.08475
dfix 0.01 c1w cl1w c1w cl2w c1w cl3w
hklf 4

REM  mdadicatmo in P-1
REM R1 =  0.0712 for   35132 Fo > 4sig(Fo)  and  0.0783 for all   39967 data
REM   2676 parameters refined using    474 restraints

END

WGHT      0.1161     44.6557

REM Highest difference peak  1.548,  deepest hole -1.327,  1-sigma level  0.129
Q1    1  -0.1938  0.7785  0.9806  11.00000  0.05    1.55
Q2    1  -0.3618  0.6950  0.9761  11.00000  0.05    1.50
Q3    1  -0.3874 -0.0083  0.5184  11.00000  0.05    1.46
Q4    1  -0.1794  0.4785  0.4575  11.00000  0.05    1.38
Q5    1   0.5576  0.8451  0.9614  11.00000  0.05    1.37
Q6    1   0.5139  1.0287  0.5808  11.00000  0.05    1.34
Q7    1   0.3805  0.2391  0.6388  11.00000  0.05    1.32
Q8    1  -0.0214  0.0002  0.5003  11.00000  0.05    1.29
Q9    1  -0.1015  0.5074  0.5179  11.00000  0.05    1.29
Q10   1   0.4971  0.5460  0.7626  11.00000  0.05    1.27
Q11   1  -0.0421  0.4845  0.5377  11.00000  0.05    1.23
Q12   1  -0.2126 -0.0790  0.5016  11.00000  0.05    1.15
Q13   1   0.2951  0.9396  1.0568  11.00000  0.05    1.15
Q14   1   0.5387  0.6598  0.7256  11.00000  0.05    1.13
Q15   1  -0.3206  0.5241  0.6228  11.00000  0.05    1.13
Q16   1   0.5114  0.9788  0.6471  11.00000  0.05    1.12
Q17   1   0.5150  0.9621  0.9397  11.00000  0.05    1.11
Q18   1  -0.2942  0.8957  0.8557  11.00000  0.05    1.02
Q19   1  -0.1959  0.8000  0.8793  11.00000  0.05    1.02
Q20   1   0.0810  0.8587  1.0001  11.00000  0.05    1.00
;
_shelx_res_checksum   95870

_shelx_hkl_file
;
   0   0  -4 37804.2 1228.39  12
   0   0  -5 26865.7 873.261  12
   0   0   6 175882. 5671.22  13
   0   0   6 174347. 5671.20  14
   0   0  -6 173956. 5671.28  12
   0   0  -6 174167. 5671.17  13
   0   0   7 10274.3 336.157  13
   0   0   7 10510.2 336.182  14
   0   0  -7 10143.8 336.212  12
   0   0   7 10199.2 336.204  12
   0   0  -7 10462.4 336.116  13
   0   0  -8 707.272 24.5483  13
   0   0   8 747.823 24.9850  12
   0   0  -8 787.817 24.9371  12
   0   0  -9 21021.0 667.888  10
   0   0  -9 19816.1 667.213   1
   0   0   9 21097.3 667.897  12
   0   0  -9 21230.0 667.921  12
   0   0  -9 20243.2 667.694  13
   0   0  -9 20854.3 667.149  15
   0   0  -9 20309.1 666.991   5
   0   0 -10 3786.08 123.561  10
   0   0 -10 3677.96 122.812   1
   0   0  10 3783.67 123.634  12
   0   0 -10 3722.83 123.379  13
   0   0 -10 3743.21 123.596  12
   0   0 -10 3802.28 122.719  15
   0   0 -10 3781.36 122.551   5
   0   0 -11 893.640 30.2277  10
   0   0 -11 950.946 29.1247   1
   0   0  11 848.254 30.3056  12
   0   0 -11 852.566 30.0419  12
   0   0 -11 827.438 29.7422  13
   0   0 -11 830.515 28.8385  15
   0   0 -11 852.736 28.6630   5
   0   0 -12 9927.47 312.214  10
   0   0 -12 9138.67 311.245   1
   0   0  12 9872.79 312.316  12
   0   0 -12 9753.86 311.928  13
   0   0 -12 10007.1 312.280  12
   0   0 -12 9447.84 311.153  15
   0   0 -12 9520.40 310.970   5
   0   0 -13 3276.97 112.015   3
   0   0 -13 3457.02 113.017  10
   0   0 -13 3492.87 111.915   1
   0   0  13 3442.80 113.095  12
   0   0 -13 3476.99 113.020  12
   0   0 -13 3367.77 112.597  13
   0   0 -13 3417.09 111.758  15
   0   0 -13 3427.76 111.582   5
   0   0 -14 10035.6 317.713   3
   0   0 -14 10077.6 318.684  10
   0   0 -14 9570.56 317.519   1
   0   0  14 9954.81 318.807  12
   0   0 -14 9993.92 318.728  12
   0   0 -14 9633.41 317.401  15
   0   0 -14 9570.26 317.210   5
   0   0 -15 16458.4 545.640   3
   0   0  15 17396.1 546.893  12
   0   0 -15 17394.2 546.802  10
   0   0 -15 16832.9 545.520   1
   0   0 -15 17271.2 546.796  12
   0   0 -15 16639.0 545.386  15
   0   0 -15 16502.6 545.188   5
   0   0 -16 1673.63 52.3632  12
   0   0 -16 1561.01 52.1040  10
   0   0 -16 1507.36 50.3604   1
   0   0  16 1609.67 52.5431  12
   0   0 -16 1484.59 49.8971   5
   0   0 -16 1474.35 50.1039  15
   0   0 -16 1448.46 50.5350   3
   0   0 -17 6853.03 213.995  12
   0   0 -17 6830.26 214.035  10
   0   0 -17 6595.34 212.417   1
   0   0  17 6798.16 214.139  12
   0   0 -17 6446.46 212.032   5
   0   0 -17 6360.00 212.249  15
   0   0 -17 6252.21 212.519   3
   0   0 -18 3514.67 111.459   3
   0   0 -18 3370.63 111.244   1
   0   0 -18 3394.29 113.096  10
   0   0 -18 3341.95 110.844   5
   0   0 -18 3341.82 111.046  15
   0   0 -18 3426.14 113.059  12
   0   0 -19 26095.8 847.016   3
   0   0 -19 26063.7 848.555  10
   0   0 -19 25429.0 846.759  15
   0   0  19 26934.0 848.114  14
   0   0 -19 26290.1 848.547  12
   0   0 -19 26135.6 846.908   1
   0   0 -20 1166.02 39.9859   3
   0   0 -20 1113.29 42.2968  10
   0   0  20 1095.63 41.8275  14
   0   0 -20 1150.37 39.4468  15
   0   0 -20 1109.40 42.1967  12
   0   0 -21 5560.78 185.815   3
   0   0 -21 5662.53 187.726  10
   0   0 -21 5574.09 185.576  15
   0   0  21 5853.16 187.250  14
   0   0 -21 5714.05 187.793  12
   0   0 -21 5818.26 185.764   1
   0   0 -22 40.0635 7.77443   3
   0   0 -22 28.8795 12.3496  10
   0   0 -22 45.5278 7.11929   1
   0   0 -22 38.1631 12.0467  12
   0   0 -22 51.5779 6.39353  15
   0   0 -23 438.789 20.0003  10
   0   0 -23 409.592 16.2171   1
   0   0 -23 432.607 16.4270   3
   0   0 -23 461.335 20.5438  12
   0   0 -23 389.568 15.6851  15
   0   0 -24 427.184 22.3300   9
   0   0 -24 417.855 16.2571  15
   0   0 -24 446.674 16.7563   1
   0   0 -24 413.319 20.7016  12
   0   0 -24 441.855 20.9540  10
   0   0 -25 2095.68 71.9305   9
   0   0 -25 1955.53 67.4181  15
   0   0 -25 2013.71 67.6733   1
   0   0 -25 2207.19 71.0292  12
   0   0 -25 2096.41 70.9433  10
   0   0 -26 19.4503 6.53606  15
   0   0 -26 8.42401 14.9772   9
   0   0 -26 20.8238 13.0833  10
   0   0 -26 34.0026 13.0512  12
   0   0 -27 211.577 18.8622   9
   0   0 -27 227.844 17.8554  10
   0   0 -27 214.013 17.7528  12
   0   0 -28 3533.22 120.983   9
   0   0 -28 3602.41 119.839  10
   0   0 -28 3472.89 119.589  12
   0   0 -29 3620.87 127.853   9
   0   0 -29 3793.82 126.766  10
   0   0 -29 3781.05 126.787  12
   0   0 -30 21.6459 16.3410   9
   0   0 -30 8.27860 15.1736  10
   0   0 -30-12.9765 25.1786  11
   0   0 -30 34.8057 15.3673  12
   0   0 -31 91.0057 12.7691   6
   0   0 -31 84.5133 17.2720  12
   0   0 -31 66.5901 26.2012  11
   0   0 -31 91.8645 16.5008  10
   0   0 -31 101.951 18.6952   9
   0   0 -32 805.136 34.6558   9
   0   0 -32 744.098 32.9057  10
   0   0 -32 736.719 42.1052  11
   0   0 -32 711.837 29.1739   6
   0   0 -32 702.857 26.4689   7
   0   0 -32 763.983 32.7828  12
   0   0 -33 140.479 20.2961   9
   0   0 -33 210.559 19.0457  10
   0   0 -33 156.661 29.2378  11
   0   0 -33 199.800 15.1357   6
   0   0 -33 207.331 11.5220   7
   0   0 -33 162.670 19.3635  12
   0   0 -34 498.760 28.9421   9
   0   0 -34 496.138 26.5228  10
   0   0 -34 492.061 37.3052  11
   0   0 -34 462.418 22.2868   6
   0   0 -34 482.614 19.3095   7
   0   0 -34 540.541 27.4277  12
   0   0 -35 155.738 15.1125   6
   0   0 -35 154.987 30.4234  11
   0   0 -35 160.018 20.0790  10
   0   0 -35 196.683 11.3405   7
   0   0 -35 179.605 22.4340   9
   0   0 -36 1086.16 42.2400   6
   0   0 -36 1110.21 56.0151  11
   0   0 -36 1142.74 45.9951  10
   0   0 -36 1190.91 39.8412   7
   0   0 -36 1100.22 47.9222   9
   0   0 -37 216.013 25.0799   9
   0   0 -37 184.739 33.6888  11
   0   0 -37 219.370 22.6369  10
   0   0 -37 209.695 16.3777   6
   0   0 -38 1898.91 70.0531   9
   0   0 -38 1916.46 68.0508  10
   0   0 -38 1762.22 77.0681  11
   0   0 -38 1759.01 63.6456   6
   0   0 -39 22.0264 22.7625   9
   0   0 -39 39.2660 33.0580  11
   0   0 -39 49.6780 19.8952  10
   0   0 -40 158.528 25.3227   9
   0   0 -40 114.989 34.1757  11
   0   0 -40 107.777 22.0083  10
   0   0 -41 491.430 32.3391   9
   0   0 -41 463.945 29.9136  10
   0   0 -41 483.521 28.8969   4
   0   0 -42 339.142 29.5478   9
   0   0 -42 251.551 39.0263  11
   0   0 -42 257.190 25.9204  10
   0   0 -42 301.748 25.4848   4
   0   0 -43-14.0783 25.4398   9
   0   0 -43 30.6547 22.7059  10
   0   0 -43 9.78643 21.3993   4
   0   0 -44 68.1199 25.6279   9
   0   0 -44 93.9654 24.3282  10
   0   0 -44 79.6168 37.8690  11
   0   0 -44 103.028 23.5011   4
   0   0 -45 321.679 31.7033   9
   0   0 -45 370.153 29.2630   4
   0   0 -46 532.291 37.7116   9
   0   0 -46 545.141 33.9891   4
   0   0 -47 125.770 29.7540   9
   0   0 -47 78.3131 25.0682   4
   0   0 -48-1.17997 24.9987   4
   0   0 -49 49.0288 25.9880   4
   0   0 -50 225.457 29.0697   4
   0   0 -51 2.54243 27.1845   4
   0   0 -52 501.835 36.6162   4
   0   0 -53 44.7888 29.0770   4
   0   0 -54 121.590 30.0147   4
   0   0 -55 26.9557 29.3255   4
   0   0 -56 6.32861 29.3781   4
   0   0 -57 64.2455 31.1600   4
   0   0 -58 30.5055 31.2096   4
   0   0 -59 79.3209 32.3948   4
   0   0 -60 55.6785 32.2187   4
   0   1 -60 15.1331 32.8323   4
   0   1 -59-6.73402 31.7398   4
   0   1 -58 3.69943 31.8669   4
   0   1 -57 15.2634 31.2741   4
   0   1 -56 27.9211 29.9926   4
   0   1 -55-7.73719 30.0642   4
   0   1 -54 173.434 31.3311   4
   0   1 -53 45.5582 29.2726   4
   0   1 -52 563.289 37.6039   4
   0   1 -51 31.8585 27.3139   4
   0   1 -50 222.281 29.4144   4
   0   1 -49-3.07711 25.8120   4
   0   1 -48 333.049 30.2634   4
   0   1 -47 63.7474 29.5277   9
   0   1 -47 66.7447 25.0977   4
   0   1 -46 946.272 48.9840   9
   0   1 -46 1050.23 46.3229   4
   0   1 -45 61.5082 27.1841   9
   0   1 -45 85.0133 23.6005   4
   0   1 -44 293.547 30.8115   9
   0   1 -44 311.309 41.7642  11
   0   1 -44 326.081 28.5769  10
   0   1 -44 363.382 27.7792   4
   0   1 -43 1043.64 48.3823   9
   0   1 -43 1020.03 46.1684  10
   0   1 -43 922.081 57.1245  11
   0   1 -43 1082.15 45.3944   4
   0   1 -42 732.426 40.9052   9
   0   1 -42 733.771 49.6727  11
   0   1 -42 825.936 38.9632  10
   0   1 -42 830.194 38.0673   4
   0   1 -41 318.562 28.0480   9
   0   1 -41 256.188 37.6390  11
   0   1 -41 312.176 26.5080  10
   0   1 -41 329.863 25.3846   4
   0   1 -40 20.5677 33.0447  11
   0   1 -40 56.6741 21.3305  10
   0   1 -40 37.9934 23.9937   9
   0   1 -39 1949.01 69.5959  10
   0   1 -39 1719.02 78.4484  11
   0   1 -39 1831.15 71.0228   9
   0   1 -38 926.378 40.9354  10
   0   1 -38 971.503 43.2201   9
   0   1 -38 879.737 35.4852   6
   0   1 -37 2802.61 91.8400   7
   0   1 -37 2664.18 96.9642  10
   0   1 -37 2629.15 105.330  11
   0   1 -37 2771.54 98.8789   9
   0   1 -37 2732.82 93.6972   6
   0   1 -36 3940.66 126.740   7
   0   1 -36 3798.89 133.065   9
   0   1 -36 3462.35 138.440  11
   0   1 -36 3959.78 131.555  10
   0   1 -36 3686.60 128.276   6
   0   1 -35 344.542 24.6947   9
   0   1 -35 272.637 17.9852   6
   0   1 -35 324.409 23.2183  10
   0   1 -35 283.661 34.4753  11
   0   1 -34 82.2108 19.3947  12
   0   1 -34 87.9172 21.1551   9
   0   1 -34 71.1967 18.4909  10
   0   1 -34 93.9707 29.1289  11
   0   1 -33 4543.92 150.472  12
   0   1 -33 4411.62 151.881   9
   0   1 -33 4068.89 156.569  11
   0   1 -33 4573.02 150.724  10
   0   1 -32 134.597 19.9955  12
   0   1 -32 143.044 21.6659   9
   0   1 -32 127.069 19.0988  10
   0   1 -32 146.502 29.7920  11
   0   1 -31 4691.08 158.077  12
   0   1 -31 4771.73 159.777   9
   0   1 -31 4664.22 158.463  10
   0   1 -30 357.367 22.0401  12
   0   1 -30 384.202 21.7348  10
   0   1 -30 336.465 23.4812   9
   0   1 -29 37.7438 7.96163  15
   0   1 -29 43.3864 15.4436  12
   0   1 -29 16.3950 15.4865  10
   0   1 -29 26.4038 16.8857   9
   0   1 -28 9.74267 7.50852  15
   0   1 -28 10.8389 14.3777  12
   0   1 -28 8.66958 13.5189  10
   0   1 -28 26.9490 16.0057   9
   0   1 -27 932.828 33.7172  15
   0   1 -27 1046.65 38.1735  12
   0   1 -27 980.224 38.1423  10
   0   1 -27 993.514 39.0877   9
   0   1 -26 531.242 26.4087   9
   0   1 -26 543.161 20.7780   1
   0   1 -26 529.341 20.1475  15
   0   1 -26 523.629 24.6060  10
   0   1 -26 558.162 24.8503  12
   0   1 -25 1130.98 43.6784   9
   0   1 -25 1200.37 39.3447   1
   0   1 -25 1097.39 38.8277  15
   0   1 -25 1137.21 42.4476  10
   0   1 -25 1078.95 42.5130  12
   0   1 -24 6568.21 218.260   9
   0   1 -24 6930.06 215.308   1
   0  -1  24 6674.24 216.322  14
   0   1 -24 6351.60 215.009  15
   0   1 -24 6550.27 217.428  10
   0   1 -24 6283.72 217.186  12
   0   1 -23 36.1686 14.0618   9
   0   1 -23 52.4229 8.28068   1
   0  -1  23 52.4903 12.1832  14
   0   1 -23 44.0693 7.22141  15
   0   1 -23 51.9925 13.0348  10
   0   1 -23 41.5347 12.6998  12
   0   1 -22 1992.83 70.2879   9
   0   1 -22 2079.30 67.2130   1
   0  -1  22 1805.84 68.3295  14
   0   1 -22 2057.85 66.9594  15
   0   1 -22 2061.52 69.4739  10
   0   1 -22 1980.49 69.4033  12
   0   1 -21 7486.69 246.097   9
   0   1 -21 7357.38 243.545   1
   0  -1  21 7251.73 244.466  14
   0   1 -21 7323.73 243.371  15
   0   1 -21 7793.23 245.364  12
   0   1 -21 7889.31 245.458  10
   0   1 -20 1117.12 43.6905  12
   0   1 -20 1205.00 43.7243  10
   0   1 -20 1193.12 44.8242   9
   0  -1  20 1236.72 43.9885  12
   0   1 -20 1205.92 41.2932  15
   0  -1  20 1249.12 43.0421  14
   0  -1  20 1200.23 43.2566  13
   0   1 -20 1282.33 41.6547   1
   0   1 -19 5516.14 183.193  12
   0  -1  19 5606.73 183.370  12
   0   1 -19 5705.29 183.241  10
   0   1 -19 5676.89 183.923   9
   0   1 -19 5322.32 181.409  15
   0   1 -19 5656.77 181.625   1
   0  -1  19 5553.47 182.766  13
   0   1 -18 336.806 15.8242  12
   0  -1  18 361.151 16.6009  12
   0   1 -18 340.683 15.9738  10
   0   1 -18 281.786 17.3294   9
   0   1 -18 320.475 12.3918  15
   0   1 -18 244.033 12.8857   3
   0   1 -18 298.807 12.8914   1
   0  -1  18 277.587 15.0208  13
   0   1 -17 657.624 26.5446  12
   0  -1  17 685.964 26.6574  12
   0   1 -17 691.451 26.8106  10
   0   1 -17 704.323 27.8091   9
   0   1 -17 659.665 24.2794  15
   0   1 -17 708.834 23.3794   5
   0   1 -17 703.130 24.7290   3
   0   1 -17 731.142 24.7794   1
   0  -1  17 660.438 26.1486  13
   0   1 -16 1288.85 41.6047  12
   0  -1  16 1292.04 41.6964  12
   0   1 -16 1287.35 41.6101  10
   0   1 -16 1215.60 42.1115   9
   0   1 -16 1246.61 39.5789  15
   0   1 -16 1115.61 39.7318   3
   0   1 -16 1118.46 38.6632   5
   0   1 -16 1106.39 39.7813   1
   0  -1  16 1204.11 41.2325  13
   0  -1  15 3849.93 127.005  13
   0   1 -15 3847.82 127.231  12
   0   1 -15 3865.48 127.206  10
   0   1 -15 3835.93 127.754   9
   0   1 -15 3798.60 125.945  15
   0   1 -15 3763.52 126.050   3
   0   1 -15 3946.92 126.149   1
   0  -1  15 3875.51 127.316  12
   0   1 -14 770.286 27.2913  12
   0  -1  14 760.646 27.4438  12
   0   1 -14 750.049 25.5684  15
   0   1 -14 796.403 27.3114  10
   0   1 -14 703.378 25.7969   3
   0   1 -14 729.635 25.8696   1
   0   1 -13 17254.2 564.908  12
   0  -1  13 17302.0 564.935  12
   0   1 -13 17446.4 564.009  15
   0   1 -13 17440.8 564.956  10
   0   1 -13 17501.0 564.064   3
   0   1 -13 17055.9 564.079   1
   0   1 -12 30092.7 969.179  12
   0  -1  12 30320.6 969.174  12
   0   1 -12 30041.6 968.353  15
   0   1 -12 29457.6 968.351   3
   0   1 -12 28841.5 968.413   1
   0   1 -12 30783.7 969.203  10
   0   1 -11 449.440 57.8307  12
   0   1 -10 141.243 7.50737  12
   0  -1  10 65.5037 6.58529  12
   0   1 -10 119.122 6.43041   1
   0   1 -10 121.417 7.73523  10
   0   1  -9 748.132 25.7456  12
   0   1  -9 747.064 25.7629  10
   0  -1   9 706.039 25.7369  12
   0   1  -9 758.126 25.1867   1
   0   1  -9 737.694 25.0603   3
   0   1  -8 4908.45 158.902   3
   0   1  -8 4831.06 158.958   1
   0   1  -8 5022.53 159.357  12
   0  -1   8 4915.70 159.338  12
   0   1  -8 4638.35 159.532   9
   0   1  -7  951.84 63.8677   9
   0   1  -7  778.20 63.2141   1
   0   1  -6-6.38108 3.60582   1
   0   1  -6-0.76030 3.91591  12
   0   1  -5 1070.23 70.2223   1
   0   1  -5 1204.59 70.3778  12
   0   1  -4 424.966 13.1513   1
   0   1  -4 332.323 13.0675  12
   0  -1   4 451.245 13.2962  10
   0  -1   4 439.713 13.4603   9
   0   1  -4 389.204 13.3652   9
   0   1  -3 1018.44 50.7000  10
   0   1  -3 1021.12 50.5972  12
   0  -1  -4 550.807 18.8727  14
   0  -1  -4 538.535 18.3081   5
   0  -1  -4 555.215 18.4059   6
   0  -1  -4 557.742 18.5319  12
   0  -1  -5 19.3948 4.24597  14
   0  -1  -5 11.6471 3.24727  12
   0  -1  -5 10.1246 2.55876   5
   0  -1  -5 9.35197 2.91892   6
   0   1   6 15759.0 513.365  14
   0  -1  -6 16025.0 513.375  14
   0  -1  -6 15499.3 512.760   5
   0  -1  -6 16096.0 513.189  12
   0  -1  -7 26455.1 893.879  13
   0  -1  -7 27764.8 894.179  14
   0  -1  -7 27608.4 893.509   5
   0  -1  -7 27773.2 894.013  12
   0   1   7 27950.0 894.002  12
   0  -1  -8 41258.2 1320.15  14
   0  -1  -8 40136.4 1319.87  13
   0  -1  -8 41034.6 1320.03  12
   0   1   8 41210.1 1320.02  12
   0  -1  -8 40085.8 1319.42   5
   0  -1  -9 90.1608 6.38245  10
   0  -1  -9 92.1127 7.00713  14
   0  -1  -9 80.2972 5.82239  13
   0  -1  -9 118.441 4.15506  15
   0   1   9 97.4423 7.26068  12
   0  -1  -9 96.0655 6.33510  12
   0  -1  -9 60.9745 5.00854   5
   0  -1 -10 9178.43 295.706  10
   0  -1 -10 9286.79 295.587  13
   0  -1 -10 9472.69 295.873  14
   0  -1 -10 8811.98 294.671  15
   0   1  10 9111.55 294.692   8
   0  -1 -10 8931.70 294.958   5
   0  -1 -10 9125.19 295.784  12
   0   1  10 9286.27 295.819  12
   0  -1 -11 17122.9 545.175  12
   0   1  11 16964.2 545.194  12
   0  -1 -11 17328.5 545.105  10
   0  -1 -11 16448.4 544.872  13
   0  -1 -11 16689.3 545.123  14
   0   1  11 17209.8 543.933   8
   0  -1 -11 16313.3 544.066   1
   0  -1 -11 16464.9 543.961  15
   0  -1 -11 16537.2 544.242   5
   0  -1 -12 2939.46 97.3008   1
   0  -1 -12 3153.71 98.5600  10
   0  -1 -12 2907.78 98.2146  13
   0   1  12 2993.39 97.0922   8
   0   1  12 3129.81 98.7835  12
   0  -1 -12 3109.56 98.6435  12
   0  -1 -12 2904.32 97.1594  15
   0  -1 -12 2944.09 97.4660   5
   0  -1 -13 5558.00 180.170   1
   0  -1 -13 5675.05 181.438  10
   0  -1 -13 5559.73 181.524  12
   0  -1 -13 5194.27 181.048  13
   0   1  13 5646.90 179.927   8
   0   1  13 5571.39 181.596  12
   0  -1 -13 5369.95 180.039  15
   0  -1 -13 5578.83 180.343   5
   0  -1 -14 123.702 8.29932  13
   0  -1 -14 146.479 9.93889  12
   0  -1 -14 123.952 6.99198   5
   0  -1 -14 135.306 9.64738  10
   0   1  14 129.703 5.51348   8
   0  -1 -14 133.009 6.39998   1
   0  -1 -14 129.474 5.89696  15
   0  -1 -15 1537.76 54.5771  10
   0   1  15 1633.42 52.4076   8
   0  -1 -15 1626.43 53.0943   5
   0  -1 -15 1504.38 54.0173  13
   0  -1 -15 1502.62 54.5971  12
   0  -1 -15 1581.26 52.6772  15
   0  -1 -15 1624.61 52.8708   1
   0  -1 -16 5396.20 171.833   1
   0  -1 -16 5033.48 172.919  13
   0  -1 -16 5374.18 173.504  12
   0  -1 -16 5221.56 171.969   5
   0  -1 -16 5206.11 171.666  15
   0  -1 -16 5371.28 173.477  10
   0  -1 -17 1110.75 37.4729   1
   0  -1 -17 1189.57 38.9995  13
   0  -1 -17 1153.49 39.7697  12
   0  -1 -17 1094.01 37.6869   5
   0  -1 -17 1100.24 37.2311  15
   0  -1 -17 1122.77 39.7712  10
   0  -1 -18 122.240 7.05388   1
   0  -1 -18 96.7151 11.4938  12
   0  -1 -18 88.1609 9.49830  13
   0  -1 -18 122.107 7.81539   5
   0  -1 -18 102.838 6.18702  15
   0  -1 -18 92.6867 10.6766  10
   0  -1 -19 13203.2 416.177   1
   0  -1 -19 12469.1 417.357  13
   0  -1 -19 12769.9 418.145  12
   0  -1 -19 12844.8 416.306   5
   0  -1 -19 12459.0 416.031  15
   0  -1 -19 12949.2 418.099  10
   0  -1 -20 541.819 17.6317   1
   0  -1 -20 429.896 21.2067  10
   0  -1 -20 405.268 20.8908  12
   0  -1 -20 405.192 19.4620  13
   0  -1 -20 488.841 17.1798  15
   0  -1 -20 477.468 18.4500   3
   0  -1 -21 544.003 19.6265   1
   0  -1 -21 556.446 23.6214  10
   0  -1 -21 565.851 23.5341  12
   0  -1 -21 537.306 19.3187  15
   0  -1 -21 536.485 20.4398   3
   0  -1 -22 6114.42 212.700   3
   0  -1 -22 6554.67 214.888  12
   0  -1 -22 6756.61 212.420   1
   0  -1 -22 6644.03 214.775  10
   0  -1 -23 933.226 34.5829   3
   0  -1 -23 1064.47 37.8329  12
   0  -1 -23 1022.06 34.2242   1
   0  -1 -23 1069.15 37.8584  10
   0  -1 -24 367.391 20.2647  10
   0  -1 -24 391.348 20.2699  12
   0  -1 -25 872.436 30.9369   3
   0  -1 -25 904.278 34.4635  10
   0  -1 -25 895.256 34.9268  12
   0  -1 -26 7361.90 235.972  12
   0  -1 -26 7258.65 235.947  10
   0  -1 -26 7100.01 233.140   3
   0  -1 -26 6969.46 234.405   6
   0  -1 -27 904.963 36.9831  12
   0  -1 -27 828.646 43.9321  11
   0  -1 -27 871.995 37.0764  10
   0  -1 -27 910.868 34.9243   6
   0  -1 -27 1003.39 32.6849   7
   0  -1 -27 944.970 32.8528   3
   0  -1 -28 2859.96 100.389   9
   0  -1 -28 2872.65 99.2613  10
   0  -1 -28 2835.16 105.261  11
   0  -1 -28 2895.15 97.4240   6
   0  -1 -28 2922.34 95.6732   7
   0  -1 -28 2900.09 99.4360  12
   0  -1 -29 3829.71 136.612   9
   0  -1 -29 3785.15 141.357  11
   0  -1 -29 3959.07 135.562  10
   0  -1 -29 3962.98 133.667   6
   0  -1 -29 4149.32 131.993   7
   0  -1 -29 3973.62 135.504  12
   0  -1 -30 60.1094 18.1785   9
   0  -1 -30 41.3644 15.9980  10
   0  -1 -30 73.1780 26.5890  11
   0  -1 -30 84.5809 12.7082   6
   0  -1 -30 83.9020 8.26910   7
   0  -1 -30 83.9932 16.5868  12
   0  -1 -31 547.181 28.8696   9
   0  -1 -31 545.378 37.5473  11
   0  -1 -31 544.697 26.3491  10
   0  -1 -31 510.579 23.0258   6
   0  -1 -31 543.836 19.9727   7
   0  -1 -31 470.365 26.5249  12
   0  -1 -32 159.388 20.0438   9
   0  -1 -32 170.315 17.9411  10
   0  -1 -32 145.738 29.0112  11
   0  -1 -32 169.748 14.3847   6
   0  -1 -32 204.441 10.5592   7
   0  -1 -32 166.917 18.8318  12
   0  -1 -33 141.816 19.5168   9
   0  -1 -33 163.752 18.8679  10
   0  -1 -33 153.909 29.9878  11
   0  -1 -33 161.651 14.2359   6
   0  -1 -33 173.335 10.1450   7
   0  -1 -33 190.519 19.6988  12
   0  -1 -34 2399.63 90.3462   9
   0  -1 -34 2594.05 89.0545  10
   0  -1 -34 2365.27 96.3133  11
   0  -1 -34 2468.77 86.0386   6
   0  -1 -34 2600.47 83.9579   7
   0  -1 -34 2491.40 88.8873  12
   0  -1 -35 608.602 27.1343   6
   0  -1 -35 639.517 31.3769  10
   0  -1 -35 651.317 42.6154  11
   0  -1 -35 695.839 24.1545   7
   0  -1 -35 643.751 33.9170   9
   0  -1 -36 26.8639 12.9574   6
   0  -1 -36 13.3911 17.6217  10
   0  -1 -36 46.2314 30.6400  11
   0  -1 -36 16.8068 7.77031   7
   0  -1 -36 43.0916 20.5605   9
   0  -1 -37 412.253 21.2966   6
   0  -1 -37 444.022 39.3757  11
   0  -1 -37 456.100 26.8949  10
   0  -1 -37 447.531 28.8163   9
   0  -1 -38 842.213 34.2260   6
   0  -1 -38 911.261 39.1626  10
   0  -1 -38 914.952 51.2349  11
   0  -1 -38 909.410 40.7885   9
   0  -1 -39 65.9204 33.7766  11
   0  -1 -39 70.5972 20.2508  10
   0  -1 -39 90.5214 23.4297   9
   0  -1 -40 70.9062 21.2719  10
   0  -1 -40 32.3118 33.9952  11
   0  -1 -40 54.8331 24.1306   9
   0  -1 -41 879.854 39.7290   4
   0  -1 -41 903.686 40.6004  10
   0  -1 -41 814.736 52.5809  11
   0  -1 -41 882.174 43.5028   9
   0  -1 -42 816.379 37.6592   4
   0  -1 -42 797.365 38.4591  10
   0  -1 -42 734.286 51.1080  11
   0  -1 -42 766.517 40.7815   9
   0  -1 -43 11.6447 21.6980   4
   0  -1 -43 48.0662 23.0590  10
   0  -1 -43 5.65629 35.7258  11
   0  -1 -43 27.5821 24.9642   9
   0  -1 -44 201.033 24.8013   4
   0  -1 -44 219.977 26.1378  10
   0  -1 -44 233.360 29.2401   9
   0  -1 -45 240.754 26.2860   4
   0  -1 -45 197.081 29.8095   9
   0  -1 -46 120.602 24.3606   4
   0  -1 -46 74.2847 28.8497   9
   0  -1 -47 595.898 35.1270   4
   0  -1 -47 580.357 39.2040   9
   0  -1 -48 811.498 41.2475   4
   0  -1 -49 7.73123 25.0925   4
   0  -1 -50 44.0568 26.3015   4
   0  -1 -51 291.619 30.6593   4
   0  -1 -52 37.7603 27.8362   4
   0  -1 -53 307.211 32.2845   4
   0  -1 -54 358.685 33.4716   4
   0  -1 -55-0.67833 28.5478   4
   0  -1 -56 73.1446 30.0455   4
   0  -1 -57 206.544 32.8084   4
   0  -1 -58 13.5340 29.8309   4
   0  -1 -59 43.3172 29.9432   4
   0  -1 -60 86.6719 30.6700   4
   0   2 -60 274.195 37.3285   4
   0   2 -59 120.328 33.8915   4
   0   2 -58 94.0920 32.7665   4
   0   2 -57 58.3925 31.6626   4
   0   2 -56 102.613 31.5072   4
   0   2 -55-14.2998 29.6113   4
   0   2 -54 7.72875 28.9386   4
   0   2 -53 6.90704 28.2036   4
   0   2 -52-4.07120 28.2300   4
   0   2 -51 41.6068 27.8019   4
   0   2 -50 543.095 36.6079   4
   0   2 -49 384.477 32.3607   4
   0   2 -48 153.568 26.6134   4
   0   2 -48 144.315 30.0138   9
   0   2 -47 111.785 25.3970   4
   0   2 -47 44.3999 27.2879   9
   0   2 -46 214.079 26.3072   4
   0   2 -46 204.580 30.2117   9
   0   2 -45 317.753 28.3319   4
   0   2 -45 285.433 29.8651   9
   0   2 -44 53.2037 22.2786   4
   0   2 -44 97.2606 24.5042  10
   0   2 -44 98.0003 37.0147  11
   0   2 -44 85.6700 26.2216   9
   0   2 -43 3.20177 21.6531   4
   0   2 -43 54.3949 35.4014  11
   0   2 -43 39.0221 22.5795  10
   0   2 -43-41.4088 24.5165   9
   0   2 -42 445.325 29.1673   4
   0   2 -42 475.828 41.8828  11
   0   2 -42 485.413 30.3799  10
   0   2 -42 439.045 32.3434   9
   0   2 -41-13.4480 20.6156   4
   0   2 -41 9.50336 21.7150  10
   0   2 -41 59.9165 33.8152  11
   0   2 -41 34.7020 23.7587   9
   0   2 -40 35.7326 20.6031   4
   0   2 -40 30.5211 32.3959  11
   0   2 -40 52.1310 21.0840  10
   0   2 -40 46.5419 23.8950   9
   0   2 -39 27.0091 21.1207  10
   0   2 -39 19.6213 32.3828  11
   0   2 -39 33.2930 23.2436   9
   0   2 -38 600.825 27.5137   6
   0   2 -38 677.040 44.5752  11
   0   2 -38 680.494 33.2535  10
   0   2 -38 661.442 34.9916   9
   0   2 -37 987.817 54.6130  11
   0   2 -37 1094.32 45.2394  10
   0   2 -37 1061.16 46.8247   9
   0   2 -36 22.9308 30.4224  11
   0   2 -36 74.1010 19.6354  10
   0   2 -36 68.4724 21.9218   9
   0   2 -35 2416.53 82.7866  10
   0   2 -35 2340.36 83.8398   9
   0   2 -34 430.797 25.3424  10
   0   2 -34 398.492 34.6910  11
   0   2 -34 425.419 27.9193   9
   0   2 -33 517.336 27.3365  10
   0   2 -33 505.198 29.3211   9
   0   2 -33 482.133 27.1567  12
   0   2 -32 149.474 18.3302  10
   0   2 -32 143.745 21.1217   9
   0   2 -32 124.543 18.5705  12
   0   2 -31 76.1089 18.2550   9
   0   2 -31 56.6926 17.0133  10
   0   2 -31 55.5187 9.21756  15
   0   2 -31 38.3712 16.8374  12
   0   2 -30 55.9152 16.6030   9
   0   2 -30 47.9856 15.4318  10
   0   2 -30 29.9569 8.49583  15
   0   2 -30 9.68297 15.8292  12
   0   2 -29 70.6848 17.7568   9
   0   2 -29 68.1394 15.3349  12
   0   2 -29 96.9459 16.2558  10
   0   2 -29 104.629 9.42357  15
   0   2 -28 122.980 18.0404   9
   0   2 -28 133.134 16.4058  12
   0   2 -28 146.755 11.0177   1
   0   2 -28 131.800 16.6390  10
   0   2 -28 115.220 9.61729  15
   0   2 -27 4904.17 168.147   9
   0   2 -27 5023.24 167.094  12
   0   2 -27 4998.91 164.743   1
   0   2 -27 4948.75 167.104  10
   0  -2  27 5297.21 165.640  14
   0   2 -27 4878.85 164.430  15
   0   2 -26 30.3164 15.7113   9
   0   2 -26 48.1825 14.0236  12
   0   2 -26 40.9121 9.50403   1
   0   2 -26 21.4715 14.7299  10
   0   2 -26 30.0849 8.35796  15
   0  -2  26 48.6494 12.4264  14
   0   2 -25 323.086 18.4130  10
   0   2 -25 297.054 19.6287   9
   0   2 -25 304.031 17.8309  12
   0   2 -25 305.764 14.2252   1
   0  -2  25 274.632 16.7934  13
   0  -2  25 262.745 16.1169  14
   0   2 -25 290.943 13.4034  15
   0   2 -24 1150.01 41.3585  10
   0   2 -24 1108.48 42.3929   9
   0   2 -24 1141.97 41.2848  12
   0   2 -24 1029.64 38.2916   1
   0  -2  24 1162.07 40.6452  13
   0  -2  24 1146.47 39.5366  14
   0   2 -24 1054.30 37.9643  15
   0   2 -23 11979.2 394.863  10
   0   2 -23 11809.9 395.475   9
   0   2 -23 11919.2 394.736  12
   0   2 -23 11848.1 393.020   1
   0  -2  23 12734.7 393.745  14
   0  -2  23 12850.9 394.628  13
   0   2 -23 11579.8 392.816  15
   0  -2  22 5424.76 177.817  12
   0   2 -22 5324.90 177.693  10
   0   2 -22 5164.70 178.335   9
   0   2 -22 5259.54 177.494  12
   0   2 -22 5369.77 175.869   1
   0  -2  22 5480.50 176.542  14
   0  -2  22 5506.51 177.385  13
   0   2 -22 5293.27 175.681  15
   0  -2  21 11188.0 370.310  12
   0   2 -21 11097.2 370.139  10
   0   2 -21 10968.5 370.810   9
   0   2 -21 10817.1 369.922  12
   0   2 -21 11217.4 368.658   1
   0  -2  21 12247.7 370.189  13
   0  -2  21 11961.4 369.304  14
   0   2 -21 11011.7 368.459  15
   0  -2  20 391.336 19.5411  12
   0   2 -20 375.898 18.6848  10
   0   2 -20 372.653 20.0703   9
   0   2 -20 388.468 18.5809  12
   0   2 -20 436.844 16.4115   1
   0  -2  20 340.831 18.0563  13
   0   2 -20 381.765 15.7036  15
   0  -2  19 20324.6 657.259  12
   0   2 -19 20528.5 657.208  10
   0   2 -19 20009.5 657.729   9
   0   2 -19 20154.8 657.044  12
   0   2 -19 20110.4 655.900   1
   0  -2  19 20458.9 657.005  13
   0   2 -19 19783.8 655.744  15
   0  -2  18 4509.13 147.479  12
   0   2 -18 4414.74 147.369  10
   0   2 -18 4415.24 148.012   9
   0   2 -18 4438.28 147.176  12
   0   2 -18 4457.48 146.076   1
   0  -2  18 4572.16 147.183  13
   0   2 -18 4362.12 145.832  15
   0   2 -17 2513.82 81.9578  10
   0   2 -17 2456.22 82.4901   9
   0  -2  17 2504.59 82.0193  12
   0   2 -17 2304.33 80.3218  15
   0   2 -17 2574.14 81.8144  12
   0  -2  17 2485.45 81.6397  13
   0   2 -17 2336.01 80.5548   1
   0   2 -16 1390.08 49.1429  10
   0   2 -16 1462.45 49.8418   9
   0  -2  16 1439.77 49.2576  12
   0   2 -16 1310.71 47.5392  15
   0   2 -16 1378.73 48.9190  12
   0   2 -16 1429.26 47.9106   1
   0   2 -15 2687.26 88.5854  10
   0   2 -15 2650.27 89.0581   9
   0  -2  15 2636.73 88.5356  12
   0   2 -15 2633.01 87.3654  15
   0   2 -15 2683.27 88.4842  12
   0  -2  15 2578.39 88.3123  13
   0   2 -15 2660.08 87.5488   1
   0   2 -14 2597.50 85.5467  10
   0   2 -14 2583.79 86.0237   9
   0  -2  14 2528.42 85.4478  12
   0   2 -14 2531.23 84.5423  15
   0   2 -14 2556.98 84.6809   1
   0  -2  14 2594.61 85.4604  13
   0   2 -14 2558.01 85.4889  12
   0   2 -13 11800.9 385.082   9
   0   2 -13 11341.9 384.030   1
   0   2 -13 12130.1 384.769  10
   0  -2  13 11884.5 384.672  12
   0   2 -13 12015.4 384.657  12
   0   2 -12 7440.39 252.058   1
   0   2 -12 7944.78 252.715  10
   0   2 -12 7974.60 252.642  12
   0  -2  12 7683.21 252.603  12
   0  -2  11 874.994 30.7721  12
   0  -2  11 850.886 30.0692   3
   0   2 -11 888.059 30.2154   1
   0   2 -11 927.513 30.8359  10
   0   2 -11 883.120 30.7181  12
   0  -2  10 448.891 16.5657  12
   0  -2  10 419.794 15.9167   3
   0   2 -10 453.290 16.0489   1
   0   2 -10 445.741 16.5605  10
   0   2 -10 441.313 16.5073  12
   0  -2   9 4222.22 139.081  12
   0   2  -9 4204.20 139.170  10
   0  -2   9 4325.73 138.841   3
   0   2  -9 4201.96 138.873   1
   0   2  -9 4244.74 139.107  12
   0  -2   8 54810.4 1764.74  12
   0   2  -8 53075.7 1764.81  10
   0  -2   8 55665.3 1765.09   9
   0   2  -8 52093.3 1764.96   9
   0  -2   8 55167.5 1764.58   3
   0   2  -8 53140.3 1764.59   1
   0   2  -8 56139.6 1764.78  12
   0  -2   7 12656.4 412.421  10
   0   2  -7 12540.1 412.618   9
   0  -2   7 12594.5 412.626   9
   0   2  -7 13079.6 412.379  12
   0   2  -7 12489.9 412.265   1
   0  -2   7 12550.3 412.237   3
   0  -2   7 12751.2 412.332  12
   0   2  -6 17317.0 572.679   1
   0   2  -6 17907.5 572.712  12
   0  -2   6 17584.0 572.968   9
   0   2  -6 17621.9 572.952   9
   0  -2   6 17619.6 572.765  10
   0   2  -5 749.170 26.5812   1
   0   2  -5 826.460 26.4718  12
   0   2  -5 788.263 26.9439   9
   0  -2   5 778.167 26.8658   9
   0  -2   5 795.084 26.5505  10
   0   2  -4 65924.9 2206.60   1
   0   2  -4 69366.4 2206.50  12
   0  -2   4 68422.3 2206.75   9
   0  -2   4 67785.2 2206.55  10
   0  -2   3 1240.11 26.1593  10
   0   2  -2 19090.9 411.963   1
   0   2  -1 410.638 0.71056   5
   0   2   0 31010.8 330.523   1
   0  -2  -1 14011.1 122.030   2
   0   2   2 34030.4 420.590   5
   0   2   3 8120.98 258.599  11
   0   2   3 7681.35 258.052   5
   0  -2  -3 8195.19 258.116   5
   0   2   3 7855.29 258.081   6
   0  -2  -3 7892.58 258.545  11
   0   2   4 1398.26 46.4486   5
   0   2   4 1428.33 46.5088   6
   0  -2  -4 1402.98 46.5005   5
   0   2   4 1391.38 46.4345   8
   0  -2  -4 1426.08 46.4928   6
   0  -2  -5 42056.9 1372.48   6
   0   2   5 42131.3 1372.41   5
   0   2   5 42326.0 1372.49   6
   0  -2  -5 42383.6 1372.45   5
   0   2   5 42100.2 1372.38   8
   0  -2  -5 42475.3 1372.56  12
   0  -2  -6 8531.24 269.644  14
   0   2   6 8262.10 268.912   6
   0  -2  -6 8038.53 268.830   5
   0  -2  -6 8344.26 268.905   6
   0   2   6 8040.05 268.710   8
   0  -2  -6 8593.01 269.079  12
   0  -2  -7 152537. 4904.96  14
   0  -2  -7 149906. 4904.17   5
   0  -2  -7 149736. 4904.26   6
   0   2   7 152314. 4904.03   8
   0  -2  -7 150658. 4904.45  12
   0  -2  -8 87.3845 8.04390  14
   0  -2  -8 106.244 6.21072   6
   0  -2  -8 115.646 6.20858   5
   0  -2  -8 80.8392 6.36535  12
   0   2   8 105.965 5.36665   8
   0  -2  -9 5136.64 171.518  14
   0  -2  -9 5294.93 170.576   5
   0  -2  -9 5125.81 170.741   6
   0  -2  -9 5321.95 171.097  12
   0   2   9 5218.23 170.323   8
   0  -2 -10 19532.7 647.976  14
   0  -2 -10 20111.6 646.994   5
   0  -2 -10 19609.1 647.211   6
   0   2  10 20037.8 646.745   8
   0  -2 -10 19865.1 647.567  12
   0  -2 -11 451.755 18.7193  12
   0  -2 -11 424.143 19.2251  14
   0   2  11 531.786 17.3180   8
   0  -2 -11 511.437 18.2491   6
   0  -2 -11 503.410 17.7889   5
   0  -2 -11 506.065 16.8267   7
   0  -2 -12 3175.34 101.930   7
   0  -2 -12 3229.54 103.449  12
   0  -2 -12 3219.15 103.349  10
   0  -2 -12 2965.55 103.126  13
   0  -2 -12 2972.56 103.726  14
   0  -2 -12 3089.45 102.932   6
   0  -2 -12 3093.10 102.580   5
   0   2  12 3123.76 102.199   8
   0  -2 -13 3543.90 116.392   7
   0  -2 -13 3675.49 118.106  12
   0  -2 -13 3447.50 117.844  10
   0  -2 -13 3565.62 116.367   1
   0  -2 -13 3510.71 117.690  13
   0  -2 -13 3632.86 118.374  14
   0  -2 -13 3593.31 117.055   5
   0  -2 -13 3544.32 117.458   6
   0   2  13 3614.87 116.633   8
   0  -2 -14 41.4444 4.29634   7
   0  -2 -14 47.9047 9.18056  12
   0  -2 -14 36.4136 9.00509  10
   0  -2 -14 45.5214 4.45406   1
   0  -2 -14 63.1065 9.58875  14
   0  -2 -14 59.6655 7.59362  13
   0  -2 -14 60.8842 7.08612   5
   0  -2 -14 56.8725 7.58532   6
   0   2  14 60.3177 4.93122   8
   0  -2 -15 31750.9 1044.95   7
   0  -2 -15 33167.9 1046.65  12
   0  -2 -15 33000.0 1046.54  10
   0  -2 -15 31680.0 1044.91   1
   0   2  15 32176.7 1045.06   8
   0  -2 -15 32144.6 1045.54   5
   0  -2 -15 32842.2 1046.31  13
   0  -2 -15 32863.7 1046.83  14
   0  -2 -15 32312.8 1046.01   6
   0  -2 -16 10846.1 357.674  13
   0  -2 -16 10816.1 358.078  12
   0  -2 -16 10893.8 358.001  10
   0  -2 -16 10695.7 356.309   7
   0  -2 -16 11044.7 357.479   6
   0  -2 -16 10944.4 356.926   5
   0  -2 -16 11055.7 356.277   1
   0   2  16 11171.9 356.377   8
   0  -2 -17 2601.69 88.1417  12
   0  -2 -17 2427.02 87.4777  13
   0  -2 -17 2624.40 88.0202  10
   0  -2 -17 2658.61 86.0325   7
   0  -2 -17 2549.20 87.3886   6
   0  -2 -17 2642.65 86.7517   5
   0  -2 -17 2633.71 85.9620   1
   0   2  17 2672.47 86.0128   8
   0  -2 -18 8.01955 9.22510  12
   0  -2 -18 1.47467 7.97470  13
   0  -2 -18 11.9597 8.23738   6
   0  -2 -18 1.35024 8.94648  10
   0  -2 -18 14.6806 4.62050   7
   0  -2 -18 6.21434 7.14006   5
   0   2  18 6.52865 4.48959   8
   0  -2 -18 9.04006 4.49800   1
   0  -2 -19 306.180 14.4776   6
   0  -2 -19 295.017 15.4757  10
   0   2  19 299.363 10.9906   8
   0  -2 -19 294.792 14.3298  13
   0  -2 -19 294.475 15.7680  12
   0  -2 -19 293.349 11.1720   1
   0  -2 -19 284.922 13.0411   5
   0  -2 -19 263.278 11.2008   7
   0  -2 -20 8775.65 286.011  10
   0   2  20 8609.70 283.550   8
   0  -2 -20 8697.75 285.158   6
   0  -2 -20 8835.84 285.380  13
   0  -2 -20 8797.41 286.099  12
   0  -2 -20 8797.21 283.703   1
   0  -2 -20 8675.33 283.768   7
   0   2  21 3119.37 103.780   8
   0  -2 -21 3280.41 107.037  12
   0  -2 -21 3505.37 106.098  13
   0  -2 -21 3098.49 104.114   7
   0  -2 -21 3203.71 105.820   6
   0  -2 -21 3238.26 106.862  10
   0  -2 -22 8259.20 288.328  13
   0  -2 -22 8886.95 289.445  12
   0  -2 -22 9084.60 286.871   7
   0  -2 -22 8501.19 288.225   6
   0  -2 -22 8934.48 289.351  10
   0  -2 -23 1070.26 42.0939  13
   0  -2 -23 1167.68 43.9440  12
   0  -2 -23 1288.97 40.2903   7
   0  -2 -23 1175.32 42.2760   6
   0  -2 -23 1027.94 49.3061  11
   0  -2 -23 1198.88 43.7662  10
   0  -2 -24 134.485 21.8455  11
   0  -2 -24 122.362 14.0558  10
   0  -2 -24 106.048 13.6808  12
   0  -2 -24 83.4238 6.91046   7
   0  -2 -24 119.353 11.2789   6
   0  -2 -24 127.842 8.98111   3
   0  -2 -25 279.409 25.7309  11
   0  -2 -25 317.364 17.5924  10
   0  -2 -25 303.134 17.3106  12
   0  -2 -25 284.302 11.7547   7
   0  -2 -25 274.348 15.1457   6
   0  -2 -25 278.281 13.0504   3
   0  -2 -26 1914.27 66.4398  10
   0  -2 -26 1844.86 72.7389  11
   0  -2 -26 1936.97 66.6044  12
   0  -2 -26 1907.18 62.7409   7
   0  -2 -26 1870.20 64.7657   6
   0  -2 -26 1865.19 63.4193   3
   0  -2 -27 789.148 41.2362  11
   0  -2 -27 850.861 33.2169  10
   0  -2 -27 882.175 33.8152  12
   0  -2 -27 828.571 28.2236   7
   0  -2 -27 803.203 30.9591   6
   0  -2 -27 779.293 28.9610   3
   0  -2 -28 2988.71 113.435  11
   0  -2 -28 3104.47 107.277  10
   0  -2 -28 3186.83 107.471  12
   0  -2 -28 3189.04 103.504   7
   0  -2 -28 3123.99 105.451   6
   0  -2 -28 3132.16 103.965   3
   0  -2 -29 1015.16 51.6980  11
   0  -2 -29 1079.97 43.6230  10
   0  -2 -29 1130.27 43.3682  12
   0  -2 -29 1096.25 41.0789   6
   0  -2 -29 1055.26 38.9806   3
   0  -2 -30 2094.85 74.4011  10
   0  -2 -30 1872.38 81.1783  11
   0  -2 -30 2184.09 69.9073   7
   0  -2 -30 2144.88 74.7005  12
   0  -2 -30 1968.05 72.0366   6
   0  -2 -31 1331.91 50.2717  10
   0  -2 -31 1279.58 47.7648   6
   0  -2 -31 1397.98 45.1063   7
   0  -2 -31 1261.68 50.5424  12
   0  -2 -32 2.36741 18.1992   9
   0  -2 -32 32.4442 28.1478  11
   0  -2 -32 27.7860 16.1430  10
   0  -2 -32 32.7409 12.1449   6
   0  -2 -32 32.1021 6.96005   7
   0  -2 -32 9.75381 16.4480  12
   0  -2 -33 182.286 21.9708   9
   0  -2 -33 231.435 20.0167  10
   0  -2 -33 244.278 32.1105  11
   0  -2 -33 227.234 15.6693   6
   0  -2 -33 237.972 10.7902   7
   0  -2 -33 240.215 19.8532  12
   0  -2 -34 2346.99 91.8574  11
   0  -2 -34 2459.74 82.8974  10
   0  -2 -34 2362.21 83.1389  12
   0  -2 -34 2252.33 84.2885   9
   0  -2 -34 2300.88 79.8233   6
   0  -2 -35 387.267 26.7963   9
   0  -2 -35 400.646 20.2449   6
   0  -2 -35 392.674 35.7870  11
   0  -2 -35 456.107 25.1948  10
   0  -2 -36 1110.21 46.0589   9
   0  -2 -36 1028.36 39.4233   6
   0  -2 -36 1008.52 53.7085  11
   0  -2 -36 1095.24 43.5377  10
   0  -2 -37 711.653 35.8183   9
   0  -2 -37 698.646 28.8771   6
   0  -2 -37 616.801 45.3107  11
   0  -2 -37 751.920 34.1872  10
   0  -2 -38 757.891 34.5767  10
   0  -2 -38 645.652 46.5675  11
   0  -2 -38 724.162 36.2131   9
   0  -2 -39 76.5189 33.2768  11
   0  -2 -39 29.1889 19.4195  10
   0  -2 -39 42.3627 21.3462   9
   0  -2 -40 485.692 42.5792  11
   0  -2 -40 506.017 29.2975  10
   0  -2 -40 477.130 31.3290   9
   0  -2 -41 18.3564 34.8010  11
   0  -2 -41 32.0566 21.2536  10
   0  -2 -41 34.2521 23.1991   9
   0  -2 -42 175.956 27.0907   9
   0  -2 -42 150.379 37.5338  11
   0  -2 -42 154.807 23.4889  10
   0  -2 -42 170.139 22.6999   4
   0  -2 -43 176.152 28.2406   9
   0  -2 -43 142.632 24.2733  10
   0  -2 -43 196.290 39.8410  11
   0  -2 -43 153.658 23.5188   4
   0  -2 -44 255.543 29.5433   9
   0  -2 -44 230.560 26.5360  10
   0  -2 -44 236.897 26.1093   4
   0  -2 -45 149.838 28.6232   9
   0  -2 -45 122.941 23.7688   4
   0  -2 -46 57.9287 28.5067   9
   0  -2 -46 54.0818 23.4484   4
   0  -2 -47 191.849 30.5555   9
   0  -2 -47 236.696 26.9618   4
   0  -2 -48 80.3013 25.4698   4
   0  -2 -49 233.554 27.5631   4
   0  -2 -50-18.0141 25.9079   4
   0  -2 -51 65.9375 26.3734   4
   0  -2 -52 175.801 28.5203   4
   0  -2 -53 445.830 34.0956   4
   0  -2 -54 245.588 30.6328   4
   0  -2 -55 34.0104 27.5787   4
   0  -2 -56 170.752 30.6919   4
   0  -2 -57 817.695 46.0682   4
   0  -2 -58 57.9449 30.3996   4
   0  -2 -59-9.88874 31.2256   4
   0  -2 -60 21.3660 31.6977   4
   0   3 -60 270.126 37.3097   4
   0   3 -59 47.1880 32.5034   4
   0   3 -58 20.6523 32.7283   4
   0   3 -57 158.477 33.6454   4
   0   3 -56 116.100 31.3704   4
   0   3 -55 10.2027 29.5640   4
   0   3 -54 107.206 31.0315   4
   0   3 -53-18.9301 28.8824   4
   0   3 -52 101.939 29.7855   4
   0   3 -51 197.778 30.4143   4
   0   3 -50 7.18580 27.0013   4
   0   3 -49 26.6575 25.9117   4
   0   3 -48 5.31497 27.9851   9
   0   3 -48 29.6993 24.5723   4
   0   3 -47 144.846 29.1947   9
   0   3 -47 153.306 26.4062   4
   0   3 -46 122.748 28.3715   9
   0   3 -46 168.463 25.6140   4
   0   3 -45 4.93508 25.9447   9
   0   3 -45 23.4697 23.1858   4
   0   3 -44 346.987 31.3926   9
   0   3 -44 419.363 29.4534  10
   0   3 -44 313.468 41.4217  11
   0   3 -44 369.508 28.6172   4
   0   3 -43 163.523 26.7054   9
   0   3 -43 144.351 36.2489  11
   0   3 -43 143.705 24.5367  10
   0   3 -43 163.654 23.6780   4
   0   3 -42 159.276 26.5098   9
   0   3 -42 186.624 24.5840  10
   0   3 -42 150.567 35.5271  11
   0   3 -42 174.874 23.6597   4
   0   3 -41 667.716 38.0660   9
   0   3 -41 638.568 46.2113  11
   0   3 -41 691.067 35.3392  10
   0   3 -41 733.897 35.5701   4
   0   3 -40 96.7105 25.0504   9
   0   3 -40 164.604 34.9786  11
   0   3 -40 190.902 23.8326  10
   0   3 -40 150.234 22.9687   4
   0   3 -39 293.177 27.6586   9
   0   3 -39 286.137 37.2706  11
   0   3 -39 351.672 25.3507  10
   0   3 -38 442.540 31.1407   9
   0   3 -38 490.498 29.1873  10
   0   3 -37 705.211 36.2329   9
   0   3 -37 676.318 33.2858  10
   0   3 -36 189.061 24.4707   9
   0   3 -36 154.943 22.0897  10
   0   3 -36 173.127 33.1556  11
   0   3 -35 1211.41 50.3690   9
   0   3 -35 1213.69 48.4900  10
   0   3 -34 51.2835 10.4036  15
   0   3 -34 55.9351 20.5674   9
   0   3 -34 63.1024 18.1762  10
   0   3 -33 135.906 11.5168  15
   0   3 -33 127.994 20.1467   9
   0   3 -33 138.465 19.4448  10
   0   3 -32 392.010 17.8423  15
   0   3 -32 432.121 23.9359  10
   0   3 -32 408.301 25.3287   9
   0   3 -31 1634.98 56.2822  15
   0   3 -31 1768.89 60.6296  12
   0   3 -31 1622.13 60.4010  10
   0   3 -31 1566.16 61.2684   9
   0   3 -30 183.956 12.0820  15
   0   3 -30 198.897 19.2091  12
   0   3 -30 167.256 18.8646  10
   0   3 -30 168.871 19.4960   9
   0   3 -29 2404.36 85.8781   9
   0   3 -29 2490.50 84.4634  12
   0  -3  29 2497.26 82.2048  14
   0   3 -29 2309.30 81.2688  15
   0   3 -29 2448.23 81.7034   1
   0   3 -29 2498.80 84.6503  10
   0   3 -28 3649.23 123.599  10
   0   3 -28 3601.55 124.747   9
   0   3 -28 3620.16 123.170  12
   0  -3  28 3559.13 121.498  14
   0   3 -28 3624.28 120.736  15
   0   3 -28 3790.34 121.108   1
   0  -3  28 3624.92 122.909  13
   0   3 -27 260.147 19.2577  10
   0   3 -27 222.443 21.2866   9
   0   3 -27 270.368 18.9827  12
   0   3 -27 261.346 13.8081  15
   0  -3  27 301.137 16.3426  14
   0   3 -27 268.551 14.8251   1
   0  -3  27 329.821 18.1977  13
   0   3 -26 540.888 26.6160  10
   0   3 -26 599.136 27.3812   9
   0   3 -26 537.409 26.3718  12
   0   3 -26 541.781 22.3216  15
   0   3 -26 603.425 23.0356   1
   0  -3  26 586.772 25.6995  13
   0  -3  26 613.363 23.9515  14
   0   3 -25 5861.78 188.555  10
   0   3 -25 5632.20 189.440   9
   0   3 -25 5978.39 188.572  12
   0   3 -25 5508.94 186.244  15
   0   3 -25 5570.80 186.507   1
   0  -3  25 5643.53 186.879  14
   0  -3  25 5794.12 188.215  13
   0  -3  24 3835.53 126.449  12
   0   3 -24 3730.42 126.207  10
   0   3 -24 3684.06 126.993   9
   0   3 -24 3682.56 126.014  12
   0   3 -24 3763.31 124.014  15
   0   3 -24 3832.63 124.278   1
   0  -3  24 3776.22 125.887  13
   0  -3  24 3675.43 124.574  14
   0  -3  23 5293.25 172.928  12
   0   3 -23 5298.42 172.880  10
   0   3 -23 5098.83 173.631   9
   0   3 -23 5345.84 172.693  12
   0   3 -23 5164.59 170.808  15
   0   3 -23 5153.39 171.025   1
   0  -3  23 5254.36 172.527  13
   0  -3  23 5094.79 171.284  14
   0  -3  22 8242.64 273.102  12
   0   3 -22 8123.50 273.093  10
   0   3 -22 8184.14 273.844   9
   0   3 -22 8008.48 272.866  12
   0   3 -22 8165.00 271.382  15
   0   3 -22 8334.66 271.604   1
   0  -3  22 8503.56 271.958  14
   0  -3  22 8837.02 273.134  13
   0   3 -21 1020.66 37.3766  10
   0   3 -21 967.086 38.0098   9
   0  -3  21 1007.55 37.1737  12
   0   3 -21 982.719 34.9002  15
   0   3 -21 1021.73 37.3812  12
   0  -3  21 1008.27 36.8911  13
   0   3 -21 988.431 35.2394   1
   0   3 -20 217.972 14.9355  10
   0   3 -20 258.486 16.0051   9
   0  -3  20 258.447 15.1162  12
   0   3 -20 264.205 12.0825  15
   0  -3  20 258.034 14.7701  13
   0   3 -20 211.046 14.9721  12
   0   3 -20 267.614 12.7558   1
   0   3 -19 1215.60 42.5648  10
   0   3 -19 1273.68 43.5314   9
   0  -3  19 1235.61 42.5722  12
   0   3 -19 1148.80 40.5772  15
   0  -3  19 1130.52 42.2249  13
   0   3 -19 1272.50 42.5566  12
   0   3 -19 1112.56 40.8791   1
   0   3 -18 8925.04 287.633  10
   0   3 -18 8679.33 288.154   9
   0  -3  18 8857.11 287.548  12
   0   3 -18 8681.18 286.372  15
   0  -3  18 9147.67 287.604  13
   0   3 -18 8824.90 287.465  12
   0   3 -18 8474.58 286.505   1
   0   3 -17 12741.6 417.993  10
   0   3 -17 12686.8 418.535   9
   0  -3  17 12611.0 417.965  12
   0   3 -17 12739.7 417.007  15
   0  -3  17 13300.1 418.078  13
   0   3 -17 12520.4 417.914  12
   0   3 -17 12911.0 417.164   1
   0   3 -16 3635.70 122.568  10
   0   3 -16 3662.52 123.169   9
   0  -3  16 3700.56 122.435  12
   0   3 -16 3654.16 121.527  15
   0   3 -16 3819.99 122.443  12
   0  -3  16 3569.67 122.452  13
   0   3 -16 3767.52 121.766   1
   0   3 -15 226.862 13.8063   9
   0   3 -15 212.686 12.7278  10
   0   3 -15 216.349 12.8680  12
   0  -3  15 223.134 12.8610  12
   0  -3  14 110.821 9.36962  12
   0   3 -14 117.738 11.1787   9
   0   3 -14 103.260 9.66352  10
   0  -3  14 140.977 10.0147  13
   0   3 -14 96.6589 9.64920  12
   0  -3  14 150.240 8.97868   3
   0   3 -14 166.938 9.16372   1
   0  -3  13 12093.3 404.561  12
   0   3 -13 12547.1 404.679  10
   0   3 -13 12214.7 405.093   9
   0   3 -13 12367.5 404.212   1
   0  -3  13 12732.3 404.230   3
   0   3 -13 12343.2 404.581  12
   0  -3  12 50083.1 1633.40  12
   0   3 -12 51847.2 1633.55  10
   0   3 -12 51437.9 1633.44  12
   0   3 -12 49499.1 1632.16   8
   0  -3  12 51046.3 1633.13   3
   0   3 -12 49852.9 1633.12   1
   0  -3  11 2892.80 96.6371  12
   0   3 -11 2959.66 96.7732  10
   0  -3  11 3067.99 97.2487   9
   0   3 -11 2903.70 96.6905  12
   0   3 -11 2919.01 95.4841   8
   0  -3  11 2869.07 96.4313   3
   0   3 -11 2924.09 96.4834   1
   0   3 -10 5579.62 174.278  12
   0   3 -10 5445.69 174.349  10
   0  -3  10 5476.72 174.695   9
   0  -3  10 5337.68 174.204  12
   0   3 -10 5180.86 173.276   8
   0  -3  10 5406.63 174.101   3
   0   3 -10 5145.01 174.047   1
   0  -3   9 514.060 18.1160  12
   0   3  -9 524.557 18.4068  10
   0  -3   9 518.895 18.4082  10
   0   3  -9 481.312 17.0800   8
   0   3  -9 535.758 18.1768  12
   0  -3   9 511.956 18.8877   9
   0   3  -9 462.999 18.1324   1
   0  -3   8 21086.2 677.027   9
   0  -3   8 20636.6 676.708  10
   0   3  -8 21012.4 676.710  10
   0   3  -8 21280.3 676.627  12
   0  -3   8 21011.6 676.585  12
   0   3  -8 19852.3 676.609   1
   0  -3   7 5395.25 172.351   9
   0   3  -7 5267.81 172.365   9
   0  -3   7 5193.19 172.001  10
   0  -3   7 5269.52 171.866  12
   0   3  -7 5399.06 171.929  12
   0   3  -7 5071.55 172.005   1
   0  -3   6 616.692 23.3933   9
   0   3  -6 619.154 23.0335   1
   0  -3   6 675.840 22.8582  10
   0   3  -5 935.508 31.8413   5
   0  -3   5 960.788 32.1226  10
   0  -3   5 1000.56 32.6055   9
   0   3  -5 961.058 32.3425   1
   0   3  -4 1730.87 58.5983   5
   0  -3   4 1835.22 58.6683  10
   0   3  -4 1786.55 58.9272   1
   0  -3   4 1791.67 58.9675   1
   0   3  -3 2537.13 84.3226   5
   0  -3   3 2593.47 84.2066  10
   0   3  -3 2538.06 84.1918  10
   0   3  -3 2626.24 84.5448   1
   0  -3   3 2615.52 84.5692   1
   0  -3   2 2717.21 90.4457   5
   0   3  -2 2780.97 90.2294   4
   0   3  -2 2728.16 90.4115   5
   0  -3   2 2770.12 90.1518  10
   0  -3   2 2801.33 90.5462   1
   0   3  -2 2777.96 90.5103   1
   0  -3   1 478.215 16.2069   5
   0   3  -1 460.412 16.1125   5
   0   3  -1 480.401 16.0912   1
   0  -3   1 461.844 16.1355   1
   0   3   0 2116.78 66.6289   2
   0   3   0 2014.30 66.3933   5
   0  -3   0 2019.92 66.4360   5
   0  -3   0 2017.19 66.2806   1
   0   3   0 1974.77 66.2554   1
   0  -3  -1 3254.84 106.748   5
   0   3   1 3231.06 106.472   1
   0  -3  -1 3250.82 106.488   1
   0  -3  -1 3329.92 107.019   2
   0   3   1 3308.39 107.018   2
   0   3   1 3250.27 106.716   5
   0   3   2 894.090 30.7243  11
   0  -3  -2 900.565 30.7177  11
   0   3   2 881.401 30.4161   5
   0  -3  -2 924.311 30.0388   1
   0   3   2 896.524 30.0071   1
   0  -3  -2 969.402 31.0033   2
   0   3   2 923.913 31.0182   2
   0  -3  -2 895.524 30.4389   5
   0  -3  -3 4794.27 165.235  11
   0   3   3 5023.97 165.326  11
   0  -3  -3 5178.49 164.933   5
   0   3   3 5142.50 164.886   5
   0  -3  -3 4930.28 165.407   2
   0  -3  -3 5080.88 164.459   1
   0  -3  -4 12143.4 393.927   5
   0   3   4 11832.3 393.858   5
   0   3   4 12536.0 394.588  11
   0   3   5 83.1344 6.03040   6
   0  -3  -5 98.3326 6.39140   5
   0   3   5 115.790 6.32413   5
   0   3   5 107.357 6.01489   8
   0   3   6 413.076 14.7558   6
   0   3   6 400.457 14.6929   5
   0  -3  -6 398.260 14.8545   5
   0  -3  -6 412.864 14.5425  12
   0   3   6 388.343 14.5825   8
   0   3   7 2288.44 74.9529   5
   0   3   7 2205.94 75.0719   6
   0  -3  -7 2327.08 75.0817   5
   0   3   7 2254.88 74.8955   8
   0  -3  -7 2266.13 75.0426   6
   0  -3  -7 2313.04 75.1167  12
   0  -3  -8 8.83604 4.77246  12
   0  -3  -8 12.7968 5.02851   5
   0  -3  -8 23.9472 9.64008  11
   0   3   8 14.4909 4.60450   8
   0  -3  -8 3.44577 5.17078   6
   0   3   8 6.64978 5.36180   6
   0  -3  -8 6.60636 7.85438  14
   0  -3  -9 843.691 31.5281  12
   0  -3  -9 915.773 32.8380  14
   0  -3  -9 906.834 33.9781  11
   0   3   9 949.878 31.1248   8
   0  -3  -9 961.972 31.4411   5
   0  -3  -9 925.231 31.4583   6
   0  -3 -10 7640.76 256.202  12
   0  -3 -10 7999.35 258.026  11
   0   3  10 7839.85 255.569   8
   0  -3 -10 8012.58 257.070  14
   0  -3 -10 7795.96 255.928   6
   0  -3 -10 7896.61 255.850   5
   0  -3 -11 50948.8 1678.49  12
   0  -3 -11 51601.9 1680.31  11
   0  -3 -11 53085.5 1678.08   5
   0   3  11 52537.3 1677.79   8
   0  -3 -11 49191.9 1679.18  14
   0  -3 -11 50705.8 1678.18   6
   0  -3 -12 14510.4 471.298  11
   0   3  12 14585.5 468.311   8
   0  -3 -12 14743.5 468.666   5
   0  -3 -12 13712.2 469.859  14
   0  -3 -12 14618.3 469.225  12
   0  -3 -12 13869.2 468.812   6
   0  -3 -13 22628.4 732.675  11
   0  -3 -13 22251.1 730.305  10
   0   3  13 22690.0 729.434   8
   0  -3 -13 22934.2 729.840   5
   0  -3 -13 22242.3 731.177  14
   0  -3 -13 22152.2 730.441  12
   0  -3 -13 21836.6 730.025   6
   0  -3 -14 2202.13 73.0121  10
   0  -3 -14 1988.57 76.1780  11
   0   3  14 2287.20 71.7761   8
   0  -3 -14 2198.80 72.3612   5
   0  -3 -14 1936.99 73.8495  14
   0  -3 -14 2117.32 73.2012  12
   0  -3 -14 2180.68 72.5885   6
   0  -3 -15 7755.45 261.399  11
   0  -3 -15 8102.97 258.642  10
   0   3  15 7922.07 257.369   8
   0  -3 -15 7997.23 257.887   5
   0  -3 -15 7573.87 258.414  13
   0  -3 -15 7591.19 259.279  14
   0  -3 -15 8209.00 258.794  12
   0  -3 -15 7834.99 258.157   6
   0  -3 -16 4302.29 142.252  11
   0  -3 -16 4273.22 138.558  10
   0   3  16 4133.72 137.025   8
   0  -3 -16 4105.90 137.625   5
   0  -3 -16 4118.14 138.317  13
   0  -3 -16 4289.00 139.355  14
   0  -3 -16 4158.26 138.024   6
   0  -3 -16 4367.62 138.828  12
   0  -3 -17 164.965 12.2873  10
   0  -3 -17 153.832 20.6471  11
   0   3  17 175.437 8.41544   8
   0  -3 -17 167.176 10.5077   5
   0  -3 -17 148.123 12.5293  12
   0  -3 -17 163.086 10.9941  13
   0  -3 -17 145.171 13.8174  14
   0  -3 -17 186.093 11.1655   6
   0  -3 -18 1531.21 54.0987   6
   0  -3 -18 1659.13 55.0732  10
   0  -3 -18 1616.91 59.8852  11
   0   3  18 1635.79 52.7206   8
   0  -3 -18 1631.04 53.7123   5
   0  -3 -18 1684.92 55.2818  12
   0  -3 -18 1562.15 52.2003   7
   0  -3 -18 1476.74 54.3086  13
   0  -3 -18 1516.58 55.4369  14
   0  -3 -19 11.0557 11.2729  14
   0  -3 -19 18.1721 9.05860  13
   0  -3 -19-16.6823 19.5802  11
   0  -3 -19 4.25761 11.0628  10
   0  -3 -19 17.3033 4.45316   7
   0  -3 -19 6.62679 10.7754  12
   0  -3 -19 1.80601 8.85762   5
   0   3  19 22.9764 5.89060   8
   0  -3 -19 15.7251 9.46434   6
   0  -3 -20 10410.5 353.706   6
   0  -3 -20 11094.7 352.193   7
   0  -3 -20 10706.6 354.549  10
   0  -3 -20 10353.3 358.059  11
   0  -3 -20 10870.6 353.271   5
   0  -3 -20 10730.9 354.627  12
   0  -3 -20 10079.3 353.924  13
   0   3  20 11012.2 352.469   8
   0  -3 -21 3037.13 112.476  11
   0  -3 -21 3066.23 108.030  10
   0  -3 -21 3154.05 107.147   6
   0  -3 -21 3307.10 105.326   7
   0  -3 -21 3032.00 108.034  12
   0  -3 -21 2881.87 107.258  13
   0   3  21 3377.98 105.593   8
   0   3  22 1886.90 59.1644   8
   0  -3 -22 1848.95 68.2024  11
   0  -3 -22 1722.99 62.2214  10
   0  -3 -22 1717.44 62.2129  12
   0  -3 -22 1620.22 61.1713  13
   0  -3 -22 1791.64 61.0971   6
   0  -3 -22 1777.20 58.9295   7
   0   3  23 2120.75 67.7838   8
   0  -3 -23 1978.73 70.9329  10
   0  -3 -23 2007.85 76.5774  11
   0  -3 -23 1945.27 70.9458  12
   0  -3 -23 1954.99 70.0069  13
   0  -3 -23 2092.35 69.8120   6
   0  -3 -23 2058.23 67.6414   7
   0  -3 -24 3196.88 107.230   6
   0  -3 -24 3353.23 108.728  10
   0  -3 -24 3190.55 114.029  11
   0  -3 -24 3384.09 108.790  12
   0  -3 -24 3108.84 107.402  13
   0   3  24 3192.93 105.280   8
   0  -3 -25 113.362 23.7889  11
   0  -3 -25 173.877 15.0901  10
   0  -3 -25 156.971 12.1230  13
   0  -3 -25 207.704 15.3500  12
   0  -3 -25 154.874 12.7091   6
   0  -3 -26 289.632 17.7667  10
   0  -3 -26 267.266 27.3536  11
   0  -3 -26 228.662 14.8074  13
   0  -3 -26 276.384 18.3716  12
   0  -3 -26 308.273 15.4053   6
   0  -3 -27 59.1641 24.6701  11
   0  -3 -27 41.2146 13.6385  10
   0  -3 -27 39.5996 8.62745   3
   0  -3 -27 54.1207 14.9345  12
   0  -3 -27 33.2412 11.0783   6
   0  -3 -28 43.9452 14.1321  10
   0  -3 -28 32.1857 24.9997  11
   0  -3 -28 58.4537 8.70543   3
   0  -3 -28 34.7530 14.7466  12
   0  -3 -28 44.7635 11.5758   6
   0  -3 -29-8.09900 14.3210  10
   0  -3 -29 13.1909 26.2478  11
   0  -3 -29 5.46003 8.56101   3
   0  -3 -29 1.96500 14.5460  12
   0  -3 -29 2.71461 11.3700   6
   0  -3 -30 52.9086 15.4926  10
   0  -3 -30 73.7749 26.8088  11
   0  -3 -30 35.3171 15.5513  12
   0  -3 -30 78.0028 12.4367   6
   0  -3 -31 160.960 29.2206  11
   0  -3 -31 158.015 17.3259  10
   0  -3 -31 177.308 14.3064   6
   0  -3 -31 162.216 10.4231   3
   0  -3 -31 171.908 18.5570  12
   0  -3 -32 137.564 17.8694  10
   0  -3 -32 116.012 30.5999  11
   0  -3 -32 138.670 18.5994  12
   0  -3 -32 154.800 14.1620   6
   0  -3 -32 142.404 9.67036   3
   0  -3 -33 432.910 24.1820  10
   0  -3 -33 457.155 35.9912  11
   0  -3 -33 391.814 24.3133  12
   0  -3 -33 413.936 20.1060   6
   0  -3 -34 14.4226 12.1906   6
   0  -3 -34 24.1284 16.4430  10
   0  -3 -34 47.5836 28.9392  11
   0  -3 -34 1.02653 18.5067   9
   0  -3 -35 289.753 17.3267   6
   0  -3 -35 303.164 21.7299  10
   0  -3 -35 283.669 35.5215  11
   0  -3 -35 298.402 24.0516   9
   0  -3 -36 369.357 19.2925   6
   0  -3 -36 335.763 36.9238  11
   0  -3 -36 352.846 23.3993  10
   0  -3 -36 346.622 26.3855   9
   0  -3 -37 1187.19 44.8399   6
   0  -3 -37 1316.06 49.1269  10
   0  -3 -37 1167.39 59.8647  11
   0  -3 -37 1255.14 51.5467   9
   0  -3 -38 241.722 36.6986  11
   0  -3 -38 283.486 23.2661  10
   0  -3 -38 260.616 25.3220   9
   0  -3 -39 536.640 42.2986  11
   0  -3 -39 552.525 30.0529  10
   0  -3 -39 584.100 33.6105   9
   0  -3 -40 69.5634 33.8756  11
   0  -3 -40 44.4374 20.2637  10
   0  -3 -40 47.7950 23.3589   9
   0  -3 -41 276.113 39.1377  11
   0  -3 -41 200.517 24.0907  10
   0  -3 -41 214.960 27.2240   9
   0  -3 -42 1603.47 61.1842  10
   0  -3 -42 1584.29 60.2994   4
   0  -3 -42 1571.06 63.7353   9
   0  -3 -43 1164.02 49.0392  10
   0  -3 -43 1095.77 51.6988   9
   0  -3 -43 1184.73 48.4445   4
   0  -3 -44 110.620 27.7196   9
   0  -3 -44 121.415 24.4571  10
   0  -3 -44 104.641 23.5487   4
   0  -3 -45 295.892 31.2747   9
   0  -3 -45 303.417 27.8794   4
   0  -3 -46 445.832 34.9975   9
   0  -3 -46 404.139 30.2236   4
   0  -3 -47 45.2443 24.4079   4
   0  -3 -48 7.81858 24.9922   4
   0  -3 -49 616.342 36.5188   4
   0  -3 -50 269.056 29.9169   4
   0  -3 -51 284.958 30.3279   4
   0  -3 -52 71.8792 27.0428   4
   0  -3 -53 85.6585 28.4175   4
   0  -3 -54 32.6948 28.5160   4
   0  -3 -55 276.177 33.1814   4
   0  -3 -56 599.164 40.4045   4
   0  -3 -57 28.3315 29.1746   4
   0  -3 -58 8.86743 28.7932   4
   0  -3 -59 87.6282 30.2111   4
   0  -3 -60 42.3957 30.5254   4
   0   4 -60-23.0451 33.1846   4
   0   4 -59 12.6075 31.7700   4
   0   4 -58 328.025 36.2043   4
   0   4 -57 20.7035 31.4828   4
   0   4 -56 150.373 32.3569   4
   0   4 -55 13.3105 30.8466   4
   0   4 -54-22.4753 30.6182   4
   0   4 -53 685.646 42.1898   4
   0   4 -52 201.320 31.7279   4
   0   4 -51 10.8833 27.1243   4
   0   4 -50 43.0700 27.8136   4
   0   4 -49 11.5892 25.3081   4
   0   4 -48 161.792 30.1845   9
   0   4 -48 184.430 27.2709   4
   0   4 -47 143.335 29.4374   9
   0   4 -47 133.630 25.3303   4
   0   4 -46-13.1118 26.4227   9
   0   4 -46 44.8273 24.2763   4
   0   4 -45 224.773 29.5438   9
   0   4 -45 256.188 26.6089   4
   0   4 -44 273.184 29.4394   9
   0   4 -44 258.826 26.5039   4
   0   4 -43 657.872 38.9676   9
   0   4 -43 724.438 36.8548  10
   0   4 -43 715.464 35.8952   4
   0   4 -42 184.607 26.5569   9
   0   4 -42 154.908 24.1135  10
   0   4 -42 131.721 35.7301  11
   0   4 -42 170.588 23.9114   4
   0   4 -41 122.055 24.8728   9
   0   4 -41 115.912 33.7511  11
   0   4 -41 91.6761 23.0674  10
   0   4 -41 91.6675 22.9108   4
   0   4 -40 311.664 28.7930   9
   0   4 -40 313.580 26.4616  10
   0   4 -40 283.844 37.1569  11
   0   4 -40 275.624 25.8799   4
   0   4 -39 1156.51 50.9941   9
   0   4 -39 1239.52 48.8201  10
   0   4 -39 1216.17 48.7118   4
   0   4 -38 686.789 37.4240   9
   0   4 -38 643.092 44.6873  11
   0   4 -38 721.375 35.5011  10
   0   4 -37 11.1610 23.5136   9
   0   4 -37 3.57027 31.0366  11
   0   4 -37 27.5987 20.8594  10
   0   4 -36 1180.16 49.2198   9
   0   4 -36 1125.08 41.1421  15
   0   4 -36 1158.37 47.5094  10
   0   4 -35 310.716 26.2850   9
   0   4 -35 283.954 16.1528  15
   0   4 -35 336.620 24.0736  10
   0   4 -34-1.51811 20.3414   9
   0   4 -34 8.45742 10.6854  15
   0   4 -34 6.94989 18.0358  10
   0   4 -33 68.4834 20.5525   9
   0   4 -33 49.1676 11.0608  15
   0   4 -33 62.2122 19.0072  10
   0   4 -32 5881.16 203.326   9
   0   4 -32 6201.74 202.418  10
   0   4 -32 6045.98 199.068  15
   0   4 -31 4526.09 156.122   9
   0   4 -31 4635.60 154.690  10
   0   4 -31 4437.28 151.604  15
   0  -4  31 4686.20 151.947  14
   0  -4  31 4708.22 154.147  13
   0   4 -30 960.304 41.3102   9
   0  -4  30 979.813 38.2586  13
   0   4 -30 941.671 39.0454  10
   0   4 -30 945.567 34.9017  15
   0  -4  30 974.635 35.7800  14
   0   4 -29 61.4524 16.8786   9
   0   4 -29 84.7263 11.8704   1
   0  -4  29 104.125 15.4680  13
   0  -4  29 86.7139 12.5865  14
   0   4 -29 74.1978 16.8282  10
   0   4 -29 64.8707 10.4278  15
   0   4 -28 784.596 31.7136  10
   0   4 -28 683.727 32.7080   9
   0   4 -28 784.465 31.5392  12
   0  -4  28 695.617 28.0699  14
   0  -4  28 752.354 30.6103  13
   0   4 -28 691.406 27.7998   1
   0   4 -28 710.076 27.2193  15
   0   4 -27 916.192 34.9550  10
   0   4 -27 854.528 36.1397   9
   0   4 -27 923.155 35.2400  12
   0  -4  27 851.988 34.1585  13
   0  -4  27 842.246 31.9350  14
   0   4 -27 816.087 31.5459   1
   0   4 -27 795.041 30.9639  15
   0   4 -26 16838.4 549.299  10
   0   4 -26 16366.2 550.128   9
   0   4 -26 16825.5 549.110  12
   0  -4  26 17263.3 549.217  13
   0  -4  26 17241.5 547.618  14
   0   4 -26 16784.0 547.518   1
   0   4 -26 16263.9 547.257  15
   0  -4  25 18708.3 613.948  12
   0   4 -25 18890.6 613.833  10
   0   4 -25 18472.3 614.676   9
   0   4 -25 18532.8 613.657  12
   0  -4  25 19509.4 613.881  13
   0  -4  25 18837.8 612.385  14
   0   4 -25 18885.0 612.280   1
   0   4 -25 18489.7 612.049  15
   0  -4  24 4649.53 155.891  12
   0   4 -24 4483.44 155.760  10
   0   4 -24 4731.27 156.916   9
   0   4 -24 4519.61 155.820  12
   0  -4  24 5001.24 156.098  13
   0  -4  24 4979.32 154.457  14
   0   4 -24 4689.94 154.307   1
   0   4 -24 4405.31 153.940  15
   0  -4  23 21.2239 12.7474  12
   0   4 -23 21.0230 12.3803  10
   0   4 -23 1.62525 13.8232   9
   0   4 -23 2.47894 12.5649  12
   0  -4  23 24.0106 12.4071  13
   0  -4  23 8.84177 9.93468  14
   0   4 -23 4.00310 8.96430  15
   0   4 -23 6.14728 10.1646   1
   0   4 -22 4535.74 148.827  10
   0   4 -22 4478.86 149.538   9
   0  -4  22 4428.71 148.672  12
   0   4 -22 4587.90 148.530  12
   0  -4  22 4699.24 148.875  13
   0   4 -22 4400.68 147.131  15
   0   4 -22 4283.32 147.283   1
   0   4 -21 2168.65 73.4908  10
   0   4 -21 2119.81 74.3468   9
   0  -4  21 2231.11 73.5264  12
   0   4 -21 2201.79 73.2318  12
   0  -4  21 2237.96 73.5529  13
   0   4 -21 2058.43 71.6910  15
   0   4 -21 2054.23 71.9884   1
   0   4 -20 1297.64 47.5345  10
   0   4 -20 1379.75 48.3690   9
   0  -4  20 1315.70 47.4764  12
   0   4 -20 1296.88 47.2782  12
   0  -4  20 1451.52 47.7458  13
   0   4 -20 1277.84 45.8060  15
   0   4 -20 1376.77 46.2879   1
   0   4 -19 26.7162 10.7748  10
   0   4 -19 33.1607 12.2427   9
   0  -4  19 30.6681 10.5961  12
   0  -4  19 14.0589 10.3071  13
   0   4 -19 27.1679 9.76838  12
   0   4 -19 26.7820 7.79680  15
   0   4 -19 54.8047 8.91593   1
   0   4 -18 66.7666 10.8296  10
   0   4 -18 81.2514 12.8704   9
   0  -4  18 63.6817 10.0582  12
   0   4 -18 68.3723 11.0270  12
   0  -4  18 95.0203 11.1496  13
   0   4 -18 61.0180 8.31578  15
   0   4 -18 63.2757 9.02524   1
   0  -4  17 5823.44 193.517   3
   0  -4  17 5853.85 194.166  12
   0   4 -17 5990.21 194.352  10
   0   4 -17 5920.03 194.931   9
   0  -4  17 5753.76 194.319  13
   0   4 -17 5971.24 194.146  12
   0   4 -17 5939.38 193.422  15
   0   4 -17 5917.06 193.553   1
   0   4 -16 2169.76 70.6823  12
   0   4 -16 2145.52 70.8417  10
   0   4 -16 2106.70 71.7456   9
   0  -4  16 2108.11 70.5983  12
   0   4 -16 2040.21 68.3073   8
   0  -4  16 2246.26 70.2731   3
   0   4 -16 1991.23 70.0926   1
   0   4 -15 119.512 10.5175  12
   0   4 -15 116.822 10.2146  10
   0   4 -15 99.4715 12.6647   9
   0  -4  15 92.1312 10.3466  12
   0   4 -15 93.5379 5.30313   8
   0  -4  15 99.0628 9.89983   3
   0   4 -15 102.511 9.48472   1
   0   4 -14 5901.99 192.214  12
   0  -4  14 5749.14 192.184  12
   0   4 -14 6007.61 192.362  10
   0   4 -14 5926.55 192.907   9
   0   4 -14 5830.07 190.696   8
   0   4 -14 5953.67 191.936   1
   0  -4  14 5691.59 191.911   3
   0   4 -13 727.093 26.6067  12
   0  -4  13 723.221 26.6888  12
   0   4 -13 743.950 26.7987  10
   0  -4  13 735.578 27.5306   9
   0   4 -13 760.574 27.7863   9
   0   4 -13 773.900 24.9201   8
   0   4 -13 721.228 24.6341   5
   0   4 -13 775.148 26.7003   1
   0  -4  13 676.249 26.4569   3
   0   4 -12 1138.94 37.9249  12
   0  -4  12 1123.96 37.8904  12
   0   4 -12 1099.53 38.0752  10
   0  -4  12 1141.97 38.5908   9
   0   4 -12 1067.61 38.6745   9
   0   4 -12 1104.32 36.5648   8
   0   4 -12 1065.30 36.3450   5
   0   4 -12 1102.38 37.8072   1
   0  -4  12 1126.46 37.9473   3
   0  -4  11 1228.94 42.6010  12
   0   4 -11 1274.83 42.7538  10
   0  -4  11 1292.67 43.3502   9
   0   4 -11 1275.12 41.5880   8
   0   4 -11 1230.18 41.3761   5
   0   4 -11 1256.82 42.6097   1
   0   4 -11 1244.33 42.6025  12
   0  -4  10 393.359 15.0629  10
   0   4 -10 392.482 15.1753  10
   0  -4  10 386.930 15.8553   9
   0   4 -10 419.395 13.9147   8
   0   4 -10 382.676 13.6259   5
   0   4 -10 405.494 15.1007   1
   0  -4  10 363.476 14.8079  12
   0   4 -10 357.623 14.8150  12
   0   4  -9 1826.47 60.5289  10
   0  -4   9 1792.98 60.5041  10
   0  -4   9 1828.50 61.0180   9
   0   4  -9 1862.41 59.8875   8
   0   4  -9 1793.08 59.6863   5
   0   4  -9 1785.61 60.3653  12
   0  -4   9 1745.31 60.2924  12
   0   4  -9 1910.06 60.6457   1
   0  -4   8 68.1609 7.27038   9
   0   4  -8 52.6283 6.51437   1
   0   4  -8 60.6636 4.48556   5
   0  -4   8 57.6778 5.76196  10
   0   4  -8 70.3293 6.03582  10
   0  -4   8 64.5190 5.63876  12
   0  -4   7 19470.4 605.807   9
   0   4  -7 18459.5 605.494   1
   0  -4   7 18780.1 605.182  12
   0  -4   7 19010.3 605.352  10
   0   4  -7 17911.1 604.942   5
   0   4  -6 11215.4 366.521   1
   0  -4   6 11638.9 366.313  10
   0   4  -6 10975.1 366.063   5
   0   4  -5 732.006 25.1697   1
   0  -4   5 729.189 24.6499  10
   0   4  -5 715.912 24.6448   5
   0  -4   4 1047.07 35.9558   1
   0   4  -4 1040.61 35.8223   1
   0  -4   4 1094.85 35.3186  10
   0   4  -4 1046.02 35.5030   5
   0  -4   3 99785.0 3241.13   1
   0   4  -3 98063.9 3241.08   1
   0  -4   3 100803. 3240.68  10
   0   4  -3 98064.1 3240.95   5
   0   4  -3 101009. 3240.77   4
   0   4  -2 25673.5 840.745   5
   0  -4   2 25875.6 840.797   5
   0   4  -2 26025.2 840.408   4
   0  -4   2 26287.7 840.833   1
   0   4  -2 25346.4 840.788   1
   0   4  -1 88840.4 2866.38   4
   0   4  -1 87665.8 2866.84   5
   0  -4   1 88414.4 2866.90   5
   0  -4   1 88196.9 2866.37   4
   0   4  -1 87756.2 2866.78   1
   0  -4   1 88028.5 2866.83   1
   0  -4   0 3160.23 105.239   5
   0   4   0 3203.58 105.446   2
   0   4   0 3248.48 105.199   5
   0   4   0 3222.17 104.986   1
   0  -4   0 3196.19 105.016   1
   0  -4  -1 2201.83 139.815   5
   0   4   1 2163.54 139.476   1
   0  -4  -1 2189.23 139.516   1
   0   4   1 2172.76 139.781   5
   0  -4  -2 36807.2 1180.59   5
   0   4   2 36943.2 1180.72  11
   0   4   2 36546.7 1180.98   2
   0   4   2 35891.0 1180.16   1
   0  -4  -2 36008.3 1180.19   1
   0  -4  -2 36892.9 1181.00   2
   0   4   2 35931.4 1180.53   5
   0   4   3 44129.5 1421.72  11
   0  -4  -3 43654.7 1421.39   5
   0  -4  -3 44379.6 1421.94   2
   0   4   3 43341.3 1420.89   1
   0  -4  -3 43638.2 1420.91   1
   0   4   3 43967.9 1421.35   5
   0   4   4 5632.12 181.510   5
   0  -4  -4 5509.14 180.918   1
   0  -4  -4 5604.16 182.264   2
   0   4   4 5361.64 182.030  11
   0  -4  -4 5673.57 181.580   5
   0  -4  -5 704.453 24.0854   5
   0   4   5 686.296 25.5032  11
   0   4   5 716.901 23.9551   5
   0  -4  -5 675.178 22.9406   1
   0   4   5 667.599 23.9187   8
   0  -4  -6 2276.87 72.4502   5
   0   4   6 2265.52 73.6484  11
   0   4   6 2173.81 72.2968   8
   0  -4  -6 2143.26 71.4408   1
   0   4   6 2185.03 72.2907   5
   0   4   6 2197.54 72.3527   6
   0   4   7 37075.1 1214.94   6
   0   4   7 37015.0 1214.85   5
   0   4   7 37140.6 1214.83   8
   0  -4  -7 37873.2 1216.18  11
   0  -4  -7 37496.9 1214.85  12
   0  -4  -7 37920.3 1214.98   5
   0  -4  -8 16913.4 552.049  12
   0  -4  -8 17451.1 553.627  11
   0   4   8 16684.0 551.913   8
   0   4   8 16964.0 552.095   6
   0   4   8 16715.9 551.969   5
   0  -4  -8 17362.7 552.124   5
   0  -4  -9 3290.66 108.624  12
   0  -4  -9 3321.48 108.578   5
   0  -4  -9 3543.57 110.781  11
   0   4   9 3221.09 108.322   8
   0   4   9 3272.07 108.579   6
   0  -4 -10 7197.01 238.486  12
   0  -4 -10 7532.40 240.548  11
   0  -4 -10 7464.27 238.373   5
   0  -4 -10 7393.83 239.752  14
   0  -4 -10 7193.30 238.324   6
   0   4  10 7260.96 238.116   8
   0   4  10 7210.23 238.392   6
   0  -4 -11 1634.65 52.7084  12
   0  -4 -11 1558.32 55.4662  11
   0  -4 -11 1614.42 52.4316   5
   0  -4 -11 1453.43 54.0080  14
   0   4  11 1538.00 51.9315   8
   0  -4 -11 1552.84 52.3706   6
   0   4  11 1511.20 52.3452   6
   0  -4 -12 37049.4 1141.09  11
   0  -4 -12 35627.4 1138.43   5
   0  -4 -12 35565.7 1139.87  14
   0   4  12 34691.7 1138.05   8
   0  -4 -12 34724.4 1138.74  12
   0  -4 -12 33978.4 1138.44   6
   0  -4 -13 31870.1 1025.48  11
   0  -4 -13 32286.8 1022.71   5
   0  -4 -13 31240.3 1024.16  14
   0  -4 -13 31102.5 1023.10  12
   0   4  13 31192.5 1022.32   8
   0  -4 -13 31131.7 1022.76   6
   0  -4 -14 19261.3 621.519  11
   0   4  14 19273.4 617.922   8
   0  -4 -14 19510.3 618.365   5
   0  -4 -14 18623.3 618.835  12
   0  -4 -14 17999.9 619.747  14
   0  -4 -14 18798.2 618.442   6
   0  -4 -15 10557.7 330.954  11
   0  -4 -15 9967.78 327.603  10
   0   4  15 10048.9 326.670   8
   0  -4 -15 10096.6 327.188   5
   0  -4 -15 9736.44 327.807  12
   0  -4 -15 10197.8 328.941  14
   0  -4 -15 9881.28 327.323   6
   0  -4 -16 1845.41 63.3174  10
   0  -4 -16 1765.36 67.8297  11
   0   4  16 1897.66 62.0225   8
   0  -4 -16 1933.73 62.8340   5
   0  -4 -16 1885.76 63.5698  12
   0  -4 -16 1781.48 64.9296  14
   0  -4 -16 1796.70 62.8611   6
   0  -4 -17 9463.40 315.539  10
   0  -4 -17 9844.08 319.213  11
   0   4  17 9557.89 314.283   8
   0  -4 -17 9895.22 314.959   5
   0  -4 -17 9720.44 315.824  12
   0  -4 -17 9728.63 316.643  14
   0  -4 -17 9459.25 315.070   6
   0  -4 -18 52563.0 1693.54  11
   0  -4 -18 51381.2 1690.10  10
   0   4  18 52515.1 1688.77   8
   0  -4 -18 53652.3 1689.44   5
   0  -4 -18 52363.6 1690.30  12
   0  -4 -18 49549.4 1689.92  13
   0  -4 -18 51751.1 1691.00  14
   0  -4 -18 51341.3 1689.61   6
   0  -4 -19 2024.27 68.2480   6
   0   4  19 1969.35 66.9548   8
   0  -4 -19 1963.92 67.9991   5
   0  -4 -19 2045.69 73.9337  11
   0  -4 -19 2033.63 69.0800  10
   0  -4 -19 2025.29 68.6403  13
   0  -4 -19 2100.58 70.2105  14
   0  -4 -19 2116.75 69.4812  12
   0  -4 -20 998.103 35.6605   6
   0   4  20 944.875 33.9374   8
   0  -4 -20 957.827 35.2377   5
   0  -4 -20 1028.59 37.9775  14
   0  -4 -20 1022.13 36.0138  13
   0  -4 -20 1010.41 37.2389  12
   0  -4 -20 1043.32 36.6612  10
   0  -4 -20 1112.98 43.7476  11
   0  -4 -21 4050.16 133.714  10
   0  -4 -21 4040.96 138.643  11
   0   4  21 4003.73 131.606   8
   0  -4 -21 4051.56 134.499  14
   0  -4 -21 3950.40 133.222  13
   0  -4 -21 3986.35 134.039  12
   0  -4 -21 4040.44 132.927   6
   0  -4 -22 10732.3 355.657  11
   0  -4 -22 10722.3 351.142  10
   0   4  22 10772.8 348.990   8
   0  -4 -22 10372.3 350.554  13
   0  -4 -22 10922.6 350.278   6
   0  -4 -22 10619.8 351.326  12
   0  -4 -23 390.248 19.7311  10
   0  -4 -23 371.202 28.3697  11
   0  -4 -23 401.188 18.4313   6
   0   4  23 387.225 15.2864   8
   0  -4 -23 397.567 20.5105  12
   0  -4 -23 432.836 18.6017  13
   0  -4 -24 3267.95 119.978  11
   0  -4 -24 3472.37 114.513  10
   0  -4 -24 3236.02 113.545  13
   0  -4 -24 3445.26 114.728  12
   0  -4 -24 3406.75 113.330   6
   0   4  24 3442.64 111.642   8
   0  -4 -25 120.005 11.9014  13
   0  -4 -25 137.115 14.7350  12
   0  -4 -25 116.143 12.3695   6
   0  -4 -25 114.272 14.1133  10
   0  -4 -25 122.035 25.1094  11
   0   4  25 117.804 7.70910   8
   0  -4 -26 3923.41 131.589  13
   0  -4 -26 3788.86 132.840  12
   0  -4 -26 3986.54 131.430   6
   0  -4 -26 3961.94 139.163  11
   0  -4 -26 3853.31 132.621  10
   0   4  26 4012.29 129.452   8
   0  -4 -27 830.016 44.6348  11
   0  -4 -27 880.599 34.7848  10
   0  -4 -27 942.320 35.9314  12
   0  -4 -27 822.936 33.0886  13
   0  -4 -27 909.698 33.4307   6
   0  -4 -28 2062.89 72.4817  10
   0  -4 -28 1990.32 80.4675  11
   0  -4 -28 2075.16 70.9522  13
   0  -4 -28 2036.53 72.8969  12
   0  -4 -28 2105.96 70.9218   6
   0  -4 -29 1195.42 54.0221  11
   0  -4 -29 1186.48 44.8165  10
   0  -4 -29 1194.95 42.7000  13
   0  -4 -29 1188.16 45.3543  12
   0  -4 -29 1155.07 42.7237   6
   0  -4 -30 74.3046 16.7371  12
   0  -4 -30 78.7718 12.9859   6
   0  -4 -30 57.9769 28.3728  11
   0  -4 -30 73.4852 15.6476  10
   0  -4 -30 56.7526 9.53342   3
   0  -4 -31 1166.02 42.7812  12
   0  -4 -31 1079.85 39.7450   6
   0  -4 -31 1139.86 42.3851  10
   0  -4 -31 1112.04 53.4841  11
   0  -4 -31 1009.88 37.4761   3
   0  -4 -32 2775.15 95.7722  12
   0  -4 -32 2770.10 93.4654   6
   0  -4 -32 2665.45 104.138  11
   0  -4 -32 2885.34 95.8686  10
   0  -4 -32 2728.08 91.5137   3
   0  -4 -33 36.2216 17.3315  12
   0  -4 -33 42.4120 12.9177   6
   0  -4 -33 0.85760 29.7585  11
   0  -4 -33 33.1970 16.6669  10
   0  -4 -33 35.5400 8.46467   3
   0  -4 -34 39.9695 12.6734   6
   0  -4 -34 32.7564 16.6705  10
   0  -4 -34 36.3705 28.9786  11
   0  -4 -35 637.896 26.8164   6
   0  -4 -35 653.125 42.4222  11
   0  -4 -35 657.305 30.7083  10
   0  -4 -36 68.4169 13.3950   6
   0  -4 -36 69.2246 18.2801  10
   0  -4 -36 33.1258 30.9977  11
   0  -4 -37 339.020 26.9487   9
   0  -4 -37 400.001 38.4997  11
   0  -4 -37 377.053 24.3198  10
   0  -4 -38 69.1529 32.3629  11
   0  -4 -38 42.1269 19.0938  10
   0  -4 -38 23.0546 21.0447   9
   0  -4 -39 61.5972 19.7532  10
   0  -4 -39 33.0019 33.7937  11
   0  -4 -39 51.1712 21.5360   9
   0  -4 -40 18.0645 34.5274  11
   0  -4 -40-1.85624 20.5649  10
   0  -4 -40 28.8899 22.3783   9
   0  -4 -41 53.6433 24.1165   9
   0  -4 -41 75.5906 22.3778  10
   0  -4 -41 41.4756 35.6303  11
   0  -4 -41 46.9603 20.0765   4
   0  -4 -42 547.040 35.3780   9
   0  -4 -42 504.715 31.9053  10
   0  -4 -42 473.410 46.4215  11
   0  -4 -42 582.237 30.7527   4
   0  -4 -43 261.801 29.3983   9
   0  -4 -43 279.730 26.6214  10
   0  -4 -43 211.126 41.7407  11
   0  -4 -43 245.869 25.2206   4
   0  -4 -44 373.836 27.3236   4
   0  -4 -44 364.871 28.5819  10
   0  -4 -44 315.188 31.4336   9
   0  -4 -45 8.11754 22.4590   4
   0  -4 -45 19.3793 25.9602   9
   0  -4 -46 21.8258 23.0095   4
   0  -4 -46 17.6935 27.7478   9
   0  -4 -47 78.4746 24.4084   4
   0  -4 -48 241.177 27.5426   4
   0  -4 -49 464.194 32.6552   4
   0  -4 -50 87.5954 25.7166   4
   0  -4 -51 154.779 26.9931   4
   0  -4 -52 14.5504 25.5831   4
   0  -4 -53 38.8174 26.1728   4
   0  -4 -54 23.1831 27.2823   4
   0  -4 -55 258.278 31.6866   4
   0  -4 -56 31.0688 29.0982   4
   0  -4 -57 26.3360 29.6346   4
   0  -4 -58 129.781 31.1174   4
   0  -4 -59 339.320 34.3611   4
   0  -4 -60 99.0181 30.3239   4
   0   5 -59 111.041 34.0857   4
   0   5 -58 168.650 34.9446   4
   0   5 -57 27.9926 33.0482   4
   0   5 -56 1.52471 31.1811   4
   0   5 -55 98.1994 31.6729   4
   0   5 -54-41.1612 31.2355   4
   0   5 -53 188.210 33.2611   4
   0   5 -52 519.183 38.6511   4
   0   5 -51 34.7302 27.8520   4
   0   5 -50 101.341 27.7818   4
   0   5 -49 351.045 31.7859   4
   0   5 -48 35.0967 25.3992   4
   0   5 -48 12.9687 28.5525   9
   0   5 -47 10.5683 24.5007   4
   0   5 -47 35.8080 28.0947   9
   0   5 -46 1076.70 46.8625   4
   0   5 -46 924.585 48.4802   9
   0   5 -45 94.5318 24.2113   4
   0   5 -45 113.576 26.5012   9
   0   5 -44 40.1717 22.7965   4
   0   5 -44 101.127 36.3550  11
   0   5 -44 91.4160 25.9783   9
   0   5 -43 301.447 27.3328   4
   0   5 -43 336.205 30.2003   9
   0   5 -42 460.118 30.1243   4
   0   5 -42 407.158 40.9286  11
   0   5 -42 431.888 32.9240   9
   0   5 -41 918.915 42.1959   4
   0   5 -41 842.232 52.3395  11
   0   5 -41 957.421 42.8234  10
   0   5 -41 918.594 45.1416   9
   0   5 -40 561.813 33.1386   4
   0   5 -40 635.950 33.4685  10
   0   5 -40 634.054 36.5798   9
   0   5 -39 1293.74 52.1843   4
   0   5 -39 1346.57 52.5327  10
   0   5 -39 1339.08 54.9653   9
   0   5 -38 320.306 26.7050   4
   0   5 -38 318.715 29.5952   9
   0   5 -38 356.301 37.5567  11
   0   5 -38 308.938 26.9561  10
   0   5 -37 966.955 36.7567  15
   0   5 -37 979.974 45.1418   9
   0   5 -37 1018.41 42.9571  10
   0   5 -36 1109.48 40.3038  15
   0   5 -36 1109.55 47.9343   9
   0   5 -36 1058.36 46.2398  10
   0   5 -35 1238.88 43.3169  15
   0   5 -35 1211.07 48.9126  10
   0   5 -35 1088.59 49.4339   9
   0   5 -34 1122.08 41.5252  15
   0  -5  34 1144.63 45.1077  13
   0   5 -34 1216.06 46.6213  10
   0   5 -34 1166.20 48.3757   9
   0   5 -33 301.009 16.4773  15
   0  -5  33 306.298 17.3233  14
   0  -5  33 292.306 21.1661  13
   0   5 -33 315.604 22.8629  10
   0   5 -33 317.442 25.3386   9
   0  -5  32 341.300 17.6901  14
   0   5 -32 292.802 16.5824  15
   0  -5  32 330.908 21.2402  13
   0   5 -32 251.622 22.5051  10
   0   5 -32 255.145 23.0015   9
   0   5 -31-1.73886 11.0057  15
   0  -5  31 8.78158 12.4704  14
   0  -5  31 13.1305 15.6687  13
   0   5 -31 4.81118 17.9436  10
   0   5 -31 0.91525 19.6116   9
   0   5 -30 1454.14 55.2984   9
   0   5 -30 1484.87 51.0175   1
   0   5 -30 1431.52 50.3991  15
   0   5 -30 1407.61 53.9171  10
   0  -5  30 1435.88 50.5678  14
   0  -5  30 1427.03 53.3384  13
   0   5 -29 50.9469 18.4425   9
   0   5 -29 80.2548 12.6262   1
   0   5 -29 77.8629 11.0558  15
   0  -5  29 47.5162 12.4380  14
   0  -5  29 68.9348 15.4080  13
   0   5 -29 101.950 16.9369  10
   0   5 -28 4.93909 15.2566  10
   0   5 -28 8.57539 17.7629   9
   0   5 -28 3.01480 11.6864   1
   0   5 -28 6.98475 10.3998  15
   0  -5  28 3.33865 11.3948  14
   0  -5  28-2.29016 14.5285  13
   0   5 -27 1145.94 44.6758  10
   0   5 -27 1218.47 46.5991   9
   0  -5  27 1244.46 44.7193  13
   0   5 -27 1137.47 41.8257  15
   0  -5  27 1249.27 42.2143  14
   0   5 -27 1123.07 42.3067   1
   0  -5  26 6656.33 208.046  13
   0   5 -26 5913.64 207.539  10
   0   5 -26 6159.53 208.741   9
   0  -5  26 6179.05 207.827  12
   0   5 -26 6103.13 205.760  15
   0  -5  26 6640.80 205.991  14
   0   5 -26 6124.35 206.027   1
   0  -5  25 415.129 23.0309  12
   0   5 -25 410.386 24.6159   9
   0   5 -25 401.112 22.7830  10
   0   5 -25 377.194 19.8386   1
   0   5 -25 397.546 18.9088  15
   0  -5  24 6975.27 230.747  12
   0   5 -24 6749.30 231.587   9
   0   5 -24 6999.22 230.771  10
   0   5 -24 6969.90 229.302   1
   0  -5  24 7432.06 231.048  13
   0   5 -24 6954.80 230.386  12
   0   5 -24 6845.93 229.048  15
   0  -5  23 9743.61 317.960  12
   0   5 -23 9514.85 318.692   9
   0   5 -23 9711.96 318.036  10
   0   5 -23 9644.44 316.710   1
   0   5 -23 9695.01 317.723  12
   0  -5  23 9980.93 318.205  13
   0   5 -23 9521.09 316.498  15
   0  -5  22 4870.83 163.194  12
   0   5 -22 4816.32 164.112   9
   0   5 -22 4877.14 163.264  10
   0   5 -22 4820.08 162.041   1
   0   5 -22 4719.74 162.930  12
   0  -5  22 5459.40 163.789  13
   0   5 -22 4915.01 161.878  15
   0  -5  21 126.444 12.3162  12
   0   5 -21 110.695 12.9794  10
   0   5 -21 117.868 15.0846   9
   0   5 -21 124.489 11.3640   1
   0   5 -21 101.726 10.0714  15
   0   5 -21 110.643 13.3985  12
   0  -5  21 94.7752 12.9419  13
   0   5 -20 3293.74 103.583  12
   0  -5  20 3305.21 104.075  13
   0  -5  20 3145.30 103.683  12
   0   5 -20 3135.84 103.820  10
   0   5 -20 3149.13 104.641   9
   0  -5  20 3175.04 102.761   3
   0   5 -20 2971.67 100.545   8
   0   5 -20 3142.70 102.541  15
   0   5 -20 3123.83 102.753   1
   0   5 -19 1157.40 43.1105  12
   0  -5  19 1187.28 43.2222  12
   0   5 -19 1181.88 43.1519  10
   0   5 -19 1212.23 44.5912   9
   0  -5  19 1277.24 42.6398   3
   0   5 -19 1214.86 39.9843   8
   0   5 -19 1196.01 42.1048  15
   0   5 -19 1216.84 42.3910   1
   0   5 -18 380.682 16.7727  12
   0  -5  18 344.592 16.1361  12
   0   5 -18 367.672 16.7545  10
   0   5 -18 310.353 17.4064   9
   0  -5  18 270.620 15.4091   3
   0   5 -18 320.804 11.8724   8
   0   5 -18 323.973 14.9540  15
   0   5 -18 319.032 15.4143   1
   0  -5  17 1609.51 56.0038  12
   0   5 -17 1658.03 56.4286  10
   0   5 -17 1588.94 57.1212   9
   0   5 -17 1713.76 56.2909  12
   0   5 -17 1636.01 53.7840   8
   0   5 -17 1667.34 55.7777   1
   0  -5  17 1519.78 55.6987   3
   0  -5  16 2176.17 73.8971   3
   0  -5  16 2221.39 74.0570  12
   0   5 -16 2252.00 74.2815  10
   0   5 -16 2311.43 75.1700   9
   0   5 -16 2298.69 74.0146  12
   0   5 -16 2169.90 72.0629   8
   0   5 -16 2181.50 73.7504   1
   0   5 -16 2152.73 71.7316   5
   0  -5  15 5611.75 188.464   3
   0  -5  15 5717.83 188.543  12
   0   5 -15 5785.70 188.791  10
   0  -5  15 5789.68 189.325   9
   0   5 -15 5842.98 189.461   9
   0   5 -15 5921.52 188.629  12
   0   5 -15 5735.61 187.123   8
   0   5 -15 5727.52 188.418   1
   0   5 -15 5682.81 186.831   5
   0  -5  14 9645.24 313.761   3
   0   5 -14 9789.83 313.774  12
   0  -5  14 9649.89 313.724  12
   0   5 -14 9649.35 313.944  10
   0  -5  14 9834.16 314.470   9
   0   5 -14 9717.54 314.552   9
   0   5 -14 9621.92 312.557   8
   0   5 -14 9770.29 313.703   1
   0   5 -14 9341.00 312.303   5
   0   5 -13 40.4437 8.55397  10
   0   5 -13 34.4280 9.93466   9
   0  -5  13 41.9262 9.39000   9
   0   5 -13 21.4499 5.12739   8
   0  -5  13 42.0256 9.00381   3
   0   5 -13 11.5172 4.75039   5
   0  -5  13 30.1756 7.44998  12
   0   5 -13 1.25470 8.68031   1
   0   5 -12 18307.6 568.796  10
   0  -5  12 17689.8 568.748  10
   0  -5  12 17944.3 569.278   9
   0   5 -12 17613.6 567.803   8
   0   5 -12 16753.4 567.565   5
   0   5 -12 17515.7 568.645   1
   0  -5  12 17469.4 568.542  12
   0   5 -11 136.332 9.11429  10
   0  -5  11 146.552 9.23338  10
   0  -5  11 157.171 10.2818   9
   0   5 -11 175.165 7.71199   8
   0   5 -11 150.577 7.09278   5
   0  -5  11 131.439 8.78394  12
   0   5 -11 172.219 9.64537   1
   0   5 -10 3682.97 118.679  10
   0  -5  10 3538.11 118.649  10
   0  -5  10 3651.62 119.209   9
   0   5 -10 3606.95 118.099   8
   0   5 -10 3540.99 117.859   5
   0  -5  10 3583.79 118.416  12
   0   5 -10 3689.04 118.812   1
   0   5  -9 57.7220 6.23158  10
   0  -5   9 51.8275 6.23204  10
   0  -5   9 48.8134 7.07803   9
   0   5  -9 64.2400 5.40053   8
   0   5  -9 61.0944 4.93632   5
   0  -5   9 53.4682 5.70126  12
   0   5  -9 70.6685 6.95771   1
   0  -5   8 99.4232 8.67972   9
   0   5  -8 128.968 7.92176   1
   0  -5   8 121.908 6.76739  12
   0  -5   8 113.694 7.12821  10
   0   5  -8 122.182 7.21040  10
   0   5  -8 130.398 6.45214   5
   0   5  -7 56.4772 6.59132   1
   0  -5   7 44.6240 4.78804  12
   0  -5   7 51.3647 5.30006  10
   0   5  -7 59.1233 5.41756  10
   0   5  -7 45.4502 4.92157   5
   0   5  -6 224.558 10.1677   1
   0  -5   6 198.150 9.00929  10
   0   5  -6 227.063 9.16294   5
   0   5  -5 6100.36 201.795   1
   0  -5   5 6259.64 201.325  10
   0   5  -5 6121.83 201.481   5
   0  -5   4 414.493 15.1738   1
   0   5  -4 411.536 14.8429   1
   0  -5   4 369.710 13.7889  10
   0   5  -4 373.366 14.0509   4
   0   5  -4 393.587 14.5443   5
   0  -5   3   2.212 11.5800   1
   0   5  -2 8785.02 294.178   5
   0   5  -2 9232.51 293.701   4
   0  -5   2 8983.19 294.266   5
   0   5  -2 8886.91 294.174   1
   0  -5   2 9073.13 294.244   1
   0   5  -1 23817.2 777.916   1
   0  -5   1 24198.5 777.978   1
   0   5  -1 23649.0 778.018   5
   0   5  -1 23737.1 777.392   4
   0  -5   1 24294.1 778.113   5
   0  -5   1 23987.8 777.379   4
   0  -5   0 3.98060 5.30917   1
   0   5   0 6.84720 4.73928   1
   0   5   0 14.4626 5.94712   5
   0  -5   0 10.9939 5.93079   5
   0  -5   0 12.5328 2.89058   4
   0   5   1 2835.05 94.7134   1
   0  -5  -1 2858.21 94.7741   1
   0   5   1 3146.89 95.7583   2
   0  -5  -1 3006.92 95.6292   2
   0   5   1 2781.80 95.0747   5
   0  -5  -1 2840.91 95.1521   5
   0  -5  -2 167.849 8.81618   5
   0   5   2 159.004 9.22925  11
   0   5   2 182.242 10.4883   2
   0   5   2 162.520 7.28846   1
   0  -5  -2 150.559 7.47355   1
   0   5   2 157.779 8.40292   5
   0  -5  -2 173.093 10.0393   2
   0  -5  -3 133.410 47.3883   1
   0   5   3 131.110 47.3201   1
   0   5   3 138.960 47.9966   5
   0  -5  -4 5150.05 166.345   5
   0   5   4 4952.03 166.212   5
   0   5   4 5346.63 166.848  11
   0  -5  -4 5000.98 165.618   1
   0  -5  -4 5270.59 167.144   2
   0   5   4 4957.47 166.277   8
   0  -5  -5 49333.6 1565.57   5
   0   5   5 48107.6 1566.16  11
   0   5   5 47674.5 1565.45   5
   0  -5  -5 48826.5 1566.36   2
   0  -5  -5 47967.1 1564.79   1
   0   5   5 47569.0 1565.48   8
   0  -5  -6 11543.3 368.025   5
   0   5   6 10822.5 368.734  11
   0   5   6 11265.5 367.921   8
   0  -5  -6 11357.8 367.115   1
   0   5   6 11188.0 367.890   5
   0   5   7 1837.37 60.4908   6
   0   5   7 1794.38 60.3642   8
   0  -5  -7 1867.45 60.6261   5
   0   5   7 1848.95 61.8944  11
   0  -5  -7 1979.88 62.1026  11
   0  -5  -7 1759.12 59.3433   1
   0   5   7 1770.26 60.3177   5
   0  -5  -8 1018.02 40.9741   1
   0   5   8 1059.75 42.2469   8
   0   5   9 74.0262 6.63868   8
   0  -5  -9 82.9863 7.83892   5
   0  -5  -9 49.8145 11.6588  11
   0  -5  -9 48.2430 6.37463  12
   0  -5  -9 71.8226 4.01522   1
   0   5   9 71.8048 7.32029   5
   0   5   9 49.7374 7.45409   6
   0  -5 -10 420.370 47.9484  11
   0  -5 -11 15042.8 487.195  12
   0  -5 -11 15267.5 489.410  11
   0  -5 -11 15393.5 487.206   5
   0  -5 -11 14806.5 488.699  14
   0   5  11 14788.5 486.867   8
   0   5  11 14545.2 487.115   6
   0  -5 -12 9758.04 322.508  12
   0  -5 -12 10051.2 322.428   5
   0  -5 -12 10206.6 325.079  11
   0   5  12 9881.52 322.050   8
   0  -5 -12 9441.11 323.999  14
   0   5  12 9874.75 322.452   6
   0  -5 -13 28.5180 16.7494  11
   0  -5 -13 12.2474 9.65484   5
   0   5  13 19.6481 7.78147   8
   0  -5 -13 58.4479 9.19821  12
   0  -5 -13 28.6948 13.5924  14
   0  -5 -14 80.1526 18.9688  11
   0  -5 -14 52.6797 10.2310   5
   0  -5 -14 96.3898 15.5894  14
   0   5  14 76.5187 8.76569   8
   0  -5 -14 70.1363 10.3356  12
   0  -5 -15 15210.5 497.482  12
   0  -5 -15 15865.3 500.716  11
   0  -5 -15 15505.7 497.124   5
   0   5  15 15093.3 496.549   8
   0  -5 -15 14988.7 497.058   6
   0  -5 -15 15269.3 498.869  14
   0  -5 -16 7635.88 248.870  10
   0  -5 -16 7768.27 252.655  11
   0   5  16 7603.47 248.036   8
   0  -5 -16 7659.03 248.689   5
   0  -5 -16 7511.59 248.599   6
   0  -5 -16 7546.11 249.179  12
   0  -5 -16 7444.47 250.539  14
   0  -5 -17 4624.32 160.763  11
   0  -5 -17 4629.97 156.643  10
   0   5  17 4898.80 155.703   8
   0  -5 -17 4925.23 156.464   5
   0  -5 -17 4704.64 156.410   6
   0  -5 -17 4591.87 156.833  12
   0  -5 -17 4582.22 158.318  14
   0  -5 -18 1192.99 44.4850  10
   0  -5 -18 1351.25 51.1473  11
   0   5  18 1265.03 43.0275   8
   0  -5 -18 1282.00 44.2020   5
   0  -5 -18 1267.71 44.2203   6
   0  -5 -18 1255.45 45.1448  12
   0  -5 -18 1281.01 46.7948  14
   0  -5 -19 255.503 15.3071  10
   0  -5 -19 265.058 23.9948  11
   0   5  19 282.060 12.7538   8
   0  -5 -19 287.877 14.9914   5
   0  -5 -19 296.177 15.7509  12
   0  -5 -19 289.015 14.7399   6
   0  -5 -19 321.454 18.4122  14
   0  -5 -20 2093.67 80.2424  14
   0  -5 -20 2042.52 78.6688  13
   0   5  20 2451.83 77.3924   8
   0  -5 -20 2493.57 79.6469  12
   0  -5 -20 2322.65 78.4538   6
   0  -5 -20 2193.49 84.1599  11
   0  -5 -20 2502.95 79.2203  10
   0  -5 -21 20.0776 13.1789  14
   0  -5 -21 5.18216 9.53524  13
   0  -5 -21-16.5810 12.5876  12
   0   5  21-0.53218 7.23957   8
   0  -5 -21 1.42941 10.0372   6
   0  -5 -21 15.9865 20.0853  11
   0  -5 -21 0.88989 11.1355  10
   0  -5 -22 2468.49 87.4106  13
   0  -5 -22 2452.63 88.9455  14
   0  -5 -22 2530.24 93.6053  11
   0  -5 -22 2699.01 88.0891  10
   0   5  22 2646.77 85.8365   8
   0  -5 -22 2534.32 87.0480   6
   0  -5 -22 2712.31 88.4245  12
   0  -5 -23 6164.92 214.751  13
   0  -5 -23 6417.28 216.208  14
   0  -5 -23 6459.41 220.536  11
   0  -5 -23 6468.49 215.261  10
   0   5  23 6902.04 213.258   8
   0  -5 -23 6373.52 214.439   6
   0  -5 -23 6380.52 215.518  12
   0  -5 -24 5270.86 177.303  14
   0  -5 -24 4983.68 175.684  13
   0  -5 -24 5269.24 181.927  11
   0  -5 -24 5272.20 176.395  10
   0  -5 -24 5261.31 175.472   6
   0   5  24 5653.91 174.108   8
   0  -5 -24 5025.40 176.434  12
   0  -5 -25 10.8881 25.4590  11
   0  -5 -25 34.7129 13.8889  10
   0  -5 -25 32.5434 11.5675  13
   0  -5 -25 44.5695 14.0969  12
   0  -5 -25 40.4619 12.2138   6
   0   5  25 43.3416 7.92462   8
   0  -5 -26 9954.38 332.693   6
   0  -5 -26 9630.91 332.939  13
   0  -5 -26 10163.4 334.073  12
   0   5  26 10469.8 331.231   8
   0  -5 -26 9950.82 339.546  11
   0  -5 -26 10285.9 333.904  10
   0  -5 -27 507.238 24.6098  12
   0  -5 -27 442.382 21.9059  13
   0  -5 -27 454.464 22.2748   6
   0  -5 -27 426.263 35.6873  11
   0  -5 -27 474.593 23.8688  10
   0   5  27 465.815 17.9438   8
   0  -5 -28 5176.21 175.498  12
   0  -5 -28 5186.02 174.195  13
   0  -5 -28 5339.70 174.028   6
   0  -5 -28 5185.05 182.189  11
   0  -5 -28 5300.79 175.439  10
   0   5  28 5268.15 172.037   8
   0  -5 -29 900.719 35.9404  13
   0  -5 -29 1004.52 38.7531  12
   0  -5 -29 942.834 36.3352   6
   0  -5 -29 1068.69 38.7764  10
   0  -5 -29 849.420 48.2612  11
   0   5  29 959.162 32.9306   8
   0  -5 -30 1558.96 56.2698   6
   0  -5 -30 1675.54 58.8506  12
   0  -5 -30 1547.11 56.2548  13
   0  -5 -30 1702.96 58.6001  10
   0  -5 -30 1576.33 67.7688  11
   0  -5 -31 1579.20 56.6414   6
   0  -5 -31 1670.38 59.5870  12
   0  -5 -31 1541.69 56.5326  13
   0  -5 -31 1693.29 59.1408  10
   0  -5 -31 1638.10 69.2514  11
   0  -5 -32 2212.43 74.6896  12
   0  -5 -32 2061.12 83.3828  11
   0  -5 -32 2158.40 74.0567  10
   0  -5 -32 2011.37 69.8387   3
   0  -5 -33 6.43994 17.8813  12
   0  -5 -33 14.8032 16.6177  10
   0  -5 -33 7.79501 29.6728  11
   0  -5 -33 23.2140 9.23703   3
   0  -5 -34 41.0545 29.3523  11
   0  -5 -34 21.0311 16.8054  10
   0  -5 -34 28.5627 8.57377   3
   0  -5 -35 647.740 43.9506  11
   0  -5 -35 690.276 31.8954  10
   0  -5 -36 8.99253 17.2314  10
   0  -5 -36 0.95005 31.5095  11
   0  -5 -37 79.2871 32.5164  11
   0  -5 -37 57.4062 18.9479  10
   0  -5 -38 901.158 51.6131  11
   0  -5 -38 860.565 38.5219  10
   0  -5 -39 314.536 28.0322   9
   0  -5 -39 363.045 40.0753  11
   0  -5 -39 336.558 25.2002  10
   0  -5 -40 838.879 40.9380   9
   0  -5 -40 832.005 38.3148  10
   0  -5 -40 759.031 51.8510  11
   0  -5 -41 421.863 31.4037   9
   0  -5 -41 350.341 42.4017  11
   0  -5 -41 407.412 27.3681   4
   0  -5 -42 470.850 33.3361   9
   0  -5 -42 473.261 30.4483  10
   0  -5 -42 465.509 45.4250  11
   0  -5 -42 489.899 29.0931   4
   0  -5 -43 98.8084 22.1617   4
   0  -5 -43 92.2553 23.3985  10
   0  -5 -43 139.203 27.0041   9
   0  -5 -44 39.1131 22.0760   4
   0  -5 -44 25.6569 23.0458  10
   0  -5 -44 30.3390 26.4021   9
   0  -5 -45-4.46983 22.6794   4
   0  -5 -45 81.5950 27.1643   9
   0  -5 -46 1135.87 47.6194   4
   0  -5 -46 990.717 50.8474   9
   0  -5 -47 1060.20 47.3453   4
   0  -5 -48 42.7897 24.4465   4
   0  -5 -49 92.6291 25.7470   4
   0  -5 -50 537.741 34.6891   4
   0  -5 -51 490.102 34.0894   4
   0  -5 -52 102.423 27.0114   4
   0  -5 -53 79.5100 26.7410   4
   0  -5 -54 223.295 29.2089   4
   0  -5 -55-25.5590 27.4387   4
   0  -5 -56 102.808 29.8707   4
   0  -5 -57 375.165 35.1696   4
   0  -5 -58 90.9680 29.9393   4
   0  -5 -59 3.27507 29.4525   4
   0   6 -59-19.4229 33.2893   4
   0   6 -58 19.9606 32.2751   4
   0   6 -57 139.387 33.8435   4
   0   6 -56 132.059 33.8224   4
   0   6 -55 14.4193 31.4373   4
   0   6 -54 30.6256 30.7875   4
   0   6 -53 927.897 49.1610   4
   0   6 -52 45.8960 31.3283   4
   0   6 -51 330.086 33.9874   4
   0   6 -50-51.3287 28.0414   4
   0   6 -49 36.6350 27.0723   4
   0   6 -48 1.95402 26.1155   4
   0   6 -47 1014.29 52.5905   9
   0   6 -47 1227.24 51.3339   4
   0   6 -46-2.45912 24.0865   4
   0   6 -46 57.5951 27.3726   9
   0   6 -45-7.78637 24.0451   4
   0   6 -45 13.5261 25.7294   9
   0   6 -44 99.5010 23.6391   4
   0   6 -44 58.1013 35.2490  11
   0   6 -44 126.935 27.0018   9
   0   6 -43 364.798 28.9854   4
   0   6 -43 386.832 40.4039  11
   0   6 -43 376.637 31.3678   9
   0   6 -42 130.150 23.3190   4
   0   6 -42 181.075 35.6659  11
   0   6 -42 115.274 26.0478   9
   0   6 -41 26.2076 23.0848   4
   0   6 -41 22.9656 32.6422  11
   0   6 -41-6.41164 25.1312   9
   0   6 -40 1936.17 71.5632   4
   0   6 -40 1985.56 71.3500  10
   0   6 -40 1851.48 73.1197   9
   0   6 -39-6.02904 22.4646   4
   0   6 -39-1.81352 24.5455   9
   0   6 -39 15.9430 32.5399  11
   0   6 -39 3.39207 22.3802  10
   0   6 -38 370.863 27.1161   4
   0   6 -38 357.907 19.4619  15
   0   6 -38 335.769 29.9777   9
   0   6 -38 389.656 28.2217  10
   0   6 -37 572.980 31.6897   4
   0   6 -37 570.079 25.0206  15
   0   6 -37 570.511 31.8200  10
   0   6 -37 561.593 33.4841   9
   0   6 -36 1355.69 48.2602  15
   0  -6  36 1274.38 51.8529  13
   0   6 -36 1425.48 53.5338  10
   0   6 -36 1327.74 55.4022   9
   0   6 -35 705.501 28.1884  15
   0  -6  35 706.522 32.5851  13
   0   6 -35 705.788 34.3643  10
   0   6 -35 683.720 36.2835   9
   0  -6  34 39.7143 12.4433  14
   0   6 -34 16.9622 11.9602  15
   0  -6  34 37.9154 16.7319  13
   0   6 -34 49.6340 19.8692  10
   0   6 -34 56.3914 21.3022   9
   0   6 -33 29.1698 11.6079  15
   0  -6  33 27.8869 12.6055  14
   0  -6  33 24.3821 16.3897  13
   0   6 -33 10.8983 18.9532  10
   0   6 -33 24.5112 20.2684   9
   0   6 -32 1659.74 58.3148  15
   0  -6  32 1674.87 58.1102  14
   0  -6  32 1745.05 61.7431  13
   0   6 -32 1672.50 62.0252  10
   0   6 -32 1632.43 63.7487   9
   0   6 -31 1735.79 64.0599   9
   0   6 -31 1760.90 59.7971   1
   0   6 -31 1685.71 59.1611  15
   0   6 -31 1658.45 62.6091  10
   0  -6  31 1666.44 62.2532  13
   0  -6  31 1697.34 59.0620  14
   0   6 -30 2527.16 89.9471   9
   0   6 -30 2439.75 85.8083   1
   0   6 -30 2434.47 85.3519  15
   0  -6  30 2621.73 88.3779  13
   0  -6  30 2645.04 85.4145  14
   0   6 -30 2520.99 88.3186  10
   0   6 -29 1844.89 65.6436  10
   0   6 -29 1758.13 66.9506   9
   0   6 -29 1813.58 63.1246   1
   0   6 -29 1816.82 62.7024  15
   0  -6  29 1839.46 62.6190  14
   0  -6  29 1810.77 65.4036  13
   0   6 -28 2834.16 98.5983  10
   0   6 -28 2891.02 99.9985   9
   0  -6  28 3006.50 98.8139  13
   0   6 -28 2756.29 96.1813  15
   0  -6  28 2961.94 96.2140  14
   0   6 -28 2793.99 96.5505   1
   0  -6  27 340.273 21.4684  12
   0   6 -27 370.267 23.5835   9
   0   6 -27 378.654 21.7030  10
   0   6 -27 369.962 18.7730   1
   0  -6  27 369.577 21.2124  13
   0   6 -27 367.760 17.8893  15
   0  -6  26 1123.06 43.4299  12
   0   6 -26 1181.05 44.8532   9
   0   6 -26 1212.58 43.8868  10
   0   6 -26 1102.83 41.3989   1
   0  -6  26 1114.46 43.5600  13
   0   6 -26 1145.82 40.8974  15
   0  -6  25 8112.62 265.147  12
   0   6 -25 7727.98 266.063   9
   0   6 -25 7908.77 265.111  10
   0   6 -25 8217.07 263.859   1
   0  -6  25 8140.28 265.452  13
   0   6 -25 7980.33 263.548  15
   0  -6  24 40215.7 1305.53  12
   0   6 -24 39552.1 1306.41   9
   0   6 -24 40053.9 1305.58  10
   0   6 -24 40127.8 1304.47   1
   0  -6  24 41295.3 1305.96  13
   0   6 -24 39535.1 1304.24  15
   0  -6  23 84.4859 15.0693  12
   0   6 -23 29.9470 15.1618  10
   0   6 -23 61.3527 15.8254   9
   0   6 -23 71.5813 13.4216   1
   0   6 -23 2.20993 11.3779  15
   0  -6  23 52.4843 14.4668  13
   0   6 -22  51.562 20.8317   1
   0  -6  21-9.49546 12.5252  12
   0   6 -21 15.2180 11.6938  10
   0   6 -21 12.0451 12.8327   9
   0  -6  21 6.76243 10.4471   3
   0   6 -21 9.84810 4.51560   8
   0   6 -21 0.35790 9.84412  15
   0   6 -21-10.7936 10.8554   1
   0  -6  20 27844.8 906.056  12
   0   6 -20 28381.9 906.303  10
   0   6 -20 28502.1 907.090   9
   0  -6  20 28488.9 905.671   3
   0   6 -20 27262.6 903.825   8
   0   6 -20 27798.3 905.424  15
   0   6 -20 28034.5 905.555   1
   0  -6  19 2904.85 98.6582  12
   0   6 -19 2960.53 98.8789  10
   0   6 -19 3020.73 99.8806   9
   0  -6  19 3115.08 98.3892   3
   0   6 -19 2850.48 96.2244   8
   0   6 -19 2913.20 97.9136  15
   0   6 -19 2980.22 98.2132   1
   0   6 -18 6270.89 204.395   1
   0  -6  18 6395.41 204.729  12
   0   6 -18 6613.46 205.079  10
   0   6 -18 6721.36 205.969   9
   0  -6  18 6647.46 204.735   3
   0   6 -18 6209.20 202.804   8
   0   6 -18 6602.01 204.341  15
   0   6 -18 5854.95 202.401   5
   0  -6  17 1195.48 40.6584   3
   0   6 -17 1073.00 41.8477   9
   0   6 -17 1056.29 40.6162  10
   0  -6  17 1146.66 41.6907   9
   0  -6  17 1069.05 40.1194  12
   0   6 -17 1166.44 38.2052   8
   0   6 -17 1171.72 40.4228   1
   0   6 -17 1130.45 37.7143   5
   0  -6  16 16632.5 542.859   3
   0  -6  16 16821.2 542.784  12
   0   6 -16 17212.0 543.104  10
   0  -6  16 17083.4 543.643   9
   0   6 -16 16514.7 541.490   8
   0   6 -16 16430.1 542.740   1
   0   6 -16 16482.8 541.166   5
   0  -6  15 2848.38 95.9003  12
   0   6 -15 2913.20 96.2236  10
   0  -6  15 2932.99 96.8885   9
   0   6 -15 2906.18 94.7202   8
   0  -6  15 2814.92 96.2774   3
   0   6 -15 2909.05 96.1543   1
   0   6 -15 2849.26 94.3857   5
   0   6 -14 8132.42 259.894  10
   0  -6  14 8339.82 260.624   9
   0  -6  14 7827.01 259.613  12
   0   6 -14 7976.60 258.732   8
   0   6 -14 7942.42 259.805   1
   0   6 -14 7740.68 258.425   5
   0  -6  13 5878.61 186.713  12
   0   6 -13 6064.63 187.032  10
   0  -6  13 5827.11 186.966  10
   0  -6  13 5753.19 187.602   9
   0   6 -13 5618.63 185.948   8
   0   6 -13 5671.72 186.923   1
   0   6 -13 5420.58 185.665   5
   0   6 -12 925.851 31.6754   8
   0   6 -12 884.773 31.3648   5
   0  -6  12 922.943 32.3035  12
   0   6 -12 902.991 32.9549   1
   0  -6  11 11082.3 354.064  10
   0   6 -11 11421.9 354.078  10
   0  -6  11 11211.5 354.690   9
   0   6 -11 10580.8 353.492   8
   0   6 -11 10417.4 353.227   5
   0  -6  11 11138.1 353.788  12
   0   6 -11 10569.8 354.181   1
   0  -6  10 5021.78 165.132  10
   0   6 -10 5250.87 165.176  10
   0  -6  10 5113.27 165.796   9
   0   6 -10 4973.23 164.805   8
   0  -6  10 5078.20 164.841  12
   0   6 -10 4928.00 165.407   1
   0   6 -10 4930.79 164.533   5
   0   6  -9 2811.10 95.2652   5
   0  -6   9 2921.15 95.3718  12
   0   6  -9 2838.39 95.4996   8
   0   6  -9 2849.47 96.0638   1
   0  -6   9 2944.78 95.6753  10
   0  -6   9 3024.90 96.4559   9
   0   6  -9 2944.42 95.6940  10
   0   6  -8 10308.2 348.278   5
   0  -6   8 10980.0 348.270  12
   0   6  -8 10298.3 348.512   8
   0   6  -8 11299.9 348.571  10
   0  -6   8 10853.8 348.535  10
   0   6  -8 10369.0 348.879   1
   0   6  -7 7899.22 263.669   1
   0  -6   7 8201.41 262.954  12
   0  -6   7 8166.66 263.219  10
   0   6  -7 8174.69 263.218  10
   0   6  -7 7818.42 263.173   5
   0   6  -6 332.741 14.2129   1
   0  -6   6 364.686 13.1141  10
   0   6  -6 335.510 13.3547   5
   0   6  -5 18121.4 592.779   1
   0  -6   5 18384.0 592.180  10
   0   6  -5 18032.7 592.500   5
   0   6  -5 18203.1 592.320   4
   0   6  -4 5121.93 171.875   1
   0  -6   4 5218.15 172.000   1
   0   6  -4 5287.45 171.335   4
   0   6  -4 5203.60 171.706   5
   0  -6   4 5315.06 171.175  10
   0  -6   3 89261.4 2905.28   1
   0   6  -3 88826.1 2905.19   1
   0   6  -3 87619.9 2905.12   5
   0   6  -3 90024.3 2904.65   4
   0  -6   3 90181.7 2904.50  10
   0  -6   2 2627.85 184.763   1
   0   6  -2 2441.30 184.640   1
   0  -6   2 2576.40 184.824   5
   0   6  -2 2612.74 184.753   5
   0   6  -1 112994. 3718.65   1
   0  -6   1 116296. 3718.75   1
   0   6  -1 113394. 3718.81   5
   0   6  -1 114609. 3718.04   4
   0  -6   1 114459. 3718.91   5
   0  -6   1 114654. 3718.02   4
   0   6   0 5306.30 248.083   1
   0  -6   0 5623.84 248.209   1
   0   6   0 5348.25 248.370   5
   0  -6   0 5697.38 247.412   4
   0  -6   0 5625.32 248.500   5
   0  -6  -1  23.394 21.1511   5
   0  -6  -2 9913.39 318.879   5
   0   6   2 9603.28 318.815  11
   0   6   2 9677.81 318.267   1
   0  -6  -2 9812.77 318.351   1
   0   6   2 9747.77 319.357   2
   0   6   2 9749.03 318.750   5
   0  -6  -2 9935.34 319.272   2
   0  -6  -3 10947.8 350.545   5
   0   6   3 10504.9 350.671  11
   0  -6  -3 10819.4 349.922   1
   0   6   3 10781.6 351.139   2
   0   6   3 10851.8 349.850   1
   0  -6  -3 10617.5 351.051   2
   0   6   3 10528.6 350.408   5
   0  -6  -4 41107.0 1324.85   5
   0   6   4 40456.8 1324.75   5
   0   6   4 40503.2 1325.19  11
   0  -6  -4 40976.6 1325.53   2
   0  -6  -4 41220.8 1324.17   1
   0   6   4 40497.1 1324.10   1
   0   6   4 40348.8 1324.82   8
   0  -6  -5 37163.4 1179.88   5
   0   6   5 36240.6 1179.74   5
   0   6   5 34935.4 1180.32  11
   0  -6  -5 35313.6 1180.62   2
   0  -6  -5 36800.1 1179.06   1
   0   6   5 36162.3 1179.81   8
   0   6   6 1108.07 37.6473   8
   0  -6  -6 1142.36 37.8387   5
   0   6   6 955.366 38.6819  11
   0  -6  -6 952.329 38.5528  11
   0  -6  -6 1025.45 38.9707   2
   0  -6  -6 1153.75 36.5538   1
   0   6   6 1130.97 37.6725   5
   0  -6  -7   1.493 9.04824   1
   0  -6  -8 21318.4 648.347  11
   0  -6  -8 19949.5 646.920   5
   0   6   8 19182.2 646.717   5
   0  -6  -8 19840.9 645.780   1
   0   6   8 19919.3 646.848   6
   0   6   8 19725.3 646.758   8
   0  -6  -9 21876.9 713.647  12
   0  -6  -9 22625.7 715.576  11
   0  -6  -9 22439.1 714.081   5
   0   6   9 22083.2 713.976   6
   0   6   9 21731.3 713.852   5
   0   6   9 21988.0 712.619  15
   0  -6  -9 21731.9 712.766   1
   0   6   9 21547.0 713.814   8
   0  -6 -10 45688.9 1509.98  12
   0  -6 -10 48492.2 1512.08  11
   0   6  10 46126.9 1510.20   6
   0  -6 -10 46480.6 1508.91   1
   0   6  10 45923.7 1510.03   8
   0  -6 -10 47060.2 1510.28   5
   0   6  11 20913.3 683.145   6
   0  -6 -11 21406.7 683.218   5
   0   6  11 20614.3 682.886   8
   0  -6 -11 21399.1 685.309  11
   0  -6 -11 20839.6 682.971  12
   0  -6 -12 3545.12 115.550   5
   0   6  12 3486.09 115.045   8
   0   6  12 3419.82 115.395   6
   0  -6 -12 3587.06 118.528  11
   0  -6 -12 3440.15 115.290  12
   0   6  13 3412.17 117.316   6
   0  -6 -13 3555.84 117.439   5
   0  -6 -13 3546.22 119.734  14
   0   6  13 3561.95 116.882   8
   0   6  13 3560.80 115.333   7
   0  -6 -13 3478.89 117.254  12
   0  -6 -13 3548.28 120.692  11
   0  -6 -14 53437.4 1668.38   5
   0  -6 -14 50662.4 1670.13  14
   0   6  14 51215.3 1667.88   8
   0  -6 -14 50127.1 1668.33  12
   0  -6 -14 51866.0 1671.07  11
   0   6  14 50609.5 1668.28   6
   0   6  15 1034.11 37.0295   8
   0  -6 -15 1039.88 37.7663  12
   0  -6 -15 1160.42 43.8321  11
   0  -6 -15 1063.90 41.3632  14
   0  -6 -15 1062.11 38.0992   5
   0  -6 -16 2195.37 72.3978   5
   0  -6 -16 2105.51 72.4437  12
   0   6  16 2176.20 71.6172   8
   0  -6 -16 2125.17 74.9018  14
   0  -6 -16 2169.53 77.0139  11
   0  -6 -16 2064.68 72.0575  10
   0  -6 -17 357.952 21.3067  14
   0  -6 -17 353.219 16.8734  10
   0  -6 -17 392.086 24.8125  11
   0  -6 -17 379.172 17.5427   5
   0  -6 -17 345.647 17.5060  12
   0   6  17 400.644 15.8711   8
   0  -6 -18 10306.2 333.908  14
   0  -6 -18 9986.05 331.825  10
   0  -6 -18 10549.5 336.222  11
   0  -6 -18 10240.5 331.766   5
   0  -6 -18 9664.24 332.127  12
   0   6  18 10294.6 331.045   8
   0  -6 -19 6758.06 242.807  14
   0  -6 -19 7144.41 241.046  10
   0  -6 -19 7025.57 245.364  11
   0  -6 -19 7670.90 241.007   5
   0   6  19 7727.72 240.177   8
   0  -6 -19 7065.07 241.328  12
   0  -6 -20 8646.60 288.575  14
   0  -6 -20 8482.36 287.060  12
   0   6  20 9059.38 285.599   8
   0  -6 -20 8628.51 286.707  10
   0  -6 -20 8416.36 291.097  11
   0  -6 -21 1878.52 67.8360  12
   0  -6 -21 1913.81 69.5655  14
   0   6  21 2053.64 65.9152   8
   0  -6 -21 1832.37 72.9737  11
   0  -6 -21 1961.94 67.5369  10
   0  -6 -22 6131.24 206.063  12
   0  -6 -22 5935.92 205.678  13
   0  -6 -22 6198.04 207.476  14
   0   6  22 6370.25 204.175   8
   0  -6 -22 6523.88 211.285  11
   0  -6 -22 6276.86 205.790  10
   0  -6 -23 68.7964 13.5122  12
   0  -6 -23 88.7498 11.7733  13
   0  -6 -23 68.8451 15.8573  14
   0   6  23 80.9191 8.94640   8
   0  -6 -23 54.5626 22.3000  11
   0  -6 -23 79.2504 12.5145  10
   0  -6 -24 455.623 23.0376  12
   0  -6 -24 484.634 21.1425  13
   0  -6 -24 484.928 24.6995  14
   0   6  24 451.678 18.3265   8
   0  -6 -24 432.432 21.9131  10
   0  -6 -25 3596.12 123.488  12
   0  -6 -25 3426.79 124.113  14
   0  -6 -25 3416.87 122.380  13
   0  -6 -25 3666.52 122.966  10
   0  -6 -25 3411.57 128.981  11
   0  -6 -26 1809.72 67.0526  12
   0  -6 -26 1833.26 65.6756  13
   0  -6 -26 1916.86 68.1053  14
   0  -6 -26 1853.80 66.5595  10
   0  -6 -26 1927.56 75.0189  11
   0   6  26 1950.48 63.5641   8
   0  -6 -27 3763.70 132.386  12
   0  -6 -27 3711.68 131.046  13
   0  -6 -27 3921.02 139.523  11
   0  -6 -27 3908.02 132.161  10
   0   6  27 4084.24 129.179   8
   0  -6 -28 8114.22 267.279  10
   0  -6 -28 8065.95 273.807  11
   0  -6 -28 7790.19 266.252  13
   0  -6 -28 8087.95 267.552  12
   0   6  28 8224.63 264.375   8
   0   6  29 2091.91 68.4550   8
   0  -6 -29 1992.20 70.8429  13
   0  -6 -29 2018.92 72.7313  12
   0  -6 -29 2058.42 81.1499  11
   0  -6 -29 2015.43 72.3225  10
   0  -6 -30 264.044 21.9997  12
   0  -6 -30 341.745 18.4197  13
   0   6  30 332.047 14.0313   8
   0  -6 -30 278.538 32.7356  11
   0  -6 -30 298.710 21.0714  10
   0   6  31 622.379 22.4936   8
   0  -6 -31 591.992 28.9613  10
   0  -6 -31 580.466 40.6754  11
   0  -6 -31 564.865 29.6513  12
   0  -6 -31 640.740 26.2404  13
   0  -6 -32 1095.90 41.9251  10
   0  -6 -32 1138.21 53.0143  11
   0  -6 -32 991.339 39.0225  13
   0  -6 -32 1051.50 42.5548  12
   0  -6 -33 1471.51 54.4419  10
   0  -6 -33 1395.33 51.5587  13
   0  -6 -33 1556.37 55.4837  12
   0  -6 -33 1400.25 64.2710  11
   0  -6 -34 125.508 18.5388  10
   0  -6 -34 62.1410 30.6044  11
   0  -6 -34 87.0559 10.5997   3
   0  -6 -35 21.1999 17.6316  10
   0  -6 -35 12.0839 30.1839  11
   0  -6 -36 133.769 19.5791  10
   0  -6 -36 75.9782 32.4058  11
   0  -6 -37 315.293 22.9520  10
   0  -6 -37 272.567 36.9700  11
   0  -6 -38 156.230 20.3081  10
   0  -6 -38 187.758 35.0696  11
   0  -6 -39 338.961 24.9643  10
   0  -6 -39 347.436 39.7005  11
   0  -6 -40 485.266 31.1888   9
   0  -6 -40 489.273 43.5469  11
   0  -6 -40 438.417 28.1785  10
   0  -6 -41 32.9581 23.8549   9
   0  -6 -41 22.1754 35.9942  11
   0  -6 -41 26.2404 20.8183  10
   0  -6 -41 27.0066 18.7748   4
   0  -6 -42 138.209 25.9967   9
   0  -6 -42 202.521 38.8819  11
   0  -6 -42 210.143 22.2866   4
   0  -6 -42 213.217 24.4863  10
   0  -6 -43 84.4977 20.8536   4
   0  -6 -43 77.2071 26.1115   9
   0  -6 -43 80.4985 23.2508  10
   0  -6 -44 1344.82 53.3716   4
   0  -6 -44 1262.52 57.2319   9
   0  -6 -44 1343.15 54.3768  10
   0  -6 -45 73.0661 27.6613   9
   0  -6 -45 65.9143 22.6502   4
   0  -6 -46 205.291 25.2362   4
   0  -6 -47 11.7435 23.1935   4
   0  -6 -48 45.5492 23.5877   4
   0  -6 -49 77.0157 25.3887   4
   0  -6 -50 7.18214 25.1428   4
   0  -6 -51 122.490 26.8696   4
   0  -6 -52 39.1984 25.5138   4
   0  -6 -53 20.5362 25.2854   4
   0  -6 -54 244.347 29.6177   4
   0  -6 -55-32.1391 28.6995   4
   0  -6 -56 592.919 39.4592   4
   0  -6 -57 282.715 33.1326   4
   0   7 -59 31.9356 34.4386   4
   0   7 -58 1.61553 32.9186   4
   0   7 -57 611.600 43.6977   4
   0   7 -56-9.44048 32.8609   4
   0   7 -55 117.075 33.6972   4
   0   7 -54 92.2588 32.3250   4
   0   7 -53 502.146 39.1397   4
   0   7 -52 10.1625 31.6371   4
   0   7 -51 602.077 40.8783   4
   0   7 -50 61.4492 29.0862   4
   0   7 -49 40.7026 28.0368   4
   0   7 -48 293.507 30.8290   4
   0   7 -47 860.050 43.8630   4
   0   7 -46 79.3267 25.1263   4
   0   7 -45 82.0009 23.9719   4
   0   7 -44 587.916 34.5137   4
   0   7 -44 514.107 44.3022  11
   0   7 -43 165.362 25.7324   4
   0   7 -43 151.187 36.2781  11
   0   7 -42 717.688 37.5425   4
   0   7 -42 694.487 39.8097   9
   0   7 -42 743.333 47.5493  11
   0   7 -41 19.5678 22.4108   4
   0   7 -41 5.77974 24.6282   9
   0   7 -41 41.3740 32.5330  11
   0   7 -40 29.5042 22.5033   4
   0   7 -40 43.7566 25.0412   9
   0   7 -40 19.1900 32.3136  11
   0   7 -39 35.7899 21.6153   4
   0   7 -39 39.4476 21.4790  10
   0   7 -39 55.3236 25.2010   9
   0   7 -38 386.366 29.7269   9
   0   7 -38 380.916 20.3657  15
   0   7 -38 400.341 27.6961   4
   0   7 -38 359.931 27.6049  10
   0  -7  38 380.289 25.3709  13
   0   7 -37 172.573 25.7079   9
   0   7 -37 141.138 14.9838  15
   0   7 -37 164.776 23.1846   4
   0   7 -37 185.898 23.2782  10
   0  -7  37 126.192 20.2552  13
   0   7 -36 376.528 28.9714   9
   0   7 -36 381.905 20.3979  15
   0   7 -36 405.565 26.9401   4
   0   7 -36 397.945 26.9049  10
   0  -7  36 437.210 26.0802  13
   0   7 -35 573.204 32.9091   9
   0   7 -35 559.824 24.9536  15
   0   7 -35 595.037 30.4785   4
   0  -7  35 598.425 29.5884  13
   0   7 -35 594.255 30.7091  10
   0   7 -34 238.278 16.2711  15
   0  -7  34 247.939 21.0739  13
   0  -7  34 214.954 15.5459  14
   0   7 -34 276.257 24.4570   9
   0   7 -34 257.331 21.9130  10
   0   7 -33 2992.17 103.999  15
   0  -7  33 3238.02 103.612  14
   0  -7  33 3186.28 107.175  13
   0   7 -33 2968.67 108.580   9
   0   7 -33 2952.83 107.045  10
   0   7 -32 6960.81 230.667  15
   0  -7  32 7133.58 233.315  13
   0  -7  32 6963.51 230.180  14
   0   7 -32 6856.37 234.589   9
   0   7 -32 7134.73 233.372  10
   0   7 -31 1696.09 63.4124   9
   0  -7  31 1648.69 61.0202  13
   0   7 -31 1693.79 57.9410  15
   0  -7  31 1537.02 57.3247  14
   0   7 -31 1787.70 61.6533  10
   0   7 -30 412.740 27.2677   9
   0  -7  30 439.006 24.4275  13
   0   7 -30 412.202 20.3749  15
   0  -7  30 446.113 20.3473  14
   0   7 -30 405.045 24.8551  10
   0   7 -29 446.212 27.0081   9
   0   7 -29 410.637 24.6642  10
   0  -7  29 457.802 24.3770  13
   0   7 -29 392.403 20.2545  15
   0  -7  28 9797.94 324.906  12
   0   7 -28 9649.87 325.931   9
   0   7 -28 9837.84 324.997  10
   0   7 -28 9800.64 323.372   1
   0  -7  28 10370.1 325.508  13
   0   7 -28 9767.62 323.071  15
   0  -7  27 1008.52 39.7611  12
   0   7 -27 947.704 41.9130   9
   0   7 -27 1020.82 40.5733  10
   0   7 -27 1046.94 38.3886   1
   0  -7  27 976.510 40.0631  13
   0   7 -27 1022.07 37.3605  15
   0  -7  26 3.68860 14.0608  12
   0   7 -26 40.2293 16.8566   9
   0   7 -26 18.0979 14.2558  10
   0   7 -26 56.7022 12.9632   1
   0  -7  26 37.3797 14.7700  13
   0   7 -26 30.9953 11.4547  15
   0  -7  25 2663.13 85.5401  12
   0   7 -25 2657.09 85.7103  10
   0   7 -25 2684.25 87.0676   9
   0   7 -25 2781.59 84.3281   1
   0   7 -25 2723.64 83.9617  15
   0  -7  25 2827.52 86.4412  13
   0  -7  24 40.4457 15.4562  13
   0  -7  24 6.40386 14.9301  12
   0   7 -24-5.71316 15.1183  10
   0   7 -24 26.2988 17.1055   9
   0   7 -24 28.6132 5.15934   8
   0   7 -24-24.6980 13.7620   1
   0   7 -24 13.3446 11.8713  15
   0  -7  24 22.6457 12.8561   3
   0  -7  23 7960.21 257.955  12
   0  -7  23 8040.49 257.384   3
   0   7 -23 7729.80 254.966   8
   0   7 -23 7831.99 258.099  10
   0   7 -23 7803.27 259.174   9
   0   7 -23 8116.75 257.296   1
   0   7 -23 7616.26 256.890  15
   0  -7  22 4739.87 154.492  12
   0  -7  22 4648.43 153.922   3
   0   7 -22 4553.90 151.625   8
   0   7 -22 4786.52 154.743  10
   0   7 -22 4655.89 153.785   1
   0   7 -22 4691.27 153.604  15
   0  -7  21 244.092 16.1698  12
   0  -7  21 319.286 16.2437   3
   0   7 -21 280.251 11.3171   8
   0   7 -21 230.445 16.3121  10
   0   7 -21 300.593 15.4439   1
   0   7 -21 253.808 14.8106  15
   0  -7  20 12.6580 11.1545  12
   0   7 -20-3.31538 11.6066  10
   0  -7  20 8.79021 11.3147   3
   0   7 -20 3.49513 5.91202   8
   0   7 -20-17.1679 10.2884  15
   0   7 -20-13.8574 11.7058   1
   0   7 -19 9598.05 309.564   1
   0  -7  19 9167.15 309.610  12
   0   7 -19 9275.40 309.880  10
   0  -7  19 9787.84 310.758   9
   0  -7  19 9849.54 309.753   3
   0   7 -19 9432.16 307.938   8
   0   7 -19 9539.47 309.374  15
   0   7 -19 9337.59 307.491   5
   0  -7  18 2587.52 90.6140   3
   0  -7  18 2808.59 90.6196  12
   0   7 -18 2891.44 91.0354  10
   0  -7  18 2752.15 91.6669   9
   0   7 -18 2545.36 88.7081   8
   0   7 -18 2696.16 90.4828   1
   0   7 -18 2718.52 88.2942   5
   0  -7  17 1637.73 56.4905  12
   0   7 -17 1676.21 56.9428  10
   0  -7  17 1679.79 57.6702   9
   0   7 -17 1621.03 54.8822   8
   0  -7  17 1738.56 57.1663   3
   0   7 -17 1658.70 56.6462   1
   0   7 -17 1598.64 54.3858   5
   0   7 -16 3202.50 97.9912  10
   0  -7  16 2970.60 98.5741   9
   0   7 -16 2836.45 97.6012   1
   0   7 -16 2822.85 96.2304   8
   0  -7  16 3052.82 97.5561  12
   0   7 -16 2853.72 95.8661   5
   0   7 -15 8882.81 283.447  10
   0  -7  15 8714.11 284.177   9
   0   7 -15 8645.34 283.467   1
   0   7 -15 8597.89 282.304   8
   0  -7  15 8487.96 283.082  12
   0   7 -15 8647.94 281.970   5
   0   7 -14 14955.5 483.376  10
   0  -7  14 15214.4 484.155   9
   0  -7  14 14364.4 483.079  12
   0   7 -14 14816.6 482.507   8
   0   7 -14 15095.2 483.529   1
   0   7 -14 14715.7 482.191   5
   0   7 -13 867.834 30.2090   5
   0  -7  13 887.590 32.7192   9
   0  -7  13 878.070 31.6119  10
   0   7 -13 883.732 31.8319  10
   0   7 -13 867.206 30.5828   8
   0  -7  13 865.495 31.0636  12
   0   7 -13 852.528 32.1740   1
   0   7 -12 2412.59 79.2712   5
   0  -7  12 2280.94 80.9914   9
   0  -7  12 2340.77 80.1231  10
   0   7 -12 2557.77 80.3297  10
   0   7 -12 2327.90 79.5577   8
   0  -7  12 2454.92 79.8302  12
   0   7 -12 2384.01 80.5117   1
   0   7 -11 223.912 10.2981   5
   0  -7  11 192.867 13.1718   9
   0   7 -11 235.748 10.8311   8
   0  -7  11 174.992 10.2127  12
   0   7 -11 237.789 12.5493   1
   0   7 -11 188.472 11.5603  10
   0  -7  11 174.667 11.0577  10
   0  -7  10 11088.0 354.975  10
   0   7 -10 11386.7 355.045  10
   0  -7  10 11287.7 354.703  12
   0   7 -10 10489.1 354.854   8
   0   7 -10 10455.5 354.564   5
   0   7 -10 10616.5 355.353   1
   0   7  -9 2618.98 90.0557   5
   0  -7   9 2727.28 89.9657  12
   0   7  -9 2693.02 90.3478   8
   0   7  -9 2704.87 90.8658   1
   0  -7   9 2812.87 90.3139  10
   0   7  -9 2823.17 90.3361  10
   0   7  -8 389.869 15.7531   5
   0  -7   8 435.135 15.1687  12
   0   7  -8 375.686 15.9496   8
   0   7  -8 398.962 16.8066   1
   0  -7   8 418.568 15.6021  10
   0   7  -7 530.537 19.4955   4
   0   7  -7 531.561 19.5165   5
   0  -7   7 524.164 18.7536  12
   0   7  -7 527.738 19.9198   8
   0  -7   7 542.372 19.2081  10
   0   7  -7 546.898 20.2796   1
   0   7  -6 6229.93 203.160   1
   0   7  -6 6161.59 202.798   5
   0  -7   6 6212.51 202.410  10
   0   7  -6 6187.36 202.585   4
   0   7  -5 178.743 10.2194   1
   0   7  -5 185.985 9.81079   5
   0  -7   5 208.546 8.41570  10
   0   7  -5 191.496 8.80214   4
   0   7  -4 768.533 27.1453   1
   0  -7   4 789.136 27.4530   1
   0   7  -4 740.479 26.9414   5
   0  -7   4 763.488 25.9290  10
   0   7  -4 761.395 26.2587   4
   0  -7   3 9250.62 297.041   1
   0   7  -3 9021.54 296.894   1
   0   7  -3 8988.49 296.884   5
   0  -7   3 9069.32 296.031  10
   0   7  -3 9137.85 296.217   4
   0   7  -2 629.388 23.8485   1
   0  -7   2 639.421 24.0235   1
   0   7  -2 697.692 22.7983   4
   0   7  -2 662.207 23.9945   5
   0   7  -1 40116.3 1303.07   1
   0  -7   1 41031.5 1303.19   1
   0   7  -1 40192.7 1303.65   2
   0  -7   1 40412.2 1303.39   5
   0  -7   1 39700.4 1302.27   4
   0   7  -1 39599.2 1303.24   5
   0  -7   0 10541.6 341.595   1
   0   7   0 10467.5 341.487   1
   0   7   0 10381.5 342.239   2
   0  -7   0 10577.6 341.941   5
   0  -7   0 10478.7 340.669   4
   0   7   0 10352.0 341.780   5
   0   7   1 4670.61 148.906   1
   0  -7  -1 4679.80 149.038   1
   0   7   1 4409.86 149.884   2
   0  -7  -1 4576.40 149.505   5
   0  -7  -1 4480.88 148.017   4
   0   7   1 4508.58 149.315   5
   0  -7  -2 2147.68 69.6711   5
   0  -7  -2 1990.22 69.9026   2
   0   7   2 2067.04 69.5284   8
   0   7   2 2072.20 68.8123   1
   0  -7  -2 2109.37 68.9450   1
   0   7   2 2028.65 70.1723   2
   0   7   2 2081.99 69.4206   5
   0   7   3 2247.70 79.2691   5
   0  -7  -3 2368.19 79.4783   5
   0   7   3 2508.77 79.6836  11
   0   7   3 2391.01 79.4561   8
   0   7   3 2400.15 80.2286   2
   0   7   3 2354.02 78.5845   1
   0  -7  -3 2390.66 78.7226   1
   0  -7  -3 2442.83 80.1728   2
   0   7   4 1854.46 61.4024   5
   0  -7  -4 1855.59 61.5461   5
   0   7   4 1639.30 61.6504  11
   0   7   4 1847.35 61.4593   8
   0   7   4 1872.23 60.4973   1
   0   7   4 1722.95 62.3982   2
   0  -7  -4 1898.92 60.6252   1
   0  -7  -4 1740.26 62.2250   2
   0  -7  -5 31.3775 8.13095   5
   0   7   5 54.9718 9.07621  11
   0  -7  -5 31.0989 5.78930   1
   0  -7  -5 37.6564 10.1396   2
   0   7   5 28.7839 7.36848   8
   0   7   6 18291.9 610.058   8
   0  -7  -6 19117.5 610.211   5
   0   7   6 18602.3 610.838  11
   0  -7  -6 19241.7 610.850  11
   0  -7  -6 18880.0 609.217   1
   0  -7  -6 18596.4 611.147   2
   0   7   6 18334.1 609.990   5
   0   7   7 14630.8 481.654   8
   0  -7  -7 15100.1 481.844   5
   0   7   7 14578.4 482.621  11
   0  -7  -7 14931.3 482.687  11
   0  -7  -7 14807.3 480.689   1
   0  -7  -7 14516.5 482.882   2
   0   7   7 14711.8 481.616   5
   0   7   8 14619.3 484.338   8
   0   7   8 14795.6 484.379   6
   0   7   8 14943.7 485.572  11
   0  -7  -8 15210.1 484.562   5
   0   7   8 14636.3 484.269   5
   0  -7  -8 14881.7 485.785   2
   0  -7  -8 14699.2 483.276   1
   0  -7  -8 15627.8 485.803  11
   0  -7  -9 9822.05 323.912  11
   0  -7  -9 9506.54 321.852  12
   0  -7  -9 10234.4 322.623   5
   0   7   9 10057.1 322.356   5
   0   7   9 9607.55 322.339   6
   0   7   9 9897.09 320.968  15
   0  -7  -9 9703.00 323.957   2
   0  -7  -9 9907.93 321.151   1
   0   7   9 9948.56 322.326   8
   0  -7 -10 78.9975 8.31623  12
   0  -7 -10 61.0704 10.6290   5
   0   7  10 76.5611 10.4830   6
   0   7  10 72.7875 10.2037   5
   0   7  10 71.6109 4.78805  15
   0  -7 -10 39.5926 6.01385   1
   0   7  10 66.8937 9.56756   8
   0   7  11 2711.43 93.0957   6
   0  -7 -11 2892.86 93.4465   5
   0   7  11 2789.07 91.0648  15
   0   7  11 2693.37 92.8496   8
   0  -7 -11 2821.56 95.8072  11
   0  -7 -11 2839.91 92.7245  12
   0  -7 -12 10019.9 319.982   5
   0  -7 -12 9974.33 319.560  12
   0  -7 -12 9962.06 322.283  11
   0   7  12 9498.38 319.768   6
   0   7  12 9544.88 319.515   8
   0  -7 -13 327.501 16.5125   5
   0   7  13 314.877 14.7542   8
   0  -7 -13 272.217 14.8124  12
   0  -7 -13 272.208 21.9598  11
   0   7  13 302.494 15.8047   6
   0  -7 -14 3866.97 124.836   5
   0  -7 -14 3856.53 127.345  14
   0   7  14 3663.26 124.159   8
   0  -7 -14 3694.94 124.440  12
   0  -7 -14 3832.85 128.199  11
   0   7  14 3741.33 124.613   6
   0  -7 -15 19.6193 11.1816   5
   0  -7 -15 2.03709 16.1468  14
   0   7  15 14.9449 9.04945   8
   0  -7 -15 11.5264 17.2899  11
   0  -7 -15 11.3078 9.11230  12
   0   7  15 10.2021 10.3783   6
   0  -7 -16 154.597 13.1006   5
   0  -7 -16 170.082 18.2691  14
   0   7  16 170.686 11.2781   8
   0  -7 -16 187.426 20.6150  11
   0  -7 -16 167.692 12.0735  12
   0   7  16 172.383 12.6027   6
   0  -7 -17 6605.03 211.388   5
   0  -7 -17 6141.18 211.267  12
   0  -7 -17 6300.45 215.127  11
   0   7  17 6675.69 210.644   8
   0  -7 -17 6212.80 213.556  14
   0  -7 -17 6354.49 210.948  10
   0   7  18 16405.5 524.952   8
   0  -7 -18 16885.2 525.744   5
   0  -7 -18 15884.4 525.426  10
   0  -7 -18 15755.7 525.764  12
   0  -7 -18 15605.8 529.439  11
   0  -7 -18 15413.1 527.653  14
   0   7  19 67.2630 9.74264   8
   0  -7 -19 112.869 21.2127  11
   0  -7 -19 70.8529 10.7977  10
   0  -7 -19 78.8313 12.0662  12
   0  -7 -19 84.9679 16.5820  14
   0   7  20 15.8311 8.63366   8
   0  -7 -20 13.9137 10.1079  10
   0  -7 -20-5.72778 20.2390  11
   0  -7 -20 10.0553 14.9305  14
   0  -7 -20 14.0433 10.7522  12
   0  -7 -21 990.381 42.0632  11
   0  -7 -21 881.958 35.1236  12
   0   7  21 955.097 33.2754   8
   0  -7 -21 920.549 34.6681  10
   0  -7 -21 949.590 38.0587  14
   0  -7 -22 280.660 25.4803  11
   0  -7 -22 283.559 17.2723  12
   0   7  22 289.589 14.0278   8
   0  -7 -22 289.292 16.2671  10
   0  -7 -22 264.048 20.3592  14
   0  -7 -23 639.532 35.3372  11
   0  -7 -23 611.192 26.1387  12
   0   7  23 615.190 23.3779   8
   0  -7 -23 602.723 25.6646  10
   0  -7 -23 601.025 29.2034  14
   0  -7 -24 844.473 42.8840  11
   0  -7 -24 826.297 34.8457  12
   0   7  24 983.412 32.1949   8
   0  -7 -24 866.300 34.3774  10
   0  -7 -24 849.807 34.1258  13
   0  -7 -24 880.944 37.4057  14
   0  -7 -25 161.140 17.0897  12
   0   7  25 169.411 11.5375   8
   0  -7 -25 159.103 15.7417  10
   0  -7 -25 128.646 27.4899  11
   0  -7 -25 111.858 18.9734  14
   0  -7 -25 134.630 14.2047  13
   0  -7 -26-1.20291 16.5384  12
   0   7  26 28.6171 9.80982   8
   0  -7 -26 13.3692 14.6193  10
   0  -7 -26-5.44122 28.0843  11
   0  -7 -26 16.2157 18.4017  14
   0  -7 -26 15.8521 13.2219  13
   0  -7 -27 7216.68 250.860  11
   0  -7 -27 7450.03 244.960  12
   0   7  27 7671.04 242.264   8
   0  -7 -27 7466.26 244.603  10
   0  -7 -27 7140.58 245.936  14
   0  -7 -27 7023.53 243.929  13
   0  -7 -28 1162.47 44.8285  12
   0   7  28 1183.09 40.1680   8
   0  -7 -28 1181.00 43.9803  10
   0  -7 -28 1086.88 42.7609  13
   0  -7 -29 760.312 32.7154  10
   0  -7 -29 754.313 31.0984  13
   0  -7 -29 775.343 33.6781  12
   0   7  29 774.763 28.1246   8
   0  -7 -29 751.078 43.9411  11
   0   7  30 2262.74 72.8470   8
   0  -7 -30 2171.41 75.2490  13
   0  -7 -30 2003.90 76.7537  12
   0  -7 -30 2064.68 76.3915  10
   0  -7 -30 2266.42 85.9998  11
   0   7  31 3461.08 112.489   8
   0  -7 -31 3456.67 116.694  12
   0  -7 -31 3188.01 114.588  13
   0  -7 -31 3481.57 116.318  10
   0  -7 -31 3427.56 124.954  11
   0   7  32 38.9656 8.86806   8
   0  -7 -32-3.41014 30.7942  11
   0  -7 -32-20.6855 17.3572  10
   0  -7 -32 6.26979 18.2928  12
   0  -7 -32 35.6632 13.7480  13
   0  -7 -33 1767.56 74.6595  11
   0  -7 -33 1796.13 64.6543  10
   0  -7 -33 1727.30 62.2539  13
   0  -7 -33 1829.05 65.2425  12
   0  -7 -34 555.420 41.0961  11
   0  -7 -34 500.841 27.4275  10
   0  -7 -35 26.3072 32.5301  11
   0  -7 -35 47.4608 18.4870  10
   0  -7 -36 879.562 50.1380  11
   0  -7 -36 858.401 37.7140  10
   0  -7 -37 214.349 35.9485  11
   0  -7 -37 293.397 22.1325  10
   0  -7 -38 63.7082 34.0176  11
   0  -7 -38 71.9091 18.9735  10
   0  -7 -39 134.211 36.4773  11
   0  -7 -39 215.825 21.9780  10
   0  -7 -40 76.3104 36.5867  11
   0  -7 -40 99.8982 20.7338  10
   0  -7 -41 45.9528 20.5583  10
   0  -7 -41 5.85916 18.4313   4
   0  -7 -41-7.83295 36.2509  11
   0  -7 -42 36.2890 21.0609  10
   0  -7 -42 27.3832 19.6373   4
   0  -7 -42-26.5149 38.6457  11
   0  -7 -42 25.3397 23.0817   9
   0  -7 -43 169.014 21.6613   4
   0  -7 -43 134.776 23.7199  10
   0  -7 -43 98.5264 26.7147   9
   0  -7 -44-8.30746 20.8981   4
   0  -7 -44 39.7390 22.7583  10
   0  -7 -44 20.2008 25.8451   9
   0  -7 -45 78.0181 21.8097   4
   0  -7 -45 45.8733 25.2292   9
   0  -7 -46 386.232 28.0518   4
   0  -7 -47 10.4513 22.5583   4
   0  -7 -48 26.5376 23.5632   4
   0  -7 -49 307.435 28.5013   4
   0  -7 -50 67.2595 24.7258   4
   0  -7 -51 125.175 25.7425   4
   0  -7 -52 115.161 25.9545   4
   0  -7 -53 91.0024 26.9333   4
   0  -7 -54-14.5429 27.7441   4
   0  -7 -57 13.9097 42.7852   2
   0   8 -59 82.8934 34.3913   4
   0   8 -58 112.241 35.4432   4
   0   8 -57 34.7158 33.3410   4
   0   8 -56 116.929 34.0447   4
   0   8 -55 81.0054 33.6208   4
   0   8 -54 28.2995 30.7648   4
   0   8 -53 22.5529 30.9631   4
   0   8 -52 226.590 34.4246   4
   0   8 -51 869.640 47.4665   4
   0   8 -50-7.77224 30.3002   4
   0   8 -49 29.0464 28.1038   4
   0   8 -48 21.4895 26.9144   4
   0   8 -47 5.87264 25.7935   4
   0   8 -46 380.125 31.3191   4
   0   8 -45-3.08449 24.1767   4
   0   8 -44 23.3865 23.7191   4
   0   8 -44-8.58889 34.2259  11
   0   8 -43 595.093 34.5108   4
   0   8 -43 486.918 42.8432  11
   0   8 -42 375.840 28.5836   4
   0   8 -42 324.962 38.4586  11
   0   8 -41 267.473 27.1814   4
   0   8 -41 225.547 37.0170  11
   0  -8  40 1952.83 72.9414  13
   0   8 -40 2018.18 74.9511   4
   0  -8  39 228.603 22.5637  13
   0   8 -39 173.826 16.6419  15
   0   8 -39 233.858 24.5422   4
   0  -8  38 157.426 21.7081  13
   0   8 -38 149.351 15.9867  15
   0   8 -38 119.204 22.5649   4
   0  -8  37 801.113 35.8832  13
   0   8 -37 736.144 30.4684  15
   0   8 -37 683.272 36.0937   4
   0   8 -36 18.3583 20.4306   4
   0   8 -36 3.14325 19.4815  10
   0  -8  36 13.5133 19.2899  13
   0   8 -36 24.8039 13.6769  15
   0   8 -35 911.479 40.7025   4
   0   8 -35 955.963 40.8850  10
   0   8 -35 991.363 36.4780  15
   0  -8  35 890.348 40.1890  13
   0  -8  34 13.8982 17.6613  13
   0   8 -34-0.43631 18.2493   4
   0   8 -34-7.89799 13.0403  15
   0  -8  34 7.50362 12.4844  14
   0   8 -34 9.28742 18.6887  10
   0   8 -33 56.0766 13.3452  15
   0  -8  33 62.7644 12.8867  14
   0  -8  33 91.4317 18.4812  13
   0   8 -33 51.3612 18.8574  10
   0   8 -32 319.480 19.0002  15
   0  -8  32 368.452 18.5760  14
   0  -8  32 376.843 23.8597  13
   0   8 -32 367.884 23.8010  10
   0  -8  31 1223.11 47.8159  13
   0   8 -31 1227.92 44.5036  15
   0   8 -31 1183.30 47.3993  10
   0  -8  30 1009.67 40.5733  13
   0   8 -30 941.592 36.7011  15
   0   8 -30 980.385 40.2509  10
   0  -8  29 136.383 18.4083  12
   0  -8  29 149.107 18.9238  13
   0   8 -29 131.454 14.6561  15
   0   8 -29 154.949 19.1815  10
   0  -8  28 5687.25 192.191  12
   0  -8  28 5935.78 192.983  13
   0   8 -28 5751.21 190.488  15
   0   8 -28 5687.45 192.294  10
   0  -8  27 5670.95 190.105  12
   0   8 -27 5772.44 190.198  10
   0  -8  27 5824.81 190.795  13
   0   8 -27 5596.55 188.449  15
   0  -8  26 7797.83 250.331  12
   0   8 -26 7881.46 250.594  10
   0   8 -26 7240.52 246.446   8
   0  -8  26 8154.18 251.233  13
   0  -8  26 7937.35 249.414   3
   0   8 -26 7938.45 249.086  15
   0  -8  25 527.708 25.1927  13
   0  -8  25 485.305 23.5654  12
   0  -8  25 476.400 22.8133   3
   0   8 -25 473.720 17.4809   8
   0   8 -25 470.038 24.1615  10
   0   8 -25 477.155 22.9357   1
   0   8 -25 516.648 21.9730  15
   0  -8  24 10035.2 324.591  12
   0  -8  24 9802.42 324.003   3
   0   8 -24 9635.32 321.607   8
   0   8 -24 10305.1 324.959  10
   0   8 -24 10159.0 323.953   1
   0   8 -24 9949.71 323.660  15
   0  -8  23 219.094 16.5318  12
   0   8 -23 215.207 10.1904   8
   0   8 -23 189.474 16.8045  10
   0   8 -23 195.757 15.9976   1
   0   8 -23 195.611 14.4954  15
   0  -8  22 1642.81 57.8221  12
   0   8 -22 1675.93 58.2648  10
   0  -8  22 1762.30 57.9274   3
   0   8 -22 1569.18 54.9660   8
   0   8 -22 1696.16 57.2157  15
   0   8 -22 1670.41 57.5523   1
   0  -8  21 1501.89 53.7307  12
   0   8 -21 1574.31 54.1191  10
   0  -8  21 1622.63 55.2055   9
   0  -8  21 1570.48 53.8874   3
   0   8 -21 1492.38 51.1248   8
   0   8 -21 1484.63 53.1131  15
   0   8 -21 1513.80 53.4074   1
   0  -8  20 2808.01 96.8447  12
   0   8 -20 3088.64 97.4012  10
   0  -8  20 2986.80 98.1840   9
   0  -8  20 2737.53 96.7898   3
   0   8 -20 2842.38 94.8410   8
   0   8 -20 2867.76 96.5067  15
   0   8 -20 2886.10 96.7274   1
   0   8 -19 7550.46 241.662   1
   0  -8  19 7624.43 241.947   3
   0  -8  19 7250.90 241.464  12
   0   8 -19 7578.48 241.908  10
   0  -8  19 7617.58 242.706   9
   0   8 -19 7209.25 240.013   8
   0   8 -19 7129.51 239.555   5
   0   8 -19 7500.69 241.408  15
   0  -8  18 2054.88 69.1497  12
   0   8 -18 2131.56 69.6860  10
   0  -8  18 2218.60 70.6228   9
   0   8 -18 1982.25 67.5967   8
   0  -8  18 2119.66 69.8618   3
   0   8 -18 1990.17 69.3167   1
   0   8 -18 1949.21 67.0400   5
   0   8 -17 3756.20 123.180  10
   0  -8  17 3869.83 124.029   9
   0   8 -17 3675.33 123.073   1
   0   8 -17 3690.00 121.665   8
   0  -8  17 3660.50 122.697  12
   0   8 -17 3640.95 121.205   5
   0   8 -16 2394.03 78.6351  10
   0  -8  16 2562.29 79.8909   9
   0   8 -16 2319.87 78.6685   1
   0   8 -16 2285.20 77.2360   8
   0  -8  16 2406.74 78.1467  12
   0   8 -16 2202.89 76.7635   5
   0   8 -15 14896.5 458.747  10
   0  -8  15 14478.6 459.485   9
   0   8 -15 13749.5 458.717   1
   0   8 -15 13768.6 457.723   8
   0  -8  15 14285.1 458.307  12
   0   8 -15 13695.6 457.346   5
   0   8 -14 5289.57 175.540   5
   0  -8  14 5500.46 177.602   9
   0   8 -14 5474.38 176.703  10
   0  -8  14 5428.34 176.638  10
   0   8 -14 5289.89 175.916   8
   0  -8  14 5312.15 176.235  12
   0   8 -14 5359.06 176.976   1
   0   8 -13 19052.4 640.604   5
   0  -8  13 20359.0 642.346   9
   0   8 -13 20454.9 641.497  10
   0  -8  13 19913.0 641.477  10
   0   8 -13 19332.0 640.953   8
   0  -8  13 20082.3 641.107  12
   0   8 -13 19166.4 641.724   1
   0   8 -12 2802.57 95.6376   5
   0  -8  12 2999.77 97.5465   9
   0   8 -12 2841.80 96.0157   8
   0  -8  12 2979.68 95.9237  12
   0   8 -12 2715.30 96.8049   1
   0  -8  12 2978.59 96.3525  10
   0   8 -12 2970.07 96.4528  10
   0  -8  11 743.813 28.0430  10
   0   8 -11 792.697 28.1227   8
   0  -8  11 826.573 27.7133  12
   0   8 -11 771.778 27.6916   5
   0   8 -11 715.675 29.1728   1
   0  -8  10 132.136 9.58437  10
   0  -8  10 147.086 9.14885  12
   0   8 -10 139.882 10.7029   8
   0   8 -10 136.317 9.82437   5
   0   8 -10 153.298 12.1707   1
   0  -8   9 33139.1 1069.23  10
   0   8  -9 33653.1 1069.38   4
   0  -8   9 33338.1 1068.90  12
   0   8  -9 32734.9 1069.52   8
   0   8  -9 31962.4 1069.21   5
   0   8  -9 32144.6 1069.84   1
   0  -8   8 1906.97 64.8619  10
   0   8  -8 1930.29 65.1363   4
   0  -8   8 1880.18 64.4257  12
   0   8  -8 2011.65 65.5625   8
   0   8  -8 2014.40 65.9466   1
   0   8  -8 2001.18 65.2485   5
   0   8  -7 37390.4 1188.98   4
   0   8  -7 35515.5 1189.13   5
   0   8  -7 36504.8 1189.41   8
   0  -8   7 37072.9 1188.79  10
   0   8  -7 35989.4 1189.53   1
   0   8  -6 2745.07 90.5126   4
   0   8  -6 2645.44 90.9182   5
   0   8  -6 2779.68 91.2486   8
   0  -8   6 2753.99 90.2752  10
   0   8  -6 2787.75 91.3240   1
   0   8  -5 313.103 12.2540   4
   0   8  -5 354.772 13.4351   5
   0   8  -5 249.209 13.3507   8
   0  -8   5 306.780 11.7051  10
   0   8  -5 257.971 13.5788   1
   0   8  -4 3062.11 99.9095   4
   0   8  -4 3012.16 100.630   5
   0   8  -4 3040.74 100.873   8
   0   8  -4 3024.49 100.702   1
   0  -8   4 3038.35 99.6609  10
   0   8  -3 1951.55 65.4278   1
   0  -8   3 2013.52 65.6744   1
   0   8  -3 1963.81 65.5285   5
   0   8  -3 1908.34 64.4653   4
   0  -8   3 1953.09 64.2343  10
   0  -8   2 13487.9 441.078   1
   0   8  -2 13280.2 440.937   1
   0   8  -2 13852.4 440.142   4
   0   8  -2 13156.9 441.057   5
   0  -8   1 1687.52 57.0433   5
   0   8  -1 1609.76 57.2321   2
   0   8  -1 1632.06 56.8523   8
   0  -8   1 1722.75 56.7242   1
   0   8  -1 1714.78 56.4631   1
   0   8  -1 1673.71 56.7230   5
   0  -8   0 38.5233 4.08333   4
   0  -8   0 39.8510 8.37390   5
   0   8   0 52.3191 9.55717   2
   0   8   0 43.6479 8.33846   8
   0   8   0 45.8302 7.09660   1
   0   8   0 38.8789 7.87745   5
   0  -8  -1 1920.64 61.3933   4
   0  -8  -1 1800.34 63.2340   5
   0   8   1 1928.57 63.8735   2
   0   8   1 1794.71 63.1840   8
   0  -8  -1 1868.77 62.6670   1
   0   8   1 1838.14 62.4771   1
   0   8   1 1827.93 63.0308   5
   0  -8  -2 71.7929 4.33108   4
   0  -8  -2 70.7446 9.62677   5
   0  -8  -2 48.9041 10.0231   2
   0   8   2 65.7248 8.92696   8
   0   8   2 60.5042 7.09871   1
   0   8   2 51.7893 10.6347   2
   0   8   2 76.8323 8.95090   5
   0   8   3 26128.4 863.754   5
   0  -8  -3 27014.2 863.989   5
   0   8   3 25791.3 863.925  11
   0   8   3 26274.5 863.894   8
   0   8   3 26738.9 863.126   1
   0   8   3 26328.8 864.564   2
   0  -8  -3 26934.1 863.269   1
   0  -8  -3 26830.5 864.500   2
   0   8   4 8437.20 276.121   5
   0  -8  -4 8703.12 276.382   5
   0   8   4 8119.57 276.460  11
   0   8   4 8369.82 276.237   8
   0   8   4 8437.65 275.353   1
   0   8   4 8425.60 277.188   2
   0  -8  -4 8512.34 275.490   1
   0  -8  -4 8435.16 277.016   2
   0   8   5 2423.62 81.6665   5
   0  -8  -5 2498.94 81.9813   5
   0   8   5 2409.83 82.3686  11
   0   8   5 2326.84 81.7457   8
   0  -8  -5 2489.18 80.8358   1
   0  -8  -5 2472.18 82.9561   2
   0  -8  -6 45706.3 1455.89   5
   0   8   6 43969.3 1455.61   5
   0   8   6 44208.7 1456.37  11
   0  -8  -6 45092.2 1454.82   1
   0  -8  -6 45413.7 1456.81   2
   0   8   6 44102.9 1455.72   8
   0   8   7 17657.5 581.680   8
   0  -8  -7 18265.8 581.935   5
   0   8   7 17527.3 582.610  11
   0  -8  -7 18517.4 582.629  11
   0  -8  -7 17684.7 580.657   1
   0  -8  -7 17896.1 582.939   2
   0   8   7 17654.8 581.606   5
   0   8   8 413.822 17.3673   8
   0   8   8 391.293 20.4159  11
   0  -8  -8 380.809 18.3869   5
   0  -8  -8 386.905 20.2568  11
   0  -8  -8 367.248 15.0166   1
   0  -8  -8 409.964 21.0573   2
   0   8   8 369.062 17.3011   5
   0   8   9 8257.87 268.492   6
   0   8   9 8050.27 268.397   8
   0   8   9 7984.32 269.823  11
   0  -8  -9 8449.73 268.792   5
   0   8   9 8022.64 268.371   5
   0   8   9 8141.98 266.941  15
   0  -8  -9 8206.53 267.175   1
   0  -8  -9 8361.89 270.300   2
   0  -8  -9 8467.37 270.200  11
   0  -8 -10 36948.4 1153.29  11
   0  -8 -10 34922.3 1150.85  12
   0  -8 -10 36526.2 1151.68   5
   0   8  10 35764.7 1151.51   6
   0   8  10 34761.4 1151.34   5
   0   8  10 35189.0 1149.89  15
   0  -8 -10 35570.8 1153.21   2
   0   8  10 34864.5 1151.34   8
   0  -8 -11 10919.6 352.209  11
   0  -8 -11 10277.6 349.380  12
   0  -8 -11 11423.2 350.350   5
   0   8  11 10842.9 350.079   6
   0   8  11 10590.3 348.157  15
   0  -8 -11 10671.3 352.110   2
   0   8  11 10776.7 349.884   8
   0   8  12 27396.8 906.270   6
   0  -8 -12 29376.7 906.575   5
   0   8  12 27714.6 904.374  15
   0   8  12 27367.2 906.050   8
   0  -8 -12 27461.5 905.812  12
   0  -8 -12 28808.0 908.530  11
   0  -8 -13 233.741 15.5579   5
   0   8  13 240.397 8.71920  15
   0   8  13 249.825 14.3966   6
   0  -8 -13 202.687 12.7612  12
   0  -8 -13 212.373 20.4907  11
   0   8  13 246.519 13.8376   8
   0  -8 -14 5659.88 179.565   5
   0   8  14 5348.32 178.851   8
   0   8  14 5327.19 179.210   6
   0  -8 -14 5346.18 178.856  12
   0  -8 -14 5646.51 182.489  11
   0  -8 -15 1162.34 41.9534   5
   0  -8 -15 1261.49 45.7980  14
   0   8  15 1159.56 40.9451   8
   0   8  15 1150.05 41.4744   6
   0  -8 -15 1088.34 41.1014  12
   0  -8 -15 1300.20 46.9569  11
   0   8  16 1589.75 54.5954   6
   0  -8 -16 1579.79 55.0001   5
   0  -8 -16 1606.19 58.0215  14
   0   8  16 1550.16 53.9521   8
   0   8  16 1547.18 51.4308   7
   0  -8 -16 1614.69 54.4305  12
   0  -8 -16 1690.46 59.6367  11
   0  -8 -17 6559.51 222.470  10
   0  -8 -17 7285.82 223.403   5
   0  -8 -17 6556.56 225.599  14
   0   8  17 7217.71 222.623   8
   0  -8 -17 6627.53 226.701  11
   0  -8 -17 6281.56 222.858  12
   0   8  17 6786.27 223.120   6
   0  -8 -18 3679.22 118.868   5
   0   8  18 3656.66 117.929   8
   0  -8 -18 3392.25 118.010  10
   0  -8 -18 3787.19 121.867  14
   0  -8 -18 3332.48 118.525  12
   0  -8 -18 3685.32 123.294  11
   0   8  19 936.098 33.8065   8
   0  -8 -19 926.494 34.3360  10
   0  -8 -19 979.276 38.8266  14
   0  -8 -19 894.775 34.8312  12
   0  -8 -19 989.107 41.6758  11
   0   8  20 10674.7 340.450   8
   0  -8 -20 10245.0 340.939  10
   0  -8 -20 10185.5 341.379  12
   0  -8 -20 10762.1 345.925  11
   0  -8 -20 10239.3 343.678  14
   0   8  21 565.335 22.0731   8
   0  -8 -21 564.306 23.0911  10
   0  -8 -21 542.971 27.6222  14
   0  -8 -21 530.279 23.6254  12
   0  -8 -21 559.646 32.0129  11
   0  -8 -22 2411.53 86.4124  11
   0  -8 -22 2135.20 80.1683  12
   0   8  22 2496.45 78.8937   8
   0  -8 -22 2296.32 79.7302  10
   0  -8 -22 2346.98 83.1324  14
   0  -8 -23 198.326 16.2689  12
   0   8  23 225.265 13.4260   8
   0  -8 -23 219.203 15.2193  10
   0  -8 -23 187.282 20.7775  14
   0  -8 -24 850.307 44.1901  11
   0  -8 -24 792.815 34.7269  12
   0   8  24 927.626 32.0827   8
   0  -8 -24 816.611 34.2168  10
   0  -8 -24 898.085 38.5176  14
   0  -8 -25 22593.3 737.923  11
   0  -8 -25 21275.2 732.508  12
   0   8  25 23369.7 730.908   8
   0  -8 -25 21808.4 732.133  10
   0  -8 -25 22724.0 734.646  14
   0  -8 -26 272.435 32.7233  11
   0  -8 -26 233.224 20.8120  12
   0   8  26 278.956 15.4276   8
   0  -8 -26 249.711 19.1771  10
   0  -8 -26 323.061 18.8073  13
   0  -8 -26 334.931 24.7824  14
   0  -8 -27 381.761 33.8156  11
   0  -8 -27 336.131 22.2742  12
   0   8  27 348.596 16.8994   8
   0  -8 -27 335.888 21.1568  10
   0  -8 -27 335.492 20.3327  13
   0  -8 -27 330.505 25.9852  14
   0  -8 -28 1576.25 68.0439  11
   0  -8 -28 1546.92 58.5556  12
   0   8  28 1689.16 55.2078   8
   0  -8 -28 1527.52 57.9328  10
   0  -8 -28 1560.81 57.4203  13
   0  -8 -28 1637.13 61.0492  14
   0  -8 -29 7226.09 244.122  11
   0  -8 -29 6872.20 236.846  12
   0   8  29 7410.27 234.244   8
   0  -8 -29 7056.42 236.612  10
   0  -8 -29 7267.40 238.638  14
   0  -8 -29 6856.25 236.055  13
   0  -8 -30 48.3926 18.3707  10
   0   8  30 81.0826 11.4303   8
   0  -8 -30 33.6974 33.0990  11
   0  -8 -30 61.9905 15.5610  13
   0  -8 -30 62.7929 19.1273  12
   0  -8 -31 4538.18 153.354  10
   0  -8 -31 4447.28 153.675  12
   0  -8 -31 4454.11 152.372  13
   0   8  31 4689.66 150.304   8
   0  -8 -31 4407.26 161.034  11
   0  -8 -32 93.3019 19.7148  12
   0  -8 -32 140.941 15.7241  13
   0  -8 -32 86.7241 32.2458  11
   0   8  32 132.674 11.3753   8
   0  -8 -32 96.1787 18.5600  10
   0  -8 -33 3343.80 120.070  13
   0  -8 -33 3519.91 121.766  10
   0   8  33 3686.65 117.955   8
   0  -8 -33 3615.87 131.335  11
   0  -8 -34 106.013 19.3564  10
   0   8  34 112.389 10.6360   8
   0  -8 -34 94.5422 33.3859  11
   0  -8 -35 1634.96 60.5954  10
   0  -8 -35 1609.72 72.1083  11
   0  -8 -36 3.18153 18.3134  10
   0  -8 -36-43.1017 34.0238  11
   0  -8 -37 300.258 22.6010  10
   0  -8 -37 260.221 37.6225  11
   0  -8 -38 23.4437 18.5015  10
   0  -8 -38 19.8064 33.8256  11
   0  -8 -39 642.103 32.3856  10
   0  -8 -39 707.094 48.0624  11
   0  -8 -40 587.114 29.3109   4
   0  -8 -40 553.180 30.7349  10
   0  -8 -40 494.936 45.1560  11
   0  -8 -41 507.608 28.6412   4
   0  -8 -41 516.250 29.9432  10
   0  -8 -41 462.748 46.2403  11
   0  -8 -42 63.2774 20.2601   4
   0  -8 -42 20.4132 21.2848  10
   0  -8 -43 459.029 28.3949   4
   0  -8 -43 428.301 32.8593   9
   0  -8 -43 520.018 29.9711  10
   0  -8 -44 441.308 28.0960   4
   0  -8 -44 369.748 32.6048   9
   0  -8 -44 419.427 28.7031  10
   0  -8 -45-10.6184 21.0939   4
   0  -8 -46 58.7029 21.9019   4
   0  -8 -47 26.2187 21.9047   4
   0  -8 -48 64.9409 23.1891   4
   0  -8 -49 29.7403 22.9844   4
   0  -8 -50-33.6884 24.1140   4
   0  -8 -51 53.0042 25.6523   4
   0  -8 -52 259.426 29.0084   4
   0  -8 -55-13.7398 43.9738   2
   0  -8 -56 219.894 46.0164   2
   0  -8 -57 1.40637 43.6599   2
   0   9 -58-14.0716 33.8992   4
   0   9 -57 153.764 35.2667   4
   0   9 -56-20.1172 32.6164   4
   0   9 -55 591.716 43.8243   4
   0   9 -54-16.2750 32.5165   4
   0   9 -53-24.3221 31.6243   4
   0   9 -52 531.169 40.5188   4
   0   9 -51 549.584 40.6168   4
   0   9 -50 52.8488 30.8803   4
   0   9 -49 920.147 48.3115   4
   0   9 -48 607.456 39.2519   4
   0   9 -47 224.471 30.8886   4
   0   9 -46 965.118 46.7040   4
   0   9 -45 213.579 27.5897   4
   0   9 -44-1.06300 34.7756  11
   0   9 -44 17.6546 24.4791   4
   0   9 -43 59.9645 34.7507  11
   0   9 -43 44.9439 23.7718   4
   0   9 -42 187.961 35.2293  11
   0  -9  42 229.133 23.4101  13
   0   9 -42 292.110 27.2513   4
   0  -9  41 177.300 22.7414  13
   0   9 -41 135.350 25.2607   4
   0  -9  40 133.179 21.9958  13
   0   9 -40 108.391 23.1883   4
   0   9 -39 111.694 23.5383   4
   0  -9  39 105.947 21.7247  13
   0   9 -39 118.596 15.8111  15
   0   9 -38 1055.68 45.0507   4
   0  -9  38 992.443 44.0178  13
   0   9 -38 1034.59 39.4762  15
   0   9 -37 263.600 25.6892   4
   0  -9  37 271.980 24.5262  13
   0   9 -37 305.493 18.9058  15
   0   9 -36 179.689 22.6413   4
   0  -9  36 177.732 21.8664  13
   0   9 -36 184.234 16.3844  15
   0   9 -35 34.6783 19.3923   4
   0  -9  35 53.3181 18.8339  13
   0   9 -35 39.9273 13.6833  15
   0   9 -34 28.0550 13.2445  15
   0   9 -34 25.0481 18.6808   4
   0   9 -34 14.0100 19.0475  10
   0  -9  34 24.5901 12.3583  14
   0  -9  34 19.6893 18.2041  13
   0   9 -33 383.629 25.1417   4
   0   9 -33 396.866 25.5324  10
   0  -9  33 410.909 25.3854  13
   0   9 -33 438.801 21.0399  15
   0   9 -32 1159.54 45.6757   4
   0   9 -32 1194.82 45.5202  10
   0  -9  32 1146.17 45.8679  13
   0   9 -32 1083.17 41.9729  15
   0   9 -31 7.58165 18.0874   4
   0   9 -31 8.16564 13.8886  15
   0   9 -31 14.9999 18.1280  10
   0  -9  31 33.0163 18.5122  13
   0   9 -30 4221.07 142.044  15
   0   9 -30 4259.78 144.245  10
   0  -9  30 4298.86 144.871  13
   0   9 -29 3193.89 110.763  10
   0  -9  29 3195.70 111.378  13
   0  -9  29 3230.29 110.574  12
   0   9 -29 3259.44 108.821  15
   0   9 -28 388.103 23.6174  10
   0   9 -28 371.394 14.0999   8
   0   9 -28 368.225 19.9946  15
   0  -9  28 404.398 23.4334  12
   0  -9  28 404.813 23.7864  13
   0  -9  27 8171.49 268.503  12
   0  -9  27 8283.61 269.703  13
   0   9 -27 7948.74 264.861   8
   0   9 -27 8309.57 267.479  15
   0  -9  27 8521.45 268.004   3
   0   9 -27 8095.72 268.808  10
   0   9 -26 41.7510 16.3146  10
   0   9 -26 46.8322 6.98597   8
   0  -9  26 57.9959 15.6327  12
   0  -9  26 38.2685 15.0411   3
   0   9 -26 22.4874 13.5466  15
   0   9 -25 2657.57 90.3265  10
   0   9 -25 2585.11 86.6151   8
   0  -9  25 2624.01 90.0382  12
   0  -9  25 2657.78 89.8065   3
   0   9 -25 2669.44 89.1204  15
   0   9 -24 357.994 20.4591  10
   0   9 -24 341.008 14.0006   8
   0  -9  24 334.403 19.4419  12
   0  -9  24 327.060 19.4437   3
   0   9 -24 314.147 17.7453  15
   0   9 -23 4839.75 161.969  10
   0  -9  23 4920.56 161.552  12
   0   9 -23 4840.80 159.212   8
   0  -9  23 4939.18 161.655   3
   0   9 -23 4766.76 161.064  15
   0  -9  22 19.4178 13.6048   3
   0   9 -22 3.49726 13.9431  10
   0  -9  22 17.9456 14.1545   9
   0  -9  22 6.67154 12.7569  12
   0   9 -22 1.24205 7.67218   8
   0   9 -22 8.82996 11.8524  15
   0   9 -22-5.25039 12.8160   1
   0  -9  21 3371.19 113.643   3
   0   9 -21 3404.88 113.734  10
   0  -9  21 3378.87 114.461   9
   0  -9  21 3330.38 113.225  12
   0   9 -21 3366.98 111.375   8
   0   9 -21 3358.25 112.994  15
   0   9 -21 3432.19 113.337   1
   0  -9  20 257.250 15.2579  12
   0   9 -20 242.645 16.4188  10
   0  -9  20 290.137 17.5355   9
   0   9 -20 277.604 12.8092   8
   0   9 -20 267.877 15.5597  15
   0   9 -20 291.397 16.5697   1
   0   9 -19 1474.58 53.3202   1
   0  -9  19 1581.89 53.0203  12
   0   9 -19 1675.79 53.7469  10
   0  -9  19 1609.17 54.8540   9
   0  -9  19 1523.46 53.9284   3
   0   9 -19 1434.93 51.3781   8
   0   9 -19 1588.91 53.1733  15
   0   9 -19 1461.43 50.8134   5
   0   9 -18 65.8609 11.4223  10
   0  -9  18 62.6540 13.6817   9
   0   9 -18 66.9597 12.2211   1
   0   9 -18 64.0735 8.61362   8
   0  -9  18 81.2482 10.8205  12
   0   9 -18 74.5700 7.36191   5
   0   9 -17 9.17197 10.3564  10
   0  -9  17-2.96913 12.3460   9
   0   9 -17 13.4465 10.8745   1
   0   9 -17 4.58433 7.78967   8
   0  -9  17 8.75647 9.12026  12
   0   9 -17 12.0060 6.67536   5
   0   9 -16 844.663 30.0275  10
   0  -9  16 762.066 31.4473   9
   0   9 -16 789.127 30.3805   1
   0   9 -16 787.956 28.6302   8
   0  -9  16 767.719 29.2594  12
   0   9 -16 803.123 28.0360   5
   0   9 -15 19.8717 10.0664  10
   0  -9  15 24.6232 12.5422   9
   0  -9  15 13.9613 8.78690  12
   0   9 -15 29.8080 8.51215   8
   0   9 -15 25.6441 11.2080   1
   0   9 -15 26.2999 7.68216   5
   0   9 -14 7557.52 250.026   5
   0  -9  14 7824.95 251.902   9
   0  -9  14 7678.14 250.905  10
   0   9 -14 7622.84 250.438   8
   0  -9  14 7711.37 250.492  12
   0   9 -14 7581.88 251.297   1
   0   9 -13 884.056 31.8267   5
   0  -9  13 902.570 32.6492  10
   0  -9  13 934.277 34.4924   9
   0   9 -13 923.661 32.4667   8
   0  -9  13 889.340 31.9836  12
   0   9 -13 885.958 33.6713   1
   0  -9  12 5881.56 191.496  10
   0   9 -12 5875.46 191.708   4
   0  -9  12 5880.51 191.086  12
   0   9 -12 5759.54 191.484   8
   0   9 -12 5765.39 191.085   5
   0   9 -12 5812.28 192.165   1
   0  -9  11 3244.30 109.760  10
   0   9 -11 3422.29 110.132   4
   0  -9  11 3323.00 109.390  12
   0   9 -11 3291.52 110.000   8
   0   9 -11 3334.63 109.659   5
   0   9 -11 3267.15 110.565   1
   0  -9  10 4185.50 141.472  10
   0   9 -10 4377.75 141.780   4
   0  -9  10 4315.86 141.083  12
   0   9 -10 4277.92 141.902   8
   0   9 -10 4297.95 141.549   5
   0   9 -10 4349.60 142.374   1
   0  -9   9 2146.60 73.5817  10
   0   9  -9 2234.27 73.9410   4
   0  -9   9 2159.94 73.1436  12
   0   9  -9 2245.77 74.3686   8
   0   9  -9 2273.81 74.0055   5
   0   9  -9 2234.01 74.6885   1
   0  -9   8 3876.75 127.364  10
   0   9  -8 3870.87 127.574   4
   0  -9   8 3825.63 126.929  12
   0   9  -8 3984.32 128.194   8
   0   9  -8 3871.13 128.375   1
   0   9  -8 3845.61 127.757   5
   0   9  -7 15.5989 7.59469   4
   0   9  -7 35.9075 8.53912   5
   0   9  -7 7.71537 8.79191   8
   0  -9   7 10.4818 6.12450  10
   0   9  -7 7.34133 9.14163   1
   0   9  -6 8599.96 281.355   4
   0   9  -6 8560.35 281.914   5
   0   9  -6 8820.86 282.234   8
   0  -9   6 8621.59 281.118  10
   0   9  -6 8505.77 282.172   1
   0   9  -5 5363.79 173.718   4
   0   9  -5 5273.44 174.439   5
   0   9  -5 5325.27 174.721   8
   0  -9   5 5249.37 173.437  10
   0   9  -5 5344.55 174.619   1
   0   9  -4 14640.2 469.472   4
   0   9  -4 13976.8 470.251   5
   0   9  -4 14234.3 470.525   8
   0  -9   4 14595.0 469.238  10
   0   9  -4 14283.6 470.338   1
   0   9  -3 5011.96 166.478   4
   0   9  -3 5170.06 167.800   8
   0   9  -3 4993.18 167.482   5
   0  -9   3 5129.69 166.214  10
   0   9  -3 5168.83 167.454   1
   0  -9   2 1394.38 46.9851   1
   0   9  -2 1359.49 46.7063   1
   0   9  -2 1354.91 46.9887   5
   0   9  -2 1345.96 47.1734   8
   0   9  -1 4050.05 132.661   2
   0   9  -1 3877.09 132.180   8
   0   9  -1 4002.94 131.672   1
   0  -9   1 4134.58 131.944   1
   0   9  -1 3901.46 131.965   5
   0  -9   0 11757.2 380.463   5
   0  -9   0 11612.8 378.793   4
   0   9   0 11943.3 380.975   2
   0   9   0 11531.6 380.452   8
   0   9   0 11620.8 379.862   1
   0  -9   0 11680.3 380.034   1
   0   9   0 11475.5 380.242   5
   0  -9  -1 761.110 25.4732   4
   0  -9  -1 746.642 28.6412   5
   0   9   1 835.792 29.5398   2
   0   9   1 737.252 28.3714   8
   0  -9  -1 753.245 27.5458   1
   0   9   1 734.560 27.1846   1
   0   9   1 744.036 28.1374   5
   0   9   2 26367.7 870.901   8
   0   9   2 26120.6 870.129   1
   0  -9  -2 27069.5 870.301   1
   0   9   2 26562.5 871.487   2
   0  -9  -2 26976.7 869.068   4
   0  -9  -2 27238.4 870.985   5
   0   9   2 26270.4 870.701   5
   0   9   3 78.7952 10.3740   5
   0  -9  -3 92.1566 5.26698   4
   0  -9  -3 88.9822 11.5652   5
   0   9   3 153.048 11.3683  11
   0   9   3 90.4983 10.9986   8
   0   9   3 89.6705 8.32188   1
   0   9   3 145.993 13.0457   2
   0  -9  -3 98.6841 9.11664   1
   0  -9  -3 141.410 12.5831   2
   0   9   4 69.7753 10.3852   5
   0  -9  -4 72.9699 11.4857   5
   0   9   4 56.3310 11.5223  11
   0   9   4 79.9691 10.3194   8
   0   9   4 69.3143 13.5142   2
   0   9   4 65.0955 7.63253   1
   0  -9  -4 65.0717 8.40135   1
   0  -9  -4 70.3611 12.5830   2
   0   9   5 109.921 11.0296   5
   0  -9  -5 116.771 11.5752   5
   0   9   5 105.520 12.7111  11
   0   9   5 114.625 11.3167   8
   0  -9  -5 123.749 8.94017   1
   0  -9  -5 106.111 14.0572   2
   0   9   6 26.3018 10.1477   5
   0  -9  -6 53.0088 11.8616   5
   0   9   6 56.8111 12.5976  11
   0   9   6 32.6401 9.96685   8
   0  -9  -6 48.4793 7.94022   1
   0  -9  -6 68.1621 13.5391   2
   0   9   7 982.068 34.7199   5
   0  -9  -7 996.837 35.5559   5
   0   9   7 972.383 34.9935   8
   0  -9  -7 979.561 33.2729   1
   0  -9  -7 874.152 37.3187   2
   0   9   8 2881.50 99.4436  11
   0  -9  -8 2973.65 98.4081   5
   0   9   8 2881.89 97.9816   8
   0  -9  -8 2885.30 99.9831   2
   0   9   8 2976.76 97.9783   5
   0   9   9 3220.71 109.893   8
   0   9   9 3108.19 111.387  11
   0  -9  -9 3398.50 110.377   5
   0   9   9 3253.77 109.850   5
   0   9   9 3373.85 108.202  15
   0  -9  -9 3145.09 111.694   2
   0  -9  -9 3366.48 111.695  11
   0  -9 -10 37.1968 15.8035  11
   0  -9 -10 29.4161 8.42370  12
   0  -9 -10 47.5508 13.1024   5
   0   9  10 32.2010 11.6765   6
   0   9  10 33.8997 11.3566   5
   0   9  10 14.6731 5.69575  15
   0  -9 -10 44.7153 16.8070   2
   0   9  10 39.6043 11.3326   8
   0  -9 -11 8.63104 8.41989  12
   0  -9 -11 3.58552 16.2101  11
   0  -9 -11 2.72379 12.8383   5
   0   9  11-11.0094 11.9750   6
   0   9  11 4.25191 5.19898  15
   0  -9 -11 7.93608 16.2179   2
   0   9  11-0.74357 10.9696   8
   0  -9 -12 2873.67 94.4375  12
   0  -9 -12 2963.84 98.1911  11
   0   9  12 2788.10 95.2694   6
   0  -9 -12 2905.53 95.6628   5
   0   9  12 2808.32 92.8611  15
   0  -9 -12 2877.64 97.9800   2
   0   9  12 2772.12 94.9611   8
   0   9  13 1858.26 64.3172   6
   0  -9 -13 1892.21 64.8410   5
   0   9  13 1891.01 61.5641  15
   0   9  13 1894.44 64.0483   8
   0  -9 -13 1812.79 67.7753  11
   0  -9 -13 1842.98 63.4830  12
   0  -9 -13 1769.46 67.3486   2
   0  -9 -14 1201.46 42.1911   5
   0   9  14 1165.70 38.1023  15
   0   9  14 1176.12 41.6808   6
   0  -9 -14 1025.80 40.4651  12
   0  -9 -14 1020.14 45.4293  11
   0   9  14 1230.59 41.2326   8
   0  -9 -15 2880.42 94.8310   5
   0   9  15 2804.82 94.0026   8
   0   9  15 2758.66 94.4133   6
   0  -9 -15 2783.50 93.8644  12
   0  -9 -15 2796.25 98.0051  11
   0  -9 -16 6117.05 196.558   5
   0  -9 -16 6021.28 199.236  14
   0   9  16 5896.86 195.749   8
   0   9  16 5853.02 196.188   6
   0  -9 -16 6242.26 199.950  11
   0  -9 -16 5780.43 195.807  12
   0  -9 -17 2137.30 79.8942  11
   0  -9 -17 2145.67 75.3073  12
   0  -9 -17 2169.44 74.7434  10
   0  -9 -17 2278.00 76.0262   5
   0   9  17 2297.23 75.1224   8
   0   9  17 2234.51 72.5892   7
   0   9  17 2209.14 75.7019   6
   0  -9 -17 2065.68 78.8376  14
   0  -9 -18 2581.85 87.7300  14
   0   9  18 2633.07 83.5278   8
   0  -9 -18 2322.84 83.7276  12
   0  -9 -18 2478.06 88.7992  11
   0  -9 -18 2416.02 83.2387  10
   0   9  18 2484.70 84.0978   6
   0   9  19 769.901 29.2698   8
   0  -9 -19 781.938 29.2570  10
   0  -9 -19 734.438 34.4983  14
   0  -9 -19 843.054 37.3194  11
   0  -9 -19 777.240 29.9614  12
   0   9  20 72.8205 10.4478   8
   0  -9 -20 80.0116 10.8748  10
   0  -9 -20 91.4017 21.2762  11
   0  -9 -20 76.8842 11.7214  12
   0  -9 -20 80.4474 17.7189  14
   0   9  21 462.596 19.2678   8
   0  -9 -21 395.240 19.4367  10
   0  -9 -21 477.776 26.3711  14
   0  -9 -21 425.779 20.5334  12
   0  -9 -21 451.241 29.0392  11
   0  -9 -22 593.258 33.3388  11
   0  -9 -22 510.580 24.6107  12
   0   9  22 630.898 23.2890   8
   0  -9 -22 557.147 24.0809  10
   0  -9 -22 576.929 29.8523  14
   0  -9 -23 1101.04 50.6371  11
   0  -9 -23 1136.82 43.1643  12
   0   9  23 1211.39 41.4773   8
   0  -9 -23 1167.66 42.2626  10
   0  -9 -23 1068.19 46.9268  14
   0  -9 -24 438.967 33.5113  11
   0  -9 -24 342.798 22.3001  12
   0   9  24 448.212 19.2887   8
   0  -9 -24 334.914 21.0397  10
   0  -9 -24 461.359 27.4933  14
   0  -9 -25 9603.86 326.829  11
   0  -9 -25 9435.38 321.107  12
   0   9  25 10244.3 319.611   8
   0  -9 -25 9546.63 320.580  10
   0  -9 -25 9548.69 323.619  14
   0  -9 -26 79.3242 29.7445  11
   0  -9 -26 81.6474 17.1323  12
   0   9  26 143.729 13.1314   8
   0  -9 -26 84.6414 15.5585  10
   0  -9 -26 96.2164 22.4414  14
   0  -9 -27 294.741 33.5993  11
   0  -9 -27 311.329 21.2223  12
   0   9  27 287.948 16.4525   8
   0  -9 -27 335.017 20.6579  10
   0  -9 -27 220.586 19.3984  13
   0  -9 -27 229.132 24.9225  14
   0  -9 -28 241.604 34.8929  11
   0  -9 -28 275.247 22.1071  12
   0   9  28 281.878 16.2495   8
   0  -9 -28 255.358 20.6570  10
   0  -9 -28 305.832 26.1883  14
   0  -9 -28 287.620 19.7083  13
   0  -9 -29 8259.88 279.629  11
   0  -9 -29 8355.87 272.805  12
   0   9  29 8596.36 270.186   8
   0  -9 -29 8310.98 272.159  10
   0  -9 -29 7676.77 271.800  13
   0  -9 -29 7939.02 274.401  14
   0  -9 -30 391.204 37.7746  11
   0  -9 -30 328.282 24.8140  12
   0   9  30 422.470 18.8673   8
   0  -9 -30 346.758 23.5887  10
   0  -9 -30 394.828 22.4111  13
   0  -9 -30 406.011 28.5327  14
   0  -9 -31 2053.33 82.0404  11
   0  -9 -31 1939.01 72.0630  12
   0   9  31 2091.30 68.3671   8
   0  -9 -31 1945.73 71.4226  10
   0  -9 -31 1954.16 70.7054  13
   0  -9 -32 3150.50 113.492  11
   0  -9 -32 3007.72 103.258  10
   0  -9 -32 2974.13 103.746  12
   0  -9 -32 2744.77 101.838  13
   0   9  32 3111.51 99.9398   8
   0  -9 -33 1769.08 63.5435  10
   0  -9 -33 1646.57 74.6423  11
   0   9  33 1722.32 59.0438   8
   0  -9 -34 947.609 41.9106  10
   0  -9 -34 1008.46 55.5260  11
   0   9  34 1052.94 36.6639   8
   0  -9 -35 2140.12 75.3986  10
   0  -9 -35 1978.35 86.3554  11
   0  -9 -36 1615.81 60.2075  10
   0  -9 -36 1575.48 72.3057  11
   0  -9 -37 21.3559 18.7141  10
   0  -9 -37 34.7014 34.4243  11
   0  -9 -38 787.523 35.7006  10
   0  -9 -38 783.288 50.1804  11
   0  -9 -39 14.5428 17.7367   4
   0  -9 -39 34.2813 19.9751  10
   0  -9 -39 15.1042 35.3667  11
   0  -9 -40 203.626 21.2336   4
   0  -9 -40 204.259 22.7263  10
   0  -9 -40 179.786 38.9021  11
   0  -9 -41-0.39993 19.1728   4
   0  -9 -41 4.55289 21.1662  10
   0  -9 -41-43.2478 37.7180  11
   0  -9 -42-14.0385 19.6422   4
   0  -9 -42 0.93827 21.4707  10
   0  -9 -43 27.2103 20.1582   4
   0  -9 -43 48.4884 22.5734  10
   0  -9 -44 270.272 23.8762   4
   0  -9 -44 237.901 25.8605  10
   0  -9 -45 182.156 22.6788   4
   0  -9 -46 20.7271 21.0977   4
   0  -9 -47 54.0704 22.4611   4
   0  -9 -48 606.154 34.5099   4
   0  -9 -49 64.5788 23.9222   4
   0  -9 -50 17.3180 23.7608   4
   0  -9 -52 109.110 42.5969   2
   0  -9 -53 208.250 45.8888   2
   0  -9 -54 330.787 49.4080   2
   0  -9 -55 68.1259 44.3393   2
   0  -9 -56-68.9701 44.7997   2
   0  10 -58 43.4913 34.7521   4
   0  10 -57 47.0799 33.3259   4
   0  10 -56 56.0828 33.9274   4
   0  10 -55 11.1983 32.9064   4
   0  10 -54 174.039 33.9981   4
   0  10 -53 113.942 33.7840   4
   0  10 -52 90.5253 32.2631   4
   0  10 -51 41.3134 32.0018   4
   0  10 -50 629.809 41.8861   4
   0  10 -49 173.877 31.4456   4
   0  10 -48 10.3803 28.0871   4
   0  10 -47-24.8494 28.0764   4
   0  10 -46 354.893 32.1035   4
   0  10 -45 66.8304 27.3261   4
   0  10 -44 528.153 33.6413   4
   0  10 -44 426.351 42.9509  11
   0  10 -43 177.124 26.0579   4
   0  10 -43 110.104 34.9398  11
   0  10 -42 16.9110 32.6257  11
   0 -10  42 45.7513 21.6445  13
   0  10 -42 39.0575 24.2331   4
   0 -10  41 745.156 37.0860  13
   0  10 -41 729.745 37.9646   4
   0  10 -40 17.6220 22.4813   4
   0 -10  40 11.8912 20.9491  13
   0  10 -40 30.7163 15.4483  15
   0  10 -39 46.9360 21.7339   4
   0 -10  39 35.9492 20.9198  13
   0  10 -39 40.0633 14.7867  15
   0 -10  38 203.229 22.6714  13
   0  10 -38 189.217 17.0765  15
   0  10 -38 148.076 23.6835   4
   0 -10  37 165.074 21.8128  13
   0  10 -37 180.386 16.7138  15
   0  10 -37 163.364 23.2876   4
   0 -10  36 1340.13 51.2198  13
   0  10 -36 1245.82 46.6753  15
   0  10 -36 1201.80 50.8053   4
   0 -10  35-0.48979 20.0311  13
   0  10 -35 57.1019 14.7682  15
   0  10 -35 41.8941 20.3892   4
   0 -10  34 252.163 23.4579  13
   0  10 -34 277.112 18.4138  15
   0  10 -34 321.130 24.1915   4
   0 -10  33-18.5001 19.1336  13
   0  10 -33-2.45795 13.5682  15
   0  10 -33 19.7552 18.1663   4
   0 -10  32 200.043 21.0552  13
   0  10 -32 196.512 17.9659   1
   0  10 -32 176.240 16.2129  15
   0  10 -32 163.713 20.2226   4
   0 -10  31 1446.04 54.2716  13
   0  10 -31 1318.01 52.9658   4
   0  10 -31 1362.65 51.4070   1
   0  10 -31 1416.56 50.5023  15
   0 -10  30 5129.28 165.790  12
   0  10 -30 5172.74 165.942  10
   0  10 -30 4745.47 160.741   8
   0 -10  30 5304.83 167.225  13
   0  10 -30 5009.08 166.168   4
   0  10 -30 5109.06 165.038   1
   0  10 -30 5161.71 164.209  15
   0 -10  29 159.134 17.1632   3
   0 -10  29 166.556 19.9640  13
   0 -10  29 136.242 18.1758  12
   0  10 -29 139.619 19.2911  10
   0  10 -29 134.713 8.27842   8
   0  10 -29 102.611 17.0095   1
   0  10 -29 160.337 19.6846   4
   0  10 -29 148.133 15.4417  15
   0 -10  28 17.1016 17.5777  13
   0 -10  28 22.3849 16.0317  12
   0  10 -28 30.8394 16.4552   4
   0  10 -28 0.69574 15.9565  10
   0  10 -28 22.4617 6.97968   8
   0 -10  28 10.6993 15.1533   3
   0  10 -28 18.6761 13.1579  15
   0 -10  27 138.948 17.2450  12
   0  10 -27 152.149 17.7947   4
   0  10 -27 165.534 9.61061   8
   0  10 -27 143.716 18.6071  10
   0 -10  27 178.868 17.5369   3
   0  10 -27 141.669 15.3009  15
   0 -10  26 801.609 32.5704  12
   0  10 -26 768.160 28.0038   8
   0  10 -26 815.343 33.7518  10
   0 -10  26 781.445 32.8574   3
   0  10 -26 813.909 31.4504  15
   0 -10  25 1642.91 59.7167  12
   0  10 -25 1725.65 60.2724  10
   0  10 -25 1633.73 56.4061   8
   0 -10  25 1800.82 60.1911   3
   0  10 -25 1670.56 59.0236  15
   0 -10  24 575.046 25.7262  12
   0 -10  24 560.203 28.0978   9
   0  10 -24 625.036 26.6558  10
   0  10 -24 580.414 21.8514   8
   0 -10  24 548.737 26.5798   3
   0  10 -24 590.770 25.0514  15
   0 -10  23 184.409 15.4669  12
   0 -10  23 177.521 17.5501   9
   0  10 -23 190.460 15.8691  10
   0  10 -23 184.471 11.1770   8
   0 -10  23 179.433 17.1535   3
   0  10 -23 178.437 14.7847  15
   0 -10  22 3816.61 125.703  12
   0 -10  22 3791.06 127.252   9
   0  10 -22 3938.90 126.216  10
   0  10 -22 3609.94 123.789   8
   0 -10  22 3706.23 126.159   3
   0  10 -22 3814.48 125.604  15
   0 -10  21 66.4039 12.0311  12
   0  10 -21 73.7309 13.2046  10
   0 -10  21 68.4708 14.7032   9
   0  10 -21 56.9599 8.59565   8
   0  10 -21 49.8744 11.5748  15
   0 -10  21 60.4212 14.0553   3
   0  10 -20 478.328 21.2267   1
   0 -10  20 399.653 19.6788  12
   0  10 -20 419.649 20.5352  10
   0 -10  20 429.822 22.1453   9
   0 -10  20 444.607 21.9927   3
   0  10 -20 454.331 18.1951   8
   0  10 -20 433.613 20.3148  15
   0  10 -20 471.241 17.1884   5
   0  10 -19 13.6943 12.0249   1
   0  10 -19 6.35488 11.7181  10
   0 -10  19 11.4809 13.4042   9
   0  10 -19 25.2166 7.06446   5
   0  10 -19 16.8949 8.13833   8
   0  10 -19 20.0762 10.9853  15
   0 -10  19 3.71332 10.4967  12
   0  10 -18 4792.15 156.572   5
   0  10 -18 4810.70 157.149   8
   0 -10  18 4785.31 159.317   9
   0 -10  18 4627.59 157.683  12
   0  10 -18 4826.54 158.488   1
   0  10 -17 8722.35 285.633   5
   0 -10  17 8914.67 288.063   9
   0  10 -17 8556.08 286.061   8
   0 -10  17 8909.84 286.561  12
   0  10 -17 8733.55 287.274   1
   0  10 -16 4480.38 147.252   5
   0 -10  16 4381.52 149.445   9
   0  10 -16 4601.73 147.765   8
   0  10 -16 4457.98 148.540   4
   0  10 -16 4612.72 148.919   1
   0 -10  16 4321.72 147.846  12
   0  10 -15 253.210 12.0495   5
   0 -10  15 192.963 13.4506  10
   0 -10  15 178.246 16.1003   9
   0  10 -15 228.341 12.7361   8
   0  10 -15 248.935 14.9220   4
   0  10 -15 248.687 15.2126   1
   0 -10  15 205.437 12.5211  12
   0 -10  14 22.3084 8.50600  12
   0 -10  14 17.3822 9.41438  10
   0 -10  14 33.1168 12.7063   9
   0  10 -14 45.4718 11.1495   4
   0  10 -14 35.3375 9.60131   8
   0  10 -14 38.0200 8.57228   5
   0  10 -14 39.3007 12.0516   1
   0 -10  13 8301.11 267.325  10
   0  10 -13 8544.44 267.576   4
   0 -10  13 8357.52 266.865  12
   0  10 -13 7919.20 267.218   8
   0  10 -13 7932.24 266.807   5
   0  10 -13 7900.75 267.898   1
   0 -10  12 14554.3 468.233  10
   0  10 -12 14534.7 468.429   4
   0 -10  12 14377.7 467.768  12
   0  10 -12 14202.9 468.394   8
   0  10 -12 14097.4 467.989   5
   0  10 -12 14368.9 468.960   1
   0 -10  11 17282.6 555.122  10
   0  10 -11 17277.7 555.349   4
   0 -10  11 17225.2 554.691  12
   0  10 -11 16795.3 555.468   8
   0  10 -11 16720.1 555.077   5
   0  10 -11 16748.5 555.899   1
   0 -10  10 4078.73 134.125  10
   0  10 -10 4152.36 134.463   4
   0 -10  10 4004.83 133.631  12
   0  10 -10 4067.93 134.806   8
   0  10 -10 4051.34 134.364   5
   0  10 -10 4089.88 135.232   1
   0 -10   9 7661.77 247.223  10
   0  10  -9 7701.51 247.486   4
   0 -10   9 7660.65 246.802  12
   0  10  -9 7404.23 247.959   8
   0  10  -9 7343.48 247.586   5
   0  10  -9 7435.72 248.170   1
   0 -10   8 1810.37 61.1171  10
   0  10  -8 1845.47 61.5985   4
   0 -10   8 1819.03 60.6491  12
   0  10  -8 1841.89 62.5060   8
   0  10  -8 1830.82 62.6708   1
   0  10  -8 1805.19 61.9915   5
   0  10  -7 16095.9 517.813   4
   0  10  -7 15756.3 518.243   5
   0  10  -7 15829.1 518.610   8
   0 -10   7 16020.6 517.540  10
   0  10  -7 15581.9 518.606   1
   0  10  -6 5330.82 173.373   4
   0  10  -6 5205.66 174.068   5
   0  10  -6 5194.53 174.417   8
   0 -10   6 5358.72 173.053  10
   0  10  -6 5255.61 174.362   1
   0  10  -5 852.121 30.2149   4
   0  10  -5 878.901 31.5704   5
   0  10  -5 882.403 31.8379   8
   0 -10   5 837.130 29.5790  10
   0  10  -5 888.827 31.5968   1
   0  10  -4 1963.85 63.4209   4
   0  10  -4 1771.52 64.4223   5
   0  10  -4 1763.18 64.7756   8
   0 -10   4 2032.43 62.9738  10
   0  10  -4 1763.15 64.3721   1
   0  10  -3 365.449 14.5555   4
   0  10  -3 402.868 17.6764   8
   0  10  -3 405.839 16.7159   1
   0  10  -3 415.150 16.9982   5
   0 -10   3 337.127 13.7505  10
   0  10  -2 13044.3 411.911   2
   0  10  -2 12557.9 410.991   1
   0  10  -2 12264.1 411.166   5
   0  10  -2 12606.1 411.518   8
   0  10  -1 7406.94 242.261   2
   0  10  -1 7385.82 241.205   1
   0  10  -1 7304.10 241.545   5
   0  10  -1 7352.51 241.843   8
   0  10   0 3689.23 115.904   2
   0  10   0 3323.38 114.943   8
   0  10   0 3434.88 114.249   1
   0 -10   0 3487.66 114.576   1
   0  10   0 3379.43 114.754   5
   0 -10  -1 7264.64 234.453   4
   0 -10  -1 7270.69 236.655   5
   0  10   1 7234.48 237.202   2
   0  10   1 7033.33 236.529   8
   0 -10  -1 7264.70 235.966   1
   0  10   1 7080.38 235.726   1
   0  10   1 7081.72 236.292   5
   0  10   2 34432.6 1138.17   8
   0  10   2 35023.7 1137.31   1
   0 -10  -2 35599.4 1137.52   1
   0  10   2 35648.9 1138.92   2
   0 -10  -2 34929.7 1136.11   4
   0 -10  -2 35231.2 1138.24   5
   0  10   2 34016.1 1137.88   5
   0  10   3 6622.86 218.578   5
   0 -10  -3 6854.30 219.007   5
   0 -10  -3 6781.55 216.495   4
   0  10   3 6351.16 218.635  11
   0  10   3 6508.54 218.802   8
   0  10   3 6548.43 219.685   2
   0  10   3 6562.62 217.750   1
   0 -10  -3 6513.50 217.961   1
   0 -10  -3 6684.54 219.499   2
   0  10   4 36015.2 1183.85   5
   0 -10  -4 37428.9 1184.20   5
   0  10   4 35327.3 1184.06  11
   0  10   4 35963.8 1184.07   8
   0 -10  -4 36869.4 1183.22   1
   0  10   4 36668.8 1184.99   2
   0 -10  -4 36248.1 1184.73   2
   0  10   5 15802.7 524.041   5
   0 -10  -5 16846.7 524.462   5
   0  10   5 15269.3 524.422  11
   0  10   5 15927.7 524.202   8
   0 -10  -5 16263.6 523.289   1
   0 -10  -5 16171.0 525.152   2
   0 -10  -6 3311.24 106.715   5
   0  10   6 3149.58 106.076   5
   0  10   6 3022.67 106.193   8
   0 -10  -6 3286.84 107.755   2
   0  10   6 3138.75 106.985  11
   0  10   7 7716.00 253.354  11
   0  10   7 7458.10 252.322   8
   0 -10  -7 8010.28 252.747   5
   0  10   7 7455.26 252.198   5
   0 -10  -7 7900.06 253.982   2
   0  10   8 13306.8 444.938  11
   0 -10  -8 13867.6 444.220   5
   0  10   8 13457.2 443.903   8
   0 -10  -8 13627.8 445.409   2
   0  10   8 13610.7 443.804   5
   0  10   9 13860.6 462.098  11
   0 -10  -9 14434.5 461.230   5
   0  10   9 13960.7 460.885   8
   0  10   9 14183.3 459.300  15
   0 -10  -9 14231.2 462.659   2
   0  10   9 13866.4 460.760   5
   0  10  10 657.088 26.7558   6
   0  10  10 635.437 26.6212   8
   0  10  10 566.329 29.3275  11
   0 -10 -10 674.302 27.7346   5
   0  10  10 703.007 26.9413   5
   0  10  10 697.856 23.5294  15
   0 -10 -10 631.025 29.9154   2
   0 -10 -10 655.943 24.6634  12
   0 -10 -10 661.723 29.6397  11
   0 -10 -11 3068.18 102.369  12
   0 -10 -11 3229.16 105.944  11
   0  10  11 3046.66 103.564   6
   0 -10 -11 3174.62 104.030   5
   0  10  11 3054.32 101.230  15
   0 -10 -11 3168.02 106.322   2
   0  10  11 3001.08 103.317   8
   0  10  12 14367.7 471.919   6
   0 -10 -12 14966.6 472.268   5
   0  10  12 14559.5 469.825  15
   0  10  12 14268.2 471.697   8
   0 -10 -12 14283.8 473.990   2
   0 -10 -12 14744.7 473.945  11
   0 -10 -12 13947.1 470.962  12
   0  10  13 7510.01 247.058   6
   0 -10 -13 7637.79 247.378   5
   0  10  13 7514.87 244.650  15
   0  10  13 7366.90 246.733   8
   0 -10 -13 7672.40 249.617   2
   0 -10 -13 7336.12 246.113  12
   0 -10 -13 7769.77 249.648  11
   0  10  14 129.276 13.3441   6
   0 -10 -14 98.0729 14.7515   5
   0  10  14 141.126 6.74040  15
   0  10  14 159.055 12.7102   8
   0 -10 -14 102.624 19.2273   2
   0 -10 -14 128.606 11.2578  12
   0 -10 -14 102.694 18.2678  11
   0 -10 -15 2739.94 90.5743   5
   0  10  15 2735.10 89.5036   8
   0 -10 -15 2602.78 93.2834  11
   0 -10 -15 2593.98 89.1514  12
   0  10  15 2599.82 89.9053   6
   0  10  16 1680.51 59.4604   8
   0 -10 -16 1682.21 63.8000  14
   0 -10 -16 1854.28 64.6790  11
   0 -10 -16 1724.01 59.3141  12
   0  10  16 1731.96 60.0887   6
   0 -10 -17 939.809 34.5990  10
   0 -10 -17 1032.49 41.3677  14
   0  10  17 1045.83 35.7272   8
   0 -10 -17 880.261 35.2379  12
   0 -10 -17 968.277 41.4172  11
   0  10  17 999.354 36.4831   6
   0 -10 -18 3226.77 108.064  10
   0 -10 -18 3084.73 112.358  14
   0  10  18 3464.97 108.629   8
   0  10  18 3221.61 105.948   7
   0  10  18 3261.51 109.085   6
   0 -10 -18 3224.47 108.617  12
   0 -10 -18 3202.63 113.406  11
   0 -10 -19 555.355 29.8276  14
   0  10  19 581.162 23.1046   8
   0 -10 -19 566.829 31.3225  11
   0 -10 -19 533.195 23.3550  12
   0 -10 -19 530.034 22.4246  10
   0  10  19 565.656 24.3620   6
   0  10  20 1436.97 47.5568   8
   0 -10 -20 1300.92 47.1749  10
   0 -10 -20 1356.70 54.3058  11
   0 -10 -20 1313.23 47.9314  12
   0 -10 -20 1271.36 52.4526  14
   0  10  21 2826.21 92.8899   8
   0 -10 -21 2717.62 92.8390  10
   0 -10 -21 2651.01 97.2364  14
   0 -10 -21 2732.81 93.5053  12
   0 -10 -21 2869.73 99.4708  11
   0 -10 -22 790.360 40.1736  11
   0 -10 -22 727.217 31.2013  12
   0  10  22 825.417 30.1036   8
   0 -10 -22 734.072 30.3101  10
   0 -10 -22 816.528 37.1115  14
   0 -10 -23 6883.49 231.639  11
   0 -10 -23 6570.73 226.007  12
   0  10  23 7195.50 225.248   8
   0 -10 -23 6693.62 225.566  10
   0 -10 -23 6788.38 229.412  14
   0 -10 -24 2479.73 88.9765  11
   0 -10 -24 2350.12 81.2585  12
   0  10  24 2368.18 79.7373   8
   0 -10 -24 2267.98 80.4225  10
   0 -10 -24 2353.04 85.3608  14
   0 -10 -25 3938.33 138.091  11
   0 -10 -25 3855.20 131.123  12
   0  10  25 3861.86 129.446   8
   0 -10 -25 3901.00 130.383  10
   0 -10 -25 3941.85 134.644  14
   0 -10 -26 4504.19 161.250  11
   0 -10 -26 4450.49 154.426  12
   0  10  26 4872.26 152.869   8
   0 -10 -26 4501.26 153.845  10
   0 -10 -26 4465.33 157.624  14
   0 -10 -27 5386.66 185.515  11
   0 -10 -27 5190.19 178.368  12
   0  10  27 5445.57 176.563   8
   0 -10 -27 5247.25 177.864  10
   0 -10 -27 5459.97 181.609  14
   0 -10 -28 566.595 40.4858  11
   0 -10 -28 583.002 28.1554  12
   0  10  28 568.122 24.0917   8
   0 -10 -28 574.536 26.6664  10
   0 -10 -28 528.349 32.6870  14
   0 -10 -29-19.1209 31.1189  11
   0 -10 -29 14.2453 17.8226  12
   0  10  29 14.0710 12.2339   8
   0 -10 -29 5.17112 16.6698  10
   0 -10 -29 24.8058 22.0939  14
   0 -10 -29 13.2532 15.5634  13
   0 -10 -30 1785.25 74.1138  11
   0 -10 -30 1704.23 63.9055  12
   0  10  30 1795.57 60.6568   8
   0 -10 -30 1760.78 63.3864  10
   0 -10 -30 1672.62 62.8044  13
   0 -10 -30 1794.18 67.3519  14
   0 -10 -31 2275.20 90.6812  11
   0 -10 -31 2281.23 80.9387  12
   0  10  31 2314.98 77.3913   8
   0 -10 -31 2242.65 80.1837  10
   0 -10 -31 2320.19 83.6322  14
   0 -10 -31 2223.87 79.6224  13
   0 -10 -32 2400.19 92.2738  11
   0 -10 -32 2157.52 81.4598  12
   0 -10 -32 2139.92 79.9390  13
   0 -10 -32 2287.03 83.9859  14
   0  10  32 2456.54 77.9074   8
   0 -10 -32 2254.18 80.8569  10
   0  10  33 505.554 21.8350   8
   0 -10 -33 483.745 26.6752  10
   0 -10 -33 560.194 42.4047  11
   0 -10 -34 732.310 34.6841  10
   0  10  34 820.733 30.0889   8
   0 -10 -34 763.939 48.9446  11
   0 -10 -35 1306.44 49.8801  10
   0 -10 -35 1243.94 62.5443  11
   0 -10 -36 695.416 32.6566  10
   0 -10 -36 724.316 47.9586  11
   0 -10 -37 44.9986 18.2503  10
   0 -10 -37 56.5368 35.6163  11
   0 -10 -38 204.104 21.5983  10
   0 -10 -38 282.592 39.0607  11
   0 -10 -39-15.2341 19.2432  10
   0 -10 -39 13.0447 36.0926  11
   0 -10 -39-1.08606 17.5675   4
   0 -10 -40 862.796 38.8169  10
   0 -10 -40 765.441 53.8407  11
   0 -10 -40 896.887 37.8154   4
   0 -10 -41 104.712 22.0729  10
   0 -10 -41 144.007 40.1653  11
   0 -10 -41 128.798 20.4431   4
   0 -10 -42 34.8925 19.3486   4
   0 -10 -42 43.5111 21.2207  10
   0 -10 -43 236.668 22.3496   4
   0 -10 -43 216.940 24.4731  10
   0 -10 -44-10.5843 19.7837   4
   0 -10 -44-21.7776 22.0976  10
   0 -10 -45 125.123 21.9495   4
   0 -10 -46 133.371 22.6836   4
   0 -10 -47-11.0756 22.3769   4
   0 -10 -49 1.27887 39.7517   2
   0 -10 -50-19.5516 39.6320   2
   0 -10 -51-18.5822 42.3145   2
   0 -10 -52-2.69741 43.0607   2
   0 -10 -53 179.493 44.6271   2
   0 -10 -54 451.638 51.3017   2
   0 -10 -55-15.4864 44.5595   2
   0 -10 -56 28.4874 43.9689   2
   0  11 -58 94.6321 34.9425   4
   0  11 -57-26.6950 34.1887   4
   0  11 -56 35.3709 34.1701   4
   0  11 -55 74.3718 33.6329   4
   0  11 -54 312.366 37.2398   4
   0  11 -53 224.422 35.4452   4
   0  11 -52 45.8129 32.2635   4
   0  11 -51 15.7012 32.1222   4
   0  11 -50 1695.28 71.2901   4
   0  11 -49 10.7353 30.1151   4
   0  11 -48 493.613 37.2234   4
   0  11 -47 6.15492 27.6604   4
   0  11 -46 83.5215 28.1168   4
   0  11 -45 95.1669 27.9875   4
   0  11 -44 1718.35 66.9297   4
   0  11 -44 1518.56 74.3434  11
   0  11 -43 15.2959 24.5974   4
   0 -11  43 70.5467 23.1423  13
   0  11 -43 87.1105 34.7494  11
   0 -11  42-1.64754 22.0966  13
   0  11 -42-2.95851 24.3523   4
   0 -11  41-8.76029 21.9584  13
   0  11 -41 4.60644 23.4088   4
   0 -11  40 778.408 38.8747  13
   0  11 -40 809.465 39.2813   4
   0  11 -39 17.8843 22.2039   4
   0 -11  39 32.2132 21.4459  13
   0  11 -39 6.03826 15.1418  15
   0  11 -38 121.542 22.5336   4
   0 -11  38 130.286 22.0408  13
   0  11 -38 100.736 16.3954  15
   0  11 -37 261.121 23.8853   4
   0 -11  37 208.904 23.7074  13
   0  11 -37 223.332 18.3477  15
   0 -11  36 114.757 21.8284  13
   0  11 -36 87.3267 15.6642  15
   0  11 -35 2152.43 78.9978   4
   0 -11  35 2230.28 79.7403  13
   0  11 -35 2135.28 75.5565  15
   0  11 -34 1881.67 69.9759   4
   0 -11  34 1870.01 70.4723  13
   0  11 -34 1888.92 66.7021  15
   0  11 -33-4.48088 19.4867   4
   0 -11  33 8.91316 19.7643  13
   0  11 -33-2.02109 14.9430  15
   0  11 -32 639.066 31.5705   4
   0  11 -32 596.150 27.0395  15
   0 -11  32 580.585 31.6216  13
   0  11 -31 4272.97 133.582   1
   0 -11  31 3978.82 135.654  13
   0  11 -31 4247.17 135.207   4
   0  11 -31 4277.97 132.748  15
   0 -11  30 42.5671 20.4379  13
   0 -11  30 0.72703 18.1267  12
   0  11 -30-16.0524 19.8671   4
   0  11 -30-1.32022 16.5999   1
   0  11 -30 20.5718 7.37592   8
   0  11 -30-12.0260 15.4657  15
   0 -11  30 37.7369 16.8915   3
   0 -11  29 1650.70 60.0766  12
   0  11 -29 1714.73 61.5169   4
   0  11 -29 1653.96 60.0107   1
   0  11 -29 1586.75 55.5176   8
   0  11 -29 1722.30 59.1416  15
   0 -11  29 1779.86 60.3622   3
   0 -11  28 452.426 24.7647  12
   0  11 -28 496.700 26.3838   4
   0  11 -28 504.408 25.0766   1
   0  11 -28 490.164 18.8070   8
   0  11 -28 475.277 23.4387  15
   0 -11  28 441.628 24.7823   3
   0 -11  27 521.486 25.7573  12
   0  11 -27 510.640 26.6208   4
   0  11 -27 495.930 25.3111   1
   0  11 -27 523.402 19.9346   8
   0  11 -27 525.440 24.3783  15
   0 -11  27 435.364 25.5499   3
   0 -11  26 1423.95 52.7505  12
   0  11 -26 1416.72 53.0836   1
   0  11 -26 1486.49 53.8868   4
   0  11 -26 1459.89 49.4228   8
   0  11 -26 1418.44 52.2630  15
   0 -11  26 1459.88 53.5846   3
   0 -11  25 1388.33 51.8785   3
   0 -11  25 1392.95 52.8892   9
   0  11 -25 1453.08 52.2229   4
   0  11 -25 1384.83 47.9059   8
   0  11 -25 1402.65 50.6289  15
   0 -11  25 1385.44 51.0279  12
   0 -11  24 356.311 21.5935   3
   0 -11  24 387.436 22.6442   9
   0  11 -24 331.153 20.7016   4
   0  11 -24 331.422 15.3767   8
   0  11 -24 324.117 18.8704  15
   0 -11  24 328.083 19.4820  12
   0 -11  23 852.445 34.4871   3
   0 -11  23 851.844 34.9426   9
   0  11 -23 844.342 33.8719   4
   0  11 -23 815.551 30.1829   8
   0  11 -23 843.414 32.8027  15
   0 -11  23 814.409 32.7349  12
   0 -11  22 30.3664 15.5326   3
   0 -11  22 57.5228 15.4510   9
   0  11 -22 25.0612 9.25813   8
   0 -11  22 38.1154 12.2811  12
   0  11 -22 34.1034 12.5953  15
   0 -11  21 431.354 22.7549   9
   0 -11  21 399.057 22.4465   3
   0  11 -21 426.787 18.2147   8
   0 -11  21 446.471 20.3726  12
   0  11 -21 461.202 20.7432  15
   0  11 -20 1086.18 36.8791   5
   0  11 -20 1025.16 37.6128   8
   0 -11  20 1115.00 41.3463   9
   0 -11  20 1044.91 38.5982  12
   0  11 -20 1065.49 39.4278  15
   0  11 -19 14.1541 7.60537   5
   0  11 -19 37.0212 9.26637   8
   0 -11  19 14.1160 13.4808   9
   0 -11  19 29.2744 10.2371  12
   0  11 -19 18.8928 11.0397  15
   0 -11  18 259.912 17.6372   9
   0  11 -18 247.486 13.5286   8
   0 -11  18 286.075 14.3427  12
   0  11 -18 244.970 12.5190   5
   0  11 -17 150.092 10.2882   5
   0 -11  17 131.562 15.1812   9
   0  11 -17 156.682 11.1123   8
   0  11 -17 141.316 13.4640   4
   0 -11  17 162.980 11.7706  12
   0  11 -17 134.397 13.9817   1
   0  11 -16 4419.70 146.485   5
   0 -11  16 4481.21 148.842   9
   0  11 -16 4457.73 147.024   8
   0  11 -16 4467.31 147.652   4
   0  11 -16 4485.46 148.104   1
   0 -11  16 4408.44 146.911  12
   0  11 -15 523.355 20.4378   5
   0 -11  15 511.911 21.5344  10
   0 -11  15 520.986 24.1034   9
   0  11 -15 491.282 21.1435   8
   0  11 -15 541.092 22.4125   4
   0 -11  15 516.510 20.6495  12
   0  11 -15 509.609 23.3276   1
   0  11 -14 154.543 10.7378   5
   0 -11  14 120.382 11.4150  10
   0 -11  14 130.608 14.9395   9
   0  11 -14 133.912 11.5670   8
   0 -11  14 140.000 10.2566  12
   0  11 -14 150.508 12.4550   4
   0  11 -14 173.965 13.1061   1
   0 -11  13 4502.01 150.427  10
   0  11 -13 4699.99 150.753   4
   0 -11  13 4534.42 149.906  12
   0  11 -13 4506.47 150.699   8
   0  11 -13 4555.96 150.235   5
   0  11 -13 4545.76 151.404   1
   0 -11  12 13796.3 448.517  10
   0  11 -12 13733.5 448.758   4
   0 -11  12 13670.5 448.018  12
   0  11 -12 13821.7 448.965   8
   0  11 -12 13684.2 448.488   5
   0  11 -12 13800.0 449.483   1
   0 -11  11 4867.34 159.557  10
   0  11 -11 4833.20 159.804   4
   0 -11  11 4892.71 159.040  12
   0  11 -11 4792.25 160.253   8
   0  11 -11 4795.23 159.788   5
   0  11 -11 4858.93 160.717   1
   0 -11  10 682.216 25.6848  10
   0  11 -10 701.746 26.2972   4
   0 -11  10 685.246 24.8076  12
   0  11 -10 671.444 27.1136   8
   0  11 -10 696.590 26.4027   5
   0  11 -10 711.940 27.8361   1
   0 -11   9 1327.58 46.0275  10
   0  11  -9 1323.52 46.6056   4
   0 -11   9 1327.20 45.4006  12
   0  11  -9 1372.29 47.6232   8
   0  11  -9 1367.96 47.0563   5
   0  11  -9 1412.41 47.9089   1
   0 -11   8 5691.18 182.616  10
   0  11  -8 5555.75 182.941   4
   0 -11   8 5670.50 182.191  12
   0  11  -8 5451.10 183.844   8
   0  11  -8 5396.32 183.865   1
   0  11  -8 5461.16 183.437   5
   0  11  -7 4631.60 154.448   4
   0  11  -7 4631.55 155.160   5
   0  11  -7 4751.67 155.663   8
   0 -11   7 4718.52 154.084  10
   0  11  -7 4775.28 155.586   1
   0  11  -6 80.2788 9.63154   4
   0  11  -6 76.8624 11.7528   5
   0  11  -6 84.6330 12.3110   8
   0 -11   6 68.9425 7.52501  10
   0  11  -6 73.4680 12.1552   1
   0  11  -5 24.0482 8.65956   4
   0  11  -5 10.9627 10.8453   5
   0  11  -5 10.5924 11.6238   8
   0 -11   5 12.3052 6.45893  10
   0  11  -5 17.4014 10.8498   1
   0  11  -4 4623.89 151.161   4
   0  11  -4 4617.88 152.782   8
   0  11  -4 4478.51 152.289   5
   0 -11   4 4633.64 150.743  10
   0  11  -4 4631.15 152.337   1
   0  11  -3 128.565 12.8501   8
   0  11  -3 130.861 12.1359   1
   0  11  -3 121.183 12.2984   5
   0 -11   3 142.986 7.68740  10
   0  11  -2 2678.16 89.4949   2
   0  11  -2 2637.20 88.3366   1
   0  11  -2 2614.23 88.6592   5
   0  11  -2 2611.50 89.0429   8
   0  11  -1 253.413 17.3965   2
   0  11  -1 272.876 14.4695   1
   0  11  -1 257.307 15.4101   5
   0  11  -1 263.667 15.4855   8
   0  11   0 6412.93 214.373   2
   0  11   0 6475.36 213.772   8
   0  11   0 6602.25 212.974   1
   0  11   0 6405.49 213.411   5
   0 -11  -1 560.899 19.3373   4
   0  11   1 551.864 25.6330   2
   0  11   1 529.900 23.4045   8
   0  11   1 516.383 23.4423   5
   0  11   1 571.854 22.0589   1
   0 -11  -2 962.928 31.6422   4
   0  11   2 951.748 35.1684  11
   0  11   2 927.755 35.4924   8
   0  11   2 928.445 34.9966   5
   0  11   2 916.557 33.8798   1
   0  11   2 895.193 36.9767   2
   0 -11  -3 15991.3 524.002   4
   0 -11  -3 16400.7 526.545   5
   0  11   3 16653.3 526.400  11
   0  11   3 15918.2 526.428   8
   0  11   3 16642.8 527.441   2
   0  11   3 16104.3 525.403   1
   0  11   3 15784.7 526.154   5
   0  11   4 33.4842 12.7474   5
   0 -11  -4 60.6301 5.17228   4
   0 -11  -4 48.4522 13.5535   5
   0  11   4 60.9434 13.3246  11
   0  11   4 43.5235 13.1161   8
   0  11   4 55.0430 16.2577   2
   0 -11  -4 38.9999 15.4550   2
   0 -11  -5 22.4522 14.2372   5
   0  11   5 24.1643 14.1216  11
   0  11   5 36.9636 12.6170   8
   0 -11  -5 21.2060 15.6408   2
   0  11   5 14.3810 12.3229   5
   0 -11  -6 5357.65 174.897   5
   0  11   6 5285.10 175.234  11
   0  11   6 5129.89 174.550   8
   0  11   6 5194.38 174.375   5
   0 -11  -6 5478.11 176.115   2
   0 -11  -7 467.201 23.1963   5
   0  11   7 450.371 23.2376  11
   0  11   7 484.612 21.9557   8
   0  11   7 490.613 21.8835   5
   0 -11  -7 449.419 25.2398   2
   0 -11  -8 6729.98 216.013   5
   0  11   8 6260.81 216.558  11
   0  11   8 6526.69 215.580   8
   0 -11  -8 6606.40 217.239   2
   0  11   8 6540.50 215.455   5
   0  11   9 216.860 15.1332   5
   0  11   9 232.978 18.4852  11
   0 -11  -9 187.101 16.8403   5
   0  11   9 237.854 15.6770   8
   0  11   9 206.999 10.9408  15
   0 -11  -9 223.412 20.3753   2
   0  11  10 7686.96 254.002   8
   0  11  10 7168.79 255.199  11
   0 -11 -10 8155.41 254.571   5
   0  11  10 7705.04 253.935   5
   0  11  10 7905.54 252.182  15
   0 -11 -10 7501.63 255.825   2
   0 -11 -10 7599.77 252.729  12
   0  11  11 139.458 14.0297   6
   0  11  11 128.006 13.6713   8
   0 -11 -11 116.869 15.2392   5
   0  11  11 139.210 8.41240  15
   0 -11 -11 154.772 19.1665   2
   0 -11 -11 159.366 10.4247  12
   0  11  12 894.374 34.1381   6
   0 -11 -12 855.846 34.7959   5
   0  11  12 909.231 30.6437  15
   0  11  12 860.678 33.7576   8
   0 -11 -12 907.037 37.4754   2
   0 -11 -12 886.818 32.1622  12
   0 -11 -12 933.300 37.4656  11
   0  11  13 5459.33 178.690   6
   0 -11 -13 5496.20 179.101   5
   0  11  13 5353.23 178.376   8
   0 -11 -13 5431.30 181.265   2
   0 -11 -13 5572.25 181.102  11
   0 -11 -13 5228.99 177.460  12
   0  11  13 5385.93 176.140  15
   0  11  14 8.30649 11.2771   8
   0  11  14 29.9332 5.17317  15
   0 -11 -14 22.3080 16.3414  11
   0 -11 -14 16.0835 9.18567  12
   0  11  14 34.0652 11.9054   6
   0  11  15 259.328 16.0775   8
   0  11  15 297.160 11.2232  15
   0  11  15 288.657 17.0883   6
   0 -11 -15 283.948 14.8548  12
   0  11  16 4899.12 155.672   8
   0 -11 -16 4557.08 159.087  11
   0 -11 -16 4522.50 155.050  12
   0  11  16 4749.14 156.108   6
   0 -11 -17 714.382 27.7402  10
   0 -11 -17 780.427 35.7539  14
   0 -11 -17 738.902 35.2566  11
   0 -11 -17 699.230 28.5175  12
   0  11  17 728.327 30.0368   6
   0 -11 -18 838.810 31.8522  10
   0 -11 -18 879.330 39.1028  14
   0  11  18 957.291 33.2536   8
   0  11  18 910.632 34.1000   6
   0 -11 -18 888.775 39.6595  11
   0 -11 -18 793.561 32.7085  12
   0 -11 -19 1013.73 44.5650  11
   0 -11 -19 982.569 37.5186  12
   0 -11 -19 992.705 36.5365  10
   0 -11 -19 933.980 43.2742  14
   0  11  19 1003.44 37.6545   8
   0 -11 -19 1000.88 43.9051   2
   0  11  19 1030.44 33.7911   7
   0  11  19 1025.55 38.5232   6
   0 -11 -20 1108.20 40.5135  10
   0 -11 -20 1143.65 47.4880  14
   0 -11 -20 1186.90 47.9444   2
   0 -11 -20 1211.46 49.0298  11
   0 -11 -20 1058.40 41.3823  12
   0  11  20 1196.20 41.2957   8
   0  11  20 1120.82 42.3989   6
   0  11  21 55.7384 12.2028   8
   0 -11 -21 49.8564 10.9106  10
   0 -11 -21 43.5722 20.3087  14
   0 -11 -21 66.7590 12.6757  12
   0 -11 -21 64.4818 23.1276  11
   0 -11 -22 424.786 21.3879  12
   0  11  22 447.870 20.5456   8
   0 -11 -22 428.213 20.2599  10
   0 -11 -22 469.135 30.6931  11
   0 -11 -22 428.194 28.9328  14
   0 -11 -23 947.922 35.6131  10
   0 -11 -23 974.503 36.8829  12
   0  11  23 956.309 35.6959   8
   0 -11 -23 901.013 45.1446  11
   0 -11 -23 885.207 42.0083  14
   0 -11 -24-3.40078 13.1536  10
   0 -11 -24 0.56968 14.9719  12
   0  11  24-5.97972 12.7453   8
   0 -11 -24-20.0073 25.8615  11
   0 -11 -24-14.8280 22.4144  14
   0 -11 -25 1318.87 47.4334  10
   0 -11 -25 1294.05 48.4340  12
   0  11  25 1350.30 46.7948   8
   0 -11 -25 1178.87 57.2463  11
   0 -11 -25 1181.51 53.1624  14
   0 -11 -26 60.2579 16.1552  10
   0 -11 -26 81.4978 18.0870  12
   0  11  26 93.7277 14.9681   8
   0 -11 -26 64.2654 30.5830  11
   0 -11 -26 75.1865 25.4720  14
   0 -11 -27 5994.05 201.586  10
   0 -11 -27 5786.19 202.036  12
   0  11  27 6382.04 200.764   8
   0 -11 -27 6084.98 209.199  11
   0 -11 -27 5999.35 205.825  14
   0 -11 -28 27.6627 16.1389  10
   0 -11 -28 33.2177 17.7591  12
   0  11  28 76.8278 13.6656   8
   0 -11 -28 36.5511 30.3463  11
   0 -11 -28 63.5297 24.1436  14
   0 -11 -29 45.9421 15.9724  10
   0 -11 -29 27.6231 17.7392  12
   0  11  29 62.4119 13.4881   8
   0 -11 -29-8.86218 32.2894  11
   0 -11 -29 15.7424 23.5895  14
   0 -11 -30 3920.91 132.793  10
   0 -11 -30 3957.57 133.493  12
   0  11  30 4096.03 131.132   8
   0 -11 -30 3842.17 141.653  11
   0 -11 -30 3697.24 132.919  13
   0 -11 -30 3926.63 136.623  14
   0 -11 -31 802.016 35.8151  10
   0 -11 -31 837.774 37.1153  12
   0 -11 -31 851.879 41.0713  14
   0 -11 -31 831.459 35.6060  13
   0 -11 -31 865.620 49.1844  11
   0  11  31 902.578 33.0992   8
   0 -11 -32-21.3722 32.7659  11
   0 -11 -32-8.08947 23.0511  14
   0 -11 -32 7.38145 17.1612  10
   0  11  32 14.7780 12.4129   8
   0 -11 -33 526.756 42.0797  11
   0 -11 -33 563.571 32.9053  14
   0  11  33 525.870 22.9089   8
   0 -11 -33 475.169 26.8097  10
   0  11  34 1807.62 61.4685   8
   0 -11 -34 1755.48 64.7711  10
   0 -11 -34 1684.96 76.2378  11
   0 -11 -35 65.4446 17.6981  10
   0 -11 -35 31.2202 34.3540  11
   0 -11 -36 508.011 27.1185  10
   0 -11 -36 502.133 42.6401  11
   0 -11 -37 27.0529 17.7642  10
   0 -11 -37 19.7809 34.7653  11
   0 -11 -38-9.15519 17.0836   4
   0 -11 -38 9.73908 18.4812  10
   0 -11 -38 14.9762 36.8423  11
   0 -11 -39 15.8882 18.0944   4
   0 -11 -39 35.2072 20.0534  10
   0 -11 -39 6.59062 37.0329  11
   0 -11 -40 506.718 27.5501   4
   0 -11 -40 503.199 29.2681  10
   0 -11 -40 486.585 46.4432  11
   0 -11 -41-19.5978 19.3482   4
   0 -11 -41 4.45202 20.5478  10
   0 -11 -42 141.240 20.5830   4
   0 -11 -42 179.619 23.2408  10
   0 -11 -43 0.39862 19.4232   4
   0 -11 -43 13.5161 21.2892  10
   0 -11 -44 90.4369 20.5518   4
   0 -11 -44 92.2692 22.8854  10
   0 -11 -45 95.6305 38.7400   2
   0 -11 -46 470.489 45.8389   2
   0 -11 -47 67.4254 39.4823   2
   0 -11 -48 147.729 41.5132   2
   0 -11 -49 328.484 45.4962   2
   0 -11 -50-1.32252 41.1597   2
   0 -11 -51 111.734 43.4707   2
   0 -11 -52 169.645 45.5417   2
   0 -11 -53 188.911 47.5499   2
   0 -11 -54-5.62821 44.4240   2
   0 -11 -55 74.0538 43.8123   2
   0  12 -57 15.9676 34.9924   4
   0  12 -56 66.4056 33.7240   4
   0  12 -55 134.111 35.4657   4
   0  12 -54 199.953 35.2272   4
   0  12 -53-0.78898 33.0230   4
   0  12 -52 337.266 36.5755   4
   0  12 -51 422.887 38.4817   4
   0  12 -50 37.0002 30.8035   4
   0  12 -49 129.824 31.3588   4
   0  12 -48-7.07529 29.5532   4
   0  12 -47 144.382 29.5342   4
   0  12 -46 87.7366 28.1445   4
   0  12 -45 110.105 27.9142   4
   0  12 -44 364.786 41.2270  11
   0  12 -44 365.335 32.3663   4
   0  12 -43 181.801 27.3578   4
   0 -12  43 180.969 25.7000  13
   0  12 -42 7.23469 24.5278   4
   0 -12  42-2.30291 22.8922  13
   0  12 -41 9.38978 24.2905   4
   0 -12  41-7.46448 22.8600  13
   0  12 -40 312.851 28.2718   4
   0 -12  40 330.882 27.5865  13
   0  12 -39 276.550 27.2083   4
   0 -12  39 325.328 27.5010  13
   0  12 -38 159.522 23.9819   4
   0 -12  38 223.820 24.6799  13
   0  12 -37 41.4220 21.9069   4
   0 -12  37 59.3828 21.5945  13
   0  12 -36 141.457 23.3363   4
   0  12 -36 114.265 17.3620  15
   0 -12  36 104.348 22.1526  13
   0  12 -35 715.572 36.1859   4
   0  12 -35 699.595 31.7968  15
   0 -12  35 797.193 37.3583  13
   0  12 -34 519.142 30.7569   4
   0  12 -34 539.565 26.6773  15
   0 -12  34 612.269 32.4359  13
   0  12 -33 2623.03 96.9608   4
   0 -12  33 2774.51 98.3476  13
   0  12 -33 2818.29 94.6377  15
   0  12 -32 65.8759 20.6445   4
   0  12 -32 82.8961 8.17076   8
   0 -12  32 96.8319 21.2230  13
   0  12 -32 94.6797 16.6074  15
   0  12 -31 341.907 20.9589  15
   0  12 -31 311.718 24.5098   4
   0  12 -31 315.201 14.2277   8
   0 -12  31 384.855 26.1647  13
   0  12 -31 327.109 22.8375   1
   0  12 -30 361.997 24.7198   4
   0  12 -30 337.169 21.0831  15
   0  12 -30 332.209 15.2161   8
   0 -12  30 366.228 23.1855  12
   0  12 -30 350.912 23.2053   1
   0  12 -29 323.801 24.0621   4
   0  12 -29 286.693 20.0236  15
   0  12 -29 282.060 14.1584   8
   0 -12  29 308.368 21.5288  12
   0  12 -29 274.402 21.3654   1
   0  12 -28 4668.08 156.082   4
   0  12 -28 4616.76 154.454  15
   0  12 -28 4570.58 151.975   8
   0  12 -28 4765.76 155.370   1
   0 -12  28 4549.36 155.038  12
   0 -12  27 1302.43 47.8318  12
   0  12 -27 1327.45 47.2977  15
   0  12 -27 1205.45 43.7221   8
   0  12 -27 1340.10 49.3331   4
   0 -12  27 1229.82 48.4267   3
   0  12 -27 1225.89 47.8878   1
   0 -12  26 1226.06 47.0484  12
   0  12 -26 1236.01 46.8036  15
   0  12 -26 1241.85 43.9066   8
   0  12 -26 1373.75 49.0223   4
   0 -12  26 1309.33 49.9473   9
   0 -12  26 1167.84 48.3621   3
   0  12 -26 1295.60 48.1202   1
   0 -12  25 8159.25 268.307  12
   0  12 -25 8294.86 268.296  15
   0  12 -25 7926.21 266.377   8
   0  12 -25 8219.50 269.197   4
   0 -12  25 8378.41 269.954   9
   0 -12  25 8199.09 269.048   3
   0  12 -25 8025.44 268.862   1
   0 -12  24 2068.99 72.7288  12
   0  12 -24 2113.92 72.9628  15
   0  12 -24 2093.48 70.8185   8
   0  12 -24 2128.82 73.8369   4
   0 -12  24 2091.50 74.8273   9
   0 -12  24 2071.01 74.0980   3
   0  12 -24 2087.81 73.6352   1
   0 -12  23 572.076 28.6481   9
   0  12 -23 628.438 27.5900   4
   0 -12  23 547.069 28.2030   3
   0  12 -23 629.164 23.6771   8
   0 -12  23 554.019 25.8338  12
   0  12 -23 618.750 26.3590  15
   0 -12  22 1960.44 69.7408   9
   0  12 -22 1973.74 68.6800   4
   0 -12  22 1911.08 69.1414   3
   0  12 -22 1916.99 66.1528   8
   0 -12  22 1954.34 67.5190  12
   0  12 -22 1982.52 68.0232  15
   0  12 -21 4755.49 160.831   8
   0 -12  21 5015.13 163.622   9
   0 -12  21 4874.05 161.704  12
   0  12 -21 4952.23 162.286  15
   0  12 -20 202.855 11.5608   5
   0  12 -20 210.509 12.9854   8
   0 -12  20 219.921 18.0014   9
   0 -12  20 186.582 13.8510  12
   0  12 -19 4044.56 136.623   5
   0  12 -19 4071.24 137.244   8
   0 -12  19 4295.66 139.678   9
   0 -12  19 4191.68 137.593  12
   0  12 -19 4254.03 138.538  15
   0 -12  18 413.086 22.1071   9
   0  12 -18 422.240 18.3997   8
   0  12 -18 404.919 17.4758   5
   0 -12  18 422.886 18.4568  12
   0 -12  17 451.679 23.3444   9
   0  12 -17 432.363 19.8469   8
   0  12 -17 497.548 21.3681   4
   0  12 -17 463.898 19.2213   5
   0 -12  17 497.695 19.8957  12
   0 -12  16 7394.19 242.915   9
   0  12 -16 7345.50 241.275   8
   0  12 -16 7382.67 241.669   4
   0  12 -16 7309.39 240.711   5
   0 -12  16 7318.66 240.871  12
   0 -12  15 11216.2 370.208  10
   0 -12  15 11274.2 371.603   9
   0  12 -15 11265.6 370.245   8
   0 -12  15 11234.8 369.667  12
   0  12 -15 11347.3 369.741   5
   0  12 -15 11575.4 370.492   4
   0 -12  14 3701.08 120.855  10
   0  12 -14 3725.89 121.166   4
   0 -12  14 3692.43 120.205  12
   0  12 -14 3577.91 121.024   8
   0  12 -14 3575.36 120.458   5
   0  12 -14 3479.43 121.747   1
   0 -12  13 1078.97 38.5534  10
   0  12 -13 1122.30 39.2440   4
   0 -12  13 1080.77 37.8379  12
   0  12 -13 1070.77 39.2904   8
   0  12 -13 1067.87 38.6286   5
   0  12 -13 1107.22 40.2119   1
   0 -12  12 248.520 13.1879  10
   0  12 -12 244.871 14.5523   4
   0 -12  12 262.004 12.0591  12
   0  12 -12 199.507 14.4139   8
   0  12 -12 209.726 13.7573   5
   0  12 -12 203.143 15.5607   1
   0 -12  11 14914.2 482.712  10
   0  12 -11 15090.0 483.025   4
   0 -12  11 15156.6 482.208  12
   0  12 -11 14335.4 483.450   8
   0  12 -11 14450.3 483.033   5
   0  12 -11 14498.4 483.750   1
   0 -12  10 19525.8 623.604  10
   0  12 -10 19474.1 623.927   4
   0 -12  10 19297.0 623.113  12
   0  12 -10 18548.5 624.572   8
   0  12 -10 18894.3 624.119   5
   0  12 -10 18680.3 624.730   1
   0 -12   9 1167.92 40.5066  10
   0  12  -9 1180.97 41.2227   4
   0 -12   9 1181.97 39.8757  12
   0  12  -9 1132.92 42.4559   8
   0  12  -9 1159.03 42.7024   1
   0  12  -9 1176.21 41.7438   5
   0  12  -8 7444.96 239.271   4
   0  12  -8 7129.87 239.808   5
   0  12  -8 7145.83 240.279   8
   0 -12   8 7515.85 238.892  10
   0  12  -8 7071.07 240.171   1
   0  12  -7 106.695 10.6300   4
   0  12  -7 77.1445 12.1081   5
   0  12  -7 83.6012 12.8933   8
   0 -12   7 98.1569 8.31406  10
   0  12  -7 86.2096 13.0377   1
   0  12  -6 26176.0 826.760   4
   0  12  -6 24949.2 827.608   5
   0  12  -6 24583.7 828.009   8
   0 -12   6 25688.5 826.405  10
   0  12  -6 24835.5 827.780   1
   0  12  -5 20301.2 651.601   4
   0  12  -5 19807.0 652.657   5
   0  12  -5 19782.5 653.086   8
   0 -12   5 20132.0 651.233  10
   0  12  -5 19673.5 652.733   1
   0  12  -4 12765.8 423.230   4
   0  12  -4 13069.9 425.035   8
   0  12  -4 12995.9 424.517   1
   0  12  -4 12854.3 424.547   5
   0 -12   4 13179.1 422.911  10
   0 -12   3 87.6564 7.06725  10
   0  12  -3 65.6305 12.3311   1
   0  12  -3 86.9088 13.0982   5
   0  12  -3 79.1915 13.2350   8
   0  12  -2 908.748 34.3501   1
   0  12  -2 882.949 34.7333   5
   0  12  -2 911.358 35.3189   8
   0  12  -1 89.0239 15.7098   2
   0  12  -1 50.7625 11.6546   1
   0  12  -1 69.2704 13.0397   5
   0  12  -1 52.3654 13.5695   8
   0  12   0 21611.4 696.393   2
   0  12   0 21228.6 694.959   1
   0  12   0 21268.5 695.420   5
   0  12   0 21269.7 695.767   8
   0  12   1 1977.13 69.9801   2
   0  12   1 2032.20 69.0087   8
   0  12   1 1971.54 68.6236   5
   0  12   1 1995.18 67.7635   1
   0 -12  -2 1053.04 36.1748   4
   0  12   2 1149.16 39.9253  11
   0  12   2 1095.84 40.4277   8
   0  12   2 1044.33 39.6157   5
   0  12   2 1206.34 42.2267   2
   0  12   2 1091.40 38.6687   1
   0 -12  -3 25636.7 834.286   4
   0  12   3 25700.7 836.758  11
   0  12   3 25590.7 836.929   8
   0  12   3 26379.8 837.975   2
   0  12   3 25874.8 835.815   1
   0  12   3 25081.9 836.601   5
   0  12   4 8220.73 278.224   5
   0 -12  -4 8567.06 275.690   4
   0  12   4 8345.10 278.518  11
   0  12   4 8180.46 278.504   8
   0  12   4 8495.82 279.707   2
   0 -12  -4 8619.24 279.458   2
   0  12   5 8399.97 270.612   5
   0 -12  -5 8103.90 267.904   4
   0  12   5 8268.42 271.014  11
   0  12   5 8421.92 270.931   8
   0 -12  -5 8519.26 271.963   2
   0  12   5 8461.83 272.212   2
   0  12   6 8733.76 286.805   5
   0 -12  -6 8849.88 288.303   2
   0  12   6 8780.52 287.061   8
   0  12   6 8576.02 287.415  11
   0  12   7 5515.03 185.196   5
   0  12   7 5565.87 186.124  11
   0 -12  -7 5813.68 187.102   2
   0  12   7 5565.00 185.455   8
   0  12   8 2675.17 91.1356   5
   0  12   8 2735.67 89.3285  15
   0  12   8 2601.94 92.4399  11
   0 -12  -8 2710.85 93.2365   2
   0  12   8 2648.95 91.3454   8
   0  12   9 11910.0 394.727   5
   0  12   9 12165.0 393.152  15
   0  12   9 11848.8 395.934  11
   0 -12  -9 12142.3 396.610   2
   0  12   9 12073.8 394.926   8
   0  12  10 6519.56 217.630   8
   0  12  10 6365.02 218.932  11
   0  12  10 6627.31 217.579   5
   0  12  10 6766.34 215.694  15
   0 -12 -10 6655.96 219.731   2
   0 -12 -10 6463.62 216.077  12
   0 -12 -11 27.4289 17.3492   2
   0  12  11 13.4339 12.2823   8
   0  12  11 16.2437 12.8313   6
   0  12  11 17.9783 6.53840  15
   0 -12 -11 17.9112 8.35623  12
   0  12  12 9.02404 6.46073  15
   0  12  12 17.5550 12.6878   6
   0  12  12 13.9211 11.5854   8
   0 -12 -12 8.40924 8.52747  12
   0  12  13 903.826 34.3013   8
   0  12  13 890.901 30.8278  15
   0 -12 -13 890.890 32.5466  12
   0  12  13 913.091 34.7137   6
   0  12  14 6.35031 12.0790   8
   0  12  14 19.8293 5.82093  15
   0 -12 -14 16.2835 9.49863  12
   0 -12 -14 3.76957 16.6486  11
   0  12  14 9.41041 12.5763   6
   0  12  15 4476.96 150.014   8
   0  12  15 4539.97 147.399  15
   0 -12 -15 4724.82 153.415  11
   0 -12 -15 4349.83 149.105  12
   0  12  15 4516.01 150.408   6
   0  12  16 351.121 18.3335   8
   0  12  16 324.547 12.3025  15
   0 -12 -16 276.773 16.1321  12
   0 -12 -16 323.428 24.3942  11
   0  12  16 344.606 18.9256   6
   0 -12 -17 192.009 12.5081  10
   0 -12 -17 243.630 24.3512  14
   0  12  17 245.485 15.3076   8
   0 -12 -17 215.813 22.5819  11
   0 -12 -17 174.695 13.6873  12
   0  12  17 204.179 16.3647   6
   0 -12 -18 3057.58 105.373  10
   0  12  18 3358.40 106.752   8
   0 -12 -18 3157.59 111.721  14
   0 -12 -18 3046.85 106.091  12
   0 -12 -18 3273.75 111.533  11
   0 -12 -18 3307.75 111.683   2
   0 -12 -19 2034.14 69.4054  10
   0 -12 -19 2033.07 76.0634  14
   0  12  19 2088.33 70.6198   8
   0 -12 -19 2032.82 76.1379  11
   0 -12 -19 1983.99 70.2176  12
   0 -12 -19 2120.92 76.2005   2
   0 -12 -20 528.508 21.6048  10
   0 -12 -20 654.992 31.7787  14
   0  12  20 523.164 23.0410   8
   0  12  20 489.377 17.8334   7
   0 -12 -20 522.425 22.9015  12
   0 -12 -20 646.330 32.2338  11
   0 -12 -20 601.784 30.7951   2
   0 -12 -21 279.048 26.2178   2
   0 -12 -21 273.853 17.0262  12
   0 -12 -21 304.454 27.6230  11
   0  12  21 299.474 17.2002   8
   0 -12 -21 296.824 25.9574  14
   0 -12 -21 260.701 15.7638  10
   0 -12 -22 133.930 26.0157  11
   0 -12 -22 115.823 14.7912  12
   0 -12 -22 143.810 24.3279   2
   0 -12 -22 124.919 13.0647  10
   0  12  22 157.630 14.3900   8
   0 -12 -22 130.090 24.1855  14
   0 -12 -23 250.521 26.3303  14
   0 -12 -23 200.970 28.5165  11
   0 -12 -23 197.076 17.2525  12
   0 -12 -23 269.098 27.3578   2
   0 -12 -23 196.992 15.8175  10
   0  12  23 310.060 17.3615   8
   0 -12 -24 3990.13 144.601  14
   0 -12 -24 4208.85 147.149  11
   0 -12 -24 4037.50 140.253  12
   0 -12 -24 4118.16 146.368   2
   0 -12 -24 4096.82 139.528  10
   0  12  24 4512.83 139.908   8
   0 -12 -25 792.639 39.6426  14
   0 -12 -25 801.851 43.3669  11
   0 -12 -25 712.978 32.0755  12
   0 -12 -25 707.986 41.0850   2
   0 -12 -25 741.332 31.0174  10
   0  12  25 797.731 30.9894   8
   0 -12 -26 355.525 30.1007  14
   0 -12 -26 395.138 34.6746  11
   0 -12 -26 321.195 21.7487  12
   0 -12 -26 422.022 33.6244   2
   0 -12 -26 323.855 20.3585  10
   0  12  26 321.361 19.7475   8
   0 -12 -27 1380.23 55.2807  14
   0 -12 -27 1414.39 60.0447  11
   0 -12 -27 1224.14 48.8025  12
   0 -12 -27 1255.40 56.9825   2
   0  12  27 1331.19 47.0083   8
   0 -12 -27 1224.50 47.7448  10
   0 -12 -28 3475.76 121.397  10
   0 -12 -28 3454.70 122.132  12
   0 -12 -28 3614.89 126.828  14
   0 -12 -28 3617.65 130.676  11
   0  12  28 3795.37 120.853   8
   0 -12 -29 553.503 26.0834  10
   0 -12 -29 521.330 27.7928  12
   0 -12 -29 528.870 33.5258  14
   0 -12 -29 549.758 40.3544  11
   0  12  29 536.622 24.3716   8
   0 -12 -30 84.3170 16.5313  10
   0 -12 -30 75.2080 18.1923  12
   0 -12 -30 44.0368 24.2165  14
   0 -12 -30 53.2421 31.2473  11
   0  12  30 104.883 14.2694   8
   0 -12 -31-15.3246 16.9190  10
   0 -12 -31-3.63067 17.9906  12
   0  12  31 7.84807 13.4187   8
   0 -12 -31-14.8462 32.1706  11
   0 -12 -31 5.78830 23.9807  14
   0 -12 -31-5.82146 16.1864  13
   0 -12 -32 2680.67 101.853  11
   0 -12 -32 2530.37 90.6705  10
   0  12  32 2678.40 88.9483   8
   0 -12 -32 2570.07 95.3150  14
   0 -12 -33 113.531 35.0398  11
   0 -12 -33 85.2949 17.7390  10
   0  12  33 106.398 13.8967   8
   0 -12 -33 108.429 24.7391  14
   0 -12 -34 432.507 41.3611  11
   0 -12 -34 486.581 26.5281  10
   0  12  34 547.065 23.0465   8
   0 -12 -34 466.894 32.0734  14
   0 -12 -35 235.038 37.1309  11
   0 -12 -35 166.349 18.9456  10
   0 -12 -36 64.0242 35.0662  11
   0 -12 -36 98.4367 18.4451  10
   0 -12 -37 355.835 41.9129  11
   0 -12 -37 305.899 23.5442  10
   0 -12 -37 326.180 21.9257   4
   0 -12 -38 1078.31 59.8891  11
   0 -12 -38 1030.09 57.0093   2
   0 -12 -38 1047.29 44.7052  10
   0 -12 -38 1159.90 43.6391   4
   0 -12 -39 33.1101 38.2297  11
   0 -12 -39 68.3810 34.1172   2
   0 -12 -39 41.6839 19.9787  10
   0 -12 -39 38.8883 17.8150   4
   0 -12 -40 589.445 49.2943  11
   0 -12 -40 592.687 45.6346   2
   0 -12 -40 635.142 32.4073  10
   0 -12 -40 631.790 30.4109   4
   0 -12 -41 28.7950 34.4215   2
   0 -12 -41 36.3694 21.4723  10
   0 -12 -41 19.2057 18.5107   4
   0 -12 -42 201.012 39.4257   2
   0 -12 -42 148.904 23.3089  10
   0 -12 -43 366.392 42.6125   2
   0 -12 -43 455.150 29.2481  10
   0 -12 -44-21.4126 37.0227   2
   0 -12 -44 6.10948 22.2994  10
   0 -12 -45 284.704 42.8002   2
   0 -12 -46 403.996 45.3442   2
   0 -12 -47-16.5009 40.6251   2
   0 -12 -48 51.8022 41.6099   2
   0 -12 -49 76.5432 41.4195   2
   0 -12 -50 89.9383 42.1902   2
   0 -12 -51-2.72978 41.2777   2
   0 -12 -52-5.54453 42.5618   2
   0 -12 -53 112.536 44.5267   2
   0 -12 -54 72.4186 45.0738   2
   0 -12 -55-60.3158 47.4416   2
   0  13 -57 56.7898 34.3397   4
   0  13 -56 266.792 38.4298   4
   0  13 -55 181.484 35.1909   4
   0  13 -54 14.6113 33.3557   4
   0  13 -53 271.607 35.9724   4
   0  13 -52 489.340 40.2426   4
   0  13 -51 16.1214 31.8910   4
   0  13 -50 71.8643 31.7407   4
   0  13 -49 327.134 34.4859   4
   0  13 -48 289.502 33.7002   4
   0  13 -47 414.325 35.1194   4
   0  13 -46 26.6389 28.1250   4
   0  13 -45 5.99255 26.4758   4
   0  13 -44 63.0666 27.6372   4
   0  13 -43 580.717 35.9294   4
   0 -13  43 530.475 33.9360  13
   0  13 -42 38.0222 25.2810   4
   0 -13  42 44.0787 23.7018  13
   0  13 -41 98.5302 25.2642   4
   0 -13  41 31.6433 23.3939  13
   0  13 -40 175.011 25.5231   4
   0 -13  40 141.867 24.0803  13
   0  13 -39 1856.19 70.2301   4
   0 -13  39 1778.41 69.9207  13
   0  13 -38 222.667 25.2434   4
   0 -13  38 208.310 25.5099  13
   0  13 -37 129.384 23.5223   4
   0 -13  37 183.005 24.3253  13
   0  13 -36 1625.68 63.0727   4
   0 -13  36 1624.02 63.6844  13
   0  13 -35 3756.82 127.366   4
   0 -13  35 3554.77 128.001  13
   0  13 -34 725.602 33.2656  15
   0  13 -34 758.738 38.1761   4
   0 -13  34 835.972 39.2539  13
   0  13 -33 6411.91 210.895  15
   0  13 -33 6149.19 212.868   4
   0 -13  33 6441.15 214.331  13
   0  13 -32 938.707 33.7290   8
   0  13 -32 986.772 38.8468  15
   0 -13  32 891.697 43.2854  13
   0  13 -31 1131.68 40.5364   8
   0  13 -31 1167.48 48.0176   4
   0  13 -31 1224.29 45.2516  15
   0  13 -31 1202.84 46.8804   1
   0  13 -30 7092.63 224.738   1
   0  13 -30 6596.54 220.718   8
   0  13 -30 6753.75 225.178   4
   0  13 -30 6766.25 223.461  15
   0 -13  30 6729.64 224.181  12
   0  13 -29 1911.17 70.0776   1
   0  13 -29 1902.89 65.7476   8
   0  13 -29 1971.92 71.3891   4
   0  13 -29 2020.51 69.2205  15
   0 -13  29 1939.79 69.7554  12
   0  13 -28 2667.71 89.6884   1
   0  13 -28 2501.46 90.2078   4
   0  13 -28 2533.61 85.7552   8
   0  13 -28 2637.20 88.6867  15
   0 -13  28 2475.44 88.8368  12
   0  13 -27 1066.67 44.1110   1
   0 -13  27 1164.46 45.5972   9
   0  13 -27 1206.46 45.2977   4
   0  13 -27 1062.16 39.6920   8
   0  13 -27 1183.87 43.1431  15
   0 -13  27 1093.54 43.2407  12
   0  13 -26 2218.65 77.8270   1
   0 -13  26 2249.66 78.9832   9
   0  13 -26 2202.46 78.0603   4
   0  13 -26 2179.50 74.3332   8
   0  13 -26 2237.53 76.7719  15
   0 -13  26 2131.48 76.6745  12
   0  13 -25 146.864 18.5945   1
   0 -13  25 188.220 20.5417   9
   0  13 -25 169.531 19.2805   4
   0  13 -25 171.531 13.2060   8
   0  13 -25 176.849 17.3697  15
   0 -13  25 152.475 17.2942  12
   0  13 -24 3156.48 107.299   1
   0 -13  24 3161.69 108.154   9
   0  13 -24 3167.06 107.292   4
   0  13 -24 3103.30 104.596   8
   0  13 -24 3121.61 106.405  15
   0 -13  24 3110.94 106.113  12
   0  13 -23 244.503 19.3152   1
   0 -13  23 237.744 20.4629   9
   0  13 -23 262.762 19.3939   4
   0  13 -23 229.332 14.6736   8
   0  13 -23 244.999 17.7863  15
   0 -13  23 255.576 16.8923  12
   0  13 -22 781.569 33.1192   1
   0 -13  22 817.750 34.3062   9
   0  13 -22 824.845 32.9877   4
   0  13 -22 762.143 29.9244   8
   0  13 -22 830.657 32.6125  15
   0 -13  22 805.383 31.3121  12
   0  13 -21 328.646 20.2013   1
   0 -13  21 292.768 20.9433   9
   0  13 -21 346.419 19.8480   4
   0  13 -21 299.710 16.3908   8
   0 -13  21 351.015 17.5013  12
   0  13 -21 327.561 18.9159  15
   0  13 -20 139.769 10.9398   5
   0  13 -20 150.369 12.5696   8
   0 -13  20 175.289 17.5541   9
   0 -13  20 133.522 12.9800  12
   0  13 -20 129.698 14.6713  15
   0  13 -19 1141.41 40.5577   5
   0  13 -19 1126.62 41.3841   8
   0 -13  19 1197.97 44.4399   9
   0 -13  19 1129.51 41.3419  12
   0  13 -19 1210.35 42.8069  15
   0  13 -18 385.372 17.5543   5
   0  13 -18 412.299 18.5885   8
   0 -13  18 415.278 22.1376   9
   0 -13  18 396.102 18.0413  12
   0  13 -18 421.275 20.4659  15
   0 -13  17 486.183 24.5559   9
   0  13 -17 512.933 21.8705   8
   0  13 -17 517.222 20.9680   5
   0 -13  17 519.990 21.0853  12
   0 -13  16 5591.21 187.226   9
   0  13 -16 5840.75 185.722   8
   0 -13  16 5409.76 184.908  12
   0  13 -16 5724.34 185.109   5
   0  13 -16 5572.71 185.841   4
   0  13 -15 248.876 14.5424   5
   0  13 -15 306.665 16.6070   4
   0 -13  15 264.027 15.0904  10
   0 -13  15 279.887 13.9303  12
   0  13 -15 273.963 15.9546   8
   0  13 -14 231.754 15.0517   4
   0 -13  14 244.935 12.6440  12
   0  13 -14 245.388 15.5204   8
   0  13 -14 230.657 14.1821   5
   0 -13  14 236.206 14.1451  10
   0  13 -13 5271.15 174.643   4
   0 -13  13 5309.56 173.656  12
   0  13 -13 5273.67 175.005   8
   0  13 -13 5248.37 174.421   5
   0 -13  13 5313.47 174.292  10
   0  13 -12 60.0927 11.5217   4
   0 -13  12 73.9231 8.66401  12
   0  13 -12 65.0350 12.5172   8
   0  13 -12 78.7753 11.4120   5
   0 -13  12 71.4846 10.2124  10
   0 -13  11 36.3006 9.09001  10
   0  13 -11 47.0147 10.9585   4
   0 -13  11 54.3702 7.90162  12
   0  13 -11 41.5251 11.6448   8
   0  13 -11 61.3002 10.9674   5
   0  13 -11 65.9004 13.1556   1
   0 -13  10 2046.45 68.1734  10
   0  13 -10 2039.13 68.7420   4
   0 -13  10 2049.06 67.5844  12
   0  13 -10 1977.37 69.7760   8
   0  13 -10 2032.26 69.1856   5
   0  13 -10 1958.09 69.8935   1
   0 -13   9 4889.95 157.407  10
   0  13  -9 4672.86 157.800   4
   0 -13   9 4751.13 156.830  12
   0  13  -9 4806.83 159.061   1
   0  13  -9 4786.25 159.017   8
   0  13  -9 4821.79 158.496   5
   0  13  -8 915.767 34.6970   4
   0  13  -8 993.925 36.0204   5
   0  13  -8 1000.64 36.7835   1
   0 -13   8 971.754 34.0489  10
   0  13  -8 993.678 36.7095   8
   0  13  -7 321.320 16.0432   4
   0  13  -7 368.368 17.9449   5
   0  13  -7 365.966 18.8444   1
   0 -13   7 356.940 14.6261  10
   0  13  -7 356.603 18.7369   8
   0  13  -6 481.329 19.8698   4
   0  13  -6 505.356 21.8157   5
   0  13  -6 479.190 22.1909   1
   0 -13   6 504.367 18.6186  10
   0  13  -6 500.676 22.6325   8
   0  13  -5 1907.73 63.4945   4
   0  13  -5 1827.41 65.1656   1
   0 -13   5 1929.40 62.8881  10
   0  13  -5 1837.17 65.5719   8
   0  13  -5 1846.86 65.0933   5
   0  13  -4 596.045 25.2067   5
   0  13  -4 555.002 26.4254   2
   0  13  -4 598.159 24.9432   1
   0 -13   4 608.903 21.3610  10
   0  13  -4 556.562 25.6314   8
   0  13  -3 2941.83 100.919   5
   0  13  -3 2936.57 101.991   2
   0  13  -3 3047.27 100.786   1
   0 -13   3 3046.52 98.5950  10
   0  13  -3 2896.81 101.375   8
   0  13  -2 3771.33 124.132   5
   0  13  -2 3547.32 125.036   2
   0  13  -2 3755.18 123.736   1
   0 -13   2 3712.59 121.599  10
   0  13  -2 3735.78 124.570   8
   0  13  -1 1594.23 53.8662   2
   0  13  -1 1468.64 51.3583   1
   0  13  -1 1422.65 51.9789   5
   0  13  -1 1419.51 52.4647   8
   0  13   0 369.158 22.3017   2
   0  13   0 378.916 18.1225   1
   0  13   0 376.181 19.4093   5
   0  13   0 392.771 19.8465   8
   0  13   1 594.134 29.6228   2
   0  13   1 683.220 28.3766   8
   0  13   1 658.477 27.2842   5
   0  13   1 693.703 26.2411   1
   0  13   2 283.344 18.4269   5
   0  13   2 318.602 17.0766   1
   0  13   2 296.463 18.8866   8
   0 -13  -3 14998.0 486.757   4
   0  13   3 14952.3 489.330   5
   0  13   3 15124.3 490.688   2
   0  13   3 14675.1 489.354  11
   0  13   3 15005.7 489.687   8
   0 -13  -4 2606.84 84.2804   4
   0  13   4 2642.21 87.6739   5
   0  13   4 2442.21 89.2200   2
   0  13   4 2657.80 88.1469   8
   0  13   4 2323.97 87.6512  11
   0  13   5 983.592 38.4500  11
   0 -13  -5 1032.46 33.3993   4
   0  13   5 924.167 37.5141   5
   0 -13  -5 1000.38 39.5933   2
   0  13   5 962.135 40.2279   2
   0  13   5 927.025 37.8619   8
   0 -13  -6 948.238 31.4907   4
   0  13   6 985.703 36.3156   5
   0  13   6 880.992 36.7740  11
   0  13   6 956.868 36.4056   8
   0 -13  -6 901.676 37.7816   2
   0  13   7 11122.7 356.655  15
   0  13   7 10695.0 358.745  11
   0  13   7 10855.9 358.074   5
   0  13   7 10800.0 358.272   8
   0 -13  -7 10934.5 359.572   2
   0  13   8 249.727 12.9590  15
   0  13   8 296.042 19.2441  11
   0  13   8 227.739 16.8024   5
   0  13   8 243.282 17.0567   8
   0 -13  -8 282.948 20.5580   2
   0  13   9 2815.42 90.2918  15
   0  13   9 2792.68 93.8158  11
   0 -13  -9 2768.63 94.6929   2
   0  13   9 2622.30 92.3842   8
   0  13   9 2524.18 92.0143   5
   0  13  10 1273.33 49.1750  11
   0  13  10 1384.85 44.8285  15
   0  13  10 1274.80 47.4322   8
   0 -13 -10 1262.54 50.0274   2
   0 -13 -10 1268.95 45.0613  12
   0  13  11 1040.49 39.5617   8
   0  13  11 1041.40 36.3592  15
   0 -13 -11 1079.80 37.0920  12
   0  13  11 1020.36 39.7051   6
   0 -13 -12 4831.26 165.529  12
   0  13  12 5277.65 167.341   8
   0  13  12 5061.63 164.811  15
   0 -13 -13 2081.08 72.8116  12
   0  13  13 2145.68 74.5215   8
   0  13  13 2206.42 71.7332  15
   0  13  14 826.547 31.8096   8
   0  13  14 821.432 27.6517  15
   0 -13 -15 9266.86 318.657  12
   0  13  15 10022.0 319.932   8
   0  13  15 9852.50 317.230  15
   0  13  16 102.356 14.4305   8
   0  13  16 104.521 7.17368  15
   0 -13 -16 94.9362 12.1582  12
   0 -13 -16 89.9488 20.6027   2
   0 -13 -17 332.124 15.8760  10
   0  13  17 328.644 19.1643   8
   0 -13 -17 335.299 17.2926  12
   0 -13 -17 382.897 26.4165   2
   0 -13 -18-2.40925 9.53159  10
   0  13  18-4.76287 13.0878   8
   0 -13 -18-9.67121 22.5048  14
   0 -13 -18 11.5628 20.1610  11
   0 -13 -18 7.82767 11.2104  12
   0 -13 -18-13.7738 20.8896   2
   0 -13 -19 655.424 25.7464  10
   0  13  19 680.903 28.0958   8
   0 -13 -19 651.555 35.8274  14
   0 -13 -19 653.011 27.1803  12
   0 -13 -19 692.877 35.1136  11
   0 -13 -19 726.075 35.1837   2
   0 -13 -20 195.222 13.0982  10
   0 -13 -20 180.609 25.0609  14
   0  13  20 168.353 15.6143   8
   0 -13 -20 194.055 15.0914  12
   0 -13 -20 200.900 24.9054  11
   0 -13 -20 202.938 23.8039   2
   0 -13 -21 587.027 22.3963  10
   0  13  21 489.115 18.0420   7
   0  13  21 535.260 24.1845   8
   0 -13 -21 566.867 23.9319  12
   0 -13 -21 566.582 33.4193   2
   0 -13 -21 549.144 33.2083  14
   0 -13 -22 1239.43 44.8137  10
   0 -13 -22 1184.27 45.6929  12
   0  13  22 1253.51 46.0417   8
   0 -13 -22 1358.07 54.6679  11
   0 -13 -22 1328.81 53.8772   2
   0 -13 -22 1265.06 53.6266  14
   0 -13 -23 155.520 27.5874  11
   0 -13 -23 140.719 15.9802  12
   0 -13 -23 96.5846 24.7025   2
   0 -13 -23 134.590 14.1762  10
   0  13  23 177.718 16.1309   8
   0 -13 -23 127.712 26.1209  14
   0 -13 -24 21.5401 24.6017  14
   0 -13 -24 9.56302 28.1528  11
   0 -13 -24-11.7828 15.3514  12
   0 -13 -24 10.2667 24.3683   2
   0 -13 -24-4.00553 13.2831  10
   0  13  24 6.01745 14.8444   8
   0 -13 -25 215.190 28.3375  14
   0 -13 -25 221.754 31.4822  11
   0 -13 -25 143.780 18.4422  12
   0 -13 -25 185.467 29.6798   2
   0 -13 -25 164.607 16.8430  10
   0  13  25 220.733 17.8823   8
   0 -13 -26 12321.1 424.566  14
   0 -13 -26 13079.8 426.843  11
   0 -13 -26 12649.5 420.225  12
   0 -13 -26 12829.7 426.381   2
   0 -13 -26 12604.5 419.460  10
   0  13  26 13247.8 419.626   8
   0 -13 -27 124.420 28.1887  14
   0 -13 -27 111.783 31.7033  11
   0 -13 -27 109.327 18.9040  12
   0 -13 -27 96.0250 30.2827   2
   0 -13 -27 105.252 16.7606  10
   0  13  27 161.180 16.6582   8
   0 -13 -28 1064.08 47.4260  14
   0 -13 -28 1048.90 51.7388  11
   0 -13 -28 984.968 40.5250  12
   0 -13 -28 1044.20 49.7750   2
   0 -13 -28 1025.80 39.3144  10
   0  13  28 984.321 38.6732   8
   0 -13 -29 47.7127 24.7802  14
   0 -13 -29 45.2038 30.8605  11
   0 -13 -29 52.6856 17.3298  12
   0 -13 -29 69.3311 28.3337   2
   0 -13 -29 66.3765 15.6928  10
   0  13  29 59.5358 14.5623   8
   0 -13 -30 687.935 38.3683  14
   0 -13 -30 636.659 44.0497  11
   0 -13 -30 685.191 32.1888  12
   0 -13 -30 709.430 43.0686   2
   0 -13 -30 696.422 30.8719  10
   0  13  30 748.417 29.6600   8
   0 -13 -31 834.941 41.3367  14
   0 -13 -31 772.696 47.5269  11
   0 -13 -31 788.511 35.1502  12
   0 -13 -31 853.358 45.9289   2
   0  13  31 806.020 31.9249   8
   0 -13 -31 740.820 33.4369  10
   0 -13 -32 1299.55 48.2525  10
   0 -13 -32 1202.22 59.1702   2
   0 -13 -32 1266.13 54.4749  14
   0 -13 -32 1219.81 60.8533  11
   0  13  32 1296.26 46.6385   8
   0 -13 -33 80.7398 17.0218  10
   0 -13 -33 62.8279 29.8343   2
   0 -13 -33 121.270 25.1923  14
   0 -13 -33 105.620 34.2218  11
   0  13  33 102.183 14.4174   8
   0 -13 -34-0.34922 16.6955  10
   0 -13 -34-4.68704 29.0898   2
   0 -13 -34-24.2922 23.5186  14
   0  13  34-8.05369 12.8530   8
   0 -13 -34 23.1105 32.9160  11
   0 -13 -35 200.049 36.5423  11
   0 -13 -35 168.113 19.4133  10
   0 -13 -35 141.788 32.4043   2
   0 -13 -36 334.086 40.8553  11
   0 -13 -36 397.972 24.6741  10
   0 -13 -36 445.348 38.3244   2
   0 -13 -36 408.379 22.4431   4
   0 -13 -37 573.603 46.3688  11
   0 -13 -37 594.054 30.3304  10
   0 -13 -37 546.433 44.2087   2
   0 -13 -37 596.630 28.1917   4
   0 -13 -38 30.0991 36.4420  11
   0 -13 -38 100.536 34.7109   2
   0 -13 -38 29.6098 19.9070  10
   0 -13 -39 49.5697 37.4395  11
   0 -13 -39 63.4642 20.2182  10
   0 -13 -39 46.2248 34.4942   2
   0 -13 -40-7.55595 20.6772  10
   0 -13 -40 16.5393 35.2179   2
   0 -13 -41 317.755 25.9846  10
   0 -13 -41 389.974 41.9061   2
   0 -13 -42 242.814 24.5166  10
   0 -13 -42 222.326 40.3535   2
   0 -13 -43 182.786 23.6474  10
   0 -13 -43 189.687 39.4301   2
   0 -13 -44 31.8147 21.9182  10
   0 -13 -44-19.4063 38.6222   2
   0 -13 -45 639.678 52.3924   2
   0 -13 -46-36.6837 41.4596   2
   0 -13 -47 615.723 52.5644   2
   0 -13 -48 365.739 47.5950   2
   0 -13 -49-36.1703 42.9561   2
   0 -13 -50 134.943 45.1208   2
   0 -13 -51 107.620 45.4902   2
   0 -13 -52-23.8105 44.7072   2
   0 -13 -53 56.6919 44.7488   2
   0 -13 -54 38.7328 43.8018   2
   0  14 -57-26.6724 35.8732   4
   0  14 -56 52.2477 34.0164   4
   0  14 -55 5.81340 33.6640   4
   0  14 -54 274.224 36.2742   4
   0  14 -53 44.2695 32.2883   4
   0  14 -52 56.0385 33.2064   4
   0  14 -51 535.773 41.2420   4
   0  14 -50 105.566 31.6797   4
   0  14 -49 30.3471 30.2970   4
   0  14 -48 66.6961 30.1758   4
   0  14 -47 134.481 30.1667   4
   0  14 -46 291.981 32.5774   4
   0  14 -45 227.060 30.4382   4
   0  14 -44 43.3309 27.2168   4
   0  14 -43 1.28078 25.1301   4
   0 -14  43-2.52270 24.3177  13
   0  14 -42 156.144 27.4740   4
   0 -14  42 166.002 26.7033  13
   0  14 -41 776.875 40.7722   4
   0 -14  41 745.871 40.1733  13
   0  14 -40-37.0209 24.6418   4
   0 -14  40 21.8531 23.3136  13
   0  14 -39 100.597 24.4830   4
   0 -14  39 86.0746 24.6081  13
   0  14 -38 69.4306 23.8190   4
   0 -14  38 50.3279 23.1946  13
   0  14 -37 887.019 42.6707   4
   0 -14  37 961.291 43.8085  13
   0  14 -36 136.355 23.2804   4
   0 -14  36 136.798 23.8880  13
   0  14 -35 120.288 22.5621   4
   0 -14  35 101.833 23.6894  13
   0  14 -34 4.85627 22.2667   4
   0 -14  34 34.7798 23.1855  13
   0  14 -33 684.235 35.3557   4
   0 -14  33 749.528 37.3115  13
   0  14 -32 14.5558 17.8315  15
   0  14 -32 13.6467 10.3008   8
   0  14 -32-3.18477 21.3112   4
   0  14 -31 15.9911 17.4871  15
   0  14 -31 25.6060 10.5515   8
   0  14 -31 40.7955 21.0458   4
   0  14 -30 376.294 25.2317   1
   0  14 -30 371.627 17.7944   8
   0  14 -30 401.267 27.1437   4
   0  14 -30 344.792 23.1929  15
   0 -14  30 342.080 24.2429  12
   0  14 -29 4773.72 159.278   1
   0  14 -29 4780.38 159.875   4
   0  14 -29 4527.79 155.636   8
   0  14 -29 4793.79 158.264  15
   0 -14  29 4918.56 158.641  12
   0  14 -28 6.85711 20.2413   1
   0 -14  28 50.4876 20.2580   9
   0  14 -28 10.6500 20.0642   4
   0  14 -28 49.1343 11.9948   8
   0  14 -28 22.5799 17.7661  15
   0 -14  28 9.19061 17.8939  12
   0  14 -27 2994.18 105.032   1
   0 -14  27 3128.58 106.244   9
   0  14 -27 3034.00 105.291   4
   0  14 -27 2881.56 101.646   8
   0  14 -27 3221.85 104.264  15
   0 -14  27 3126.23 104.099  12
   0  14 -26-0.36685 17.9529   1
   0 -14  26 3.76607 18.5649   9
   0  14 -26 30.0031 18.0532   4
   0  14 -26 31.5100 11.7113   8
   0  14 -26 21.7430 16.0925  15
   0 -14  26-12.2912 16.1469  12
   0  14 -25 703.308 32.0269   1
   0 -14  25 684.162 33.6101   9
   0  14 -25 805.004 32.9233   4
   0  14 -25 687.822 27.9378   8
   0  14 -25 697.315 30.8859  15
   0 -14  25 705.929 30.2076  12
   0  14 -24 252.529 20.8686   1
   0 -14  24 273.538 22.5716   9
   0  14 -24 275.174 21.1244   4
   0  14 -24 247.155 16.0202   8
   0  14 -24 281.535 19.8781  15
   0 -14  24 282.729 18.2304  12
   0  14 -23 1963.82 71.0185   1
   0 -14  23 2041.29 72.1643   9
   0  14 -23 2090.22 70.8805   4
   0  14 -23 1937.28 68.2941   8
   0  14 -23 1993.54 70.2499  15
   0 -14  23 1985.75 69.3051  12
   0  14 -22 2152.42 76.1696   1
   0 -14  22 2255.86 77.1521   9
   0  14 -22 2212.57 75.8647   4
   0  14 -22 2052.53 73.5364   8
   0  14 -22 2150.01 75.2122  15
   0 -14  22 2189.66 74.2494  12
   0  14 -21 9.72788 15.3020   1
   0 -14  21 5.92539 16.2499   9
   0  14 -21 19.9451 14.0935   4
   0  14 -21 10.2572 11.3082   8
   0  14 -21-12.7104 14.1443  15
   0 -14  21 1.38558 12.0800  12
   0 -14  20 451.511 25.1242   9
   0  14 -20 465.871 24.0299   1
   0  14 -20 466.971 21.0084   8
   0  14 -20 478.507 23.1167  15
   0 -14  20 455.685 20.7445  12
   0 -14  19 183.509 13.5238  12
   0 -14  19 232.366 19.2920   9
   0  14 -19 193.884 13.1406   5
   0  14 -19 227.612 14.7602   8
   0  14 -19 211.802 16.3286  15
   0  14 -19 206.969 17.5620   1
   0 -14  18 5720.19 188.069  12
   0 -14  18 5830.04 190.580   9
   0  14 -18 5642.16 187.907   5
   0  14 -18 5614.61 188.566   8
   0  14 -18 5867.23 189.599  15
   0  14 -18 5636.53 189.924   1
   0  14 -17-15.2034 11.0315   5
   0  14 -17-6.53080 12.1584   8
   0 -14  17 2.69707 15.1122   9
   0 -14  17 7.27886 9.58468  12
   0  14 -17-24.3433 13.1975  15
   0  14 -16 1727.66 60.6044   8
   0 -14  16 1809.71 59.6211  12
   0  14 -16 1684.93 59.8477   5
   0  14 -15 170.881 13.9877   8
   0 -14  15 186.815 11.6167  12
   0  14 -15 165.221 13.1369   5
   0  14 -15 172.936 14.4911   4
   0  14 -14 2106.23 72.2753   5
   0  14 -14 2241.44 72.7652   4
   0 -14  14 2106.60 72.0960  10
   0 -14  14 2100.43 71.3355  12
   0  14 -14 2075.16 72.9321   8
   0  14 -13 1280.95 44.8429   4
   0 -14  13 1306.64 43.3529  12
   0  14 -13 1209.04 45.3030   8
   0  14 -13 1190.48 44.5139   5
   0 -14  13 1253.60 44.1751  10
   0  14 -12 502.419 21.8108   4
   0 -14  12 521.729 19.6496  12
   0  14 -12 481.949 22.3992   8
   0  14 -12 490.500 21.6308   5
   0 -14  12 519.398 20.6713  10
   0  14 -11 40.0398 11.0117   4
   0 -14  11 45.8922 7.78978  12
   0  14 -11 24.4422 12.0763   8
   0  14 -11 14.6284 10.8614   5
   0 -14  11 24.9054 8.99324  10
   0  14 -10 8818.31 282.159   4
   0 -14  10 8663.98 281.149  12
   0  14 -10 8446.14 283.147   8
   0  14 -10 8422.94 282.635   5
   0 -14  10 8590.99 281.708  10
   0  14  -9 292.004 15.0695   4
   0 -14   9 271.910 12.3311  12
   0  14  -9 296.126 17.4946   8
   0  14  -9 277.738 16.4747   5
   0 -14   9 271.948 13.5649  10
   0 -14   8 3879.87 126.082  10
   0  14  -8 3864.99 126.660   4
   0 -14   8 3847.49 125.547  12
   0  14  -8 3697.44 128.034   1
   0  14  -8 3826.33 128.111   8
   0  14  -8 3713.78 127.513   5
   0  14  -7 1374.48 45.9574   4
   0  14  -7 1295.67 47.2970   5
   0  14  -7 1311.51 47.8121   1
   0 -14   7 1321.05 45.1224  10
   0  14  -7 1279.19 47.9676   8
   0  14  -6 570.768 21.3154   4
   0  14  -6 521.097 23.6596   1
   0 -14   6 528.919 19.9310  10
   0  14  -6 508.596 23.3018   5
   0  14  -6 494.720 24.2009   8
   0  14  -5 6094.12 202.358   1
   0 -14   5 6244.87 200.312  10
   0  14  -5 6029.14 202.760   8
   0  14  -5 5945.64 202.259   5
   0  14  -4 23947.7 799.659   5
   0  14  -4 25132.8 800.740   2
   0  14  -4 24103.7 799.577   1
   0 -14   4 24976.8 797.731  10
   0  14  -4 23811.6 800.112   8
   0  14  -3 3539.70 121.928   5
   0  14  -3 3922.14 123.522   2
   0  14  -3 3577.75 121.611   1
   0 -14   3 3649.87 119.357  10
   0  14  -3 3554.26 122.478   8
   0  14  -2 1392.38 50.7141   5
   0  14  -2 1397.97 50.1173   1
   0 -14   2 1401.78 47.3820  10
   0  14  -2 1379.83 51.2869   8
   0  14  -1 6577.44 207.348   2
   0  14  -1 6159.36 206.359   8
   0  14  -1 6107.71 205.837   5
   0  14  -1 6177.76 205.404   1
   0  14   0 154.710 16.0357   8
   0  14   0 113.676 14.9394   5
   0  14   0 127.980 18.0260   2
   0  14   0 101.027 13.8952   1
   0  14   1 31690.0 1038.13   8
   0  14   1 31443.3 1037.73   5
   0  14   1 31887.6 1037.13   1
   0  14   1 32558.4 1039.12   2
   0  14   2 9104.24 301.752   5
   0  14   2 9257.68 301.681  11
   0  14   2 8897.11 302.153   8
   0  14   2 9550.15 303.439   2
   0  14   3 1319.37 47.8114   5
   0  14   3 1300.12 47.5952  11
   0  14   3 1305.70 47.9588   8
   0  14   3 1283.15 49.9837   2
   0  14   4 5834.32 181.527   5
   0  14   4 5361.28 183.014   2
   0  14   4 5694.43 181.852   8
   0  14   5 17339.2 547.157  11
   0  14   5 16722.2 547.068   8
   0 -14  -5 16634.3 543.741   4
   0  14   6 927.548 34.8703  15
   0  14   6 861.139 37.3982  11
   0  14   6 846.612 37.1728   8
   0 -14  -6 905.570 39.3493   2
   0  14   7 3926.92 128.165  11
   0  14   7 3983.25 125.658  15
   0 -14  -7 3690.59 123.701   4
   0 -14  -7 4001.73 129.305   2
   0  14   7 3982.32 127.692   8
   0  14   8 789.776 34.0798  11
   0  14   8 820.186 29.7909  15
   0  14   8 820.541 33.0449   8
   0  14   9 7959.95 275.351  11
   0  14   9 8262.67 274.711   8
   0  14   9 8535.92 272.757  15
   0  14  10 617.223 27.3428   8
   0  14  10 560.121 29.0078  11
   0 -14 -10 620.583 23.7407  12
   0  14  10 663.132 23.7763  15
   0 -14 -11 7316.13 244.499  12
   0  14  11 7505.55 246.420   8
   0  14  11 7567.93 244.227  15
   0  14  12 150.071 10.0383  15
   0  14  12 152.790 15.4521   8
   0 -14 -12 157.172 11.3716  12
   0  14  13 15.2651 7.35410  15
   0  14  13 10.7707 13.8197   8
   0 -14 -13-4.19621 9.48332  12
   0  14  14 855.296 28.9291  15
   0  14  14 816.591 33.1221   8
   0 -14 -14 762.980 30.3994  12
   0  14  15 1902.96 63.4564  15
   0  14  15 1884.31 66.8293   8
   0 -14 -15 1927.68 71.2430   2
   0 -14 -15 1905.16 65.1788  12
   0 -14 -16 1511.94 53.0039  10
   0  14  16 1602.37 56.0910   8
   0 -14 -16 1672.90 60.9152   2
   0 -14 -16 1496.57 54.0659  12
   0  14  16 1565.72 51.9529  15
   0 -14 -17 2329.69 78.9356  10
   0 -14 -17 2417.43 86.1902   2
   0 -14 -17 2320.82 79.8879  12
   0  14  17 2402.58 81.2083   8
   0 -14 -18-2.35331 9.41862  10
   0  14  18-12.7984 13.8668   8
   0 -14 -18-0.57548 22.0992   2
   0 -14 -18 8.33094 11.5970  12
   0 -14 -18-6.05880 23.8256  14
   0 -14 -19 259.990 14.4158  10
   0  14  19 300.083 18.3169   8
   0 -14 -19 275.168 26.2153   2
   0 -14 -19 250.834 16.2405  12
   0 -14 -19 225.398 27.4192  14
   0 -14 -20 754.140 29.7089  10
   0  14  20 786.232 32.1311   8
   0 -14 -20 848.205 39.6132   2
   0 -14 -20 869.798 40.3147  11
   0 -14 -20 751.790 30.7374  12
   0 -14 -20 774.456 40.8078  14
   0 -14 -21 2142.68 73.5391  10
   0 -14 -21 2281.06 81.9593   2
   0  14  21 2154.30 75.2382   8
   0 -14 -21 2295.78 81.8032  11
   0 -14 -21 2114.54 74.6064  12
   0 -14 -21 2092.49 81.7769  14
   0 -14 -22 17.6143 12.3025  10
   0 -14 -22 21.7993 23.9759   2
   0  14  22 42.1465 4.60969   7
   0  14  22 39.2303 15.4310   8
   0 -14 -22 3.79547 25.4781  14
   0 -14 -22 15.2087 14.1053  12
   0 -14 -22 8.25109 25.4934  11
   0 -14 -23 2150.10 84.4492  11
   0 -14 -23 2223.94 76.1683  10
   0 -14 -23 2106.26 83.9273  14
   0  14  23 2335.03 77.6437   8
   0 -14 -23 2199.33 77.1617  12
   0 -14 -23 2196.92 84.8959   2
   0  14  23 2212.62 78.6974   6
   0 -14 -24 5436.39 182.516  10
   0 -14 -24 5641.33 189.192  14
   0 -14 -24 5380.84 183.372  12
   0  14  24 5634.42 183.428   8
   0 -14 -24 5506.73 190.039   2
   0 -14 -24 5639.95 189.969  11
   0 -14 -25 30.7652 28.3650  11
   0 -14 -25 65.0756 26.7256  14
   0 -14 -25 0.29943 16.4815  12
   0  14  25 22.6589 15.7228   8
   0 -14 -25-7.27479 14.6111  10
   0 -14 -25 43.2334 28.2502   2
   0 -14 -26 83.8835 29.1696  11
   0 -14 -26 63.1171 27.0816  14
   0 -14 -26 46.4968 16.6102  12
   0  14  26 46.3664 15.3049   8
   0 -14 -26 47.2398 14.2704  10
   0 -14 -26 49.1802 27.9538   2
   0 -14 -27 227.711 31.9242  11
   0 -14 -27 220.912 28.7543  14
   0 -14 -27 226.455 19.2545  12
   0  14  27 227.767 17.9085   8
   0 -14 -27 239.693 17.2569  10
   0 -14 -27 225.703 29.6245   2
   0 -14 -28 117.869 30.2124  11
   0 -14 -28 132.869 26.6570  14
   0 -14 -28 102.582 16.9840  12
   0  14  28 107.292 15.7897   8
   0 -14 -28 88.4995 14.9847  10
   0 -14 -28 96.6846 28.6432   2
   0 -14 -29 170.636 32.4640  11
   0 -14 -29 194.807 28.2842  14
   0 -14 -29 201.058 19.3425  12
   0  14  29 227.115 17.5098   8
   0 -14 -29 174.619 17.3197  10
   0 -14 -29 203.558 31.3295   2
   0 -14 -30 1694.46 72.5153  11
   0 -14 -30 1644.10 67.8501  14
   0 -14 -30 1638.37 61.9418  12
   0  14  30 1783.17 60.4432   8
   0 -14 -30 1675.97 71.9126   2
   0 -14 -30 1676.90 60.8536  10
   0 -14 -31-8.34515 15.9627  10
   0  14  31 1.05675 14.6942   8
   0 -14 -31 38.4992 25.4721  14
   0 -14 -31 1.75943 31.9120  11
   0 -14 -31-2.64882 29.0462   2
   0 -14 -32 161.158 17.9766  10
   0  14  32 182.178 16.4419   8
   0 -14 -32 167.148 27.4936  14
   0 -14 -32 150.681 34.1508  11
   0 -14 -32 203.672 32.3656   2
   0 -14 -33 52.4074 16.6501  10
   0  14  33 81.7202 14.9688   8
   0 -14 -33 62.6955 29.8100   2
   0 -14 -33 18.8195 25.2466  14
   0 -14 -33 51.4554 32.8541  11
   0 -14 -34 724.475 39.3962  14
   0 -14 -34 736.492 45.6636   2
   0 -14 -34 698.160 31.9396  10
   0 -14 -34 819.008 48.6111  11
   0 -14 -35 387.004 37.7912   2
   0 -14 -35 338.495 22.7571  10
   0 -14 -35 420.469 40.6330  11
   0 -14 -36 22.3758 32.0928   2
   0 -14 -36 13.8338 17.2997  10
   0 -14 -36 48.9211 34.8691  11
   0 -14 -37 114.905 34.7702   2
   0 -14 -37 59.0940 18.9707  10
   0 -14 -37 98.4711 37.6723  11
   0 -14 -38 574.109 44.1623   2
   0 -14 -38 505.799 29.1165  10
   0 -14 -38 553.831 46.3883  11
   0 -14 -39 623.062 46.5228   2
   0 -14 -39 598.299 31.4817  10
   0 -14 -39 592.390 49.1783  11
   0 -14 -40-7.88411 36.3433   2
   0 -14 -40 17.2656 20.7930  10
   0 -14 -41-24.2381 37.4727   2
   0 -14 -41 20.2020 21.0817  10
   0 -14 -42 226.860 41.3284   2
   0 -14 -43 187.295 41.1681   2
   0 -14 -44 87.7125 40.1320   2
   0 -14 -45 7.57069 41.4787   2
   0 -14 -46 16.6788 41.3206   2
   0 -14 -47 315.307 47.1982   2
   0 -14 -48 67.9586 42.2809   2
   0 -14 -49 52.8040 44.4743   2
   0 -14 -50 130.720 45.7658   2
   0 -14 -51 61.4586 45.0262   2
   0 -14 -52 21.2504 45.3972   2
   0 -14 -53 104.564 47.1207   2
   0  15 -56 312.980 38.8725   4
   0  15 -55 27.6189 34.4977   4
   0  15 -54 53.6391 32.5902   4
   0  15 -53 73.0299 32.4090   4
   0  15 -52-39.0531 32.5206   4
   0  15 -51 109.701 31.8139   4
   0  15 -50 13.0312 30.7374   4
   0  15 -49 336.342 35.0885   4
   0  15 -48-4.41348 29.9991   4
   0  15 -47 241.171 32.3233   4
   0  15 -46 53.2052 28.4851   4
   0  15 -45 16.3773 27.9891   4
   0  15 -44 7.99564 26.9101   4
   0 -15  44 30.3759 25.0878  13
   0  15 -43 142.542 27.9910   4
   0 -15  43 69.9674 25.7726  13
   0  15 -42-7.58024 26.1458   4
   0 -15  42 3.95828 25.1741  13
   0  15 -41 1043.90 48.5318   4
   0 -15  41 1033.89 48.6161  13
   0  15 -40 267.419 28.5465   4
   0 -15  40 292.483 28.7582  13
   0  15 -39 19.7970 23.8032   4
   0 -15  39 11.0211 23.7589  13
   0  15 -38 495.839 32.2477   4
   0 -15  38 511.783 33.1468  13
   0  15 -37 721.021 38.2447   4
   0 -15  37 747.851 39.0155  13
   0  15 -36 105.456 23.8914   4
   0 -15  36 199.115 25.6798  13
   0  15 -35 257.043 26.7474   4
   0 -15  35 273.973 27.3522  13
   0 -15  35 299.993 23.8165   3
   0 -15  34 1250.74 54.8961  13
   0 -15  34 1273.83 52.2483   3
   0  15 -33 176.125 24.2480   4
   0 -15  33 180.747 23.4769   3
   0  15 -32 4092.27 137.485   4
   0  15 -32 3890.65 131.947   8
   0 -15  32 4151.41 136.946   3
   0  15 -31 1158.19 47.0770   4
   0  15 -31 1103.45 39.8876   8
   0 -15  31 1055.44 46.4958   3
   0 -15  30 11.7989 17.6610  12
   0  15 -30 51.8329 19.7874   1
   0  15 -30 46.8953 21.0269   4
   0  15 -30 40.0507 12.1857   8
   0 -15  30 15.3022 20.7959   3
   0 -15  29 196.869 19.3759  12
   0  15 -29 121.309 21.3926   1
   0 -15  29 155.398 22.9623   9
   0  15 -29 155.955 23.1540   4
   0  15 -29 119.213 13.9736   8
   0  15 -29 165.809 19.6936  15
   0 -15  29 168.544 23.2292   3
   0 -15  28 4879.30 165.303  12
   0  15 -28 4993.17 166.701   1
   0 -15  28 4992.71 167.525   9
   0  15 -28 5040.44 166.978   4
   0  15 -28 4760.26 163.255   8
   0  15 -28 5115.93 165.686  15
   0 -15  28 4944.11 167.197   3
   0 -15  27 118.911 18.5424  12
   0  15 -27 151.253 21.5116   1
   0 -15  27 207.798 23.2443   9
   0  15 -27 134.912 22.0189   4
   0  15 -27 170.629 14.8256   8
   0  15 -27 129.532 19.7650  15
   0 -15  27 209.642 24.0733   3
   0 -15  26 1810.03 66.0222  12
   0  15 -26 1841.50 67.8808   1
   0 -15  26 1857.79 68.6415   9
   0  15 -26 1789.52 67.6596   4
   0  15 -26 1871.66 64.4383   8
   0  15 -26 1862.30 66.6931  15
   0 -15  26 2028.95 69.4425   3
   0 -15  25 206.364 17.2954  12
   0  15 -25 203.538 20.6125   1
   0 -15  25 200.997 21.8820   9
   0  15 -25 226.862 20.3226   4
   0  15 -25 187.512 14.8424   8
   0  15 -25 176.683 18.5059  15
   0 -15  25 184.237 22.8749   3
   0  15 -24 28.1189 18.4066   1
   0 -15  24 58.0729 19.8878   9
   0  15 -24 50.6876 17.6149   4
   0  15 -24 50.4772 13.1921   8
   0  15 -24 50.6900 16.5233  15
   0 -15  24 46.1597 15.5250  12
   0  15 -23 7595.28 248.442   1
   0 -15  23 7624.98 249.003   9
   0  15 -23 7529.56 247.846   4
   0  15 -23 7492.66 246.180   8
   0  15 -23 7509.98 247.590  15
   0 -15  23 7231.87 246.470  12
   0  15 -22 2417.82 86.0132   1
   0 -15  22 2442.05 86.5108   9
   0  15 -22 2509.32 85.4525   4
   0  15 -22 2445.06 83.5920   8
   0  15 -22 2487.21 85.3020  15
   0 -15  22 2409.66 83.7798  12
   0  15 -21 65.8235 16.3940   1
   0 -15  21 44.4271 17.7428   9
   0  15 -21 78.8434 16.6222   4
   0  15 -21 62.1351 13.0777   8
   0  15 -21 92.1354 15.1020  15
   0 -15  21 56.8856 12.5497  12
   0  15 -20 1060.50 39.5486   1
   0 -15  20 969.945 39.9323   9
   0  15 -20 961.752 37.9314   4
   0  15 -20 1000.97 36.9396   8
   0 -15  20 934.965 36.1766  12
   0  15 -20 983.867 38.5107  15
   0  15 -19 713.030 28.6583   5
   0 -15  19 823.590 33.6766   9
   0 -15  19 762.079 28.6378  12
   0  15 -19 703.994 29.5940   8
   0  15 -19 747.159 30.9606  15
   0  15 -19 748.730 31.9621   1
   0  15 -18 2988.46 101.365   5
   0 -15  18 3091.31 104.268   9
   0  15 -18 2978.25 102.057   8
   0 -15  18 3024.98 101.205  12
   0  15 -18 3104.82 103.122  15
   0  15 -18 2997.61 103.539   1
   0 -15  17 1557.22 54.9423  12
   0  15 -17 1648.63 57.9843   1
   0 -15  17 1654.09 58.4337   9
   0  15 -17 1651.19 56.4886   8
   0  15 -17 1605.59 57.2892  15
   0  15 -17 1517.95 55.4005   5
   0  15 -16 120.692 12.5518   5
   0  15 -16 114.329 15.3784   1
   0  15 -16 135.953 13.5978   8
   0 -15  16 93.7205 10.4944  12
   0  15 -16 117.663 14.6217  15
   0  15 -15 41.1796 12.8941   4
   0  15 -15 33.5485 14.0067   1
   0  15 -15 39.1967 12.1874   8
   0 -15  15 49.3418 9.43676  12
   0  15 -15 29.1979 11.0654   5
   0  15 -14 4.54035 12.7414   4
   0 -15  14 22.5561 8.74649  12
   0  15 -14 13.4103 12.5647   8
   0 -15  14 3.70696 10.4757  10
   0  15 -14 6.94530 11.6668   5
   0  15 -13 6956.65 227.490   4
   0 -15  13 6813.64 226.297  12
   0  15 -13 6908.27 228.223   8
   0 -15  13 6993.55 227.031  10
   0  15 -13 6914.54 227.598   5
   0  15 -12 230.029 14.9457   4
   0 -15  12 208.074 11.4864  12
   0  15 -12 201.750 16.4801   8
   0 -15  12 185.992 12.7049  10
   0  15 -12 194.802 15.1279   5
   0  15 -11 2717.16 89.4881   4
   0 -15  11 2677.14 88.2021  12
   0  15 -11 2558.06 90.5903   8
   0 -15  11 2702.89 88.9249  10
   0  15 -11 2580.72 89.9584   5
   0  15 -10 187.297 13.4234   4
   0 -15  10 204.817 10.4533  12
   0  15 -10 187.078 15.7907   8
   0 -15  10 188.121 11.8659  10
   0  15 -10 191.668 14.6501   5
   0  15  -9 6345.40 204.978   4
   0 -15   9 6207.16 203.836  12
   0  15  -9 6131.38 206.396   8
   0 -15   9 6173.68 204.398  10
   0  15  -9 6329.21 205.863   5
   0  15  -8 873.910 32.7949   4
   0 -15   8 871.721 30.9620  12
   0 -15   8 925.049 31.8400  10
   0  15  -8 916.815 35.3697   8
   0  15  -8 898.023 34.5015   5
   0  15  -7 34.8659 10.8973   4
   0  15  -7 38.4795 13.7057   5
   0  15  -7 29.1803 14.6966   8
   0 -15   7 25.4434 8.90244  10
   0  15  -6 17772.6 583.963   5
   0  15  -6 18204.6 584.566   8
   0 -15   6 17800.9 582.079  10
   0  15  -5 412.865 20.1269   5
   0  15  -5 379.680 21.4758   8
   0 -15   5 360.756 15.3402  10
   0  15  -5 357.604 20.1774   1
   0  15  -4 213.740 18.3596   2
   0  15  -4 228.064 16.1720   5
   0  15  -4 244.934 17.0779   8
   0 -15   4 226.346 10.6441  10
   0  15  -4 220.697 15.7917   1
   0  15  -3 397.030 23.5011   2
   0  15  -3 487.555 21.7075   5
   0  15  -3 450.631 22.2126   8
   0 -15   3 447.563 16.7539  10
   0  15  -3 442.864 21.0586   1
   0  15  -2 252.084 20.4169   2
   0  15  -2 244.990 17.8223   5
   0 -15   2 272.994 11.4443  10
   0  15  -2 303.867 17.1689   1
   0  15  -2 277.411 18.6420   8
   0 -15   1 10182.7 329.201  10
   0  15  -1 10182.0 331.471   1
   0  15  -1 9763.31 332.280   8
   0  15  -1 10013.2 333.233   2
   0  15   0 2659.87 91.4869   1
   0  15   0 2690.48 92.8560   8
   0  15   0 2787.38 94.0381   2
   0  15   1 14906.4 479.597   8
   0  15   1 14300.1 478.641  11
   0  15   1 14840.7 480.552   2
   0  15   2 3845.86 126.325   8
   0  15   2 3604.66 125.356  11
   0  15   2 3802.96 127.551   2
   0  15   3 158.035 16.6694   8
   0  15   3 171.263 16.4375  11
   0  15   4 6227.31 204.740   8
   0  15   4 6109.88 204.399  11
   0  15   5 9881.18 310.476  15
   0  15   5 9291.05 311.964   8
   0  15   5 9053.16 311.752  11
   0  15   6 2919.16 97.8754  15
   0  15   6 2912.36 100.073  11
   0  15   6 2940.67 99.8904   8
   0  15   7 2809.66 92.6826   8
   0  15   7 2888.81 93.3665  11
   0  15   7 3054.37 90.7026  15
   0 -15  -8 1111.73 37.5964   4
   0  15   8 1190.00 43.2782   8
   0  15   8 1192.33 44.3076  11
   0  15   8 1226.57 40.2499  15
   0 -15  -9 240.074 9.02135   4
   0  15   9 180.527 17.2816   8
   0  15   9 220.174 19.4805  11
   0  15   9 224.779 12.8471  15
   0  15  10 6384.53 211.021   8
   0  15  10 6177.33 211.976  11
   0 -15 -10 6203.09 208.662  12
   0  15  10 6594.08 208.823  15
   0 -15 -11 204.098 12.3282  12
   0  15  11 227.172 12.1204  15
   0  15  11 187.483 16.9598   8
   0  15  12 461.425 22.9022   8
   0 -15 -12 440.268 19.2696  12
   0  15  12 471.821 18.4319  15
   0  15  13 2968.27 102.360   8
   0 -15 -13 2936.81 100.155  12
   0 -15 -13 3004.35 105.703   2
   0  15  13 3061.20 99.5203  15
   0  15  14 309.192 20.0156   8
   0 -15 -14 322.627 16.3405  12
   0 -15 -14 333.729 25.9288   2
   0  15  14 325.945 14.1886  15
   0  15  15 7.96856 14.8280   8
   0 -15 -15 3.32658 10.6225  12
   0 -15 -15 3.77107 21.1253   2
   0  15  15 9.99670 7.38048  15
   0  15  16 312.652 12.9518  15
   0  15  16 311.268 19.7284   8
   0 -15 -16 273.622 14.1420  10
   0 -15 -16 285.329 25.8645   2
   0 -15 -16 288.084 16.0313  12
   0 -15 -17 617.331 25.3987  12
   0 -15 -17 613.123 23.7786  10
   0  15  17 618.105 22.2902  15
   0  15  17 633.741 27.8550   8
   0 -15 -17 607.445 34.5900   2
   0  15  17 610.404 28.8050   6
   0 -15 -18 764.720 29.4606  10
   0 -15 -18 857.864 40.2943   2
   0 -15 -18 852.003 41.9942  14
   0  15  18 809.579 33.4181   8
   0 -15 -18 794.791 31.1063  12
   0  15  18 794.165 34.2351   6
   0 -15 -19 162.269 12.5575  10
   0 -15 -19 164.243 25.7738   2
   0 -15 -19 187.547 28.1013  14
   0  15  19 176.469 17.1897   8
   0 -15 -19 176.818 14.9270  12
   0  15  19 195.175 19.0292   6
   0 -15 -20 1125.54 41.4060  10
   0 -15 -20 1206.23 51.7982   2
   0 -15 -20 1175.59 52.7617  14
   0  15  20 1227.02 44.4987   8
   0  15  20 1177.14 45.3676   6
   0 -15 -20 1134.70 42.6060  12
   0 -15 -21 1361.59 48.7049  10
   0 -15 -21 1416.10 58.3523   2
   0 -15 -21 1360.02 58.8313  14
   0  15  21 1421.56 51.3670   8
   0 -15 -21 1345.08 49.9872  12
   0  15  21 1404.63 52.3536   6
   0  15  22 3808.21 124.021   6
   0 -15 -22 3654.01 120.931  10
   0 -15 -22 3676.83 129.401   2
   0  15  22 3538.03 118.549   7
   0  15  22 3944.46 122.988   8
   0 -15 -22 3552.62 121.881  12
   0 -15 -22 3614.85 129.091  14
   0 -15 -23 385.194 20.1370  10
   0 -15 -23 381.610 34.0261  14
   0 -15 -23 329.746 21.8937  12
   0 -15 -23 375.143 32.9575   2
   0  15  23 405.390 24.5599   6
   0 -15 -24 1348.87 48.5724  10
   0 -15 -24 1300.94 58.4037  14
   0 -15 -24 1365.64 50.0173  12
   0  15  24 1372.71 50.4044   8
   0 -15 -24 1312.03 58.3046   2
   0 -15 -24 1422.59 58.9341  11
   0 -15 -25 17.2448 27.2438  11
   0 -15 -25 20.9830 27.0166  14
   0 -15 -25-7.49907 15.3817  12
   0  15  25 10.1860 15.5148   8
   0 -15 -25 4.02069 13.2982  10
   0 -15 -25-14.3450 25.8257   2
   0 -15 -26 65.5723 28.1097  11
   0 -15 -26 14.8815 27.7472  14
   0 -15 -26 61.1379 16.2158  12
   0  15  26 50.5540 15.6355   8
   0 -15 -26 38.6292 13.6151  10
   0 -15 -26 35.0498 26.9037   2
   0 -15 -27 311.558 33.7060  11
   0 -15 -27 323.895 31.6315  14
   0 -15 -27 306.190 21.1432  12
   0  15  27 323.151 20.4161   8
   0 -15 -27 313.033 18.9809  10
   0 -15 -27 330.066 32.4876   2
   0 -15 -28 432.967 36.6924  11
   0 -15 -28 393.556 33.8507  14
   0 -15 -28 467.476 24.4714  12
   0  15  28 450.978 23.3435   8
   0 -15 -28 464.270 22.5686  10
   0 -15 -28 369.966 35.9263   2
   0 -15 -29 129.128 31.7667  11
   0 -15 -29 148.895 27.8024  14
   0 -15 -29 124.672 17.6449  12
   0  15  29 94.4278 16.0852   8
   0 -15 -29 85.4662 14.9658  10
   0 -15 -29 116.995 29.6150   2
   0 -15 -30 217.202 33.7070  11
   0 -15 -30 211.543 29.3440  14
   0 -15 -30 213.749 20.2556  12
   0  15  30 216.736 18.2075   8
   0 -15 -30 206.633 32.4386   2
   0 -15 -30 190.498 18.0066  10
   0 -15 -31 1912.50 70.2980  10
   0  15  31 2121.11 70.4098   8
   0 -15 -31 1979.68 78.0855  14
   0 -15 -31 1949.73 81.8604  11
   0 -15 -31 1911.53 81.1776   2
   0 -15 -32 696.248 30.4766  10
   0  15  32 700.047 29.8289   8
   0 -15 -32 611.787 39.6793  14
   0 -15 -32 702.153 44.7977   2
   0 -15 -32 660.092 45.4458  11
   0 -15 -33 296.839 34.6673   2
   0 -15 -33 288.136 20.5310  10
   0  15  33 296.513 19.2126   8
   0 -15 -33 344.893 37.8536  11
   0 -15 -34 10.9921 16.1532  10
   0 -15 -34-28.0394 33.2806  11
   0 -15 -35 57.6378 32.9592   2
   0 -15 -35 29.3853 17.1251  10
   0 -15 -35 22.8811 33.9289  11
   0 -15 -36-8.30604 33.3189   2
   0 -15 -36 10.3789 17.6176  10
   0 -15 -36-10.2041 35.2988  11
   0 -15 -37 720.284 51.0716   2
   0 -15 -37 831.696 36.4747  10
   0 -15 -37 871.742 52.8666  11
   0 -15 -38 288.531 40.2723   2
   0 -15 -38 294.069 23.8320  10
   0 -15 -38 275.248 42.8175  11
   0 -15 -39 574.602 46.6704   2
   0 -15 -40 560.979 47.3938   2
   0 -15 -41 108.078 38.6185   2
   0 -15 -42 179.918 40.8508   2
   0 -15 -43 511.374 48.3443   2
   0 -15 -44 43.8507 40.4352   2
   0 -15 -45 42.1976 41.1223   2
   0 -15 -46 217.624 44.6134   2
   0 -15 -47 14.6071 41.3477   2
   0 -15 -48 113.525 43.4084   2
   0 -15 -49 56.2550 43.7235   2
   0 -15 -50 137.943 46.0221   2
   0 -15 -51 41.0073 44.8621   2
   0 -15 -52 223.568 48.2877   2
   0 -15 -53 4.33960 45.1131   2
   0  16 -56 17.2274 35.2860   4
   0  16 -55 92.4892 35.5604   4
   0  16 -54 203.379 36.1824   4
   0  16 -53-8.99086 32.7483   4
   0  16 -52 97.1929 33.1854   4
   0  16 -51 14.2130 30.8592   4
   0  16 -50 192.841 32.9414   4
   0  16 -49-3.03853 30.1661   4
   0  16 -48 17.8195 29.8423   4
   0  16 -47-7.98581 29.9933   4
   0  16 -46 7.10359 29.3891   4
   0  16 -45 63.4850 28.9624   4
   0  16 -44 301.285 31.8235   4
   0 -16  44 258.758 29.8810  13
   0  16 -43 93.1866 28.1189   4
   0 -16  43 89.8599 26.4924  13
   0  16 -42-13.4418 25.8208   4
   0 -16  42 37.2313 26.2027  13
   0  16 -41 189.014 27.4387   4
   0 -16  41 202.602 27.5201  13
   0  16 -40 115.651 25.9418   4
   0 -16  40 74.3390 25.4063  13
   0  16 -39 14.7301 24.3632   4
   0 -16  39 39.8711 24.7243  13
   0  16 -38-8.00940 23.9204   4
   0 -16  38-13.9559 24.2938  13
   0  16 -37 266.856 26.3793   4
   0 -16  37 242.023 28.0497  13
   0 -16  36 317.831 25.4747   3
   0  16 -36 357.337 28.4861   4
   0 -16  36 302.772 29.1616  13
   0 -16  35 41.9643 20.7981   3
   0  16 -35 18.8706 22.2258   4
   0 -16  35-21.9418 23.9676  13
   0  16 -34 449.779 29.9532   4
   0 -16  34 442.871 28.6476   3
   0  16 -33 67.4735 23.2569   4
   0 -16  33 174.302 23.2328   3
   0  16 -32 1360.67 56.0808   4
   0  16 -32 1379.16 49.4114   8
   0 -16  32 1509.54 56.3665   3
   0  16 -31 1217.50 49.5264   4
   0 -16  31 1201.53 49.3510   3
   0  16 -31 1161.28 42.6592   8
   0 -16  30 117.336 23.1661   9
   0  16 -30 112.477 13.6991   8
   0  16 -30 145.385 21.9813   4
   0 -16  30 64.9364 22.6921   3
   0 -16  30 120.144 19.0740  12
   0 -16  29-12.9209 17.8528  12
   0 -16  29 7.58478 22.1752   9
   0  16 -29 23.8282 13.0772   8
   0  16 -29 6.84358 20.9200   4
   0 -16  29 8.10625 22.0448   3
   0  16 -29 11.1902 20.1112   1
   0 -16  28 94.2843 18.4970  12
   0  16 -28 79.2407 14.2535   8
   0  16 -28 85.4452 21.5358   4
   0 -16  28 114.040 22.2092   9
   0 -16  28 75.8967 23.6183   3
   0  16 -28 100.857 20.9837   1
   0 -16  27 47.9582 16.4296  12
   0  16 -27 34.7285 18.0265  15
   0  16 -27 19.1332 13.7174   8
   0  16 -27 85.9953 20.9432   4
   0 -16  27 26.0791 21.4595   9
   0 -16  27 28.1134 21.7527   3
   0  16 -27 30.8960 19.9206   1
   0  16 -26 652.384 32.0914   1
   0 -16  26 679.131 32.9845   9
   0  16 -26 630.933 31.9576   4
   0 -16  26 733.472 34.2151   3
   0  16 -26 634.279 27.4644   8
   0  16 -26 643.109 30.6440  15
   0 -16  26 648.701 29.0211  12
   0  16 -25 1034.99 44.5630   1
   0 -16  25 1175.70 46.1426   9
   0 -16  25 1180.44 46.5449   3
   0  16 -25 1122.63 44.7168   4
   0  16 -25 1060.66 40.9937   8
   0  16 -25 1090.17 43.7251  15
   0 -16  25 1150.25 42.3661  12
   0  16 -24 1107.58 44.8895   1
   0 -16  24 1093.04 45.3713   9
   0  16 -24 1223.94 44.4926   4
   0  16 -24 1080.42 41.1759   8
   0  16 -24 1095.50 43.2430  15
   0 -16  24 1097.30 41.7836  12
   0  16 -23 505.484 28.5298   1
   0 -16  23 603.995 30.3850   9
   0  16 -23 522.702 28.2362   4
   0  16 -23 540.794 24.8085   8
   0  16 -23 504.452 27.1649  15
   0 -16  23 542.084 25.0543  12
   0  16 -22 8705.90 291.902   1
   0 -16  22 8961.43 292.308   9
   0  16 -22 9205.80 291.278   4
   0  16 -22 8554.78 289.887   8
   0  16 -22 8806.04 291.086  15
   0 -16  22 8790.09 289.766  12
   0  16 -21 26.6888 18.5532   1
   0 -16  21 82.5540 18.6738   9
   0  16 -21 58.6966 17.0286   4
   0  16 -21 42.5675 14.1620   8
   0  16 -21 6.79022 16.9837  15
   0 -16  21 6.44155 13.8428  12
   0  16 -20 1466.03 54.6102   1
   0 -16  20 1468.48 55.2402   9
   0  16 -20 1471.48 53.4598   4
   0  16 -20 1426.32 52.3253   8
   0  16 -20 1483.81 53.6832  15
   0 -16  20 1447.12 51.4872  12
   0  16 -19 2670.70 92.4493   1
   0 -16  19 2664.76 92.9225   9
   0  16 -19 2632.26 91.1403   4
   0  16 -19 2617.69 90.7443   8
   0  16 -19 2798.69 91.8477  15
   0 -16  19 2600.41 89.5376  12
   0  16 -18 6281.30 207.444   5
   0 -16  18 6355.12 209.934   9
   0  16 -18 6197.37 208.173   8
   0  16 -18 6419.17 208.931  15
   0 -16  18 6195.40 207.008  12
   0  16 -18 6401.09 209.689   1
   0  16 -17 75.3996 15.9341   1
   0  16 -17 99.8148 13.1808   5
   0  16 -17 88.8159 14.7655   8
   0 -16  17 108.611 11.5494  12
   0  16 -17 90.6631 15.4265  15
   0  16 -16 53.4192 15.6411   1
   0  16 -16 16.2813 12.2503   5
   0  16 -16 18.2173 13.5721   8
   0  16 -16 18.2748 14.3477  15
   0 -16  16 21.3088 9.80408  12
   0  16 -15 2534.55 86.2660  15
   0  16 -15 2529.04 85.8568   8
   0  16 -15 2584.51 86.8801   1
   0 -16  15 2419.01 83.6615  12
   0  16 -15 2511.56 85.0308   5
   0  16 -14 1629.76 55.3875   4
   0  16 -14 1487.52 55.7758   8
   0  16 -14 1592.63 57.0628   1
   0 -16  14 1572.63 53.5209  12
   0  16 -14 1546.33 55.1609   5
   0  16 -13 194.128 14.8852   5
   0  16 -13 196.388 15.1378   4
   0 -16  13 173.574 13.0243  10
   0  16 -13 214.790 17.4306   1
   0 -16  13 157.954 11.0934  12
   0  16 -13 225.036 16.4017   8
   0  16 -12 4771.07 156.625   5
   0 -16  12 4637.38 155.594  10
   0  16 -12 4945.05 156.306   4
   0  16 -12 4521.27 157.721   1
   0 -16  12 4683.65 154.862  12
   0  16 -12 4691.66 157.281   8
   0  16 -11 67.7612 12.2397   4
   0 -16  11 56.4832 8.10609  12
   0  16 -11 37.3696 13.8874   8
   0 -16  11 48.3504 9.86269  10
   0  16 -11 57.1432 13.1848   5
   0  16 -10 701.961 27.0138   4
   0 -16  10 674.244 24.5762  12
   0  16 -10 649.617 28.9634   8
   0 -16  10 682.138 25.6879  10
   0  16 -10 700.099 28.0438   5
   0  16  -9 817.167 30.8881   4
   0 -16   9 806.580 28.7242  12
   0  16  -9 857.817 33.3259   8
   0 -16   9 790.956 29.5360  10
   0  16  -9 865.116 32.4022   5
   0 -16   8 1333.26 43.9310  12
   0  16  -8 1316.64 45.6748   4
   0 -16   8 1286.49 44.5938  10
   0  16  -8 1180.45 47.7434   8
   0 -16   7 655.303 23.8027  10
   0  16  -7 599.603 28.5359   8
   0  16  -6 9.39315 14.4614   8
   0 -16   6 32.0082 7.95889  10
   0  16  -6 22.7832 15.8253   2
   0  16  -5 321.595 21.8617   8
   0  16  -5 323.856 23.1686   2
   0  16  -4 213.398 17.9238   8
   0 -16   4 236.577 10.9589  10
   0  16  -4 208.805 18.9582   2
   0  16  -3 4800.65 168.733   8
   0 -16   3 5119.46 165.555  10
   0  16  -3 5109.29 169.773   2
   0  16  -2 192.202 17.5043   8
   0 -16   2 204.944 9.73636  10
   0  16  -1 560.758 26.5002   8
   0 -16   1 586.968 20.4698  10
   0  16  -1 544.084 24.8083   1
   0 -16   0 67.0610 6.44863  10
   0  16   0 67.9524 15.6870   8
   0  16   1 4098.31 134.291  11
   0  16   1 3903.10 134.934   8
   0  16   2 3413.45 116.434  11
   0  16   2 3496.79 117.490   8
   0  16   3 8732.33 297.349  11
   0  16   3 8923.46 298.017   8
   0  16   3 9348.59 296.535  15
   0  16   4 18.7926 15.3137  11
   0  16   4 16.2575 14.6170   8
   0  16   4-10.0564 11.4958  15
   0  16   5 2855.99 95.9387   8
   0  16   5 2990.25 93.9405  15
   0  16   6 4279.71 149.366  11
   0  16   6 4625.37 147.486  15
   0  16   6 4325.38 149.338   8
   0  16   7 9213.49 307.323   8
   0  16   7 8645.49 307.351  11
   0  16   8 569.581 23.4646  15
   0  16   8 609.496 27.6169   8
   0  16   8 608.174 28.6543  11
   0  16   9 590.852 28.5111  11
   0  16   9 539.538 26.6871   8
   0 -16  -9 562.193 21.9466  12
   0  16   9 586.196 22.6983  15
   0  16  10 724.597 31.9884  11
   0  16  10 790.984 26.4517  15
   0  16  10 774.130 30.5705   8
   0 -16 -10 756.492 25.9114  12
   0  16  11 2971.56 101.894   8
   0 -16 -11 2819.51 99.0266  12
   0  16  11 3118.78 99.1704  15
   0 -16 -11 3039.36 104.599   2
   0  16  12 1850.44 61.1836  15
   0  16  12 1754.54 64.6206   8
   0 -16 -12 1724.83 61.4017  12
   0  16  12 1869.38 65.2708   6
   0 -16 -12 1850.43 68.0324   2
   0  16  13 6638.67 210.480  15
   0  16  13 6459.72 213.229   8
   0 -16 -13 6145.37 210.853  12
   0  16  13 6447.73 213.772   6
   0 -16 -13 6324.57 216.089   2
   0  16  14 39.0383 8.82411  15
   0  16  14 27.0205 16.2324   8
   0  16  14 56.2207 16.9940   6
   0 -16 -14 42.3339 21.0846   2
   0 -16 -14 26.5209 10.9497  12
   0 -16 -15 2257.27 79.2921  12
   0  16  15 2423.66 78.2010  15
   0  16  15 2415.70 82.0567   8
   0 -16 -15 2267.96 78.2079  10
   0 -16 -15 2397.02 85.8577   2
   0  16  15 2379.48 82.6439   6
   0 -16 -16 1050.06 39.3777  12
   0  16  16 1105.37 37.4365  15
   0  16  16 1159.29 42.5172   8
   0 -16 -16 1028.62 37.8959  10
   0 -16 -16 1102.74 48.3267   2
   0  16  16 1107.17 43.3344   6
   0 -16 -17 219.688 15.3680  12
   0 -16 -17 214.755 13.1977  10
   0  16  17 254.066 11.7401  15
   0  16  17 227.165 18.9898   8
   0 -16 -17 194.091 25.6749   2
   0  16  17 229.761 20.2190   6
   0 -16 -18 182.355 12.7730  10
   0 -16 -18 232.891 25.9241   2
   0  16  18 262.963 20.2159   6
   0 -16 -18 178.632 14.8723  12
   0  16  18 202.110 18.8474   8
   0 -16 -19 779.199 31.1250  12
   0 -16 -19 779.534 29.3974  10
   0 -16 -19 775.607 42.9298  14
   0  16  19 757.792 33.1535   8
   0 -16 -19 853.680 40.5940   2
   0  16  19 772.926 34.5647   6
   0 -16 -20 291.488 15.9698  10
   0 -16 -20 296.028 29.1596   2
   0 -16 -20 321.852 32.2342  14
   0  16  20 271.565 20.8537   8
   0  16  20 288.605 22.6596   6
   0 -16 -20 296.685 18.2813  12
   0  16  21 467.681 26.2391   6
   0 -16 -21 459.431 34.0927   2
   0 -16 -21 426.411 20.1822  10
   0  16  21 490.368 24.2010   8
   0 -16 -21 389.565 21.9211  12
   0 -16 -21 488.618 35.1348  14
   0  16  22 563.219 28.3773   6
   0 -16 -22 487.746 22.2653  10
   0 -16 -22 476.556 35.1662   2
   0  16  22 541.409 25.7533   8
   0 -16 -22 468.427 24.0671  12
   0 -16 -22 559.296 37.2997  14
   0  16  23 840.696 35.5094   6
   0 -16 -23 827.668 30.6355  10
   0 -16 -23 787.313 43.0735   2
   0  16  23 735.329 26.4260   7
   0  16  23 856.034 33.8123   8
   0 -16 -23 841.897 32.4885  12
   0 -16 -23 796.275 43.5253  14
   0  16  24 32.9689 17.8301   6
   0 -16 -24 31.4692 12.7014  10
   0 -16 -24 41.3716 27.7489  14
   0 -16 -24 69.5192 27.4004   2
   0 -16 -24 29.5044 14.8154  12
   0  16  24 31.5201 16.3554   8
   0 -16 -25 1387.70 60.5757  14
   0 -16 -25 1304.18 50.8918  12
   0  16  25 1504.69 51.8811   8
   0 -16 -25 1324.60 49.3870  10
   0 -16 -25 1450.85 61.3865   2
   0 -16 -26 5780.99 195.701  14
   0 -16 -26 5563.01 188.822  12
   0  16  26 5901.98 189.151   8
   0 -16 -26 5521.44 187.744  10
   0 -16 -26 5733.37 196.704   2
   0 -16 -27 131.051 17.8856  12
   0 -16 -27 104.410 30.1707   2
   0 -16 -27 158.199 15.7879  10
   0 -16 -27 126.627 29.7805  14
   0 -16 -28 403.732 23.3188  12
   0 -16 -28 421.356 35.7423   2
   0 -16 -28 431.107 21.4625  10
   0 -16 -28 368.894 33.9140  14
   0 -16 -29 97.5716 17.0088  12
   0 -16 -29 113.242 28.8238   2
   0 -16 -29 93.7517 15.0040  10
[truncated: 10,697,579 more chars]
