# Supplementary material for: Tetrafluorenofulvalene as a sterically frustrated open-shell alkene
Source: Nat Chem. 2023 Oct 2;15(11):1541–8. doi: 10.1038/s41557-023-01341-8 (PMC10624625; doi:10.1038/s41557-023-01341-8)
Supplement: Supplementary file 4 — Crystallographic data for compound ([Na(THF)6][Na(THF)5]0.74[4a]); CCDC reference 2209269 [file 41557_2023_1341_MOESM4_ESM.cif]

 
data_mdtan2
 
_audit_creation_method            SHELXL-2013
_chemical_name_systematic
;
 ?
;
_chemical_name_common             ?
_chemical_melting_point           ?
_chemical_formula_moiety 
 'C90 H68, C24 H48 Na O6, C14.8 H29.6 Na0.74 O3.7, 8.3(C4 H8 O)' 
_chemical_formula_sum
 'C162 H212 Na1.74 O18' 
_chemical_formula_weight          2487.31

loop_
 _atom_type_symbol
 _atom_type_description
 _atom_type_scat_dispersion_real
 _atom_type_scat_dispersion_imag
 _atom_type_scat_source
 'C'  'C'   0.0181   0.0091
 'International Tables Vol C Tables 4.2.6.8 and 6.1.1.4'
 'H'  'H'   0.0000   0.0000
 'International Tables Vol C Tables 4.2.6.8 and 6.1.1.4'
 'O'  'O'   0.0492   0.0322
 'International Tables Vol C Tables 4.2.6.8 and 6.1.1.4'
 'Na'  'Na'   0.1353   0.1239
 'International Tables Vol C Tables 4.2.6.8 and 6.1.1.4'
 
_space_group_crystal_system       monoclinic
_space_group_IT_number            15
_space_group_name_H-M_alt         'C 2/c'
_space_group_name_Hall            '-C 2yc'
 
_shelx_space_group_comment
;
The symmetry employed for this shelxl refinement is uniquely defined
by the following loop, which should always be used as a source of
symmetry information in preference to the above space-group names.
They are only intended as comments.
;
 
loop_
 _space_group_symop_operation_xyz
 'x, y, z'
 'x, -y, z+1/2'
 'x+1/2, y+1/2, z'
 'x+1/2, -y+1/2, z+1/2'
 '-x, -y, -z'
 '-x, y, -z-1/2'
 '-x+1/2, -y+1/2, -z'
 '-x+1/2, y+1/2, -z-1/2'
 
_cell_length_a                    24.365(13)
_cell_length_b                    22.688(13)
_cell_length_c                    25.027(12)
_cell_angle_alpha                 90
_cell_angle_beta                  92.96(4)
_cell_angle_gamma                 90
_cell_volume                      13816(13)
_cell_formula_units_Z             4
_cell_measurement_temperature     100(2)
_cell_measurement_reflns_used     6698 
_cell_measurement_theta_min       2.6
_cell_measurement_theta_max       50
 
_exptl_crystal_description        block 
_exptl_crystal_colour             black
_exptl_crystal_density_meas       ? 
_exptl_crystal_density_method     ?              
_exptl_crystal_density_diffrn     1.196          
_exptl_crystal_F_000              5389
_exptl_transmission_factor_min    ?                                             
_exptl_transmission_factor_max    ?                                             
_exptl_crystal_size_max           0.200
_exptl_crystal_size_mid           0.130
_exptl_crystal_size_min           0.090
_exptl_absorpt_coefficient_mu     0.642
_shelx_estimated_absorpt_T_min    0.882
_shelx_estimated_absorpt_T_max    0.945
_exptl_absorpt_correction_T_min                   0.43538
_exptl_absorpt_correction_T_max                   1.00000
_exptl_absorpt_correction_type            multi-scan
_exptl_absorpt_process_details
;
CrysAlisPro 1.171.42.63a (Rigaku Oxford Diffraction, 2022)
Empirical absorption correction using spherical harmonics,
implemented in SCALE3 ABSPACK scaling algorithm.
;
_oxdiff_exptl_absorpt_empirical_full_min           0.698
_oxdiff_exptl_absorpt_empirical_full_max           2.010
_oxdiff_exptl_absorpt_empirical_details
;
Empirical correction (ABSPACK) includes:
- Absorption correction using spherical harmonics
- Frame scaling
;
_exptl_special_details
;
 ?
;
 
_diffrn_ambient_temperature       100(2)
_diffrn_source 'Rotating-anode X-ray tube'
_diffrn_source_type 'Rigaku (Cu) X-ray Source'
_diffrn_radiation_probe x-ray
_diffrn_radiation_type 'Cu K\a'
_diffrn_radiation_wavelength 1.54184
_diffrn_radiation_monochromator mirror
_diffrn_measurement_device 'four-circle diffractometer'
_diffrn_measurement_device_type 'XtaLAB Synergy R, DW system, HyPix-Arc 150'
_diffrn_detector 'Hybrid Pixel Array Detector'
_diffrn_detector_type 'HyPix-Arc 150'
_diffrn_detector_area_resol_mean 10.0000
_diffrn_reflns_number             42863
_diffrn_reflns_av_unetI/netI      0.0610
_diffrn_reflns_av_R_equivalents   0.0418
_diffrn_reflns_limit_h_min        -29
_diffrn_reflns_limit_h_max        28
_diffrn_reflns_limit_k_min        -27
_diffrn_reflns_limit_k_max        26
_diffrn_reflns_limit_l_min        -30
_diffrn_reflns_limit_l_max        29
_diffrn_reflns_theta_min          2.663
_diffrn_reflns_theta_max          74.083
_diffrn_reflns_theta_full         67.000
_diffrn_measured_fraction_theta_max   0.950
_diffrn_measured_fraction_theta_full  0.996
_diffrn_reflns_Laue_measured_fraction_max    0.950
_diffrn_reflns_Laue_measured_fraction_full   0.996
_diffrn_reflns_point_group_measured_fraction_max   0.950
_diffrn_reflns_point_group_measured_fraction_full  0.996
_reflns_number_total              13346
_reflns_number_gt                 4715
_reflns_threshold_expression      'I > 2\s(I)'
_reflns_Friedel_coverage          0.000
_reflns_Friedel_fraction_max      .
_reflns_Friedel_fraction_full     .
 
_reflns_special_details
;
 Reflections were merged by SHELXL according to the crystal
 class for the calculation of statistics and refinement.
 
 _reflns_Friedel_fraction is defined as the number of unique
 Friedel pairs measured divided by the number that would be
 possible theoretically, ignoring centric projections and
 systematic absences.
;
 
_computing_data_collection     'CrysAlisPro 1.171.42.63a (Rigaku OD, 2022)'
_computing_cell_refinement     'CrysAlisPro 1.171.42.63a (Rigaku OD, 2022)'
_computing_data_reduction      'CrysAlisPro 1.171.42.63a (Rigaku OD, 2022)'
_computing_structure_solution     'SHELXS-97 (Sheldrick, 2008)'
_computing_structure_refinement   'SHELXL-2013 (Sheldrick, 2013)'
_computing_molecular_graphics     ?
_computing_publication_material   ?
 
_refine_special_details
;
 ?
;
_refine_ls_structure_factor_coef  Fsqd
_refine_ls_matrix_type            full
_refine_ls_weighting_scheme       calc
_refine_ls_weighting_details
;
 w=1/[\s^2^(Fo^2^)+(0.1000P)^2^]
 where P=(Fo^2^+2Fc^2^)/3
;
_atom_sites_solution_primary      ?
_atom_sites_solution_secondary    ?
_atom_sites_solution_hydrogens    mixed
_refine_ls_hydrogen_treatment     constr
_refine_ls_extinction_method      none
_refine_ls_extinction_coef        .
_refine_ls_number_reflns          13346
_refine_ls_number_parameters      917
_refine_ls_number_restraints      743
_refine_ls_R_factor_all           0.2348
_refine_ls_R_factor_gt            0.1113
_refine_ls_wR_factor_ref          0.3134
_refine_ls_wR_factor_gt           0.2670
_refine_ls_goodness_of_fit_ref    1.390
_refine_ls_restrained_S_all       1.454
_refine_ls_shift/su_max           0.018
_refine_ls_shift/su_mean          0.001
 
loop_
 _atom_site_label
 _atom_site_type_symbol
 _atom_site_fract_x
 _atom_site_fract_y
 _atom_site_fract_z
 _atom_site_U_iso_or_equiv
 _atom_site_adp_type
 _atom_site_occupancy
 _atom_site_site_symmetry_order  
 _atom_site_calc_flag
 _atom_site_refinement_flags_posn
 _atom_site_refinement_flags_adp
 _atom_site_refinement_flags_occupancy
 _atom_site_disorder_assembly
 _atom_site_disorder_group
C1 C 0.47860(16) 0.6550(2) 0.26868(15) 0.0762(11) Uani 1 1 d . . . . .
C2 C 0.43814(18) 0.6103(2) 0.27294(16) 0.0813(12) Uani 1 1 d . . . . .
C3 C 0.42599(19) 0.5587(2) 0.24309(16) 0.0831(12) Uani 1 1 d . . . . .
H3 H 0.4487 0.5469 0.2152 0.100 Uiso 1 1 calc R U . . .
C4 C 0.38050(19) 0.5253(2) 0.25491(16) 0.0843(12) Uani 1 1 d . . . . .
C5 C 0.3576(2) 0.4714(2) 0.23204(17) 0.0882(13) Uani 1 1 d . . . . .
C6 C 0.3718(2) 0.4359(2) 0.18978(18) 0.1047(15) Uani 1 1 d . . . . .
H6 H 0.4032 0.4454 0.1704 0.126 Uiso 1 1 calc R U . . .
C7 C 0.3411(3) 0.3872(3) 0.17565(19) 0.1181(18) Uani 1 1 d . . . . .
H7 H 0.3508 0.3638 0.1461 0.142 Uiso 1 1 calc R U . . .
C8 C 0.2953(3) 0.3718(3) 0.2046(2) 0.1204(18) Uani 1 1 d . . . . .
H8 H 0.2741 0.3382 0.1941 0.144 Uiso 1 1 calc R U . . .
C9 C 0.2807(2) 0.4045(2) 0.2477(2) 0.1080(16) Uani 1 1 d . . . . .
H9 H 0.2501 0.3930 0.2673 0.130 Uiso 1 1 calc R U . . .
C10 C 0.3111(2) 0.4554(2) 0.26272(18) 0.0940(14) Uani 1 1 d . . . . .
C11 C 0.30478(19) 0.4992(2) 0.30326(18) 0.0889(13) Uani 1 1 d . . . . .
C12 C 0.34553(18) 0.5412(2) 0.29784(17) 0.0830(12) Uani 1 1 d . . . . .
C13 C 0.35679(18) 0.5936(2) 0.32686(16) 0.0859(13) Uani 1 1 d . . . . .
H13 H 0.3337 0.6054 0.3544 0.103 Uiso 1 1 calc R U . . .
C14 C 0.40145(18) 0.6271(2) 0.31482(15) 0.0803(12) Uani 1 1 d . . . . .
C15 C 0.42281(17) 0.6829(2) 0.33660(15) 0.0789(12) Uani 1 1 d . . . . .
C16 C 0.40663(17) 0.7159(2) 0.37896(15) 0.0808(12) Uani 1 1 d . . . . .
H16 H 0.3761 0.7044 0.3986 0.097 Uiso 1 1 calc R U . . .
C17 C 0.43664(17) 0.7675(2) 0.39257(16) 0.0791(12) Uani 1 1 d . . . . .
C18 C 0.42985(18) 0.8087(2) 0.43392(17) 0.0873(13) Uani 1 1 d . . . . .
C19 C 0.4718(2) 0.8524(2) 0.42965(19) 0.0944(14) Uani 1 1 d . . . . .
C20 C 0.4829(2) 0.9034(2) 0.4601(2) 0.1165(17) Uani 1 1 d . . . . .
H20 H 0.4605 0.9135 0.4887 0.140 Uiso 1 1 calc R U . . .
C21 C 0.5261(3) 0.9379(2) 0.4482(2) 0.130(2) Uani 1 1 d . . . . .
H21 H 0.5331 0.9730 0.4681 0.156 Uiso 1 1 calc R U . . .
C22 C 0.5608(2) 0.9231(3) 0.4067(2) 0.1287(19) Uani 1 1 d . . . . .
H22 H 0.5915 0.9472 0.3998 0.154 Uiso 1 1 calc R U . . .
C23 C 0.5496(2) 0.8725(2) 0.3758(2) 0.1033(15) Uani 1 1 d . . . . .
H23 H 0.5723 0.8622 0.3476 0.124 Uiso 1 1 calc R U . . .
C24 C 0.50512(19) 0.8380(2) 0.38723(17) 0.0887(13) Uani 1 1 d . . . . .
C25 C 0.48326(17) 0.7841(2) 0.36267(16) 0.0798(12) Uani 1 1 d . . . . .
C26 C 0.49891(17) 0.7512(2) 0.32095(16) 0.0788(12) Uani 1 1 d . . . . .
H26 H 0.5297 0.7625 0.3015 0.095 Uiso 1 1 calc R U . . .
C27 C 0.46903(17) 0.7000(2) 0.30688(15) 0.0758(11) Uani 1 1 d . . . . .
C28 C 0.2643(2) 0.5000(3) 0.34579(19) 0.0940(14) Uani 1 1 d . . . . .
C29 C 0.2695(2) 0.4577(3) 0.3883(2) 0.1046(16) Uani 1 1 d . . . . .
C30 C 0.2356(3) 0.4624(3) 0.4303(2) 0.124(2) Uani 1 1 d . . . . .
H30 H 0.2381 0.4336 0.4578 0.148 Uiso 1 1 calc R U . . .
C31 C 0.1974(3) 0.5082(4) 0.4338(3) 0.127(2) Uani 1 1 d . . . . .
C32 C 0.1928(2) 0.5474(3) 0.3922(3) 0.1201(18) Uani 1 1 d . . . . .
H32 H 0.1662 0.5779 0.3937 0.144 Uiso 1 1 d R U . . .
C33 C 0.2260(2) 0.5442(3) 0.3475(2) 0.1042(15) Uani 1 1 d . . . . .
C34 C 0.3110(2) 0.4095(3) 0.3881(2) 0.1253(19) Uani 1 1 d . . . . .
H34A H 0.3133 0.3901 0.4232 0.188 Uiso 1 1 calc R U . . .
H34B H 0.3470 0.4260 0.3806 0.188 Uiso 1 1 calc R U . . .
H34C H 0.3001 0.3806 0.3605 0.188 Uiso 1 1 calc R U . . .
C35 C 0.1633(3) 0.5139(3) 0.4829(2) 0.165(3) Uani 1 1 d . . . . .
H35A H 0.1473 0.4755 0.4911 0.248 Uiso 1 1 calc R U . . .
H35B H 0.1339 0.5427 0.4758 0.248 Uiso 1 1 calc R U . . .
H35C H 0.1869 0.5271 0.5134 0.248 Uiso 1 1 calc R U . . .
C36 C 0.2176(2) 0.5890(2) 0.3033(2) 0.1180(17) Uani 1 1 d . . . . .
H36A H 0.1834 0.6106 0.3081 0.177 Uiso 1 1 calc R U . . .
H36B H 0.2153 0.5688 0.2686 0.177 Uiso 1 1 calc R U . . .
H36C H 0.2485 0.6166 0.3044 0.177 Uiso 1 1 calc R U . . .
C37 C 0.3879(2) 0.8039(2) 0.47505(18) 0.0885(13) Uani 1 1 d . . . . .
C38 C 0.3359(2) 0.8281(3) 0.4671(2) 0.1104(16) Uani 1 1 d . . . . .
C39 C 0.2979(2) 0.8209(3) 0.5053(2) 0.126(2) Uani 1 1 d . . . . .
H39 H 0.2626 0.8381 0.4991 0.151 Uiso 1 1 calc R U . . .
C40 C 0.3081(2) 0.7908(2) 0.5515(2) 0.1081(16) Uani 1 1 d . . . . .
C41 C 0.3590(3) 0.7676(2) 0.5591(2) 0.130(2) Uani 1 1 d . . . . .
H41 H 0.3674 0.7464 0.5912 0.156 Uiso 1 1 calc R U . . .
C42 C 0.4005(2) 0.7731(3) 0.5220(2) 0.128(2) Uani 1 1 d D . . . .
C43 C 0.3221(2) 0.8600(4) 0.4148(2) 0.181(3) Uani 1 1 d . . . . .
H43A H 0.3177 0.8313 0.3857 0.271 Uiso 1 1 calc R U . . .
H43B H 0.3518 0.8874 0.4074 0.271 Uiso 1 1 calc R U . . .
H43C H 0.2877 0.8821 0.4177 0.271 Uiso 1 1 calc R U . . .
C44 C 0.2657(2) 0.7840(2) 0.59328(19) 0.134(2) Uani 1 1 d . . . . .
H44A H 0.2792 0.7560 0.6208 0.202 Uiso 1 1 calc R U . . .
H44B H 0.2313 0.7692 0.5762 0.202 Uiso 1 1 calc R U . . .
H44C H 0.2592 0.8223 0.6099 0.202 Uiso 1 1 calc R U . . .
C45 C 0.4624(4) 0.7636(6) 0.5410(5) 0.116(3) Uani 0.5 1 d D . P A 1
H45A H 0.4787 0.7334 0.5187 0.174 Uiso 0.5 1 calc R U P A 1
H45B H 0.4646 0.7507 0.5784 0.174 Uiso 0.5 1 calc R U P A 1
H45C H 0.4826 0.8007 0.5377 0.174 Uiso 0.5 1 calc R U P A 1
C45A C 0.4437(4) 0.7251(5) 0.5184(4) 0.116(3) Uani 0.5 1 d D . P A 2
H45D H 0.4737 0.7394 0.4972 0.174 Uiso 0.5 1 calc R U P A 2
H45E H 0.4271 0.6902 0.5012 0.174 Uiso 0.5 1 calc R U P A 2
H45F H 0.4583 0.7148 0.5544 0.174 Uiso 0.5 1 calc R U P A 2
Na1 Na 0.5000 0.5000 0.5000 0.1220(10) Uani 1 2 d S . P . .
O1 O 0.53318(14) 0.5489(2) 0.58046(12) 0.1231(12) Uani 1 1 d D . . . .
C1A C 0.5284(2) 0.5269(3) 0.63395(19) 0.1248(19) Uani 1 1 d D . . . .
H1A1 H 0.5582 0.4985 0.6432 0.150 Uiso 1 1 calc R U . . .
H1A2 H 0.4926 0.5068 0.6371 0.150 Uiso 1 1 calc R U . . .
C2A C 0.5326(2) 0.5798(3) 0.6706(2) 0.1289(19) Uani 1 1 d D . . . .
H2A1 H 0.5103 0.5744 0.7022 0.155 Uiso 1 1 calc R U . . .
H2A2 H 0.5712 0.5877 0.6828 0.155 Uiso 1 1 calc R U . . .
C3A C 0.5102(2) 0.6277(3) 0.6353(2) 0.135(2) Uani 1 1 d D . . . .
H3A1 H 0.5237 0.6668 0.6478 0.162 Uiso 1 1 calc R U . . .
H3A2 H 0.4695 0.6278 0.6338 0.162 Uiso 1 1 calc R U . . .
C4A C 0.5318(3) 0.6123(3) 0.5818(2) 0.143(2) Uani 1 1 d D . . . .
H4A1 H 0.5072 0.6279 0.5524 0.172 Uiso 1 1 calc R U . . .
H4A2 H 0.5691 0.6289 0.5784 0.172 Uiso 1 1 calc R U . . .
O2 O 0.41989(12) 0.55799(17) 0.50050(12) 0.1226(12) Uani 1 1 d D . . . .
C1B C 0.38393(19) 0.5653(3) 0.45319(16) 0.1178(18) Uani 1 1 d D . . . .
H1B1 H 0.3750 0.5266 0.4366 0.141 Uiso 1 1 calc R U . . .
H1B2 H 0.4014 0.5904 0.4266 0.141 Uiso 1 1 calc R U . . .
C2B C 0.33285(18) 0.5943(3) 0.47237(17) 0.1201(18) Uani 1 1 d D . . . .
H2B1 H 0.3361 0.6378 0.4715 0.144 Uiso 1 1 calc R U . . .
H2B2 H 0.2998 0.5822 0.4504 0.144 Uiso 1 1 calc R U . . .
C3B C 0.3307(2) 0.5727(3) 0.5272(2) 0.168(3) Uani 1 1 d D . . . .
H3B1 H 0.3147 0.5326 0.5280 0.201 Uiso 1 1 calc R U . . .
H3B2 H 0.3087 0.5993 0.5491 0.201 Uiso 1 1 calc R U . . .
C4B C 0.3894(2) 0.5723(4) 0.54674(18) 0.168(3) Uani 1 1 d D . . . .
H4B1 H 0.4004 0.6114 0.5612 0.202 Uiso 1 1 calc R U . . .
H4B2 H 0.3958 0.5423 0.5752 0.202 Uiso 1 1 calc R U . . .
O3 O 0.54751(15) 0.57129(19) 0.45098(14) 0.1404(14) Uani 1 1 d D . . . .
C1C C 0.5279(2) 0.6194(3) 0.4187(2) 0.137(2) Uani 1 1 d D . . . .
H1C1 H 0.5052 0.6463 0.4395 0.164 Uiso 1 1 calc R U . . .
H1C2 H 0.5054 0.6050 0.3872 0.164 Uiso 1 1 calc R U . . .
C2C C 0.5780(3) 0.6501(3) 0.4014(3) 0.165(3) Uani 1 1 d D . . . .
H2C1 H 0.5716 0.6929 0.3968 0.199 Uiso 1 1 calc R U . . .
H2C2 H 0.5907 0.6334 0.3677 0.199 Uiso 1 1 calc R U . . .
C3C C 0.6184(3) 0.6379(3) 0.4478(3) 0.194(4) Uani 1 1 d D . . . .
H3C1 H 0.6567 0.6401 0.4364 0.232 Uiso 1 1 calc R U . . .
H3C2 H 0.6138 0.6663 0.4772 0.232 Uiso 1 1 calc R U . . .
C4C C 0.6056(2) 0.5804(4) 0.4637(3) 0.184(3) Uani 1 1 d D . . . .
H4C1 H 0.6137 0.5756 0.5026 0.221 Uiso 1 1 calc R U . . .
H4C2 H 0.6276 0.5514 0.4445 0.221 Uiso 1 1 calc R U . . .
Na2 Na 0.1095(3) 0.5947(3) 0.2202(2) 0.135(2) Uani 0.37 1 d . . P . .
O4 O 0.0978(10) 0.4879(6) 0.2358(8) 0.281(5) Uani 0.5 1 d D . P B 9
C1D C 0.1382(7) 0.4513(5) 0.2661(6) 0.147(4) Uani 0.5 1 d D . P B 9
H1D1 H 0.1330 0.4545 0.3050 0.176 Uiso 0.5 1 calc R U P B 9
H1D2 H 0.1760 0.4640 0.2592 0.176 Uiso 0.5 1 calc R U P B 9
C2D C 0.1287(6) 0.3894(5) 0.2476(9) 0.212(12) Uani 0.5 1 d D . P B 9
H2D1 H 0.1530 0.3791 0.2185 0.254 Uiso 0.5 1 calc R U P B 9
H2D2 H 0.1350 0.3611 0.2774 0.254 Uiso 0.5 1 calc R U P B 9
C3D C 0.0712(8) 0.3900(9) 0.2285(15) 0.53(5) Uiso 0.5 1 d D . P B 9
H3D1 H 0.0464 0.3884 0.2586 0.638 Uiso 0.5 1 calc R U P B 9
H3D2 H 0.0628 0.3568 0.2038 0.638 Uiso 0.5 1 calc R U P B 9
C4D C 0.0668(8) 0.4471(10) 0.2004(9) 0.215(13) Uani 0.5 1 d D . P B 9
H4D1 H 0.0831 0.4448 0.1650 0.258 Uiso 0.5 1 calc R U P B 9
H4D2 H 0.0280 0.4595 0.1954 0.258 Uiso 0.5 1 calc R U P B 9
O4X O 0.0825(12) 0.4959(6) 0.2132(6) 0.281(5) Uani 0.5 1 d D . P B 10
C1DX C 0.0944(7) 0.4754(6) 0.2680(5) 0.147(4) Uani 0.5 1 d D . P B 10
H1DA H 0.0601 0.4709 0.2873 0.176 Uiso 0.5 1 calc R U P B 10
H1DB H 0.1192 0.5031 0.2881 0.176 Uiso 0.5 1 calc R U P B 10
C2DX C 0.1218(7) 0.4167(8) 0.2608(6) 0.36(3) Uani 0.5 1 d D . P B 10
H2DA H 0.1598 0.4211 0.2492 0.434 Uiso 0.5 1 calc R U P B 10
H2DB H 0.1221 0.3925 0.2937 0.434 Uiso 0.5 1 calc R U P B 10
C3DX C 0.0851(9) 0.3924(6) 0.2185(7) 0.220(13) Uani 0.5 1 d D . P B 10
H3DA H 0.0495 0.3805 0.2324 0.264 Uiso 0.5 1 calc R U P B 10
H3DB H 0.1019 0.3580 0.2012 0.264 Uiso 0.5 1 calc R U P B 10
C4DX C 0.0783(14) 0.4422(8) 0.1809(5) 0.34(3) Uani 0.5 1 d D . P B 10
H4DA H 0.1074 0.4415 0.1547 0.405 Uiso 0.5 1 calc R U P B 10
H4DB H 0.0421 0.4402 0.1612 0.405 Uiso 0.5 1 calc R U P B 10
O5 O 0.1929(8) 0.5767(8) 0.1649(7) 0.270(5) Uani 0.5 1 d D . P B 5
C1E C 0.1857(7) 0.5895(7) 0.1069(7) 0.243(9) Uani 0.5 1 d D . P B 5
H1E1 H 0.1676 0.6280 0.1000 0.292 Uiso 0.5 1 calc R U P B 5
H1E2 H 0.1647 0.5580 0.0875 0.292 Uiso 0.5 1 calc R U P B 5
C2E C 0.2452(9) 0.5903(9) 0.0929(8) 0.278(12) Uani 0.5 1 d D . P B 5
H2E1 H 0.2489 0.5900 0.0537 0.333 Uiso 0.5 1 calc R U P B 5
H2E2 H 0.2648 0.6249 0.1086 0.333 Uiso 0.5 1 calc R U P B 5
C3E C 0.2645(9) 0.5357(10) 0.1174(10) 0.25(2) Uiso 0.5 1 d D . P B 5
H3E1 H 0.3035 0.5394 0.1304 0.299 Uiso 0.5 1 calc R U P B 5
H3E2 H 0.2613 0.5028 0.0915 0.299 Uiso 0.5 1 calc R U P B 5
C4E C 0.2293(10) 0.5253(10) 0.1625(10) 0.324(19) Uiso 0.5 1 d D . P B 5
H4E1 H 0.2075 0.4888 0.1565 0.389 Uiso 0.5 1 calc R U P B 5
H4E2 H 0.2519 0.5212 0.1963 0.389 Uiso 0.5 1 calc R U P B 5
O5X O 0.1806(5) 0.5854(8) 0.1552(8) 0.270(5) Uani 0.5 1 d D . P B 6
C1EX C 0.2307(7) 0.6204(6) 0.1615(8) 0.243(9) Uani 0.5 1 d D . P B 6
H1EA H 0.2329 0.6401 0.1969 0.292 Uiso 0.5 1 calc R U P B 6
H1EB H 0.2314 0.6510 0.1333 0.292 Uiso 0.5 1 calc R U P B 6
C2EX C 0.2769(4) 0.5790(7) 0.1569(6) 0.147(5) Uani 0.5 1 d D . P B 6
H2EA H 0.3071 0.5978 0.1380 0.176 Uiso 0.5 1 calc R U P B 6
H2EB H 0.2914 0.5663 0.1928 0.176 Uiso 0.5 1 calc R U P B 6
C3EX C 0.2550(7) 0.5295(7) 0.1269(7) 0.184(14) Uani 0.5 1 d D . P B 6
H3EA H 0.2731 0.4925 0.1394 0.221 Uiso 0.5 1 calc R U P B 6
H3EB H 0.2610 0.5345 0.0883 0.221 Uiso 0.5 1 calc R U P B 6
C4EX C 0.1962(7) 0.5275(8) 0.1359(6) 0.190(8) Uani 0.5 1 d D . P B 6
H4EA H 0.1750 0.5180 0.1021 0.228 Uiso 0.5 1 calc R U P B 6
H4EB H 0.1885 0.4968 0.1627 0.228 Uiso 0.5 1 calc R U P B 6
O6 O 0.1409(19) 0.6922(12) 0.2300(11) 0.67(4) Uiso 0.5 1 d D . P B 11
C1F C 0.1382(12) 0.7256(12) 0.1798(8) 0.332(14) Uiso 0.5 1 d D . P B 11
H1F1 H 0.1157 0.7043 0.1519 0.398 Uiso 0.5 1 calc R U P B 11
H1F2 H 0.1756 0.7315 0.1669 0.398 Uiso 0.5 1 calc R U P B 11
C2F C 0.1125(11) 0.7835(12) 0.1920(10) 0.44(3) Uani 0.5 1 d D . P B 11
H2F1 H 0.1408 0.8143 0.1989 0.526 Uiso 0.5 1 calc R U P B 11
H2F2 H 0.0871 0.7965 0.1622 0.526 Uiso 0.5 1 calc R U P B 11
C3F C 0.0832(12) 0.7712(14) 0.2397(13) 0.34(2) Uiso 0.5 1 d D . P B 11
H3F1 H 0.0481 0.7504 0.2308 0.406 Uiso 0.5 1 calc R U P B 11
H3F2 H 0.0755 0.8077 0.2596 0.406 Uiso 0.5 1 calc R U P B 11
C4F C 0.1224(14) 0.7328(8) 0.2706(6) 0.227(13) Uani 0.5 1 d D . P B 11
H4F1 H 0.1535 0.7559 0.2867 0.273 Uiso 0.5 1 calc R U P B 11
H4F2 H 0.1041 0.7115 0.2992 0.273 Uiso 0.5 1 calc R U P B 11
O6X O 0.1341(7) 0.7071(7) 0.2344(6) 0.217(7) Uani 0.5 1 d D . P B 12
C1FX C 0.1187(7) 0.7679(6) 0.2190(7) 0.179(7) Uiso 0.5 1 d D . P B 12
H1FA H 0.1083 0.7699 0.1803 0.215 Uiso 0.5 1 calc R U P B 12
H1FB H 0.1499 0.7951 0.2268 0.215 Uiso 0.5 1 calc R U P B 12
C2FX C 0.0712(7) 0.7843(8) 0.2510(7) 0.193(8) Uiso 0.5 1 d D . P B 12
H2FA H 0.0743 0.8258 0.2631 0.231 Uiso 0.5 1 calc R U P B 12
H2FB H 0.0362 0.7795 0.2296 0.231 Uiso 0.5 1 calc R U P B 12
C3FX C 0.0733(8) 0.7452(9) 0.2959(6) 0.224(9) Uani 0.5 1 d D . P B 12
H3FA H 0.0358 0.7364 0.3071 0.269 Uiso 0.5 1 calc R U P B 12
H3FB H 0.0947 0.7629 0.3265 0.269 Uiso 0.5 1 calc R U P B 12
C4FX C 0.1001(12) 0.6912(7) 0.2778(11) 0.338(19) Uani 0.5 1 d D . P B 12
H4F3 H 0.1229 0.6737 0.3076 0.405 Uiso 0.5 1 calc R U P B 12
H4F4 H 0.0721 0.6620 0.2655 0.405 Uiso 0.5 1 calc R U P B 12
O1GX O 0.0508(9) 0.6047(12) 0.1530(9) 0.211(3) Uiso 0.25 1 d D . P B -1
C1GX C 0.0510(9) 0.6065(14) 0.0940(9) 0.211(3) Uiso 0.25 1 d D . P B -1
H1G1 H 0.0490 0.5664 0.0784 0.254 Uiso 0.25 1 calc R U P B -1
H1G2 H 0.0840 0.6269 0.0817 0.254 Uiso 0.25 1 calc R U P B -1
C2GX C -0.0008(12) 0.6412(13) 0.0807(10) 0.211(3) Uiso 0.25 1 d D . P B -1
H2G1 H 0.0026 0.6828 0.0926 0.254 Uiso 0.25 1 calc R U P B -1
H2G2 H -0.0115 0.6399 0.0420 0.254 Uiso 0.25 1 calc R U P B -1
C3GX C -0.0385(8) 0.6078(16) 0.1125(12) 0.211(3) Uiso 0.25 1 d D . P B -1
H3G1 H -0.0467 0.5687 0.0964 0.254 Uiso 0.25 1 calc R U P B -1
H3G2 H -0.0733 0.6295 0.1164 0.254 Uiso 0.25 1 calc R U P B -1
C4GX C -0.0070(11) 0.6022(17) 0.1643(9) 0.211(3) Uiso 0.25 1 d D . P B -1
H4G1 H -0.0165 0.6347 0.1886 0.254 Uiso 0.25 1 calc R U P B -1
H4G2 H -0.0156 0.5643 0.1816 0.254 Uiso 0.25 1 calc R U P B -1
O2G O 0.0623(11) 0.6048(13) 0.2987(9) 0.211(3) Uiso 0.25 1 d D . P B -2
C5G C 0.0379(14) 0.5525(10) 0.3225(12) 0.211(3) Uiso 0.25 1 d D . P B -2
H5G1 H 0.0667 0.5241 0.3346 0.254 Uiso 0.25 1 calc R U P B -2
H5G2 H 0.0122 0.5328 0.2963 0.254 Uiso 0.25 1 calc R U P B -2
C6G C 0.0079(12) 0.5751(15) 0.3691(12) 0.211(3) Uiso 0.25 1 d D . P B -2
H6G1 H -0.0297 0.5882 0.3578 0.254 Uiso 0.25 1 calc R U P B -2
H6G2 H 0.0055 0.5445 0.3971 0.254 Uiso 0.25 1 calc R U P B -2
C7G C 0.0413(14) 0.6241(15) 0.3881(10) 0.211(3) Uiso 0.25 1 d D . P B -2
H7G1 H 0.0721 0.6104 0.4122 0.254 Uiso 0.25 1 calc R U P B -2
H7G2 H 0.0191 0.6529 0.4075 0.254 Uiso 0.25 1 calc R U P B -2
C8G C 0.0619(13) 0.6507(10) 0.3394(13) 0.211(3) Uiso 0.25 1 d D . P B -2
H8G1 H 0.0377 0.6835 0.3270 0.254 Uiso 0.25 1 calc R U P B -2
H8G2 H 0.0995 0.6663 0.3467 0.254 Uiso 0.25 1 calc R U P B -2
O1G O 0.0474(10) 0.5988(12) 0.2966(10) 0.211(3) Uiso 0.25 1 d D . P B -3
C1G C 0.0489(10) 0.5851(16) 0.3543(11) 0.211(3) Uiso 0.25 1 d D . P B -3
H1G3 H 0.0609 0.6198 0.3759 0.254 Uiso 0.25 1 calc R U P B -3
H1G4 H 0.0742 0.5519 0.3629 0.254 Uiso 0.25 1 calc R U P B -3
C2G C -0.0094(12) 0.5686(15) 0.3647(10) 0.211(3) Uiso 0.25 1 d D . P B -3
H2G3 H -0.0187 0.5285 0.3516 0.254 Uiso 0.25 1 calc R U P B -3
H2G4 H -0.0168 0.5717 0.4031 0.254 Uiso 0.25 1 calc R U P B -3
C3G C -0.0382(10) 0.6139(16) 0.3330(12) 0.211(3) Uiso 0.25 1 d D . P B -3
H3G3 H -0.0336 0.6533 0.3497 0.254 Uiso 0.25 1 calc R U P B -3
H3G4 H -0.0779 0.6049 0.3279 0.254 Uiso 0.25 1 calc R U P B -3
C4G C -0.0103(12) 0.6103(14) 0.2818(9) 0.211(3) Uiso 0.25 1 d D . P B -3
H4G3 H -0.0261 0.5781 0.2592 0.254 Uiso 0.25 1 calc R U P B -3
H4G4 H -0.0144 0.6479 0.2618 0.254 Uiso 0.25 1 calc R U P B -3
O10 O 0.0050(10) 0.6606(10) 0.3218(8) 0.211(3) Uiso 0.25 1 d D . P C -4
C1H C 0.0540(8) 0.6288(15) 0.3425(13) 0.211(3) Uiso 0.25 1 d D . P C -4
H1HA H 0.0822 0.6569 0.3567 0.254 Uiso 0.25 1 calc R U P C -4
H1HB H 0.0699 0.6055 0.3136 0.254 Uiso 0.25 1 calc R U P C -4
C2H C 0.0368(12) 0.5889(14) 0.3860(13) 0.211(3) Uiso 0.25 1 d D . P C -4
H2HA H 0.0513 0.5485 0.3811 0.254 Uiso 0.25 1 calc R U P C -4
H2HB H 0.0502 0.6038 0.4215 0.254 Uiso 0.25 1 calc R U P C -4
C3H C -0.0226(12) 0.5892(12) 0.3812(12) 0.211(3) Uiso 0.25 1 d D . P C -4
H3HA H -0.0384 0.5824 0.4163 0.254 Uiso 0.25 1 calc R U P C -4
H3HB H -0.0365 0.5587 0.3557 0.254 Uiso 0.25 1 calc R U P C -4
C4H C -0.0359(10) 0.6491(13) 0.3609(12) 0.211(3) Uiso 0.25 1 d D . P C -4
H4HA H -0.0735 0.6504 0.3439 0.254 Uiso 0.25 1 calc R U P C -4
H4HB H -0.0332 0.6784 0.3902 0.254 Uiso 0.25 1 calc R U P C -4
O8 O 0.6116(4) 0.7620(5) 0.5470(5) 0.187(5) Uani 0.5 1 d D . P D 11
C1R C 0.6085(5) 0.7936(6) 0.4955(5) 0.147(5) Uiso 0.5 1 d D . P D 11
H1R1 H 0.5949 0.8344 0.4997 0.176 Uiso 0.5 1 calc R U P D 11
H1R2 H 0.5844 0.7728 0.4686 0.176 Uiso 0.5 1 calc R U P D 11
C2R C 0.6677(6) 0.7931(11) 0.4803(5) 0.252(10) Uiso 0.5 1 d D . P D 11
H2R1 H 0.6776 0.7546 0.4648 0.303 Uiso 0.5 1 calc R U P D 11
H2R2 H 0.6748 0.8247 0.4543 0.303 Uiso 0.5 1 calc R U P D 11
C3R C 0.6977(5) 0.8033(7) 0.5307(6) 0.269(13) Uiso 0.5 1 d D . P D 11
H3R1 H 0.7034 0.8460 0.5367 0.323 Uiso 0.5 1 calc R U P D 11
H3R2 H 0.7341 0.7838 0.5311 0.323 Uiso 0.5 1 calc DR U P D 11
C4R C 0.6641(6) 0.7782(11) 0.5723(6) 0.247(10) Uiso 0.5 1 d D . P D 11
H4R1 H 0.6824 0.7430 0.5885 0.296 Uiso 0.5 1 calc R U P D 11
H4R2 H 0.6590 0.8075 0.6009 0.296 Uiso 0.5 1 calc R U P D 11
O8X O 0.7020(8) 0.7992(12) 0.5049(12) 0.428(15) Uiso 0.5 1 d D . P E 12
C1RX C 0.6531(6) 0.8291(7) 0.4838(6) 0.168(6) Uiso 0.5 1 d D . P E 12
H1R3 H 0.6405 0.8125 0.4487 0.201 Uiso 0.5 1 calc R U P E 12
H1R4 H 0.6598 0.8718 0.4797 0.201 Uiso 0.5 1 calc R U P E 12
C2RX C 0.6117(9) 0.8176(11) 0.5256(11) 0.295(13) Uiso 0.5 1 d D . P E 12
H2R3 H 0.6068 0.8538 0.5470 0.355 Uiso 0.5 1 calc R U P E 12
H2R4 H 0.5758 0.8073 0.5078 0.355 Uiso 0.5 1 calc R U P E 12
C3RX C 0.6291(15) 0.772(2) 0.5596(17) 0.45(3) Uiso 0.5 1 d D . P E 12
H3R3 H 0.6020 0.7390 0.5580 0.544 Uiso 0.5 1 calc R U P E 12
H3R4 H 0.6337 0.7855 0.5971 0.544 Uiso 0.5 1 calc R U P E 12
C4RX C 0.6813(8) 0.7519(7) 0.5406(8) 0.204(7) Uiso 0.5 1 d D . P E 12
H4R3 H 0.6764 0.7146 0.5205 0.245 Uiso 0.5 1 calc R U P E 12
H4R4 H 0.7079 0.7451 0.5712 0.245 Uiso 0.5 1 calc R U P E 12
O9 O 0.1728(6) 0.2047(6) 0.2869(6) 0.240(4) Uiso 0.5 1 d D . P F 3
C1S C 0.2023(10) 0.2190(8) 0.3401(7) 0.267(9) Uiso 0.5 1 d D . P F 3
H1S1 H 0.2421 0.2103 0.3400 0.321 Uiso 0.5 1 calc R U P F 3
H1S2 H 0.1861 0.1978 0.3702 0.321 Uiso 0.5 1 calc R U P F 3
C2S C 0.1911(11) 0.2847(8) 0.3420(8) 0.227(10) Uiso 0.5 1 d D . P F 3
H2S1 H 0.1692 0.2937 0.3733 0.273 Uiso 0.5 1 calc R U P F 3
H2S2 H 0.2264 0.3062 0.3466 0.273 Uiso 0.5 1 calc R U P F 3
C3S C 0.1630(10) 0.3040(9) 0.2960(11) 0.327(13) Uiso 0.5 1 d D . P F 3
H3S1 H 0.1735 0.3449 0.2874 0.392 Uiso 0.5 1 calc R U P F 3
H3S2 H 0.1228 0.3024 0.3000 0.392 Uiso 0.5 1 calc R U P F 3
C4S C 0.1796(12) 0.2622(10) 0.2532(8) 0.276(12) Uiso 0.5 1 d D . P F 3
H4S1 H 0.2179 0.2684 0.2431 0.331 Uiso 0.5 1 calc R U P F 3
H4S2 H 0.1544 0.2634 0.2210 0.331 Uiso 0.5 1 calc R U P F 3
O9X O 0.1489(5) 0.2367(7) 0.2776(5) 0.240(4) Uiso 0.5 1 d D . P G 4
C1SX C 0.1620(4) 0.2535(6) 0.3360(4) 0.118(4) Uiso 0.5 1 d D . P G 4
H1SA H 0.1356 0.2828 0.3486 0.141 Uiso 0.5 1 calc R U P G 4
H1SB H 0.1621 0.2184 0.3595 0.141 Uiso 0.5 1 calc R U P G 4
C2SX C 0.2184(6) 0.2792(8) 0.3334(6) 0.184(8) Uiso 0.5 1 d D . P G 4
H2SA H 0.2105 0.3216 0.3278 0.221 Uiso 0.5 1 d R U P G 4
H2SB H 0.2403 0.2741 0.3675 0.221 Uiso 0.5 1 d R U P G 4
C3SX C 0.2419(4) 0.2572(6) 0.2921(5) 0.137(4) Uiso 0.5 1 d D . P G 4
H3SA H 0.2648 0.2232 0.3041 0.165 Uiso 0.5 1 d R U P G 4
H3SB H 0.2659 0.2872 0.2766 0.165 Uiso 0.5 1 d R U P G 4
C4SX C 0.2041(4) 0.2377(6) 0.2502(4) 0.121(4) Uiso 0.5 1 d D . P G 4
H4SA H 0.2139 0.1980 0.2374 0.145 Uiso 0.5 1 calc R U P G 4
H4SB H 0.2029 0.2655 0.2196 0.145 Uiso 0.5 1 calc R U P G 4
 
loop_
 _atom_site_aniso_label
 _atom_site_aniso_U_11
 _atom_site_aniso_U_22
 _atom_site_aniso_U_33
 _atom_site_aniso_U_23
 _atom_site_aniso_U_13
 _atom_site_aniso_U_12
C1 0.072(3) 0.091(3) 0.067(3) 0.009(2) 0.0142(18) -0.006(2)
C2 0.088(3) 0.089(3) 0.068(3) 0.004(3) 0.017(2) 0.007(3)
C3 0.093(3) 0.093(3) 0.064(3) -0.004(3) 0.015(2) 0.001(3)
C4 0.093(3) 0.093(4) 0.068(3) -0.003(3) 0.012(2) -0.004(3)
C5 0.103(4) 0.093(4) 0.069(3) -0.006(3) 0.009(3) -0.014(3)
C6 0.136(4) 0.103(4) 0.077(3) -0.007(3) 0.018(3) -0.022(3)
C7 0.160(5) 0.114(5) 0.081(3) -0.020(3) 0.015(3) -0.031(4)
C8 0.148(5) 0.117(4) 0.096(4) -0.014(4) 0.007(4) -0.042(4)
C9 0.121(4) 0.111(4) 0.092(4) -0.006(3) 0.004(3) -0.024(4)
C10 0.103(4) 0.095(4) 0.083(3) -0.002(3) 0.000(3) -0.013(3)
C11 0.085(3) 0.099(4) 0.082(3) -0.001(3) 0.002(2) -0.014(3)
C12 0.081(3) 0.095(4) 0.073(3) 0.000(3) 0.003(2) -0.017(3)
C13 0.078(3) 0.108(4) 0.073(3) 0.005(3) 0.016(2) -0.011(3)
C14 0.089(3) 0.092(3) 0.061(2) 0.003(2) 0.012(2) 0.002(3)
C15 0.082(3) 0.089(3) 0.066(3) 0.005(2) 0.014(2) 0.000(3)
C16 0.084(3) 0.090(3) 0.071(3) -0.005(3) 0.025(2) -0.003(3)
C17 0.078(3) 0.085(3) 0.076(3) -0.003(3) 0.017(2) 0.007(3)
C18 0.093(3) 0.086(3) 0.085(3) -0.004(3) 0.022(2) 0.009(3)
C19 0.105(4) 0.078(3) 0.103(3) -0.012(3) 0.033(3) -0.021(3)
C20 0.130(4) 0.099(4) 0.127(4) -0.014(3) 0.064(3) -0.022(4)
C21 0.157(5) 0.110(4) 0.129(4) -0.036(4) 0.065(4) -0.034(4)
C22 0.137(5) 0.117(5) 0.137(5) -0.017(4) 0.055(4) -0.032(4)
C23 0.109(4) 0.094(4) 0.111(4) -0.018(3) 0.040(3) -0.010(3)
C24 0.088(3) 0.095(4) 0.086(3) -0.005(3) 0.037(3) -0.007(3)
C25 0.081(3) 0.088(3) 0.072(3) -0.004(3) 0.024(2) -0.002(3)
C26 0.078(3) 0.084(3) 0.076(3) 0.001(3) 0.021(2) -0.002(3)
C27 0.079(3) 0.087(3) 0.064(2) -0.004(2) 0.020(2) 0.007(3)
C28 0.080(3) 0.111(4) 0.091(3) -0.001(3) 0.007(3) -0.022(3)
C29 0.099(4) 0.130(5) 0.086(4) 0.007(3) 0.006(3) -0.033(4)
C30 0.128(5) 0.152(6) 0.092(4) 0.002(4) 0.023(4) -0.049(4)
C31 0.106(5) 0.165(7) 0.113(5) -0.022(5) 0.036(4) -0.039(4)
C32 0.105(4) 0.130(5) 0.128(5) -0.005(4) 0.026(4) -0.017(3)
C33 0.093(4) 0.121(5) 0.099(4) -0.005(3) 0.013(3) -0.013(3)
C34 0.141(5) 0.134(5) 0.100(4) 0.031(4) -0.004(3) -0.023(4)
C35 0.145(5) 0.220(7) 0.137(5) -0.013(5) 0.068(4) -0.046(5)
C36 0.111(4) 0.129(4) 0.115(4) -0.002(4) 0.012(3) 0.004(3)
C37 0.102(4) 0.080(3) 0.086(3) -0.013(3) 0.030(3) -0.004(3)
C38 0.093(4) 0.143(5) 0.098(4) 0.004(3) 0.033(3) 0.021(3)
C39 0.110(4) 0.177(6) 0.096(4) 0.011(4) 0.045(3) 0.017(4)
C40 0.115(4) 0.101(4) 0.113(4) -0.012(3) 0.051(3) 0.007(3)
C41 0.165(6) 0.121(5) 0.110(4) 0.039(3) 0.070(4) 0.033(4)
C42 0.132(5) 0.136(5) 0.119(4) 0.049(4) 0.051(4) 0.056(4)
C43 0.127(5) 0.307(9) 0.111(4) 0.072(5) 0.044(3) 0.081(6)
C44 0.153(5) 0.146(5) 0.111(4) 0.000(4) 0.072(4) -0.004(4)
C45 0.131(7) 0.124(9) 0.093(7) 0.013(5) 0.009(5) 0.005(6)
C45A 0.131(7) 0.124(9) 0.093(7) 0.013(5) 0.009(5) 0.005(6)
Na1 0.0926(18) 0.193(3) 0.0807(16) 0.0273(18) 0.0094(13) 0.0038(18)
O1 0.128(3) 0.157(3) 0.084(2) 0.030(2) 0.0067(19) 0.011(3)
C1A 0.136(5) 0.162(6) 0.077(3) 0.030(4) 0.018(3) 0.007(4)
C2A 0.140(5) 0.148(5) 0.097(4) 0.012(4) -0.011(3) 0.004(4)
C3A 0.149(5) 0.145(5) 0.109(4) 0.020(4) -0.010(4) 0.008(4)
C4A 0.130(5) 0.171(7) 0.128(5) 0.043(5) -0.005(4) 0.002(5)
O2 0.093(2) 0.201(4) 0.074(2) 0.017(2) 0.0140(18) 0.009(2)
C1B 0.098(4) 0.178(5) 0.077(3) 0.005(3) 0.003(3) 0.012(4)
C2B 0.084(3) 0.186(6) 0.092(4) 0.009(4) 0.021(3) 0.006(4)
C3B 0.099(5) 0.303(9) 0.104(4) 0.016(5) 0.025(3) 0.019(5)
C4B 0.102(5) 0.306(9) 0.098(4) -0.004(5) 0.027(3) 0.007(5)
O3 0.093(3) 0.208(4) 0.120(3) 0.063(3) 0.003(2) 0.005(3)
C1C 0.117(5) 0.189(6) 0.105(4) 0.041(4) 0.007(3) 0.027(5)
C2C 0.122(5) 0.209(7) 0.163(6) 0.074(5) -0.023(5) -0.031(5)
C3C 0.144(6) 0.207(8) 0.225(8) 0.111(7) -0.037(6) -0.027(6)
C4C 0.100(5) 0.264(10) 0.188(7) 0.104(7) -0.010(4) -0.010(5)
Na2 0.157(5) 0.115(4) 0.129(4) -0.005(4) -0.014(4) 0.006(4)
O4 0.401(18) 0.297(11) 0.133(14) 0.043(9) -0.098(12) -0.033(11)
C1D 0.149(10) 0.151(11) 0.136(8) -0.007(8) -0.033(9) 0.001(8)
C2D 0.115(11) 0.140(12) 0.39(3) -0.155(17) 0.128(16) -0.051(10)
C4D 0.213(19) 0.24(3) 0.18(2) -0.11(2) -0.052(18) -0.064(18)
O4X 0.401(18) 0.297(11) 0.133(14) 0.043(9) -0.098(12) -0.033(11)
C1DX 0.149(10) 0.151(11) 0.136(8) -0.007(8) -0.033(9) 0.001(8)
C2DX 0.31(5) 0.52(6) 0.28(4) 0.18(4) 0.22(4) 0.10(4)
C3DX 0.29(2) 0.180(17) 0.176(15) 0.056(13) -0.173(17) -0.109(17)
C4DX 0.57(6) 0.31(4) 0.126(16) -0.15(2) 0.02(2) 0.06(3)
O5 0.378(12) 0.279(9) 0.149(8) 0.016(7) -0.017(9) 0.165(10)
C1E 0.34(2) 0.214(14) 0.165(12) 0.024(10) -0.051(12) -0.162(15)
C2E 0.25(2) 0.29(2) 0.30(3) 0.17(2) 0.11(2) 0.014(19)
O5X 0.378(12) 0.279(9) 0.149(8) 0.016(7) -0.017(9) 0.165(10)
C1EX 0.34(2) 0.214(14) 0.165(12) 0.024(10) -0.051(12) -0.162(15)
C2EX 0.115(10) 0.190(15) 0.131(11) 0.038(11) -0.036(9) 0.007(10)
C3EX 0.20(2) 0.28(3) 0.071(8) 0.011(12) 0.019(11) 0.11(2)
C4EX 0.229(19) 0.212(18) 0.139(12) -0.067(12) 0.114(13) -0.126(15)
C2F 0.32(4) 0.48(5) 0.50(5) 0.20(4) -0.07(3) 0.24(3)
C4F 0.40(4) 0.109(14) 0.17(2) -0.041(15) 0.01(2) 0.021(18)
O6X 0.224(13) 0.238(16) 0.194(13) 0.076(11) 0.046(10) 0.079(12)
C3FX 0.30(3) 0.26(2) 0.122(13) 0.055(14) 0.009(13) 0.046(19)
C4FX 0.30(3) 0.15(2) 0.57(6) 0.07(3) 0.14(4) 0.07(2)
O8 0.188(9) 0.177(9) 0.194(10) 0.061(8) -0.021(8) 0.000(7)
 
_geom_special_details
;
 All esds (except the esd in the dihedral angle between two l.s. planes)
 are estimated using the full covariance matrix.  The cell esds are taken
 into account individually in the estimation of esds in distances, angles
 and torsion angles; correlations between esds in cell parameters are only
 used when they are defined by crystal symmetry.  An approximate (isotropic)
 treatment of cell esds is used for estimating esds involving l.s. planes.
;
 
loop_
 _geom_bond_atom_site_label_1
 _geom_bond_atom_site_label_2
 _geom_bond_distance
 _geom_bond_site_symmetry_2
 _geom_bond_publ_flag
C1 C2 1.423(5) . ?
C1 C27 1.426(5) . ?
C1 C1 1.436(7) 6_656 ?
C2 C3 1.412(6) . ?
C2 C14 1.463(5) . ?
C3 C4 1.386(6) . ?
C3 H3 0.9500 . ?
C4 C12 1.450(6) . ?
C4 C5 1.451(6) . ?
C5 C6 1.387(6) . ?
C5 C10 1.448(6) . ?
C6 C7 1.370(6) . ?
C6 H6 0.9500 . ?
C7 C8 1.405(7) . ?
C7 H7 0.9500 . ?
C8 C9 1.371(7) . ?
C8 H8 0.9500 . ?
C9 C10 1.413(6) . ?
C9 H9 0.9500 . ?
C10 C11 1.434(6) . ?
C11 C12 1.387(6) . ?
C11 C28 1.488(6) . ?
C12 C13 1.413(6) . ?
C13 C14 1.374(6) . ?
C13 H13 0.9500 . ?
C14 C15 1.462(6) . ?
C15 C16 1.373(5) . ?
C15 C27 1.435(5) . ?
C16 C17 1.412(5) . ?
C16 H16 0.9500 . ?
C17 C18 1.411(5) . ?
C17 C25 1.442(5) . ?
C18 C19 1.432(6) . ?
C18 C37 1.491(6) . ?
C19 C20 1.403(6) . ?
C19 C24 1.408(6) . ?
C20 C21 1.358(6) . ?
C20 H20 0.9500 . ?
C21 C22 1.412(7) . ?
C21 H21 0.9500 . ?
C22 C23 1.403(6) . ?
C22 H22 0.9500 . ?
C23 C24 1.379(6) . ?
C23 H23 0.9500 . ?
C24 C25 1.457(6) . ?
C25 C26 1.354(5) . ?
C26 C27 1.405(5) . ?
C26 H26 0.9500 . ?
C28 C33 1.371(6) . ?
C28 C29 1.433(7) . ?
C29 C30 1.373(7) . ?
C29 C34 1.491(7) . ?
C30 C31 1.402(8) . ?
C30 H30 0.9500 . ?
C31 C32 1.369(8) . ?
C31 C35 1.523(7) . ?
C32 C33 1.416(7) . ?
C32 H32 0.9499 . ?
C33 C36 1.509(7) . ?
C34 H34A 0.9800 . ?
C34 H34B 0.9800 . ?
C34 H34C 0.9800 . ?
C35 H35A 0.9800 . ?
C35 H35B 0.9800 . ?
C35 H35C 0.9800 . ?
C36 H36A 0.9800 . ?
C36 H36B 0.9800 . ?
C36 H36C 0.9800 . ?
C37 C38 1.386(6) . ?
C37 C42 1.388(6) . ?
C38 C39 1.375(6) . ?
C38 C43 1.517(7) . ?
C39 C40 1.356(6) . ?
C39 H39 0.9500 . ?
C40 C41 1.351(7) . ?
C40 C44 1.515(6) . ?
C41 C42 1.412(7) . ?
C41 H41 0.9500 . ?
C42 C45A 1.522(8) . ?
C42 C45 1.574(8) . ?
C43 H43A 0.9800 . ?
C43 H43B 0.9800 . ?
C43 H43C 0.9800 . ?
C44 H44A 0.9800 . ?
C44 H44B 0.9800 . ?
C44 H44C 0.9800 . ?
C45 H45A 0.9800 . ?
C45 H45B 0.9800 . ?
C45 H45C 0.9800 . ?
C45A H45D 0.9800 . ?
C45A H45E 0.9800 . ?
C45A H45F 0.9800 . ?
Na1 O2 2.355(3) 5_666 ?
Na1 O2 2.355(3) . ?
Na1 O3 2.368(4) . ?
Na1 O3 2.368(4) 5_666 ?
Na1 O1 2.402(4) 5_666 ?
Na1 O1 2.402(4) . ?
O1 C1A 1.439(5) . ?
O1 C4A 1.440(6) . ?
C1A C2A 1.511(6) . ?
C1A H1A1 0.9900 . ?
C1A H1A2 0.9900 . ?
C2A C3A 1.487(6) . ?
C2A H2A1 0.9900 . ?
C2A H2A2 0.9900 . ?
C3A C4A 1.506(6) . ?
C3A H3A1 0.9900 . ?
C3A H3A2 0.9900 . ?
C4A H4A1 0.9900 . ?
C4A H4A2 0.9900 . ?
O2 C4B 1.444(4) . ?
O2 C1B 1.445(4) . ?
C1B C2B 1.509(5) . ?
C1B H1B1 0.9900 . ?
C1B H1B2 0.9900 . ?
C2B C3B 1.462(5) . ?
C2B H2B1 0.9900 . ?
C2B H2B2 0.9900 . ?
C3B C4B 1.487(5) . ?
C3B H3B1 0.9900 . ?
C3B H3B2 0.9900 . ?
C4B H4B1 0.9900 . ?
C4B H4B2 0.9900 . ?
O3 C1C 1.427(5) . ?
O3 C4C 1.449(6) . ?
C1C C2C 1.489(6) . ?
C1C H1C1 0.9900 . ?
C1C H1C2 0.9900 . ?
C2C C3C 1.508(7) . ?
C2C H2C1 0.9900 . ?
C2C H2C2 0.9900 . ?
C3C C4C 1.403(7) . ?
C3C H3C1 0.9900 . ?
C3C H3C2 0.9900 . ?
C4C H4C1 0.9900 . ?
C4C H4C2 0.9900 . ?
Na2 O1GX 2.162(19) . ?
Na2 O2G 2.34(2) . ?
Na2 O4X 2.340(18) . ?
Na2 O6 2.35(4) . ?
Na2 O5X 2.447(16) . ?
Na2 O4 2.472(16) . ?
Na2 O1G 2.50(2) . ?
Na2 O5 2.552(17) . ?
Na2 O6X 2.64(2) . ?
O4 C4D 1.463(9) . ?
O4 C1D 1.470(9) . ?
C1D C2D 1.492(9) . ?
C1D H1D1 0.9900 . ?
C1D H1D2 0.9900 . ?
C2D C3D 1.457(10) . ?
C2D H2D1 0.9900 . ?
C2D H2D2 0.9900 . ?
C3D C4D 1.474(10) . ?
C3D H3D1 0.9900 . ?
C3D H3D2 0.9900 . ?
C4D H4D1 0.9900 . ?
C4D H4D2 0.9900 . ?
O4X C4DX 1.462(9) . ?
O4X C1DX 1.464(9) . ?
C1DX C2DX 1.505(9) . ?
C1DX H1DA 0.9900 . ?
C1DX H1DB 0.9900 . ?
C2DX C3DX 1.458(10) . ?
C2DX H2DA 0.9900 . ?
C2DX H2DB 0.9900 . ?
C3DX C4DX 1.474(9) . ?
C3DX H3DA 0.9900 . ?
C3DX H3DB 0.9900 . ?
C4DX H4DA 0.9900 . ?
C4DX H4DB 0.9900 . ?
O5 C4E 1.467(9) . ?
O5 C1E 1.481(9) . ?
C1E C2E 1.509(9) . ?
C1E H1E1 0.9900 . ?
C1E H1E2 0.9900 . ?
C2E C3E 1.451(9) . ?
C2E H2E1 0.9900 . ?
C2E H2E2 0.9900 . ?
C3E C4E 1.471(10) . ?
C3E H3E1 0.9900 . ?
C3E H3E2 0.9900 . ?
C4E H4E1 0.9900 . ?
C4E H4E2 0.9900 . ?
O5X C4EX 1.457(9) . ?
O5X C1EX 1.459(9) . ?
C1EX C2EX 1.476(9) . ?
C1EX H1EA 0.9900 . ?
C1EX H1EB 0.9900 . ?
C2EX C3EX 1.439(9) . ?
C2EX H2EA 0.9900 . ?
C2EX H2EB 0.9900 . ?
C3EX C4EX 1.463(9) . ?
C3EX H3EA 0.9900 . ?
C3EX H3EB 0.9900 . ?
C4EX H4EA 0.9900 . ?
C4EX H4EB 0.9900 . ?
O6 C4F 1.461(9) . ?
O6 C1F 1.465(9) . ?
C1F C2F 1.494(9) . ?
C1F H1F1 0.9900 . ?
C1F H1F2 0.9900 . ?
C2F C3F 1.452(10) . ?
C2F H2F1 0.9900 . ?
C2F H2F2 0.9900 . ?
C3F C4F 1.480(10) . ?
C3F H3F1 0.9900 . ?
C3F H3F2 0.9900 . ?
C4F H4F1 0.9900 . ?
C4F H4F2 0.9900 . ?
O6X C4FX 1.445(9) . ?
O6X C1FX 1.476(9) . ?
C1FX C2FX 1.489(9) . ?
C1FX H1FA 0.9900 . ?
C1FX H1FB 0.9900 . ?
C2FX C3FX 1.431(9) . ?
C2FX H2FA 0.9900 . ?
C2FX H2FB 0.9900 . ?
C3FX C4FX 1.469(9) . ?
C3FX H3FA 0.9900 . ?
C3FX H3FB 0.9900 . ?
C4FX H4F3 0.9900 . ?
C4FX H4F4 0.9900 . ?
O1GX C4GX 1.453(9) . ?
O1GX C1GX 1.478(9) . ?
C1GX C2GX 1.511(10) . ?
C1GX H1G1 0.9900 . ?
C1GX H1G2 0.9900 . ?
C2GX C3GX 1.459(10) . ?
C2GX H2G1 0.9900 . ?
C2GX H2G2 0.9900 . ?
C3GX C4GX 1.478(10) . ?
C3GX H3G1 0.9900 . ?
C3GX H3G2 0.9900 . ?
C4GX H4G1 0.9900 . ?
C4GX H4G2 0.9900 . ?
O2G C8G 1.455(9) . ?
O2G C5G 1.468(9) . ?
C5G C6G 1.498(10) . ?
C5G H5G1 0.9900 . ?
C5G H5G2 0.9900 . ?
C6G C7G 1.445(10) . ?
C6G H6G1 0.9900 . ?
C6G H6G2 0.9900 . ?
C7G C8G 1.470(10) . ?
C7G H7G1 0.9900 . ?
C7G H7G2 0.9900 . ?
C8G H8G1 0.9900 . ?
C8G H8G2 0.9900 . ?
O1G C4G 1.459(9) . ?
O1G C1G 1.476(9) . ?
C1G C2G 1.505(10) . ?
C1G H1G3 0.9900 . ?
C1G H1G4 0.9900 . ?
C2G C3G 1.456(10) . ?
C2G H2G3 0.9900 . ?
C2G H2G4 0.9900 . ?
C3G C4G 1.483(10) . ?
C3G Na2 2.18(3) 6_556 ?
C3G H3G3 0.9900 . ?
C3G H3G4 0.9900 . ?
C4G Na2 2.44(3) 6_556 ?
C4G H4G3 0.9900 . ?
C4G H4G4 0.9900 . ?
O10 C4H 1.456(9) . ?
O10 C1H 1.467(9) . ?
C1H C2H 1.493(9) . ?
C1H H1HA 0.9900 . ?
C1H H1HB 0.9900 . ?
C2H C3H 1.446(10) . ?
C2H H2HA 0.9900 . ?
C2H H2HB 0.9900 . ?
C3H C4H 1.480(10) . ?
C3H H3HA 0.9900 . ?
C3H H3HB 0.9900 . ?
C4H Na2 2.91(3) 6_556 ?
C4H H4HA 0.9900 . ?
C4H H4HB 0.9900 . ?
O8 C4R 1.445(9) . ?
O8 C1R 1.473(8) . ?
C1R C2R 1.511(9) . ?
C1R H1R1 0.9900 . ?
C1R H1R2 0.9900 . ?
C2R C3R 1.444(9) . ?
C2R H2R1 0.9900 . ?
C2R H2R2 0.9900 . ?
C3R C4R 1.473(9) . ?
C3R H3R1 0.9900 . ?
C3R H3R2 0.9900 . ?
C4R H4R1 0.9900 . ?
C4R H4R2 0.9900 . ?
O8X C1RX 1.445(15) . ?
O8X C4RX 1.501(15) . ?
C1RX C2RX 1.515(14) . ?
C1RX H1R3 0.9900 . ?
C1RX H1R4 0.9900 . ?
C2RX C3RX 1.399(17) . ?
C2RX H2R3 0.9900 . ?
C2RX H2R4 0.9900 . ?
C3RX C4RX 1.450(17) . ?
C3RX H3R3 0.9900 . ?
C3RX H3R4 0.9900 . ?
C4RX H4R3 0.9900 . ?
C4RX H4R4 0.9900 . ?
O9 C1S 1.516(13) . ?
O9 C4S 1.568(14) . ?
C1S C2S 1.518(15) . ?
C1S H1S1 0.9900 . ?
C1S H1S2 0.9900 . ?
C2S C3S 1.380(15) . ?
C2S H2S1 0.9900 . ?
C2S H2S2 0.9900 . ?
C3S C4S 1.501(16) . ?
C3S H3S1 0.9900 . ?
C3S H3S2 0.9900 . ?
C4S H4S1 0.9900 . ?
C4S H4S2 0.9900 . ?
O9X C1SX 1.527(11) . ?
O9X C4SX 1.541(12) . ?
C1SX C2SX 1.497(13) . ?
C1SX H1SA 0.9900 . ?
C1SX H1SB 0.9900 . ?
C2SX C3SX 1.306(13) . ?
C2SX H2SA 0.9901 . ?
C2SX H2SB 0.9900 . ?
C3SX C4SX 1.430(11) . ?
C3SX H3SA 0.9900 . ?
C3SX H3SB 0.9900 . ?
C4SX H4SA 0.9900 . ?
C4SX H4SB 0.9900 . ?
 
loop_
 _geom_angle_atom_site_label_1
 _geom_angle_atom_site_label_2
 _geom_angle_atom_site_label_3
 _geom_angle
 _geom_angle_site_symmetry_1
 _geom_angle_site_symmetry_3
 _geom_angle_publ_flag
C2 C1 C27 108.8(4) . . ?
C2 C1 C1 125.3(3) . 6_656 ?
C27 C1 C1 125.9(3) . 6_656 ?
C3 C2 C1 132.8(4) . . ?
C3 C2 C14 118.5(4) . . ?
C1 C2 C14 108.5(4) . . ?
C4 C3 C2 119.2(4) . . ?
C4 C3 H3 120.4 . . ?
C2 C3 H3 120.4 . . ?
C3 C4 C12 122.0(4) . . ?
C3 C4 C5 132.2(4) . . ?
C12 C4 C5 105.8(4) . . ?
C6 C5 C10 119.5(4) . . ?
C6 C5 C4 133.2(5) . . ?
C10 C5 C4 107.3(4) . . ?
C7 C6 C5 120.6(5) . . ?
C7 C6 H6 119.7 . . ?
C5 C6 H6 119.7 . . ?
C6 C7 C8 120.4(5) . . ?
C6 C7 H7 119.8 . . ?
C8 C7 H7 119.8 . . ?
C9 C8 C7 121.0(5) . . ?
C9 C8 H8 119.5 . . ?
C7 C8 H8 119.5 . . ?
C8 C9 C10 119.9(5) . . ?
C8 C9 H9 120.1 . . ?
C10 C9 H9 120.1 . . ?
C9 C10 C11 132.9(5) . . ?
C9 C10 C5 118.5(5) . . ?
C11 C10 C5 108.5(4) . . ?
C12 C11 C10 107.6(4) . . ?
C12 C11 C28 124.5(4) . . ?
C10 C11 C28 127.9(5) . . ?
C11 C12 C13 130.4(4) . . ?
C11 C12 C4 110.7(4) . . ?
C13 C12 C4 118.9(4) . . ?
C14 C13 C12 119.3(4) . . ?
C14 C13 H13 120.4 . . ?
C12 C13 H13 120.4 . . ?
C13 C14 C15 131.9(4) . . ?
C13 C14 C2 122.1(4) . . ?
C15 C14 C2 105.9(4) . . ?
C16 C15 C27 121.1(4) . . ?
C16 C15 C14 130.5(4) . . ?
C27 C15 C14 108.4(4) . . ?
C15 C16 C17 118.2(4) . . ?
C15 C16 H16 120.9 . . ?
C17 C16 H16 120.9 . . ?
C18 C17 C16 130.3(4) . . ?
C18 C17 C25 109.5(4) . . ?
C16 C17 C25 120.2(4) . . ?
C17 C18 C19 107.0(4) . . ?
C17 C18 C37 124.7(4) . . ?
C19 C18 C37 128.2(4) . . ?
C20 C19 C24 119.9(5) . . ?
C20 C19 C18 130.4(5) . . ?
C24 C19 C18 109.7(4) . . ?
C21 C20 C19 119.1(5) . . ?
C21 C20 H20 120.5 . . ?
C19 C20 H20 120.5 . . ?
C20 C21 C22 121.6(5) . . ?
C20 C21 H21 119.2 . . ?
C22 C21 H21 119.2 . . ?
C23 C22 C21 119.6(5) . . ?
C23 C22 H22 120.2 . . ?
C21 C22 H22 120.2 . . ?
C24 C23 C22 118.9(5) . . ?
C24 C23 H23 120.6 . . ?
C22 C23 H23 120.6 . . ?
C23 C24 C19 120.9(5) . . ?
C23 C24 C25 131.6(4) . . ?
C19 C24 C25 107.5(4) . . ?
C26 C25 C17 121.1(4) . . ?
C26 C25 C24 132.6(4) . . ?
C17 C25 C24 106.3(4) . . ?
C25 C26 C27 119.1(4) . . ?
C25 C26 H26 120.5 . . ?
C27 C26 H26 120.5 . . ?
C26 C27 C1 131.2(4) . . ?
C26 C27 C15 120.3(4) . . ?
C1 C27 C15 108.2(4) . . ?
C33 C28 C29 120.0(5) . . ?
C33 C28 C11 120.6(5) . . ?
C29 C28 C11 119.1(5) . . ?
C30 C29 C28 118.9(6) . . ?
C30 C29 C34 119.6(6) . . ?
C28 C29 C34 121.5(5) . . ?
C29 C30 C31 122.1(6) . . ?
C29 C30 H30 118.9 . . ?
C31 C30 H30 118.9 . . ?
C32 C31 C30 117.5(6) . . ?
C32 C31 C35 122.2(7) . . ?
C30 C31 C35 120.3(7) . . ?
C31 C32 C33 122.7(6) . . ?
C31 C32 H32 118.2 . . ?
C33 C32 H32 119.1 . . ?
C28 C33 C32 118.7(5) . . ?
C28 C33 C36 122.4(5) . . ?
C32 C33 C36 118.9(6) . . ?
C29 C34 H34A 109.5 . . ?
C29 C34 H34B 109.5 . . ?
H34A C34 H34B 109.5 . . ?
C29 C34 H34C 109.5 . . ?
H34A C34 H34C 109.5 . . ?
H34B C34 H34C 109.5 . . ?
C31 C35 H35A 109.5 . . ?
C31 C35 H35B 109.5 . . ?
H35A C35 H35B 109.5 . . ?
C31 C35 H35C 109.5 . . ?
H35A C35 H35C 109.5 . . ?
H35B C35 H35C 109.5 . . ?
C33 C36 H36A 109.5 . . ?
C33 C36 H36B 109.5 . . ?
H36A C36 H36B 109.5 . . ?
C33 C36 H36C 109.5 . . ?
H36A C36 H36C 109.5 . . ?
H36B C36 H36C 109.5 . . ?
C38 C37 C42 118.8(4) . . ?
C38 C37 C18 121.7(4) . . ?
C42 C37 C18 119.5(5) . . ?
C39 C38 C37 119.7(5) . . ?
C39 C38 C43 121.9(5) . . ?
C37 C38 C43 118.3(4) . . ?
C40 C39 C38 123.6(5) . . ?
C40 C39 H39 118.2 . . ?
C38 C39 H39 118.2 . . ?
C41 C40 C39 116.3(5) . . ?
C41 C40 C44 121.2(6) . . ?
C39 C40 C44 122.5(5) . . ?
C40 C41 C42 123.8(5) . . ?
C40 C41 H41 118.1 . . ?
C42 C41 H41 118.1 . . ?
C37 C42 C41 117.8(5) . . ?
C37 C42 C45A 115.6(6) . . ?
C41 C42 C45A 119.8(6) . . ?
C37 C42 C45 119.4(6) . . ?
C41 C42 C45 119.8(6) . . ?
C38 C43 H43A 109.5 . . ?
C38 C43 H43B 109.5 . . ?
H43A C43 H43B 109.5 . . ?
C38 C43 H43C 109.5 . . ?
H43A C43 H43C 109.5 . . ?
H43B C43 H43C 109.5 . . ?
C40 C44 H44A 109.5 . . ?
C40 C44 H44B 109.5 . . ?
H44A C44 H44B 109.5 . . ?
C40 C44 H44C 109.5 . . ?
H44A C44 H44C 109.5 . . ?
H44B C44 H44C 109.5 . . ?
C42 C45 H45A 109.5 . . ?
C42 C45 H45B 109.5 . . ?
H45A C45 H45B 109.5 . . ?
C42 C45 H45C 109.5 . . ?
H45A C45 H45C 109.5 . . ?
H45B C45 H45C 109.5 . . ?
C42 C45A H45D 109.5 . . ?
C42 C45A H45E 109.5 . . ?
H45D C45A H45E 109.5 . . ?
C42 C45A H45F 109.5 . . ?
H45D C45A H45F 109.5 . . ?
H45E C45A H45F 109.5 . . ?
O2 Na1 O2 180.0 5_666 . ?
O2 Na1 O3 87.22(13) 5_666 . ?
O2 Na1 O3 92.79(13) . . ?
O2 Na1 O3 92.79(13) 5_666 5_666 ?
O2 Na1 O3 87.21(13) . 5_666 ?
O3 Na1 O3 180.0 . 5_666 ?
O2 Na1 O1 88.89(13) 5_666 5_666 ?
O2 Na1 O1 91.11(13) . 5_666 ?
O3 Na1 O1 91.92(14) . 5_666 ?
O3 Na1 O1 88.07(14) 5_666 5_666 ?
O2 Na1 O1 91.11(13) 5_666 . ?
O2 Na1 O1 88.89(13) . . ?
O3 Na1 O1 88.08(14) . . ?
O3 Na1 O1 91.93(14) 5_666 . ?
O1 Na1 O1 180.0 5_666 . ?
C1A O1 C4A 108.8(4) . . ?
C1A O1 Na1 125.4(4) . . ?
C4A O1 Na1 118.3(3) . . ?
O1 C1A C2A 106.5(4) . . ?
O1 C1A H1A1 110.4 . . ?
C2A C1A H1A1 110.4 . . ?
O1 C1A H1A2 110.4 . . ?
C2A C1A H1A2 110.4 . . ?
H1A1 C1A H1A2 108.6 . . ?
C3A C2A C1A 102.0(4) . . ?
C3A C2A H2A1 111.4 . . ?
C1A C2A H2A1 111.4 . . ?
C3A C2A H2A2 111.4 . . ?
C1A C2A H2A2 111.4 . . ?
H2A1 C2A H2A2 109.2 . . ?
C2A C3A C4A 103.0(5) . . ?
C2A C3A H3A1 111.2 . . ?
C4A C3A H3A1 111.2 . . ?
C2A C3A H3A2 111.2 . . ?
C4A C3A H3A2 111.2 . . ?
H3A1 C3A H3A2 109.1 . . ?
O1 C4A C3A 105.2(5) . . ?
O1 C4A H4A1 110.7 . . ?
C3A C4A H4A1 110.7 . . ?
O1 C4A H4A2 110.7 . . ?
C3A C4A H4A2 110.7 . . ?
H4A1 C4A H4A2 108.8 . . ?
C4B O2 C1B 108.4(3) . . ?
C4B O2 Na1 126.2(3) . . ?
C1B O2 Na1 121.8(3) . . ?
O2 C1B C2B 105.3(3) . . ?
O2 C1B H1B1 110.7 . . ?
C2B C1B H1B1 110.7 . . ?
O2 C1B H1B2 110.7 . . ?
C2B C1B H1B2 110.7 . . ?
H1B1 C1B H1B2 108.8 . . ?
C3B C2B C1B 102.9(4) . . ?
C3B C2B H2B1 111.2 . . ?
C1B C2B H2B1 111.2 . . ?
C3B C2B H2B2 111.2 . . ?
C1B C2B H2B2 111.2 . . ?
H2B1 C2B H2B2 109.1 . . ?
C2B C3B C4B 103.3(4) . . ?
C2B C3B H3B1 111.1 . . ?
C4B C3B H3B1 111.1 . . ?
C2B C3B H3B2 111.1 . . ?
C4B C3B H3B2 111.1 . . ?
H3B1 C3B H3B2 109.1 . . ?
O2 C4B C3B 105.3(4) . . ?
O2 C4B H4B1 110.7 . . ?
C3B C4B H4B1 110.7 . . ?
O2 C4B H4B2 110.7 . . ?
C3B C4B H4B2 110.7 . . ?
H4B1 C4B H4B2 108.8 . . ?
C1C O3 C4C 108.0(4) . . ?
C1C O3 Na1 131.2(3) . . ?
C4C O3 Na1 118.8(3) . . ?
O3 C1C C2C 105.5(4) . . ?
O3 C1C H1C1 110.6 . . ?
C2C C1C H1C1 110.6 . . ?
O3 C1C H1C2 110.6 . . ?
C2C C1C H1C2 110.6 . . ?
H1C1 C1C H1C2 108.8 . . ?
C1C C2C C3C 101.7(5) . . ?
C1C C2C H2C1 111.4 . . ?
C3C C2C H2C1 111.4 . . ?
C1C C2C H2C2 111.4 . . ?
C3C C2C H2C2 111.4 . . ?
H2C1 C2C H2C2 109.3 . . ?
C4C C3C C2C 104.1(6) . . ?
C4C C3C H3C1 110.9 . . ?
C2C C3C H3C1 110.9 . . ?
C4C C3C H3C2 110.9 . . ?
C2C C3C H3C2 110.9 . . ?
H3C1 C3C H3C2 109.0 . . ?
C3C C4C O3 107.5(5) . . ?
C3C C4C H4C1 110.2 . . ?
O3 C4C H4C1 110.2 . . ?
C3C C4C H4C2 110.2 . . ?
O3 C4C H4C2 110.2 . . ?
H4C1 C4C H4C2 108.5 . . ?
C4D O4 C1D 105.3(8) . . ?
C4D O4 Na2 125.9(11) . . ?
C1D O4 Na2 123.8(11) . . ?
O4 C1D C2D 106.5(8) . . ?
O4 C1D H1D1 110.4 . . ?
C2D C1D H1D1 110.4 . . ?
O4 C1D H1D2 110.4 . . ?
C2D C1D H1D2 110.4 . . ?
H1D1 C1D H1D2 108.6 . . ?
C3D C2D C1D 102.9(9) . . ?
C3D C2D H2D1 111.2 . . ?
C1D C2D H2D1 111.2 . . ?
C3D C2D H2D2 111.2 . . ?
C1D C2D H2D2 111.2 . . ?
H2D1 C2D H2D2 109.1 . . ?
C2D C3D C4D 102.2(10) . . ?
C2D C3D H3D1 111.3 . . ?
C4D C3D H3D1 111.3 . . ?
C2D C3D H3D2 111.3 . . ?
C4D C3D H3D2 111.3 . . ?
H3D1 C3D H3D2 109.2 . . ?
O4 C4D C3D 104.2(10) . . ?
O4 C4D H4D1 110.9 . . ?
C3D C4D H4D1 110.9 . . ?
O4 C4D H4D2 110.9 . . ?
C3D C4D H4D2 110.9 . . ?
H4D1 C4D H4D2 108.9 . . ?
C4DX O4X C1DX 105.0(8) . . ?
C4DX O4X Na2 148.3(16) . . ?
C1DX O4X Na2 101.1(10) . . ?
O4X C1DX C2DX 103.6(9) . . ?
O4X C1DX H1DA 111.0 . . ?
C2DX C1DX H1DA 111.0 . . ?
O4X C1DX H1DB 111.0 . . ?
C2DX C1DX H1DB 111.0 . . ?
H1DA C1DX H1DB 109.0 . . ?
C3DX C2DX C1DX 99.3(9) . . ?
C3DX C2DX H2DA 111.9 . . ?
C1DX C2DX H2DA 111.9 . . ?
C3DX C2DX H2DB 111.9 . . ?
C1DX C2DX H2DB 111.9 . . ?
H2DA C2DX H2DB 109.6 . . ?
C2DX C3DX C4DX 102.6(9) . . ?
C2DX C3DX H3DA 111.2 . . ?
C4DX C3DX H3DA 111.2 . . ?
C2DX C3DX H3DB 111.2 . . ?
C4DX C3DX H3DB 111.2 . . ?
H3DA C3DX H3DB 109.2 . . ?
O4X C4DX C3DX 106.5(8) . . ?
O4X C4DX H4DA 110.4 . . ?
C3DX C4DX H4DA 110.4 . . ?
O4X C4DX H4DB 110.4 . . ?
C3DX C4DX H4DB 110.4 . . ?
H4DA C4DX H4DB 108.6 . . ?
C4E O5 C1E 99.0(9) . . ?
C4E O5 Na2 130.5(12) . . ?
C1E O5 Na2 116.3(13) . . ?
O5 C1E C2E 99.4(8) . . ?
O5 C1E H1E1 111.9 . . ?
C2E C1E H1E1 111.9 . . ?
O5 C1E H1E2 111.9 . . ?
C2E C1E H1E2 111.9 . . ?
H1E1 C1E H1E2 109.6 . . ?
C3E C2E C1E 100.7(9) . . ?
C3E C2E H2E1 111.6 . . ?
C1E C2E H2E1 111.6 . . ?
C3E C2E H2E2 111.6 . . ?
C1E C2E H2E2 111.6 . . ?
H2E1 C2E H2E2 109.4 . . ?
C2E C3E C4E 105.8(8) . . ?
C2E C3E H3E1 110.6 . . ?
C4E C3E H3E1 110.6 . . ?
C2E C3E H3E2 110.6 . . ?
C4E C3E H3E2 110.6 . . ?
H3E1 C3E H3E2 108.7 . . ?
O5 C4E C3E 106.4(9) . . ?
O5 C4E H4E1 110.5 . . ?
C3E C4E H4E1 110.5 . . ?
O5 C4E H4E2 110.5 . . ?
C3E C4E H4E2 110.5 . . ?
H4E1 C4E H4E2 108.6 . . ?
C4EX O5X C1EX 107.3(7) . . ?
C4EX O5X Na2 120.3(11) . . ?
C1EX O5X Na2 119.9(14) . . ?
O5X C1EX C2EX 106.4(8) . . ?
O5X C1EX H1EA 110.4 . . ?
C2EX C1EX H1EA 110.4 . . ?
O5X C1EX H1EB 110.4 . . ?
C2EX C1EX H1EB 110.4 . . ?
H1EA C1EX H1EB 108.6 . . ?
C3EX C2EX C1EX 105.8(8) . . ?
C3EX C2EX H2EA 110.6 . . ?
C1EX C2EX H2EA 110.6 . . ?
C3EX C2EX H2EB 110.6 . . ?
C1EX C2EX H2EB 110.6 . . ?
H2EA C2EX H2EB 108.7 . . ?
C2EX C3EX C4EX 106.5(7) . . ?
C2EX C3EX H3EA 110.4 . . ?
C4EX C3EX H3EA 110.4 . . ?
C2EX C3EX H3EB 110.4 . . ?
C4EX C3EX H3EB 110.4 . . ?
H3EA C3EX H3EB 108.6 . . ?
O5X C4EX C3EX 107.3(7) . . ?
O5X C4EX H4EA 110.3 . . ?
C3EX C4EX H4EA 110.3 . . ?
O5X C4EX H4EB 110.3 . . ?
C3EX C4EX H4EB 110.3 . . ?
H4EA C4EX H4EB 108.5 . . ?
C4F O6 C1F 105.5(9) . . ?
C4F O6 Na2 124(2) . . ?
C1F O6 Na2 114(2) . . ?
O6 C1F C2F 106.3(8) . . ?
O6 C1F H1F1 110.5 . . ?
C2F C1F H1F1 110.5 . . ?
O6 C1F H1F2 110.4 . . ?
C2F C1F H1F2 110.5 . . ?
H1F1 C1F H1F2 108.7 . . ?
C3F C2F C1F 103.1(10) . . ?
C3F C2F H2F1 111.2 . . ?
C1F C2F H2F1 111.2 . . ?
C3F C2F H2F2 111.1 . . ?
C1F C2F H2F2 111.1 . . ?
H2F1 C2F H2F2 109.1 . . ?
C2F C3F C4F 102.2(10) . . ?
C2F C3F H3F1 111.3 . . ?
C4F C3F H3F1 111.3 . . ?
C2F C3F H3F2 111.3 . . ?
C4F C3F H3F2 111.3 . . ?
H3F1 C3F H3F2 109.2 . . ?
O6 C4F C3F 102.8(11) . . ?
O6 C4F H4F1 111.2 . . ?
C3F C4F H4F1 111.2 . . ?
O6 C4F H4F2 111.2 . . ?
C3F C4F H4F2 111.2 . . ?
H4F1 C4F H4F2 109.1 . . ?
C4FX O6X C1FX 106.3(8) . . ?
C4FX O6X Na2 74.1(13) . . ?
C1FX O6X Na2 144.6(14) . . ?
O6X C1FX C2FX 106.7(7) . . ?
O6X C1FX H1FA 110.4 . . ?
C2FX C1FX H1FA 110.4 . . ?
O6X C1FX H1FB 110.4 . . ?
C2FX C1FX H1FB 110.4 . . ?
H1FA C1FX H1FB 108.6 . . ?
C3FX C2FX C1FX 105.6(8) . . ?
C3FX C2FX H2FA 110.6 . . ?
C1FX C2FX H2FA 110.6 . . ?
C3FX C2FX H2FB 110.6 . . ?
C1FX C2FX H2FB 110.6 . . ?
H2FA C2FX H2FB 108.7 . . ?
C2FX C3FX C4FX 105.9(9) . . ?
C2FX C3FX H3FA 110.5 . . ?
C4FX C3FX H3FA 110.5 . . ?
C2FX C3FX H3FB 110.5 . . ?
C4FX C3FX H3FB 110.6 . . ?
H3FA C3FX H3FB 108.7 . . ?
O6X C4FX C3FX 107.8(9) . . ?
O6X C4FX H4F3 110.1 . . ?
C3FX C4FX H4F3 110.1 . . ?
O6X C4FX H4F4 110.2 . . ?
C3FX C4FX H4F4 110.2 . . ?
H4F3 C4FX H4F4 108.5 . . ?
C4GX O1GX C1GX 104.4(9) . . ?
C4GX O1GX Na2 117.0(16) . . ?
C1GX O1GX Na2 138.1(16) . . ?
O1GX C1GX C2GX 100.9(10) . . ?
O1GX C1GX H1G1 111.6 . . ?
C2GX C1GX H1G1 111.6 . . ?
O1GX C1GX H1G2 111.6 . . ?
C2GX C1GX H1G2 111.6 . . ?
H1G1 C1GX H1G2 109.4 . . ?
C3GX C2GX C1GX 98.7(10) . . ?
C3GX C2GX H2G1 112.0 . . ?
C1GX C2GX H2G1 112.0 . . ?
C3GX C2GX H2G2 112.0 . . ?
C1GX C2GX H2G2 112.0 . . ?
H2G1 C2GX H2G2 109.7 . . ?
C2GX C3GX C4GX 102.2(10) . . ?
C2GX C3GX H3G1 111.3 . . ?
C4GX C3GX H3G1 111.3 . . ?
C2GX C3GX H3G2 111.3 . . ?
C4GX C3GX H3G2 111.3 . . ?
H3G1 C3GX H3G2 109.2 . . ?
O1GX C4GX C3GX 106.9(9) . . ?
O1GX C4GX H4G1 110.3 . . ?
C3GX C4GX H4G1 110.3 . . ?
O1GX C4GX H4G2 110.3 . . ?
C3GX C4GX H4G2 110.3 . . ?
H4G1 C4GX H4G2 108.6 . . ?
C8G O2G C5G 106.0(8) . . ?
C8G O2G Na2 132.8(18) . . ?
C5G O2G Na2 119.3(18) . . ?
O2G C5G C6G 105.4(9) . . ?
O2G C5G H5G1 110.7 . . ?
C6G C5G H5G1 110.7 . . ?
O2G C5G H5G2 110.7 . . ?
C6G C5G H5G2 110.7 . . ?
H5G1 C5G H5G2 108.8 . . ?
C7G C6G C5G 103.2(10) . . ?
C7G C6G H6G1 111.1 . . ?
C5G C6G H6G1 111.1 . . ?
C7G C6G H6G2 111.1 . . ?
C5G C6G H6G2 111.1 . . ?
H6G1 C6G H6G2 109.1 . . ?
C6G C7G C8G 104.7(10) . . ?
C6G C7G H7G1 110.8 . . ?
C8G C7G H7G1 110.8 . . ?
C6G C7G H7G2 110.8 . . ?
C8G C7G H7G2 110.8 . . ?
H7G1 C7G H7G2 108.9 . . ?
O2G C8G C7G 107.6(9) . . ?
O2G C8G H8G1 110.2 . . ?
C7G C8G H8G1 110.2 . . ?
O2G C8G H8G2 110.2 . . ?
C7G C8G H8G2 110.2 . . ?
H8G1 C8G H8G2 108.5 . . ?
C4G O1G C1G 105.2(8) . . ?
C4G O1G Na2 115.2(16) . . ?
C1G O1G Na2 138.9(17) . . ?
O1G C1G C2G 104.2(10) . . ?
O1G C1G H1G3 110.9 . . ?
C2G C1G H1G3 110.9 . . ?
O1G C1G H1G4 110.9 . . ?
C2G C1G H1G4 110.9 . . ?
H1G3 C1G H1G4 108.9 . . ?
C3G C2G C1G 99.5(10) . . ?
C3G C2G H2G3 111.9 . . ?
C1G C2G H2G3 111.9 . . ?
C3G C2G H2G4 111.9 . . ?
C1G C2G H2G4 111.9 . . ?
H2G3 C2G H2G4 109.6 . . ?
C2G C3G H3G3 111.4 . . ?
C4G C3G H3G3 111.4 . . ?
C2G C3G H3G4 111.4 . . ?
C4G C3G H3G4 111.4 . . ?
H3G3 C3G H3G4 109.3 . . ?
O1G C4G C3G 105.6(9) . . ?
O1G C4G H4G3 110.6 . . ?
C3G C4G H4G3 110.6 . . ?
O1G C4G H4G4 110.6 . . ?
C3G C4G H4G4 110.6 . . ?
H4G3 C4G H4G4 108.7 . . ?
C4H O10 C1H 104.3(9) . . ?
O10 C1H C2H 107.6(8) . . ?
O10 C1H H1HA 110.2 . . ?
C2H C1H H1HA 110.2 . . ?
O10 C1H H1HB 110.2 . . ?
C2H C1H H1HB 110.2 . . ?
H1HA C1H H1HB 108.5 . . ?
C3H C2H C1H 104.6(10) . . ?
C3H C2H H2HA 110.8 . . ?
C1H C2H H2HA 110.8 . . ?
C3H C2H H2HB 110.8 . . ?
C1H C2H H2HB 110.8 . . ?
H2HA C2H H2HB 108.9 . . ?
C2H C3H C4H 103.6(10) . . ?
C2H C3H H3HA 111.0 . . ?
C4H C3H H3HA 111.0 . . ?
C2H C3H H3HB 111.0 . . ?
C4H C3H H3HB 111.0 . . ?
H3HA C3H H3HB 109.0 . . ?
O10 C4H C3H 104.5(10) . . ?
O10 C4H H4HA 110.9 . . ?
C3H C4H H4HA 110.9 . . ?
O10 C4H H4HB 110.9 . . ?
C3H C4H H4HB 110.9 . . ?
H4HA C4H H4HB 108.9 . . ?
C4R O8 C1R 105.3(7) . . ?
O8 C1R C2R 102.1(8) . . ?
O8 C1R H1R1 111.3 . . ?
C2R C1R H1R1 111.3 . . ?
O8 C1R H1R2 111.3 . . ?
C2R C1R H1R2 111.3 . . ?
H1R1 C1R H1R2 109.2 . . ?
C3R C2R C1R 103.1(9) . . ?
C3R C2R H2R1 111.2 . . ?
C1R C2R H2R1 111.2 . . ?
C3R C2R H2R2 111.2 . . ?
C1R C2R H2R2 111.2 . . ?
H2R1 C2R H2R2 109.1 . . ?
C2R C3R C4R 106.3(9) . . ?
C2R C3R H3R1 110.5 . . ?
C4R C3R H3R1 110.5 . . ?
C2R C3R H3R2 110.5 . . ?
C4R C3R H3R2 110.5 . . ?
H3R1 C3R H3R2 108.7 . . ?
O8 C4R C3R 107.5(8) . . ?
O8 C4R H4R1 110.2 . . ?
C3R C4R H4R1 110.2 . . ?
O8 C4R H4R2 110.2 . . ?
C3R C4R H4R2 110.2 . . ?
H4R1 C4R H4R2 108.5 . . ?
C1RX O8X C4RX 104.9(13) . . ?
O8X C1RX C2RX 103.5(13) . . ?
O8X C1RX H1R3 111.1 . . ?
C2RX C1RX H1R3 111.1 . . ?
O8X C1RX H1R4 111.1 . . ?
C2RX C1RX H1R4 111.1 . . ?
H1R3 C1RX H1R4 109.0 . . ?
C3RX C2RX C1RX 110.9(14) . . ?
C3RX C2RX H2R3 109.5 . . ?
C1RX C2RX H2R3 109.5 . . ?
C3RX C2RX H2R4 109.5 . . ?
C1RX C2RX H2R4 109.5 . . ?
H2R3 C2RX H2R4 108.1 . . ?
C2RX C3RX C4RX 105.9(15) . . ?
C2RX C3RX H3R3 110.6 . . ?
C4RX C3RX H3R3 110.6 . . ?
C2RX C3RX H3R4 110.6 . . ?
C4RX C3RX H3R4 110.6 . . ?
H3R3 C3RX H3R4 108.7 . . ?
C3RX C4RX O8X 107.7(15) . . ?
C3RX C4RX H4R3 110.2 . . ?
O8X C4RX H4R3 110.2 . . ?
C3RX C4RX H4R4 110.2 . . ?
O8X C4RX H4R4 110.2 . . ?
H4R3 C4RX H4R4 108.5 . . ?
C1S O9 C4S 103.7(12) . . ?
O9 C1S C2S 99.2(12) . . ?
O9 C1S H1S1 111.9 . . ?
C2S C1S H1S1 111.9 . . ?
O9 C1S H1S2 111.9 . . ?
C2S C1S H1S2 111.9 . . ?
H1S1 C1S H1S2 109.6 . . ?
C3S C2S C1S 111.5(14) . . ?
C3S C2S H2S1 109.3 . . ?
C1S C2S H2S1 109.3 . . ?
C3S C2S H2S2 109.3 . . ?
C1S C2S H2S2 109.3 . . ?
H2S1 C2S H2S2 108.0 . . ?
C2S C3S C4S 104.8(15) . . ?
C2S C3S H3S1 110.8 . . ?
C4S C3S H3S1 110.8 . . ?
C2S C3S H3S2 110.8 . . ?
C4S C3S H3S2 110.8 . . ?
H3S1 C3S H3S2 108.9 . . ?
C3S C4S O9 95.8(13) . . ?
C3S C4S H4S1 112.6 . . ?
O9 C4S H4S1 112.6 . . ?
C3S C4S H4S2 112.6 . . ?
O9 C4S H4S2 112.6 . . ?
H4S1 C4S H4S2 110.1 . . ?
C1SX O9X C4SX 106.1(8) . . ?
C2SX C1SX O9X 101.8(9) . . ?
C2SX C1SX H1SA 111.4 . . ?
O9X C1SX H1SA 111.4 . . ?
C2SX C1SX H1SB 111.4 . . ?
O9X C1SX H1SB 111.4 . . ?
H1SA C1SX H1SB 109.3 . . ?
C3SX C2SX C1SX 108.9(11) . . ?
C3SX C2SX H2SA 110.4 . . ?
C1SX C2SX H2SA 102.3 . . ?
C3SX C2SX H2SB 113.6 . . ?
C1SX C2SX H2SB 111.8 . . ?
H2SA C2SX H2SB 109.2 . . ?
C2SX C3SX C4SX 114.0(11) . . ?
C2SX C3SX H3SA 108.7 . . ?
C4SX C3SX H3SA 108.2 . . ?
C2SX C3SX H3SB 109.9 . . ?
C4SX C3SX H3SB 107.2 . . ?
H3SA C3SX H3SB 108.6 . . ?
C3SX C4SX O9X 102.8(8) . . ?
C3SX C4SX H4SA 111.2 . . ?
O9X C4SX H4SA 111.2 . . ?
C3SX C4SX H4SB 111.2 . . ?
O9X C4SX H4SB 111.2 . . ?
H4SA C4SX H4SB 109.1 . . ?
 
_refine_diff_density_max    0.311
_refine_diff_density_min   -0.292
_refine_diff_density_rms    0.049

_shelxl_version_number 2013-2

_shelx_res_file
;
TITL mdtan in C2/c
CELL 1.54184 24.365 22.688  25.027  90 92.96 90
ZERR 4 0.013 0.013 0.012 0 0.04 0
LATT 7
SYMM  X,-Y,0.5+Z
SFAC C H O Na
UNIT 648 848 72 6.96
acta 134
L.S. 10
PLAN  20
TEMP -173
BOND $H
fmap 2
eqiv $1 1.5-x, 1.5 - y, 1-z
size 0.09 0.13 0.20
WGHT    0.100000
FVAR       0.72225
C1    1    0.478599    0.655012    0.268681    11.00000    0.07207    0.09086 =
         0.06676    0.00903    0.01417   -0.00640
C2    1    0.438142    0.610254    0.272939    11.00000    0.08821    0.08908 =
         0.06794    0.00402    0.01704    0.00717
C3    1    0.425988    0.558669    0.243086    11.00000    0.09265    0.09338 =
         0.06437   -0.00448    0.01464    0.00118
AFIX  43
H3    2    0.448698    0.546945    0.215238    11.00000   -1.20000
AFIX   0
C4    1    0.380498    0.525329    0.254913    11.00000    0.09349    0.09254 =
         0.06772   -0.00274    0.01238   -0.00433
C5    1    0.357644    0.471355    0.232041    11.00000    0.10329    0.09301 =
         0.06888   -0.00638    0.00874   -0.01396
C6    1    0.371824    0.435906    0.189780    11.00000    0.13642    0.10254 =
         0.07653   -0.00728    0.01812   -0.02243
AFIX  43
H6    2    0.403163    0.445442    0.170433    11.00000   -1.20000
AFIX   0
C7    1    0.341067    0.387244    0.175651    11.00000    0.15992    0.11411 =
         0.08126   -0.02047    0.01492   -0.03071
AFIX  43
H7    2    0.350770    0.363791    0.146141    11.00000   -1.20000
AFIX   0
C8    1    0.295256    0.371837    0.204562    11.00000    0.14800    0.11716 =
         0.09602   -0.01445    0.00656   -0.04226
AFIX  43
H8    2    0.274069    0.338235    0.194081    11.00000   -1.20000
AFIX   0
C9    1    0.280659    0.404534    0.247653    11.00000    0.12072    0.11073 =
         0.09228   -0.00583    0.00428   -0.02384
AFIX  43
H9    2    0.250126    0.393007    0.267341    11.00000   -1.20000
AFIX   0
C10   1    0.311111    0.455402    0.262725    11.00000    0.10336    0.09550 =
         0.08263   -0.00200    0.00007   -0.01285
C11   1    0.304781    0.499205    0.303264    11.00000    0.08541    0.09906 =
         0.08185   -0.00103    0.00153   -0.01378
C12   1    0.345530    0.541155    0.297839    11.00000    0.08129    0.09471 =
         0.07301   -0.00028    0.00283   -0.01663
C13   1    0.356786    0.593551    0.326859    11.00000    0.07849    0.10765 =
         0.07276    0.00464    0.01575   -0.01083
AFIX  43
H13   2    0.333745    0.605446    0.354385    11.00000   -1.20000
AFIX   0
C14   1    0.401446    0.627130    0.314825    11.00000    0.08938    0.09194 =
         0.06052    0.00279    0.01151    0.00187
C15   1    0.422814    0.682883    0.336597    11.00000    0.08243    0.08909 =
         0.06634    0.00491    0.01393   -0.00013
C16   1    0.406628    0.715932    0.378963    11.00000    0.08428    0.08971 =
         0.07076   -0.00501    0.02537   -0.00263
AFIX  43
H16   2    0.376054    0.704414    0.398598    11.00000   -1.20000
AFIX   0
C17   1    0.436641    0.767495    0.392567    11.00000    0.07800    0.08462 =
         0.07611   -0.00299    0.01671    0.00745
C18   1    0.429855    0.808686    0.433923    11.00000    0.09255    0.08603 =
         0.08515   -0.00370    0.02224    0.00931
C19   1    0.471796    0.852428    0.429646    11.00000    0.10502    0.07833 =
         0.10274   -0.01173    0.03296   -0.02064
C20   1    0.482892    0.903378    0.460118    11.00000    0.12976    0.09895 =
         0.12680   -0.01371    0.06375   -0.02218
AFIX  43
H20   2    0.460511    0.913545    0.488698    11.00000   -1.20000
AFIX   0
C21   1    0.526089    0.937944    0.448162    11.00000    0.15698    0.11030 =
         0.12901   -0.03594    0.06537   -0.03390
AFIX  43
H21   2    0.533125    0.972977    0.468148    11.00000   -1.20000
AFIX   0
C22   1    0.560792    0.923069    0.406743    11.00000    0.13662    0.11732 =
         0.13720   -0.01711    0.05548   -0.03182
AFIX  43
H22   2    0.591517    0.947169    0.399848    11.00000   -1.20000
AFIX   0
C23   1    0.549614    0.872483    0.375845    11.00000    0.10851    0.09416 =
         0.11091   -0.01754    0.04027   -0.01026
AFIX  43
H23   2    0.572318    0.862168    0.347555    11.00000   -1.20000
AFIX   0
C24   1    0.505124    0.837990    0.387226    11.00000    0.08824    0.09461 =
         0.08648   -0.00538    0.03710   -0.00686
C25   1    0.483264    0.784089    0.362666    11.00000    0.08097    0.08840 =
         0.07216   -0.00430    0.02403   -0.00194
C26   1    0.498908    0.751152    0.320954    11.00000    0.07808    0.08437 =
         0.07587    0.00077    0.02109   -0.00234
AFIX  43
H26   2    0.529664    0.762469    0.301490    11.00000   -1.20000
AFIX   0
C27   1    0.469027    0.700036    0.306877    11.00000    0.07893    0.08675 =
         0.06358   -0.00420    0.02034    0.00697
C28   1    0.264284    0.500026    0.345788    11.00000    0.08017    0.11056 =
         0.09141   -0.00095    0.00681   -0.02231
C29   1    0.269459    0.457744    0.388290    11.00000    0.09851    0.12976 =
         0.08571    0.00662    0.00648   -0.03348
C30   1    0.235590    0.462370    0.430263    11.00000    0.12849    0.15226 =
         0.09180    0.00229    0.02346   -0.04872
AFIX  43
H30   2    0.238140    0.433565    0.457829    11.00000   -1.20000
AFIX   0
C31   1    0.197353    0.508228    0.433769    11.00000    0.10620    0.16495 =
         0.11347   -0.02200    0.03589   -0.03921
C32   1    0.192807    0.547423    0.392201    11.00000    0.10459    0.13027 =
         0.12763   -0.00459    0.02578   -0.01664
AFIX   3
H32   2    0.166233    0.577939    0.393650    11.00000   -1.20000
AFIX   0
C33   1    0.226048    0.544224    0.347537    11.00000    0.09328    0.12074 =
         0.09934   -0.00465    0.01327   -0.01271
C34   1    0.311000    0.409486    0.388106    11.00000    0.14145    0.13354 =
         0.09979    0.03079   -0.00380   -0.02320
AFIX 137
H34A  2    0.313281    0.390132    0.423157    11.00000   -1.50000
H34B  2    0.346955    0.426010    0.380588    11.00000   -1.50000
H34C  2    0.300066    0.380602    0.360451    11.00000   -1.50000
AFIX   0
C35   1    0.163324    0.513904    0.482894    11.00000    0.14506    0.21992 =
         0.13667   -0.01332    0.06811   -0.04634
AFIX 137
H35A  2    0.147276    0.475549    0.491082    11.00000   -1.50000
H35B  2    0.133860    0.542685    0.475757    11.00000   -1.50000
H35C  2    0.186945    0.527130    0.513443    11.00000   -1.50000
AFIX   0
C36   1    0.217559    0.588992    0.303288    11.00000    0.11058    0.12883 =
         0.11517   -0.00166    0.01192    0.00436
AFIX 137
H36A  2    0.183352    0.610643    0.308050    11.00000   -1.50000
H36B  2    0.215313    0.568764    0.268645    11.00000   -1.50000
H36C  2    0.248499    0.616641    0.304432    11.00000   -1.50000
AFIX   0
C37   1    0.387927    0.803934    0.475046    11.00000    0.10223    0.07968 =
         0.08629   -0.01315    0.03038   -0.00422
C38   1    0.335880    0.828055    0.467050    11.00000    0.09342    0.14286 =
         0.09787    0.00418    0.03320    0.02116
C39   1    0.297933    0.820928    0.505323    11.00000    0.11008    0.17712 =
         0.09567    0.01149    0.04528    0.01683
AFIX  43
H39   2    0.262621    0.838088    0.499053    11.00000   -1.20000
AFIX   0
C40   1    0.308147    0.790754    0.551520    11.00000    0.11476    0.10088 =
         0.11326   -0.01236    0.05136    0.00657
C41   1    0.359035    0.767619    0.559104    11.00000    0.16490    0.12131 =
         0.10970    0.03853    0.06963    0.03292
AFIX  43
H41   2    0.367413    0.746415    0.591228    11.00000   -1.20000
AFIX   0
C42   1    0.400501    0.773141    0.522025    11.00000    0.13245    0.13614 =
         0.11905    0.04901    0.05091    0.05583
C43   1    0.322058    0.860016    0.414836    11.00000    0.12727    0.30740 =
         0.11090    0.07217    0.04354    0.08133
AFIX 137
H43A  2    0.317672    0.831259    0.385710    11.00000   -1.50000
H43B  2    0.351829    0.887377    0.407375    11.00000   -1.50000
H43C  2    0.287743    0.882057    0.417693    11.00000   -1.50000
AFIX   0
C44   1    0.265728    0.783977    0.593280    11.00000    0.15312    0.14633 =
         0.11078    0.00009    0.07195   -0.00423
AFIX 137
H44A  2    0.279237    0.756007    0.620753    11.00000   -1.50000
H44B  2    0.231304    0.769236    0.576234    11.00000   -1.50000
H44C  2    0.259208    0.822303    0.609862    11.00000   -1.50000
AFIX   0
part 1
eadp c45 c45a
C45   1    0.462440    0.763602    0.541010    10.50000    0.13082    0.12374 =
         0.09335    0.01310    0.00937    0.00536
AFIX 137
H45A  2    0.478695    0.733446    0.518672    10.50000   -1.50000
H45B  2    0.464615    0.750711    0.578433    10.50000   -1.50000
H45C  2    0.482583    0.800708    0.537750    10.50000   -1.50000
AFIX   0
part 2
C45A  1    0.443744    0.725121    0.518376    10.50000    0.13082    0.12374 =
         0.09335    0.01310    0.00937    0.00536
AFIX 137
H45D  2    0.473724    0.739416    0.497172    10.50000   -1.50000
H45E  2    0.427089    0.690174    0.501185    10.50000   -1.50000
H45F  2    0.458269    0.714846    0.554421    10.50000   -1.50000
AFIX   0
dfix 1.52 0.01 c42 c45 c42 c45a
part 0
NA1   4    0.500000    0.500000    0.500000    10.50000    0.09255    0.19320 =
         0.08068    0.02727    0.00939    0.00379
O1    3    0.533177    0.548904    0.580461    11.00000    0.12812    0.15703 =
         0.08415    0.02967    0.00668    0.01106
C1A   1    0.528350    0.526899    0.633955    11.00000    0.13623    0.16237 =
         0.07722    0.02996    0.01845    0.00733
AFIX  23
H1A1  2    0.558166    0.498465    0.643199    11.00000   -1.20000
H1A2  2    0.492592    0.506824    0.637148    11.00000   -1.20000
AFIX   0
C2A   1    0.532593    0.579800    0.670636    11.00000    0.13958    0.14800 =
         0.09739    0.01207   -0.01141    0.00402
AFIX  23
H2A1  2    0.510281    0.574433    0.702233    11.00000   -1.20000
H2A2  2    0.571206    0.587705    0.682775    11.00000   -1.20000
AFIX   0
C3A   1    0.510157    0.627696    0.635332    11.00000    0.14891    0.14527 =
         0.10945    0.02026   -0.01007    0.00809
AFIX  23
H3A1  2    0.523673    0.666752    0.647781    11.00000   -1.20000
H3A2  2    0.469474    0.627756    0.633776    11.00000   -1.20000
AFIX   0
C4A   1    0.531789    0.612345    0.581787    11.00000    0.12984    0.17146 =
         0.12757    0.04348   -0.00511    0.00227
AFIX  23
H4A1  2    0.507231    0.627925    0.552353    11.00000   -1.20000
H4A2  2    0.569052    0.628868    0.578381    11.00000   -1.20000
AFIX   0
same 0.011 o1 > c4a
same 0.011 o2 > c4b
same 0.012 o3 > c4c
same 0.010 o4 > c4d
same 0.010 o4x > c4dx
same 0.010 o5 > c4e
same 0.010 o5x > c4ex
same 0.010 o6 > c4f
same 0.010 o6x > c4fx
same 0.010 o8 > c4r
same 0.020 o8x > c4rx
same 0.020 o9 > c4s
same 0.020 o9x > c4sx
same 0.010 o1gx > c4gx
same 0.010 o2g > c8g
same 0.010 o1g > c4g
same 0.010 o10 > c4h

O2    3    0.419888    0.557995    0.500497    11.00000    0.09302    0.20134 =
         0.07441    0.01682    0.01402    0.00893
C1B   1    0.383933    0.565268    0.453187    11.00000    0.09834    0.17769 =
         0.07736    0.00485    0.00300    0.01234
AFIX  23
H1B1  2    0.374981    0.526596    0.436613    11.00000   -1.20000
H1B2  2    0.401425    0.590416    0.426574    11.00000   -1.20000
AFIX   0
C2B   1    0.332853    0.594328    0.472369    11.00000    0.08411    0.18644 =
         0.09159    0.00910    0.02149    0.00598
AFIX  23
H2B1  2    0.336060    0.637813    0.471535    11.00000   -1.20000
H2B2  2    0.299842    0.582217    0.450358    11.00000   -1.20000
AFIX   0
C3B   1    0.330678    0.572663    0.527244    11.00000    0.09860    0.30269 =
         0.10393    0.01580    0.02479    0.01873
AFIX  23
H3B1  2    0.314727    0.532558    0.527998    11.00000   -1.20000
H3B2  2    0.308727    0.599297    0.549083    11.00000   -1.20000
AFIX   0
C4B   1    0.389370    0.572280    0.546743    11.00000    0.10231    0.30597 =
         0.09806   -0.00443    0.02742    0.00684
AFIX  23
H4B1  2    0.400397    0.611373    0.561221    11.00000   -1.20000
H4B2  2    0.395777    0.542341    0.575161    11.00000   -1.20000
AFIX   0

O3    3    0.547514    0.571291    0.450982    11.00000    0.09273    0.20776 =
         0.12034    0.06326    0.00319    0.00455
C1C   1    0.527902    0.619418    0.418654    11.00000    0.11720    0.18901 =
         0.10475    0.04141    0.00665    0.02719
AFIX  23
H1C1  2    0.505227    0.646324    0.439510    11.00000   -1.20000
H1C2  2    0.505440    0.604997    0.387243    11.00000   -1.20000
AFIX   0
C2C   1    0.578034    0.650127    0.401416    11.00000    0.12216    0.20854 =
         0.16260    0.07379   -0.02274   -0.03062
AFIX  23
H2C1  2    0.571566    0.692941    0.396755    11.00000   -1.20000
H2C2  2    0.590735    0.633416    0.367663    11.00000   -1.20000
AFIX   0
C3C   1    0.618450    0.637867    0.447769    11.00000    0.14417    0.20664 =
         0.22524    0.11111   -0.03724   -0.02686
AFIX  23
H3C1  2    0.656725    0.640119    0.436435    11.00000   -1.20000
H3C2  2    0.613821    0.666290    0.477211    11.00000   -1.20000
AFIX   0
C4C   1    0.605562    0.580437    0.463717    11.00000    0.10000    0.26351 =
         0.18778    0.10387   -0.01002   -0.00983
AFIX  23
H4C1  2    0.613749    0.575630    0.502631    11.00000   -1.20000
H4C2  2    0.627591    0.551379    0.444523    11.00000   -1.20000
AFIX   0

NA2   4    0.109472    0.594692    0.220249    10.37000    0.15747    0.11515 =
         0.12929   -0.00521   -0.01356    0.00623
part 9
O4    3    0.097772    0.487948    0.235770    10.50000    0.40111    0.29731 =
         0.13338    0.04330   -0.09766   -0.03274
eadp c1d c1dx
eadp o4  o4x
C1D   1    0.138177    0.451270    0.266127    10.50000    0.14900    0.15107 =
         0.13551   -0.00683   -0.03327    0.00121
AFIX  23
H1D1  2    0.132965    0.454520    0.304986    10.50000   -1.20000
H1D2  2    0.176018    0.463963    0.259150    10.50000   -1.20000
AFIX   0
C2D   1    0.128735    0.389402    0.247645    10.50000    0.11527    0.14005 =
         0.39129   -0.15527    0.12843   -0.05134
AFIX  23
H2D1  2    0.153023    0.379117    0.218531    10.50000   -1.20000
H2D2  2    0.134958    0.361099    0.277450    10.50000   -1.20000
AFIX   0
C3D   1    0.071243    0.390039    0.228503    10.50000    0.53153
AFIX  23
H3D1  2    0.046443    0.388351    0.258578    10.50000   -1.20000
H3D2  2    0.062762    0.356798    0.203814    10.50000   -1.20000
AFIX   0
C4D   1    0.066823    0.447099    0.200435    10.50000    0.21318    0.24189 =
         0.18440   -0.11269   -0.05157   -0.06409
AFIX  23
H4D1  2    0.083071    0.444783    0.165046    10.50000   -1.20000
H4D2  2    0.027952    0.459521    0.195365    10.50000   -1.20000
AFIX   0
part 10
O4X   3    0.082527    0.495901    0.213199    10.50000    0.40111    0.29731 =
         0.13338    0.04330   -0.09766   -0.03274
C1DX  1    0.094381    0.475380    0.268032    10.50000    0.14900    0.15107 =
         0.13551   -0.00683   -0.03327    0.00121
AFIX  23
H1DA  2    0.060148    0.470916    0.287303    10.50000   -1.20000
H1DB  2    0.119188    0.503067    0.288071    10.50000   -1.20000
AFIX   0
C2DX  1    0.121830    0.416685    0.260792    10.50000    0.30975    0.51908 =
         0.27868    0.17517    0.22196    0.09703
AFIX  23
H2DA  2    0.159843    0.421143    0.249192    10.50000   -1.20000
H2DB  2    0.122066    0.392522    0.293742    10.50000   -1.20000
AFIX   0
C3DX  1    0.085140    0.392420    0.218454    10.50000    0.28554    0.17970 =
         0.17587    0.05641   -0.17285   -0.10942
AFIX  23
H3DA  2    0.049503    0.380529    0.232413    10.50000   -1.20000
H3DB  2    0.101920    0.358019    0.201240    10.50000   -1.20000
AFIX   0
C4DX  1    0.078346    0.442232    0.180898    10.50000    0.57320    0.31243 =
         0.12630   -0.15309    0.01999    0.05861
AFIX  23
H4DA  2    0.107394    0.441482    0.154669    10.50000   -1.20000
H4DB  2    0.042089    0.440178    0.161222    10.50000   -1.20000
AFIX   0
eadp o5 o5x
part 5
O5    3    0.192919    0.576654    0.164858    10.50000    0.37766    0.27886 =
         0.14898    0.01592   -0.01698    0.16468
eadp c1e c1ex
C1E   1    0.185686    0.589453    0.106907    10.50000    0.34272    0.21441 =
         0.16502    0.02365   -0.05122   -0.16164
AFIX  23
H1E1  2    0.167567    0.627963    0.100028    10.50000   -1.20000
H1E2  2    0.164713    0.558049    0.087453    10.50000   -1.20000
AFIX   0
C2E   1    0.245195    0.590340    0.092884    10.50000    0.24855    0.28937 =
         0.30499    0.16740    0.11054    0.01443
AFIX  23
H2E1  2    0.248926    0.590008    0.053682    10.50000   -1.20000
H2E2  2    0.264842    0.624925    0.108601    10.50000   -1.20000
AFIX   0
C3E   1    0.264548    0.535706    0.117446    10.50000    0.24875
AFIX  23
H3E1  2    0.303495    0.539363    0.130355    10.50000   -1.20000
H3E2  2    0.261266    0.502838    0.091458    10.50000   -1.20000
AFIX   0
C4E   1    0.229284    0.525291    0.162453    10.50000    0.32382
AFIX  23
H4E1  2    0.207492    0.488830    0.156523    10.50000   -1.20000
H4E2  2    0.251857    0.521195    0.196288    10.50000   -1.20000
AFIX   0
part 6
O5X   3    0.180587    0.585367    0.155202    10.50000    0.37766    0.27886 =
         0.14898    0.01592   -0.01698    0.16468
C1EX  1    0.230690    0.620428    0.161506    10.50000    0.34272    0.21441 =
         0.16502    0.02365   -0.05122   -0.16164
AFIX  23
H1EA  2    0.232923    0.640084    0.196868    10.50000   -1.20000
H1EB  2    0.231365    0.650982    0.133306    10.50000   -1.20000
AFIX   0
C2EX  1    0.276943    0.579008    0.156914    10.50000    0.11518    0.18997 =
         0.13141    0.03839   -0.03620    0.00695
AFIX  23
H2EA  2    0.307082    0.597783    0.138022    10.50000   -1.20000
H2EB  2    0.291372    0.566315    0.192791    10.50000   -1.20000
AFIX   0
C3EX  1    0.255002    0.529483    0.126895    10.50000    0.19936    0.28410 =
         0.07103    0.01085    0.01912    0.11455
AFIX  23
H3EA  2    0.273098    0.492544    0.139375    10.50000   -1.20000
H3EB  2    0.261017    0.534525    0.088343    10.50000   -1.20000
AFIX   0
C4EX  1    0.196155    0.527457    0.135877    10.50000    0.22918    0.21217 =
         0.13860   -0.06681    0.11357   -0.12628
AFIX  23
H4EA  2    0.175019    0.517971    0.102126    10.50000   -1.20000
H4EB  2    0.188504    0.496843    0.162682    10.50000   -1.20000
AFIX   0
part 11
O6    3    0.140865    0.692151    0.229958    10.50000    0.67370
C1F   1    0.138231    0.725585    0.179818    10.50000    0.33191
AFIX  23
H1F1  2    0.115729    0.704334    0.151947    10.50000   -1.20000
H1F2  2    0.175557    0.731460    0.166880    10.50000   -1.20000
AFIX   0
C2F   1    0.112546    0.783550    0.191979    10.50000    0.32164    0.47962 =
         0.50418    0.20176   -0.06706    0.24464
AFIX  23
H2F1  2    0.140846    0.814302    0.198923    10.50000   -1.20000
H2F2  2    0.087065    0.796503    0.162182    10.50000   -1.20000
AFIX   0
C3F   1    0.083163    0.771151    0.239717    10.50000    0.33863
AFIX  23
H3F1  2    0.048124    0.750404    0.230849    10.50000   -1.20000
H3F2  2    0.075536    0.807741    0.259569    10.50000   -1.20000
AFIX   0
C4F   1    0.122402    0.732811    0.270576    10.50000    0.39893    0.10939 =
         0.17251   -0.04064    0.00631    0.02106
AFIX  23
H4F1  2    0.153490    0.755917    0.286714    10.50000   -1.20000
H4F2  2    0.104077    0.711482    0.299211    10.50000   -1.20000
AFIX   0
part 12
O6X   3    0.134072    0.707088    0.234413    10.50000    0.22370    0.23767 =
         0.19383    0.07597    0.04607    0.07931
C1FX  1    0.118670    0.767885    0.218991    10.50000    0.17907
AFIX  23
H1FA  2    0.108251    0.769910    0.180273    10.50000   -1.20000
H1FB  2    0.149863    0.795052    0.226767    10.50000   -1.20000
AFIX   0
C2FX  1    0.071161    0.784329    0.251037    10.50000    0.19277
AFIX  23
H2FA  2    0.074308    0.825808    0.263091    10.50000   -1.20000
H2FB  2    0.036158    0.779501    0.229592    10.50000   -1.20000
AFIX   0
C3FX  1    0.073293    0.745163    0.295905    10.50000    0.29604    0.25550 =
         0.12176    0.05500    0.00904    0.04596
AFIX  23
H3FA  2    0.035788    0.736369    0.307119    10.50000   -1.20000
H3FB  2    0.094742    0.762896    0.326504    10.50000   -1.20000
AFIX   0
C4FX  1    0.100105    0.691243    0.277845    10.50000    0.30358    0.15239 =
         0.57000    0.07270    0.14125    0.07301
AFIX  23
H4F3  2    0.122944    0.673717    0.307616    10.50000   -1.20000
H4F4  2    0.072109    0.661964    0.265510    10.50000   -1.20000
AFIX   0

part 0

part -1
eadp o1gx > c4h
O1GX  3    0.050816    0.604684    0.153021    10.25000    0.21137
C1GX  1    0.051014    0.606464    0.094011    10.25000    0.21137
AFIX  23
H1G1  2    0.048995    0.566404    0.078350    10.25000   -1.20000
H1G2  2    0.083962    0.626924    0.081719    10.25000   -1.20000
AFIX   0
C2GX  1   -0.000781    0.641233    0.080670    10.25000    0.21137
AFIX  23
H2G1  2    0.002583    0.682755    0.092553    10.25000   -1.20000
H2G2  2   -0.011513    0.639869    0.041994    10.25000   -1.20000
AFIX   0
C3GX  1   -0.038506    0.607818    0.112481    10.25000    0.21137
AFIX  23
H3G1  2   -0.046729    0.568729    0.096412    10.25000   -1.20000
H3G2  2   -0.073328    0.629492    0.116436    10.25000   -1.20000
AFIX   0
C4GX  1   -0.007046    0.602167    0.164303    10.25000    0.21137
AFIX  23
H4G1  2   -0.016457    0.634687    0.188568    10.25000   -1.20000
H4G2  2   -0.015612    0.564255    0.181599    10.25000   -1.20000
AFIX   0
part -2
O2G   3    0.062331    0.604845    0.298689    10.25000    0.21137
C5G   1    0.037863    0.552541    0.322517    10.25000    0.21137
AFIX  23
H5G1  2    0.066747    0.524119    0.334564    10.25000   -1.20000
H5G2  2    0.012177    0.532786    0.296317    10.25000   -1.20000
AFIX   0
C6G   1    0.007870    0.575062    0.369105    10.25000    0.21137
AFIX  23
H6G1  2   -0.029701    0.588162    0.357759    10.25000   -1.20000
H6G2  2    0.005507    0.544467    0.397098    10.25000   -1.20000
AFIX   0
C7G   1    0.041320    0.624130    0.388055    10.25000    0.21137
AFIX  23
H7G1  2    0.072134    0.610398    0.412237    10.25000   -1.20000
H7G2  2    0.019133    0.652861    0.407459    10.25000   -1.20000
AFIX   0
C8G   1    0.061899    0.650663    0.339358    10.25000    0.21137
AFIX  23
H8G1  2    0.037743    0.683546    0.326983    10.25000   -1.20000
H8G2  2    0.099474    0.666295    0.346669    10.25000   -1.20000
AFIX   0
part -3
O1G   3    0.047389    0.598822    0.296596    10.25000    0.21137
C1G   1    0.048945    0.585063    0.354298    10.25000    0.21137
AFIX  23
H1G3  2    0.060920    0.619769    0.375861    10.25000   -1.20000
H1G4  2    0.074249    0.551853    0.362863    10.25000   -1.20000
AFIX   0
C2G   1   -0.009397    0.568624    0.364712    10.25000    0.21137
AFIX  23
H2G3  2   -0.018695    0.528487    0.351631    10.25000   -1.20000
H2G4  2   -0.016834    0.571676    0.403130    10.25000   -1.20000
AFIX   0
C3G   1   -0.038233    0.613881    0.333001    10.25000    0.21137
AFIX  23
H3G3  2   -0.033597    0.653258    0.349670    10.25000   -1.20000
H3G4  2   -0.077913    0.604872    0.327891    10.25000   -1.20000
AFIX   0
C4G   1   -0.010333    0.610348    0.281808    10.25000    0.21137
AFIX  23
H4G3  2   -0.026067    0.578086    0.259214    10.25000   -1.20000
H4G4  2   -0.014389    0.647873    0.261806    10.25000   -1.20000
AFIX   0

part -4
O10   3    0.005003    0.660606    0.321766    10.25000    0.21137
C1H   1    0.054025    0.628760    0.342476    10.25000    0.21137
AFIX  23
H1HA  2    0.082184    0.656931    0.356663    10.25000   -1.20000
H1HB  2    0.069870    0.605507    0.313556    10.25000   -1.20000
AFIX   0
C2H   1    0.036817    0.588857    0.386015    10.25000    0.21137
AFIX  23
H2HA  2    0.051254    0.548531    0.381142    10.25000   -1.20000
H2HB  2    0.050217    0.603771    0.421506    10.25000   -1.20000
AFIX   0
C3H   1   -0.022561    0.589226    0.381175    10.25000    0.21137
AFIX  23
H3HA  2   -0.038402    0.582436    0.416291    10.25000   -1.20000
H3HB  2   -0.036525    0.558680    0.355702    10.25000   -1.20000
AFIX   0
C4H   1   -0.035884    0.649085    0.360858    10.25000    0.21137
AFIX  23
H4HA  2   -0.073469    0.650363    0.343865    10.25000   -1.20000
H4HB  2   -0.033164    0.678376    0.390195    10.25000   -1.20000
dfix 2.3 h3r2 h3r2_$1
AFIX   0
part 11
O8    3    0.611586    0.762044    0.547015    10.50000    0.18821    0.17658 =
         0.19407    0.06080   -0.02077   -0.00021
C1R   1    0.608494    0.793629    0.495521    10.50000    0.14683
AFIX  23
H1R1  2    0.594877    0.834394    0.499716    10.50000   -1.20000
H1R2  2    0.584445    0.772755    0.468621    10.50000   -1.20000
AFIX   0
C2R   1    0.667703    0.793081    0.480306    10.50000    0.25210
AFIX  23
H2R1  2    0.677594    0.754604    0.464815    10.50000   -1.20000
H2R2  2    0.674781    0.824699    0.454283    10.50000   -1.20000
AFIX   0
C3R   1    0.697743    0.803286    0.530708    10.50000    0.26914
AFIX  23
H3R1  2    0.703384    0.846037    0.536712    10.50000   -1.20000
H3R2  2    0.734095    0.783752    0.531103    10.50000   -1.20000
AFIX   0
C4R   1    0.664114    0.778161    0.572324    10.50000    0.24664
AFIX  23
H4R1  2    0.682423    0.743016    0.588502    10.50000   -1.20000
H4R2  2    0.659015    0.807529    0.600902    10.50000   -1.20000
AFIX   0
part 12
O8X   3    0.701994    0.799239    0.504926    10.50000    0.42810
C1RX  1    0.653138    0.829068    0.483807    10.50000    0.16773
AFIX  23
H1R3  2    0.640477    0.812489    0.448713    10.50000   -1.20000
H1R4  2    0.659838    0.871831    0.479724    10.50000   -1.20000
AFIX   0
C2RX  1    0.611675    0.817573    0.525649    10.50000    0.29544
AFIX  23
H2R3  2    0.606758    0.853775    0.546963    10.50000   -1.20000
H2R4  2    0.575756    0.807326    0.507752    10.50000   -1.20000
AFIX   0
C3RX  1    0.629108    0.771523    0.559643    10.50000    0.45333
AFIX  23
H3R3  2    0.602020    0.738966    0.558015    10.50000   -1.20000
H3R4  2    0.633685    0.785538    0.597069    10.50000   -1.20000
AFIX   0
C4RX  1    0.681258    0.751907    0.540639    10.50000    0.20385
AFIX  23
H4R3  2    0.676351    0.714552    0.520512    10.50000   -1.20000
H4R4  2    0.707894    0.745088    0.571235    10.50000   -1.20000
AFIX   0

part 3
eadp o9 o9x
O9    3    0.172796    0.204669    0.286930    10.50000    0.24042
C1S   1    0.202307    0.218970    0.340147    10.50000    0.26719
AFIX  23
H1S1  2    0.242117    0.210293    0.339951    10.50000   -1.20000
H1S2  2    0.186134    0.197824    0.370156    10.50000   -1.20000
AFIX   0
C2S   1    0.191096    0.284730    0.342025    10.50000    0.22727
AFIX  23
H2S1  2    0.169227    0.293664    0.373284    10.50000   -1.20000
H2S2  2    0.226396    0.306211    0.346562    10.50000   -1.20000
AFIX   0
C3S   1    0.162987    0.303965    0.295987    10.50000    0.32662
AFIX  23
H3S1  2    0.173504    0.344899    0.287397    10.50000   -1.20000
H3S2  2    0.122801    0.302437    0.299996    10.50000   -1.20000
AFIX   0
C4S   1    0.179620    0.262190    0.253213    10.50000    0.27560
AFIX  23
H4S1  2    0.217949    0.268443    0.243145    10.50000   -1.20000
H4S2  2    0.154352    0.263439    0.220959    10.50000   -1.20000
AFIX   0
part 4
O9X   3    0.148885    0.236748    0.277592    10.50000    0.24042
C1SX  1    0.162039    0.253450    0.335950    10.50000    0.11771
AFIX  23
H1SA  2    0.135577    0.282780    0.348617    10.50000   -1.20000
H1SB  2    0.162127    0.218420    0.359541    10.50000   -1.20000
AFIX   0
C2SX  1    0.218417    0.279227    0.333409    10.50000    0.18406
AFIX   3
H2SA  2    0.210517    0.321649    0.327805    10.50000   -1.20000
H2SB  2    0.240287    0.274104    0.367541    10.50000   -1.20000
AFIX   0
C3SX  1    0.241883    0.257235    0.292102    10.50000    0.13732
AFIX   3
H3SA  2    0.264754    0.223183    0.304091    10.50000   -1.20000
H3SB  2    0.265928    0.287191    0.276550    10.50000   -1.20000
AFIX   0
C4SX  1    0.204062    0.237746    0.250190    10.50000    0.12053
AFIX  23
H4SA  2    0.213876    0.198021    0.237387    10.50000   -1.20000
H4SB  2    0.202870    0.265526    0.219647    10.50000   -1.20000
part 0

AFIX   0
HKLF 4

REM  mdtan in C2/c
REM R1 =  0.1113 for    4715 Fo > 4sig(Fo)  and  0.2348 for all   13346 data
REM    917 parameters refined using    743 restraints

END

WGHT      0.2000      0.0000

REM Highest difference peak  0.311,  deepest hole -0.292,  1-sigma level  0.049
Q1    1   0.2197  0.2899  0.2698  11.00000  0.05    0.31
Q2    1   0.1456  0.2892  0.3213  11.00000  0.05    0.31
Q3    1   0.2159  0.1773  0.2933  11.00000  0.05    0.26
Q4    1   0.3476  0.6380  0.5107  11.00000  0.05    0.26
Q5    1   0.2502  0.2615  0.3179  11.00000  0.05    0.26
Q6    1   0.1516  0.2845  0.2459  11.00000  0.05    0.25
Q7    1   0.7119  0.6776  0.4365  11.00000  0.05    0.25
Q8    1   0.1379  0.4465  0.1942  11.00000  0.05    0.24
Q9    1   0.1038  0.4972  0.2271  11.00000  0.05    0.24
Q10   1   0.0824  0.7165  0.1886  11.00000  0.05    0.24
Q11   1   0.6693  0.8521  0.5271  11.00000  0.05    0.23
Q12   1  -0.0191  0.6771  0.3604  11.00000  0.05    0.20
Q13   1   0.4002  0.6550  0.3138  11.00000  0.05    0.19
Q14   1   0.5854  0.7986  0.4840  11.00000  0.05    0.19
Q15   1   0.4203  0.6196  0.2867  11.00000  0.05    0.19
Q16   1   0.1723  0.6714  0.1650  11.00000  0.05    0.19
Q17   1   0.1350  0.3784  0.2724  11.00000  0.05    0.19
Q18   1   0.3595  0.8173  0.4641  11.00000  0.05    0.19
Q19   1   0.0417  0.7339  0.2183  11.00000  0.05    0.18
Q20   1   0.4273  0.5891  0.2607  11.00000  0.05    0.18
;
_shelx_res_checksum   22658

_shelx_hkl_file
;
   0   0   2 9397.35 251.104   4
   0   0  -2 9621.26 251.105   4
   0   0  -2 9378.24 251.157   9
   0   0   2 9151.96 251.071   3
   0   0   3-17.0741 9.74693   4
   0   0  -3-25.8443 11.6321   9
   0   0  -4 36945.8 980.845   4
   0   0  -4 36986.4 980.961   9
   0   0   4 36012.6 980.935  16
   0   0  -5 14.9520 21.0329   9
   0   0  -5 26.4088 18.8933   4
   0   0   5 32.7735 23.9451  16
   0   0  -6 3578.47 99.5129   4
   0   0  -6 3555.49 100.308   9
   0   0   6 3670.67 100.559  16
   0   0  -7-16.4625 25.1756  13
   0   0  -7 2.06482 25.7454   9
   0   0   7-2.85583 23.5974  14
   0   0  -7 24.2564 22.5708   4
   0   0   8-2.15259 24.9294  14
   0   0  -8 17.1007 26.2660  13
   0   0  -8 3.14594 27.8590   9
   0   0   9-38.8265 28.2934  14
   0   0  -9 30.9527 27.9706  13
   0   0  -9-5.09103 29.0624   9
   0   0  10 1777.57 59.1125  14
   0   0 -10 1729.09 59.1064  13
   0   0 -10 1893.77 59.3065   9
   0   0  11-22.7635 37.1304  14
   0   0 -11 93.6330 38.1551  13
   0   0 -11 72.3949 36.2323   9
   0   0  12 1057.38 48.0825  14
   0   0 -12 1030.01 48.9219  13
   0   0 -12 932.600 47.9672   9
   0   0 -13 52.8804 37.5691   9
   0   0  14 1341.11 54.4224  14
   0   0 -14 1192.43 52.1801   9
   0   0 -15-16.5785 47.4504   1
   0   0 -16 1648.76 64.6629   1
   0   0 -16 1421.32 57.1718   7
   0   0 -17 42.1642 49.7414   1
   0   0 -17 87.9682 38.3291   7
   0   0  17 31.1595 42.3411  14
   0   0 -18 61.7915 54.6122   1
   0   0 -20-47.1112 49.2978   6
   0   0 -21-40.0966 50.3620   6
   0   0 -22 40.2818 52.2530   6
   0   0 -22 0.61292 60.8889  15
   0   0 -23-21.8139 52.4827   6
   0   0 -23 100.172 57.9229  15
   0   0 -24 74.7868 61.4245  15
   0   0 -25 101.023 51.3613   6
   0   0 -26 214.439 53.8068  15
   0   0 -26 261.843 49.7032   6
   0   0 -27 41.8992 49.9634  15
   0   0 -27-2.23062 44.2497   6
   0   0 -28 98.0219 44.9008  15
   0   0 -29-47.3748 38.1379  15
   0   0 -30 60.6322 32.4471  15
   0   2   0 11245.4 300.779   9
   0  -2   0 11109.7 300.655  10
   0   2   0 11350.1 300.693   2
   0  -2   1 10454.5 279.790  14
   0   2   1 10187.1 279.747  17
   0  -2  -1 10378.5 279.590  10
   0   2  -1 10624.3 279.936   9
   0  -2  -1 10472.8 279.703   5
   0   2  -1 10466.7 279.758   2
   0  -2  -1 10577.2 279.706  15
   0   2  -2 10541.2 279.434   9
   0   2  -2 10254.4 279.272   2
   0  -2   2 10447.8 279.285  14
   0  -2  -2 10072.4 279.445  13
   0   2  -2 10767.6 279.197  11
   0   2   2 10148.0 279.067  17
   0   2   2 10117.5 279.149   1
   0  -2  -2 10724.8 279.066   7
   0  -2  -2 10592.0 279.156   6
   0  -2  -3 974.247 35.2043   3
   0  -2   3 1046.39 33.2768  14
   0  -2  -3 1033.93 35.0051  13
   0  -2  -3 968.345 31.3969   1
   0   2  -3 1021.39 34.1394   9
   0  -2  -3 958.157 30.7398  19
   0  -2  -3 1004.94 31.3027   7
   0  -2  -3 976.161 32.2848   6
   0  -2  -4 7491.06 191.037   3
   0  -2   4 7102.88 190.886  14
   0  -2  -4 7419.01 191.314  13
   0  -2  -4 6610.76 190.624  12
   0   2  -4 7195.52 190.553  11
   0   2  -4 7141.72 191.279   9
   0  -2  -4 7013.73 190.373   1
   0  -2  -4 6774.29 190.462  19
   0  -2  -4 7089.87 190.284   7
   0  -2  -5 10833.6 274.561   1
   0  -2   5 9693.66 274.958  14
   0  -2  -5 10341.3 275.313  13
   0  -2  -5 9873.43 274.819  12
   0  -2  -5 9785.26 274.654  19
   0  -2  -5 11077.6 275.000   3
   0   2  -5 10213.0 275.427   9
   0  -2  -5 9927.03 274.450   7
   0  -2   6 2142.22 64.5039  14
   0  -2  -6 2233.02 65.7401  12
   0  -2  -6 2284.35 66.1621  13
   0  -2  -6 2129.67 63.4559   1
   0  -2  -6 2272.78 64.9996   3
   0   2  -6 2143.43 61.7934   4
   0  -2  -6 2273.05 63.2885   7
   0  -2  -6 2031.73 61.7128   9
   0   2  -6 2219.08 66.0403   9
   0   2   7 9094.88 266.895  16
   0  -2   7 10066.3 267.049  14
   0  -2  -7 9768.01 267.096  12
   0  -2  -7 9921.89 267.429  13
   0  -2  -7 9962.63 266.603   1
   0  -2  -7 9491.25 265.987   9
   0   2  -7 10233.5 267.409   9
   0   2  -7 10467.8 265.986   4
   0  -2  -7 10094.5 266.651   3
   0  -2  -7 9754.43 266.578   7
   0  -2   8 2646.69 76.6739  14
   0  -2  -8 2663.46 75.7033   7
   0  -2  -8 2615.07 77.9593  13
   0  -2  -8 2644.50 78.1705  12
   0  -2  -8 2633.75 76.0057   1
   0   2  -8 2639.32 73.8745   4
   0   2  -8 2875.97 78.2291   9
   0  -2  -8 2496.32 74.4947   9
   0  -2  -8 2542.23 75.9301   3
   0   2  -9 25.6001 31.6708   9
   0  -2  -9 19.6601 24.7327   9
   0  -2   9 8.85478 29.2575  14
   0  -2  -9 10.3061 33.1005  13
   0  -2  -9-23.0090 30.1743   1
   0   2   9-7.92408 30.1080  16
   0   2  -9 2.93883 22.0566   4
   0  -2  -9 4.52360 27.8587   7
   0  -2  10 1133.86 45.4811  14
   0  -2 -10 1007.83 48.9288  13
   0  -2 -10 1067.89 44.5612   1
   0   2  10 1051.60 46.8432  16
   0   2 -10 964.245 39.1107   4
   0   2 -10 1102.39 46.3905   9
   0  -2 -10 991.219 41.7078   9
   0  -2 -10 1101.54 42.6930   7
   0  -2 -11 166.208 34.8827   9
   0   2 -11 84.4281 40.3052   9
   0   2 -11 128.560 32.1768  13
   0  -2 -11 150.098 43.8274  13
   0   2  11 161.614 38.7279  16
   0  -2  11 86.7309 38.8101  14
   0   2  11 156.784 35.3255  14
   0  -2 -11 97.9899 34.0090   7
   0  -2 -11 90.1339 39.0189   1
   0  -2  12 1519.23 58.5114  14
   0   2  12 1535.73 55.2911  14
   0  -2 -12 1550.33 53.9331   7
   0  -2 -12 1370.68 53.0152   9
   0   2 -12 1310.14 58.2627   9
   0  -2 -12 1555.11 61.1300  13
   0   2 -13 31.5929 38.9449   9
   0  -2 -13 17.5083 34.0247   9
   0  -2 -13-66.3844 44.7110  13
   0  -2  13-76.8118 41.0698  14
   0  -2 -13 19.9670 33.6542   7
   0   2  13-22.6130 36.8408  14
   0  -2 -14 842.799 41.5004   7
   0   2  14 788.166 44.8410  14
   0  -2  14 859.409 48.4750  14
   0  -2 -15-14.8022 45.8816   1
   0   2  15-28.7114 36.9801  14
   0   2 -15-18.3312 41.2841   9
   0  -2 -16 806.602 53.2104   1
   0   2 -16 709.964 47.9841   9
   0  -2  16 777.855 48.1795  14
   0   2 -17 1840.64 72.6646   9
   0  -2  17 1931.31 72.0446  14
   0  -2 -17 1806.83 70.3169   6
   0  -2  18 78.4324 46.7391  14
   0   2 -18 17.0267 54.4195   1
   0  -2 -18-9.26826 43.3567   6
   0  -2  19 51.8816 50.1373  14
   0   2 -19 29.9625 59.6014   1
   0   2 -19-35.1833 44.7624   7
   0  -2 -19-20.3946 46.4332   6
   0   2 -20 633.078 66.7755   1
   0  -2 -20 468.970 51.6793   6
   0  -2 -21 95.2378 59.2013  15
   0  -2 -21-26.4794 50.1990   6
   0  -2 -22 74.7831 58.3056  15
   0   2 -22-62.5766 59.5462  15
   0  -2 -22 32.0741 52.6748   6
   0   2 -22 46.8946 53.4134   6
   0  -2 -23 64.9911 57.5194  15
   0   2 -23 48.3456 58.3331  15
   0   2 -23 20.9434 54.9035   6
   0  -2 -23 41.5475 51.6776   6
   0  -2 -24 205.745 58.0302  15
   0   2 -24 92.8869 57.5071  15
   0  -2 -25-19.7222 47.6500   6
   0   2 -25-9.29727 52.0803   6
   0  -2  25-2.99126 46.8928  10
   0   2 -26 36.5642 52.0302   6
   0  -2  26 81.0489 42.9995  10
   0  -2 -26 36.5982 52.5534  15
   0   2 -26 7.44457 52.2668  15
   0  -2 -26 112.948 47.4389   6
   0   2 -27 99.9903 46.9220   6
   0   2 -27 83.5140 48.2703  15
   0  -2 -27 39.1686 50.0852  15
   0  -2  27 8.77511 41.1411  10
   0   2 -28-48.7128 42.9774   6
   0  -2 -28 23.9105 42.1861  15
   0   2 -28-117.405 43.4438  15
   0  -2  28 24.2984 34.6453  10
   0  -2 -29-14.7827 37.9036  15
   0   2 -29 22.6940 35.1022  15
   0   2 -30 16.4658 29.1922  15
   0  -2 -30-10.3573 33.8559  15
   0  -4   0 8661.43 230.355  15
   0  -4   0 8375.67 230.759  10
   0   4   0 8695.26 231.002   2
   0   4   0 8582.42 231.536  17
   0   4  -1 5966.71 159.187   2
   0  -4   1 6275.16 159.231  10
   0  -4  -1 5605.76 158.763  10
   0   4   1 5738.57 159.442  17
   0   4  -1 6038.78 160.320   9
   0  -4  -1 5816.78 158.700  15
   0  -4  -2 1279.22 64.9137  10
   0   4   2 1245.06 66.3336  17
   0   4  -3 2125.01 65.6609   9
   0   4  -3 2112.23 62.3765  11
   0   4   3 2117.03 62.3513  17
   0   4  -3 2260.71 63.0899   2
   0  -4   3 2240.24 64.2149  14
   0  -4   4 26794.0 711.073  14
   0  -4  -4 25479.7 710.724   6
   0   4  -4 27110.5 710.963  11
   0   4   4 26276.9 710.615  17
   0   4  -4 26798.0 711.409   9
   0   4  -4 26541.1 710.922   2
   0  -4  -4 26848.3 710.311  19
   0  -4  -5 15715.1 440.102   7
   0  -4  -5 15682.4 440.434   6
   0   4  -5 17329.6 440.549  11
   0  -4  -5 15861.6 440.913   3
   0   4  -5 17176.0 441.135   9
   0  -4   5 17073.5 440.722  14
   0  -4  -6 206.982 22.7120   7
   0  -4  -6 241.030 27.5634   6
   0  -4   6 203.149 27.9993  14
   0  -4  -6 240.030 33.9108  13
   0  -4  -6 223.033 31.5195   3
   0  -4   7 1158.89 43.3100  14
   0  -4  -7 1188.90 43.5852  12
   0  -4  -7 1111.78 47.9474  13
   0  -4  -7 1063.56 41.2308  19
   0  -4  -7 1282.39 47.0198   3
   0   4  -7 1169.43 45.3591   9
   0  -4  -7 1233.56 44.6090   6
   0  -4  -7 1240.29 40.0032   7
   0  -4   8 6457.96 175.185  14
   0  -4  -8 6186.14 176.225  13
   0  -4  -8 6159.03 174.656  12
   0  -4  -8 6486.06 174.524   1
   0  -4  -8 6658.00 175.046   3
   0   4  -8 6258.86 173.137   4
   0  -4  -8 6905.54 175.398   6
   0  -4  -8 6209.30 173.912   7
   0   4  -8 6337.84 175.791   9
   0   4   9 6710.96 181.652  16
   0  -4   9 7152.71 182.376  14
   0  -4  -9 6772.03 181.917  12
   0  -4  -9 6671.94 184.120  13
   0  -4  -9 6703.34 181.579   1
   0   4  -9 6948.19 183.104   9
   0  -4  -9 5903.23 179.540   9
   0   4  -9 6537.30 179.863   4
   0  -4  -9 6841.54 181.913   3
   0  -4  -9 6534.82 180.604   7
   0  -4  -9 7350.93 182.944   6
   0  -4  10 772.105 43.3662  14
   0  -4 -10 734.362 44.7056   6
   0  -4 -10 694.456 37.5607   7
   0  -4 -10 764.747 45.7527  12
   0  -4 -10 717.735 41.4684   1
   0   4 -10 680.627 33.4665   4
   0  -4 -10 706.299 42.5645   3
   0  -4 -10 640.355 35.0105   9
   0   4 -10 687.463 44.9105   9
   0  -4 -11 354.823 43.0957   6
   0  -4 -11 378.111 33.8965   7
   0  -4 -11 442.958 45.9675  12
   0  -4  11 350.304 41.7567  14
   0  -4 -11 431.404 41.8464   1
   0   4  11 408.221 41.5166  16
   0   4 -11 391.746 45.0179   9
   0  -4 -11 344.763 38.4751   3
   0  -4 -11 367.847 32.7290   9
   0   4  12-15.4072 41.9699  16
   0  -4  12 39.3066 40.8272  14
   0  -4 -12 9.17268 32.3414   7
   0  -4  13 612.957 44.7776  14
   0   4  13 622.881 38.7835  14
   0   4  13 703.503 44.7507  16
   0  -4 -13 601.949 36.8238   7
   0   4 -14 886.333 49.9671   9
   0  -4 -14 923.127 48.9345   6
   0  -4 -14 859.096 40.2233   7
   0   4 -15 149.662 44.2319   9
   0  -4  15 158.171 42.9085  14
   0  -4 -15 266.564 42.3036   6
   0   4 -16 1454.54 63.7096   9
   0  -4 -16 1440.35 61.2204   6
   0  -4  16 1585.51 62.7535  14
   0  -4 -17 53.1353 43.3954   6
   0   4 -17 16.2823 46.4390   9
   0  -4  17-0.74070 47.6435  14
   0  -4 -18 55.3472 45.8412   6
   0   4 -18 47.7719 50.6334   9
   0  -4  18 21.0273 48.5425  14
   0   4 -19 149.191 61.5938   1
   0   4 -19 75.7299 51.3779   9
   0  -4 -19 100.446 48.0945   6
   0  -4 -19 71.3226 54.4223  15
   0  -4 -20 543.163 54.1970   6
   0  -4 -20 578.222 59.5603  15
   0  -4 -21 133.393 49.8944   6
   0  -4 -21 139.900 56.2253  15
   0   4 -21 283.683 68.6747   1
   0  -4 -22 84.0512 58.5849  15
   0  -4 -22 36.8495 50.4062   6
   0  -4 -23 104.070 47.9146   6
   0  -4 -23 125.759 57.4875  15
   0   4 -23-3.81753 54.3263  15
   0  -4 -24 36.8982 55.5492  15
   0   4 -24-2.93707 54.3932  15
   0   4 -25-93.2384 52.1125  15
   0   4 -25-1.17554 54.8071   6
   0  -4  25-29.8248 47.5461  10
   0   4 -26 12.1611 51.3872   6
   0  -4 -26-43.3470 52.0368  15
   0   4 -26-50.4418 47.6875  15
   0  -4  26-39.4095 44.8020  10
   0   4 -27 89.1679 49.4231   6
   0  -4  27 37.0996 40.1805  10
   0  -4 -27 91.2655 47.6856  15
   0   4 -27-41.0958 44.4347  15
   0   4 -28 28.9079 43.2774   6
   0  -4  28 34.6724 36.8211  10
   0  -4 -28-39.2236 41.9735  15
   0   4 -28 27.9143 35.8716  15
   0   4 -29-2.36424 37.6935   6
   0  -4  29 3.94642 30.7266  10
   0   4 -29-24.1819 30.1060  15
   0  -4 -29 26.7434 37.3913  15
   0  -4 -30 9.78774 30.9740  15
   0  -6   0 110373. 3002.00  10
   0   6   0 113971. 3002.13   2
   0   6   0 112697. 3002.55  17
   0   6   1 838.374 35.9819  17
   0  -6  -1 804.783 30.7308  15
   0   6  -1 833.427 34.3486   2
   0   6   1 796.250 34.1381   2
   0  -6  -1 812.986 31.7987  10
   0  -6   1 907.441 34.0499  10
   0  -6  -2 4870.71 136.362  15
   0   6  -2 5129.54 136.863   2
   0  -6   2 5205.01 137.152  10
   0  -6  -2 4819.65 135.962  10
   0   6   2 4636.42 137.353  17
   0  -6  -3 1980.57 60.8107  15
   0   6  -3 2055.42 60.0760   2
   0  -6   3 2084.56 61.4393  10
   0  -6  -3 2004.65 58.5254  10
   0  -6  -3 1920.08 61.0957   5
   0   6  -3 2105.12 64.1884   9
   0   6   3 2005.07 61.0907  17
   0   6  -4 131.855 33.0553   9
   0   6  -4 101.768 22.7011  11
   0  -6  -4 174.436 29.2005   5
   0   6   4 178.368 26.5248  17
   0   6  -4 111.424 25.2320   2
   0   6  -5 18.3347 23.7638  11
   0  -6  -5 25.6464 27.5102  15
   0   6   5 29.8311 22.9169  17
   0  -6  -5 15.6910 22.8408  19
   0   6  -5 16.1832 33.5306   9
   0  -6  -5 39.2202 37.5774   3
   0   6  -5 7.43263 25.0582   2
   0   6  -6 790.982 32.9199  11
   0  -6   6 751.485 35.5307  14
   0  -6  -6 658.987 30.5170  19
   0   6  -6 768.147 40.6150   9
   0  -6  -6 685.552 43.2781   3
   0   6  -7 633.041 32.9929  11
   0  -6  -7 433.755 38.3434  12
   0   6  -7 635.616 40.6236   9
   0  -6  -7 514.766 42.4127   3
   0  -6   7 624.419 35.5259  14
   0  -6  -7 484.351 33.8332   6
   0  -6  -8 7488.21 217.878  12
   0  -6  -8 8270.42 220.063   3
   0   6  -8 8595.60 219.843   9
   0  -6   8 8211.01 218.357  14
   0  -6  -8 7680.54 217.668   6
   0   6  -9 121.179 43.4111   9
   0  -6  -9 248.564 38.9691   6
   0  -6   9 87.8078 39.3052  14
   0  -6  -9 225.826 40.9422  12
   0  -6  10 1477.10 57.0375  14
   0  -6 -10 1339.31 56.1894   6
   0  -6 -10 1344.13 55.7740  12
   0   6  11-87.5534 41.7872  16
   0  -6 -11 2.73973 44.4181   3
   0  -6 -11-38.4393 39.5991   6
   0  -6  11 9.84964 41.2595  14
   0   6 -12 478.737 46.6146   9
   0   6  12 447.435 44.9522  16
   0  -6 -12 437.814 42.5784   3
   0  -6 -12 374.369 41.6472  12
   0   6 -13 2014.26 72.3059   9
   0  -6 -13 1983.37 70.3530   6
   0   6  13 2018.78 70.0260  16
   0  -6 -14 7596.45 220.108   6
   0   6 -14 7946.11 221.202   9
   0  -6  14 8357.53 220.902  14
   0  -6 -15 618.304 46.6922   6
   0   6 -15 727.768 49.9461   9
   0  -6  15 609.956 49.4802  14
   0  -6 -16 83.5820 48.0180  15
   0  -6 -16 104.356 43.0202   6
   0   6 -16 82.4948 48.0015   9
   0  -6 -17-13.1053 49.9918  15
   0  -6 -17 22.7669 45.3222   6
   0   6 -17 18.5733 49.7042   9
   0  -6 -18 76.0322 50.4981  15
   0  -6 -18 82.0453 47.0588   6
   0   6 -18 66.1784 50.1090   9
   0  -6 -19 371.993 54.8149  15
   0  -6 -19 305.215 48.6909   6
   0  -6 -20 75.3130 54.9244  15
   0  -6 -20-43.9846 49.4302   6
   0  -6 -21 401.494 57.4012  15
   0  -6 -21 283.885 51.5335   6
   0  -6 -22 97.6827 56.3731  15
   0   6 -22 154.761 52.7728  15
   0   6 -23 239.016 65.1327   1
   0   6 -23 278.328 50.6984  15
   0  -6 -23 311.699 54.3570  15
   0   6 -24 104.251 56.7500   6
   0  -6  24 44.8180 48.6884  10
   0   6 -24 113.242 63.5506   1
   0  -6 -24 15.1093 53.1321  15
   0   6 -25 270.617 56.2962   6
   0  -6 -25 170.113 51.8881  15
   0  -6  25 224.837 49.5927  10
   0   6 -26 47.0888 52.6219   6
   0  -6 -26 46.0820 47.0610  15
   0  -6  26 36.4555 43.2518  10
   0   6 -27 48.3778 47.7111   6
   0  -6 -27-29.5249 42.7519  15
   0  -6  27-63.3412 41.4279  10
   0   6 -28 64.4237 42.6331   6
   0  -6  28 65.3548 36.6547  10
   0  -6 -28-17.4455 39.3632  15
   0   6 -29 55.4782 35.6268   6
   0  -6  29 60.3888 30.8767  10
   0  -6 -29 27.6745 34.3213  15
   0  -6 -30 32.6961 26.2835  15
   0   8   0 3.66657 27.3304   2
   0  -8   0 7.69342 24.5327  10
   0   8   0-9.96353 35.4055  17
   0   8  -1 4062.37 118.061  17
   0   8   1 4237.52 118.192  17
   0   8   1 4419.41 117.426   2
   0   8  -1 4121.73 116.459   2
   0  -8  -1 4084.26 114.244  15
   0  -8   1 4093.89 115.815  10
   0  -8  -1 4223.21 115.954  10
   0  -8   2 15088.3 388.493  10
   0   8  -2 14270.3 388.279   2
   0   8   2 14590.9 388.615   2
   0   8  -2 14945.9 389.451  17
   0   8   2 14387.5 389.116  17
   0  -8  -2 14023.0 387.483  15
   0  -8  -2 14157.0 387.743  10
   0  -8  -3 4337.52 122.296  10
   0  -8   3 4706.70 123.967  10
   0  -8  -3 4355.88 122.533  15
   0   8   3 4441.04 124.391  17
   0   8  -3 4531.01 126.366   9
   0   8   3 4504.57 124.141   2
   0   8  -3 4301.33 123.348   2
   0   8  -4 2965.32 86.3282  11
   0  -8   4 3181.27 87.9202  10
   0  -8  -4 2964.38 86.5278  15
   0   8   4 3019.76 87.8306  17
   0   8  -4 3173.55 91.3689   9
   0  -8  -4 3014.48 87.9870   5
   0   8  -5 1497.41 52.0855  11
   0  -8   5 1549.78 53.8890  10
   0  -8  -5 1600.38 54.7468  15
   0   8   5 1567.31 53.6261  17
   0   8  -5 1664.46 59.9075   9
   0  -8  -5 1511.55 54.2628   5
   0  -8   6 122.114 36.2946  10
   0   8  -6 78.7824 31.9219  11
   0   8   6 154.840 30.6321  17
   0   8  -6 162.027 45.1262   9
   0  -8  -6 178.184 38.2950   5
   0  -8  -6 178.560 36.7400  15
   0   8  -7 235.438 33.4934  11
   0  -8  -7 212.727 41.1966  15
   0   8  -7 271.897 46.5275   9
   0  -8  -7 229.523 53.2138   3
   0  -8  -7 303.317 41.4240   5
   0  -8  -8 0.79431 40.7863   5
   0  -8  -8 52.5677 47.8352  12
   0   8  -8 33.6649 34.5783  11
   0  -8  -8 72.1635 42.9625  15
   0  -8  -8 72.1906 53.6317   3
   0  -8  -9 1190.56 55.9498  15
   0  -8  -9 1181.44 55.7080  12
   0   8 -10 166.191 46.8761   9
   0  -8 -10 109.637 42.7818  15
   0  -8 -10 70.2840 44.3690  12
   0  -8 -10 213.011 51.3708   3
   0   8 -11 99.1847 46.2506   9
   0  -8 -11 107.156 49.1158   3
   0  -8 -11 165.130 41.0847  12
   0   8 -12-10.0734 47.0400   9
   0   8  12-40.3999 41.9584  16
   0  -8 -12-19.4182 47.9362   3
   0  -8 -12 30.4588 39.7239  12
   0  -8 -13 1098.49 54.4131   3
   0   8 -13 1109.33 58.4993   9
   0  -8 -13 1017.02 54.1850  15
   0  -8 -14 684.342 50.7155   3
   0   8 -14 786.619 55.2894   9
   0  -8 -14 645.060 49.9370  15
   0   8 -15 76.6727 50.3882   9
   0  -8 -15 87.0640 48.0309  15
   0   8 -16-39.3727 50.8383   9
   0  -8 -16 35.0548 50.3928  15
   0   8 -17 6.74210 51.5734   9
   0  -8 -17 67.1384 52.3025  15
   0  -8 -18 12.7511 52.9394  15
   0  -8 -19 289.077 55.3797  15
   0   8 -19 171.361 46.8551  17
   0  -8  20 389.974 55.7476  10
   0  -8 -20 241.365 54.9562  15
   0   8 -20 295.165 46.7868  17
   0  -8 -21 54.2240 53.1765  15
   0  -8  21 137.979 53.0035  10
   0  -8  22 68.6712 52.9497  10
   0  -8 -22-19.8089 52.2211  15
   0   8 -22-46.2850 59.5883   1
   0  -8 -23 99.2714 51.6996  15
   0   8 -23-56.4255 59.5116   1
   0  -8  24 55.1977 48.5404  10
   0   8 -24 46.9801 58.3749   1
   0   8 -25 130.507 53.3397   6
   0  -8  25 16.0333 46.3915  10
   0  -8 -25 61.4851 43.8384  15
   0   8 -25 70.1751 56.8852   1
   0   8 -26 12.7322 49.4347   6
   0  -8  26-8.02877 44.0950  10
   0  -8 -26 7.17766 41.5156  15
   0   8 -27 64.9133 44.3588   6
   0  -8  27 21.5038 39.8564  10
   0  -8 -27 43.7829 39.8707  15
   0   8 -28-66.7910 39.3615   6
   0  -8 -28-36.5877 34.6176  15
   0  -8  28-65.4775 35.7310  10
   0   8 -29 30.6275 32.5863   6
   0  -8 -29 2.10051 28.0972  15
   0 -10   0 865.933 43.4368  10
   0  10   0 915.653 50.7028  17
   0 -10  -1 1102.60 46.4176  10
   0 -10   1 1188.02 48.5803  10
   0  10   1 1246.42 55.4725  17
   0  10  -1 1171.81 56.8824  17
   0 -10  -2 216.980 28.6134  15
   0 -10  -2 144.721 32.4084  10
   0 -10   2 125.177 37.9600  10
   0  10   2 244.999 41.9033  17
   0  10  -3 2129.14 67.1455   2
   0 -10  -3 1772.03 61.4184  15
   0 -10   3 2191.27 68.3073  10
   0  10  -3 2088.71 66.2245  11
   0 -10  -3 1803.96 62.8611  10
   0  10   3 1971.92 69.5238  17
   0  10  -3 2191.85 71.9406  17
   0 -10  -4 733.642 37.9784  15
   0  10   4 696.859 46.2123  17
   0  10  -4 731.221 50.2201  17
   0 -10   4 779.999 45.5442  10
   0  10  -4 658.261 40.9569  11
   0  10  -4 807.381 44.8104   2
   0 -10  -5 2774.41 84.4423  15
   0  10   5 2907.25 86.9233  17
   0  10  -5 2890.28 90.4610  17
   0  10  -5 2662.82 84.8822  11
   0 -10   5 2820.94 86.9187  10
   0  10  -5 2837.06 86.1354   2
   0 -10  -5 2775.62 96.5279   3
   0 -10  -6 5177.25 145.969  15
   0  10   6 5063.54 145.788  17
   0 -10  -7 558.345 57.2197   3
   0  10   7 483.025 37.1967  17
   0 -10  -7 482.787 41.4028  15
   0 -10  -7 488.090 41.9830   5
   0  10  -7 645.450 51.5765   9
   0 -10   8 21.7373 40.2749  10
   0  10  -8 38.4427 34.6724  11
   0 -10  -8-20.4080 40.3441  15
   0  10  -8-16.8509 47.5799   9
   0 -10  -8-68.5161 37.3027   5
   0 -10  -8 35.9477 56.2111   3
   0  10  -9 706.320 41.9810  11
   0 -10   9 834.267 46.1397  10
   0 -10  -9 852.703 45.5391   5
   0  10  -9 893.170 54.3345   9
   0 -10  -9 867.024 48.3525  15
   0 -10  -9 903.677 61.3191   3
   0  10 -10-25.1042 47.4221   9
   0 -10 -10-8.18242 55.4186   3
   0 -10  10-8.31712 39.7876  10
   0  10 -11 165.289 48.4818   9
   0 -10 -11 200.687 53.4711   3
   0 -10  11 198.667 43.2403  10
   0 -10 -12 56.9557 52.9555   3
   0 -10 -12 24.7399 44.5797  15
   0  10 -12 39.4698 47.8951   9
   0 -10  12 159.182 43.7498  10
   0 -10 -13 149.904 53.7894   3
   0 -10 -13 118.966 47.2222  15
   0  10 -13 197.322 50.4010   9
   0 -10  13 184.827 45.8928  10
   0 -10 -14 155.825 53.5458   3
   0  10 -14 180.880 51.0303   9
   0 -10 -14 203.777 48.8210  15
   0 -10  14 177.736 47.5533  10
   0 -10 -15 307.264 51.3869  15
   0 -10  15 228.459 50.6024  10
   0 -10 -16 176.571 51.1990  15
   0 -10  16 205.970 50.8554  10
   0  10 -16 235.005 48.6282  17
   0 -10 -17-31.2975 53.6313  15
   0 -10  17 73.4131 51.7261  10
   0  10 -17 7.03536 48.4657  17
   0 -10 -18-11.5307 53.6665  15
   0 -10  18 43.8541 52.3078  10
   0  10 -18-10.2566 48.3136  17
   0 -10 -19 123.298 53.6548  15
   0 -10  19 34.5589 54.6230  10
   0  10 -19 61.5376 47.2012  17
   0 -10 -20 92.4762 52.6277  15
   0 -10  20 73.4126 53.2774  10
   0  10 -20 91.9430 46.8934  17
   0 -10 -21 66.5902 49.4563  15
   0 -10  21 126.715 54.0747  10
   0 -10 -22 65.5708 47.0674  15
   0  10 -22 37.8943 53.5547   1
   0 -10  23-5.20906 49.1003  10
   0  10 -23-0.73504 53.2135   1
   0 -10 -24 40.0601 42.5113  15
   0 -10  24 30.0903 47.8741  10
   0  10 -24-14.5360 52.6494   1
   0  10 -25 55.6815 48.7520   6
   0 -10 -25-47.7535 41.1571  15
   0 -10  25 8.79550 45.1079  10
   0  10 -25 22.5731 51.5286   1
   0  10 -26-12.2675 45.8084   6
   0 -10  26-81.1447 42.0292  10
   0 -10 -26-8.29639 37.0018  15
   0  10 -27 53.6642 39.5125   6
   0 -10  27-3.92736 37.6292  10
   0 -10 -27 68.8862 33.3713  15
   0  10 -28 47.5267 33.6315   6
   0 -10 -28 52.4043 28.2094  15
   0 -10  28-0.99309 31.5605  10
   0  12   0 1137.19 54.5477   2
   0 -12   0 1071.44 49.2620  10
   0  12   0 1157.70 59.7984  17
   0 -12   1 631.237 43.0900  10
   0 -12  -1 654.574 40.7089  10
   0  12  -1 632.207 48.3850   2
   0  12   1 742.575 49.4393   2
   0  12   1 747.763 53.0475  17
   0  12  -1 721.936 53.2695  17
   0 -12   2 999.258 49.4033  10
   0  12   2 1039.81 55.2173  17
   0  12  -2 974.382 55.9411  17
   0 -12  -2 995.400 44.3289  10
   0  12   2 1163.32 55.0480   2
   0  12  -2 1084.39 50.7035   2
   0  12  -3 153.007 41.2147   2
   0  12   3 146.131 44.8345   2
   0  12   3 167.476 45.7426  17
   0  12  -4 1120.39 50.6172  11
   0 -12  -4 1203.52 67.0004   3
   0  12   4 1260.32 57.0949   2
   0  12  -4 1127.25 51.3004   2
   0  12   4 1217.63 54.9633  17
   0 -12   5 5184.56 145.212  10
   0  12  -5 4788.56 143.920  11
   0  12  -5 5286.11 144.541   2
   0 -12  -5 4979.48 151.001   3
   0  12   5 5438.46 147.001   2
   0  12   5 4896.23 145.396  17
   0  12  -6 2101.33 68.2166  11
   0 -12   6 2261.81 71.7881  10
   0  12   6 1880.61 67.5408  17
   0  12  -6 2184.74 74.7043  17
   0 -12  -6 2110.94 81.3729   3
   0  12   6 2230.65 71.8312   2
   0 -12  -6 1815.84 64.3817  15
   0 -12   7-42.0753 39.2118  10
   0  12   7 31.1830 38.7808   2
   0  12  -7 28.0755 34.5279  11
   0  12  -7-5.48849 45.4024  17
   0 -12  -7 47.4876 55.8818   3
   0 -12  -7 35.7883 33.6509  15
   0 -12   8 227.435 41.3406  10
   0  12  -8 191.437 37.3140  11
   0  12   8 190.239 38.5791   2
   0  12  -8 193.393 46.4385  17
   0 -12  -8 189.725 58.1169   3
   0 -12  -8 171.523 37.4583  15
   0  12  -9 1567.79 59.2593  11
   0 -12   9 1819.41 62.9758  10
   0  12  -9 1791.67 67.5795  17
   0 -12  -9 1991.46 76.2334   3
   0  12   9 1351.17 57.7121   2
   0 -12  -9 1666.15 71.5417  12
   0 -12 -10-80.7040 50.4133  12
   0 -12  10 17.2854 40.9867  10
   0 -12 -10-60.8998 59.1700   3
   0 -12 -10 18.7259 41.3118  15
   0  12 -10 64.1188 47.0426  17
   0 -12 -11 241.891 54.4888  12
   0 -12  11 285.493 43.5645  10
   0 -12 -11 241.765 44.7646  15
   0  12 -11 422.509 49.2714  17
   0 -12 -11 402.445 60.2638   3
   0 -12  12-3.66547 45.5817  10
   0 -12 -12 71.5344 44.1617  15
   0  12 -12 1.58507 49.5542  17
   0 -12 -12-46.0134 60.3981   3
   0 -12  13 192.591 48.7330  10
   0  12 -13 146.997 51.6015  17
   0 -12 -13 73.1431 46.4673  15
   0 -12 -14 652.311 54.8628  15
   0  12 -14 713.570 56.9609  17
   0 -12 -14 867.000 65.7990   3
   0 -12  14 902.887 57.0929  10
   0 -12 -15 376.715 61.7150   3
   0  12 -15 254.619 52.0420  17
   0 -12  15 308.208 53.2561  10
   0 -12 -15 223.001 50.9296  15
   0  12 -16 300.603 52.8883  17
   0 -12  16 381.525 54.6338  10
   0 -12 -16 408.895 52.1551  15
   0  12 -17-8.91353 50.9023  17
   0 -12  17-6.14928 51.3959  10
   0 -12 -17-93.2273 50.4222  15
   0  12 -18 179.228 51.9665  17
   0 -12  18 271.388 53.0631  10
   0 -12 -18 132.388 51.4656  15
   0  12 -19 17.3385 49.8278  17
   0 -12  19 37.7234 53.1024  10
   0 -12 -19 80.3593 48.6167  15
   0  12 -20 28.7732 45.3042  17
   0 -12 -20 25.4239 48.0592  15
   0 -12  21-61.9250 51.6110  10
   0 -12 -22 22.8783 45.3247  15
   0 -12  22-20.6747 49.7859  10
   0  12 -22 10.8847 49.3655   1
   0 -12 -23-36.9931 42.3448  15
   0 -12  23-36.1061 47.0411  10
   0  12 -23-27.7267 47.7090   1
   0 -12 -24 41.6574 39.3741  15
   0 -12  24-16.6446 44.6767  10
   0  12 -24 29.0586 47.2161   1
   0  12 -25 81.0713 43.7680   6
   0 -12 -25 26.0887 33.8326  15
   0 -12  25 12.3170 40.4506  10
   0  12 -25-71.3718 46.7042   1
   0  12 -26 51.9949 38.2419   6
   0 -12  26-7.88298 36.0224  10
   0  12 -27 85.4691 32.8471   6
   0 -12  27 21.0337 32.4988  10
   0  14   0-19.0109 51.0359  17
   0  14   0-8.85903 44.1190   2
   0  14  -1 151.806 44.1668  11
   0 -14  -1 97.3543 57.8015   3
   0  14  -1 119.479 44.5296   2
   0  14   1 127.504 46.4458   2
   0 -14   1 87.2054 37.9127  10
   0  14  -1 41.6868 50.5711  17
   0  14  -2 2007.95 71.3308   2
   0  14   2 1996.56 71.4038   2
   0 -14  -2 1688.82 79.2689   3
   0  14  -2 1927.53 76.2528  17
   0  14  -2 1756.19 68.4191  11
   0 -14   2 1905.41 68.0126  10
   0  14  -3 90.1846 41.9160  11
   0 -14  -3 55.6700 57.0000   3
   0  14  -3 47.4753 41.9724   2
   0  14   3 61.7195 46.0065   2
   0  14  -3 73.6319 50.3092  17
   0 -14   3 80.6029 39.5924  10
   0 -14   4 553.464 44.0086  10
   0  14  -4 465.152 43.3964  11
   0  14  -4 427.508 53.2833  17
   0  14   4 445.518 48.5910   2
   0  14  -4 488.133 45.0584   2
   0 -14  -4 447.071 60.2540   3
   0 -14  -5 587.022 61.3508   3
   0  14   5 535.841 48.6950   2
   0  14  -5 718.400 55.7258  17
   0 -14   5 606.202 46.5933  10
   0  14  -5 596.925 45.5397  11
   0  14  -6 96.9150 43.4134  11
   0 -14  -6 60.7502 57.5059   3
   0  14   6 37.4511 41.7490   2
   0  14  -6 101.391 51.5535  17
   0 -14   6 87.7364 41.0718  10
   0  14  -7 206.157 39.9052  11
   0 -14  -7 250.487 61.8169   3
   0  14   7 220.369 41.3682   2
   0  14  -7 332.209 56.1919  17
   0 -14   7 164.808 43.7123  10
   0  14  -8 155.480 41.4099  11
   0 -14  -8 156.744 62.8004   3
   0  14   8 119.118 38.7886   2
   0  14  -8 189.127 52.4923  17
   0 -14   8 181.662 44.7262  10
   0 -14  -9-50.2892 63.6997   3
   0  14  -9 41.8191 53.5907  17
   0 -14  -9 78.2691 61.6371  12
   0 -14   9 60.9925 45.4582  10
   0 -14 -10-27.0222 64.5207   3
   0  14 -10 16.7290 51.8808  17
   0 -14 -10-9.20398 58.5220  12
   0 -14  10 11.2774 48.3848  10
   0 -14 -11-2.19685 67.1269   3
   0  14 -11-41.9535 53.7928  17
   0 -14 -11 31.0372 60.0926  12
   0 -14  11 22.0512 47.3043  10
   0  14 -12 257.140 55.2444  17
   0 -14 -12 279.603 67.9180   3
   0 -14  12 305.746 51.7258  10
   0  14 -13 159.261 56.8354  17
   0 -14 -13 141.704 67.1364   3
   0 -14  13 25.6089 51.6877  10
   0 -14 -14 168.292 64.9146   3
   0  14 -14 41.6906 56.5672  17
   0 -14 -14 53.0152 51.3251  15
   0 -14  14 79.3603 53.2691  10
   0 -14 -15 211.708 64.1273   3
   0  14 -15 219.547 60.0392  17
   0 -14  15 288.422 54.7740  10
   0 -14 -15 112.845 51.9800  15
   0  14 -16 155.864 54.6108  17
   0 -14  16 64.2794 53.3089  10
   0 -14 -16 89.3080 51.4284  15
   0  14 -17 75.4999 52.5961  17
   0 -14  17 74.2918 53.4723  10
   0 -14 -17 124.423 49.7321  15
   0  14 -18-14.3860 50.4809  17
   0 -14  18 64.5434 52.0651  10
   0 -14 -18 49.4953 48.9994  15
   0  14 -19 7.52875 47.9521  17
   0 -14 -19-25.6319 47.0944  15
   0 -14  20 222.993 52.2214  10
   0 -14 -20 152.788 45.2478  15
   0 -14  21 152.984 48.9384  10
   0  14 -21 67.6490 42.7258  17
   0  14 -22 83.3490 45.3762   1
   0 -14  22 71.1928 46.3431  10
   0  14 -23 18.1411 44.1826   1
   0 -14  23-75.2493 42.1756  10
   0  14 -24 22.4314 42.3988   1
   0  14 -24 26.3820 38.3394   6
   0 -14  24 24.4216 38.6665  10
   0  14 -25-28.9084 40.9361   1
   0 -14  25 6.55536 36.5325  10
   0  14 -25-3.40452 34.4751   6
   0 -14  26-59.8662 31.0427  10
   0  14 -26-17.7554 29.3060   6
   0  16   0-26.0569 46.8362  11
   0 -16   0 14.1786 62.0899   3
   0  16   0 22.6404 58.1248  17
   0  16   0 15.7285 51.1061   2
   0  16  -1 61.8626 47.8946  11
   0  16   1-25.0679 47.6427  11
   0 -16  -1-32.0426 62.2297   3
   0  16  -1 1.67493 53.5766   2
   0 -16   1 88.2714 63.6899   3
   0  16   1-3.79982 49.8432   2
   0  16  -1-58.5310 58.2926  17
   0  16   1-25.9818 61.7252  17
   0 -16   1-58.1421 40.1087  10
   0  16  -2 72.9468 58.0712  17
   0  16  -2 50.6613 49.4780  11
   0  16   2 107.312 59.6214  17
   0  16   2 49.8320 49.2593   2
   0 -16   2 73.5501 63.0409   3
   0  16  -2 10.6167 49.1295   2
   0 -16  -2 60.9579 63.0449   3
   0 -16   2 100.215 41.2330  10
   0  16  -3 133.729 59.0624  17
   0  16  -3 22.6017 47.8354  11
   0  16   3 49.4492 57.9072  17
   0  16   3-86.8153 50.1563   2
   0  16  -3 15.9530 50.3323   2
   0 -16  -3 45.4808 62.1626   3
   0 -16   3 7.64423 63.6621   3
   0 -16   3 29.2010 42.7208  10
   0  16  -4 32.7560 57.0613  17
   0  16  -4 87.3627 48.4109  11
   0  16   4-6.05473 54.4128  17
   0  16   4-14.2616 47.7481   2
   0 -16   4 87.4574 46.4958  10
   0 -16  -4 124.331 62.0901   3
   0 -16   4 41.8592 65.5926   3
   0  16  -5 8.69852 47.8335  11
   0 -16  -5 58.8753 64.6426   3
   0 -16   5 23.7753 65.2170   3
   0  16   5-44.6147 45.0573   2
   0 -16   5-6.21366 44.0291  10
   0  16  -5 50.5623 58.0185  17
   0 -16   6 1137.20 56.9785  10
   0  16  -6 1171.90 58.8471  11
   0  16  -6 1198.07 68.5446  17
   0  16   6 950.056 53.4727   2
   0 -16   6 1108.84 72.5518   3
   0 -16  -6 1262.66 75.2435   3
   0  16  -7 47.6128 48.4098  11
   0 -16   7-44.4673 46.2292  10
   0  16  -7 43.5683 58.3179  17
   0 -16  -7 36.9917 67.5654   3
   0  16  -8 1060.54 58.6915  11
   0 -16   8 1207.11 61.1939  10
   0  16  -8 1111.80 68.9655  17
   0 -16  -8 1070.55 76.6935   3
   0 -16  -9-16.7622 67.3714  12
   0 -16   9 57.4221 48.4858  10
   0  16  -9 23.2983 58.4217  17
   0 -16  -9 96.7089 68.3310   3
   0 -16 -10-22.7235 64.8684  12
   0 -16  10 87.6394 49.2628  10
   0  16 -10 71.3974 57.6975  17
   0 -16 -10 38.3299 67.9976   3
   0 -16 -11-37.5769 64.9590  12
   0 -16 -11 14.1591 68.2168   3
   0  16 -11-30.8594 57.8489  17
   0 -16  11-3.33918 49.0642  10
   0 -16 -12 87.8645 67.7237   3
   0  16 -12 119.138 58.2751  17
   0 -16  12 99.9140 49.9381  10
   0 -16 -13 129.331 64.2707   3
   0 -16  13 36.0521 50.6894  10
   0  16 -13 0.33762 58.1518  17
   0 -16  14 70.5722 53.4172  10
   0  16 -14 41.5277 56.4893  17
   0 -16  15 400.328 56.8500  10
   0  16 -15 348.039 57.1630  17
   0 -16  16 84.6288 52.7090  10
   0  16 -16 51.9347 52.5187  17
   0  16 -17-75.5918 51.6402  17
   0 -16  18-34.5499 48.1876  10
   0 -16  19 76.9432 47.3867  10
   0  16 -19 24.0429 44.1541  17
   0 -16  20 9.82684 45.5813  10
   0  16 -20 72.0927 42.8446  17
   0 -16  21 85.1177 43.4411  10
   0  16 -21 1.41683 37.5875  17
   0  16 -22 8.59853 42.2300   1
   0 -16  22 1.69888 42.0203  10
   0  16 -23 44.2748 40.8598   1
   0 -16  23 13.1050 36.4479  10
   0  16 -23-32.7429 33.1525   6
   0 -16  24-33.1796 32.3913  10
   0  16 -24-25.4622 29.9448   6
   0 -16  25-34.7474 27.8490  10
   0 -18   0 40.3642 67.6619   3
   0  18   0 150.073 55.3972   2
   0  18   0-1.37144 50.9341  11
   0  18   0 169.312 72.5557  17
   0  18  -1 30.9678 68.0422  17
   0 -18   1 65.7267 68.9304   3
   0  18   1 73.4132 52.3330   2
   0  18  -1 127.140 54.4033   2
   0 -18  -1 84.8542 69.4863   3
   0  18   1 219.089 50.2351  11
   0  18  -1 140.324 52.9308  11
   0  18   1-15.0017 71.7922  17
   0  18  -2 9.67132 67.2731  17
   0 -18  -2-82.4586 69.5847   3
   0 -18   2 107.498 68.4824   3
   0  18   2 68.7133 52.7776   2
   0  18  -2 4.72392 54.0434  11
   0  18   2 20.6373 45.6075  11
   0  18   2 45.2177 70.6025  17
   0  18   3-4.22283 48.5427   2
   0  18  -3 1.08075 64.4146  17
   0 -18   3 93.0154 68.4028   3
   0 -18  -3-32.1254 69.5117   3
   0  18   3 24.6077 43.9163  11
   0  18  -3-23.5121 58.3962  11
   0  18   3-71.9453 67.6262  17
   0  18   4 1.32479 41.4465  11
   0  18  -4 29.9080 53.4705  11
   0 -18   4-30.8787 44.2385  10
   0 -18  -4-56.0444 69.5425   3
   0 -18   4-33.5171 68.6160   3
   0  18  -4 67.1483 63.1822  17
   0  18  -5 261.687 55.6649  11
   0  18   5 187.490 40.6637  11
   0 -18   5 340.988 48.0988  10
   0 -18   5 296.816 68.0895   3
   0 -18  -5 316.887 70.7047   3
   0  18  -5 376.871 65.9412  17
   0  18  -6 28.6005 53.5519  11
   0 -18   6 28.6185 54.9762  10
   0 -18  -6-1.61409 69.0492   3
   0  18  -6-0.73938 64.6506  17
   0 -18   7-79.1301 49.9711  10
   0 -18  -7 47.8444 68.1352   3
   0  18  -7 54.1072 63.2210  17
   0 -18  -8 70.8507 69.3488  12
   0 -18   8 48.4234 48.2937  10
   0 -18  -8 44.8755 66.8350   3
   0  18  -8 41.2753 60.8336  17
   0 -18  -9 53.4752 65.4792  12
   0 -18   9 201.729 49.3344  10
   0 -18  -9 201.166 69.6013   3
   0  18  -9 22.4978 60.6131  17
   0 -18 -10 57.3862 68.3597  12
   0 -18  10-37.0725 48.7020  10
   0 -18 -10 52.1286 68.3116   3
   0  18 -10-42.0605 60.7159  17
   0 -18  11 675.468 54.6078  10
   0  18 -11 612.707 64.4548  17
   0  18 -12-2.09556 58.2343  17
   0 -18 -12 24.2011 62.7931   3
   0 -18  12 18.4223 49.8077  10
   0  18 -13 52.3726 56.8659  17
   0 -18 -13 36.2220 62.2663   3
   0 -18  13 12.9014 50.0861  10
   0  18 -14 54.8216 53.7911  17
   0 -18 -14 32.6290 60.9106   3
   0 -18  15 88.8481 48.2883  10
   0  18 -15 31.2546 53.0094  17
   0 -18  16-15.2069 48.5824  10
   0 -18  17-4.00289 46.7051  10
   0  18 -17 122.855 47.1562  17
   0 -18  18 46.5163 44.7277  10
   0  18 -18 22.1387 43.4812  17
   0 -18  19 29.2465 41.5103  10
   0  18 -19-48.4585 39.9257  17
   0 -18  20-17.5891 39.0321  10
   0  18 -20 34.5952 36.5749  17
   0 -18  21-40.9578 36.1876  10
   0  18 -21-2.44305 41.2930   1
   0 -18  22 45.3657 33.2410  10
   0  18 -22-24.9373 39.1076   1
   0 -18  23-18.4356 30.4916  10
   0 -20   0 157.417 72.2453   3
   0  20   0 154.454 53.0026  11
   0  20   0 161.224 77.9867  17
   0 -20  -1 33.7974 71.1091   3
   0 -20   1-33.5902 72.2942   3
   0  20   1 13.6336 46.1711  11
   0  20  -1 85.4813 52.4535  11
   0  20  -1 91.8790 78.0417  17
   0  20   1-7.56495 80.3090  17
   0 -20   2 31.5398 72.1499   3
   0 -20  -2 68.0527 70.7607   3
   0  20  -2-41.9871 52.6509  11
   0  20   2 22.2553 43.4331  11
   0  20  -2 39.5177 75.0927  17
   0 -20  -3 54.0397 69.4736   3
   0 -20   3 4.80640 71.3965   3
   0  20   3 91.5038 39.9772  11
   0  20  -3 42.5583 56.4871  11
   0  20  -3 57.7354 73.6165  17
   0 -20   4-50.4983 71.4026   3
   0  20  -4 120.633 55.6072  11
   0  20  -4 9.35682 69.8836  17
   0  20  -5 152.631 68.5551  17
   0  20  -6 52.1749 64.7230  17
   0 -20  -7 117.764 68.4133  12
   0  20  -7 178.896 63.0904  17
   0 -20  -8-15.8155 64.2056   3
   0 -20  -8 96.4289 65.6009  12
   0  20  -8 32.3449 60.7772  17
   0 -20  -9 11.4113 62.1781   3
   0 -20  -9 21.6413 63.1803  12
   0  20  -9 101.465 58.8877  17
   0  20 -10-17.4446 57.6652  17
   0 -20 -10-98.6930 60.3647   3
   0  20 -11 78.5983 57.5241  17
   0 -20 -11 120.321 59.2332   3
   0 -20  11 84.2887 48.4982  10
   0 -20 -12 60.6326 57.9529   3
   0 -20  12-16.5797 52.8714  10
   0 -20  13 66.0517 48.2771  10
   0 -20  14-86.2761 48.1939  10
   0  20 -14 29.7988 48.9693  17
   0 -20  15-23.0735 46.7854  10
   0  20 -15-23.8418 46.3857  17
   0 -20  16 99.8455 45.0204  10
   0  20 -16-40.9790 44.5438  17
   0 -20  17-46.5439 46.3064  10
   0  20 -17-27.0839 42.1897  17
   0 -20  18-13.8166 43.7738  10
   0  20 -18-68.7004 38.0062  17
   0 -20  19-72.4048 36.6546  10
   0  20 -19 24.7864 34.7444  17
   0  20 -20-3.62201 29.9737  17
   0  20 -20 56.5006 40.6057   1
   0 -22   0 30.1419 66.1992   3
   0  22  -1 51.1440 77.2374  17
   0 -22   1-37.8493 66.2830   3
   0 -22  -1 36.0694 66.5728   3
   0  22  -2-52.1719 75.2817  17
   0 -22  -2 57.5761 66.6671   3
   0 -22   2 58.1661 66.3997   3
   0  22  -3-12.5889 71.4089  17
   0 -22  -3 93.6705 66.3828   3
   0 -22   3 128.515 65.6235   3
   0  22  -4 47.2010 69.3752  17
   0 -22  -4-55.0406 62.3734   3
   0  22  -5 75.2793 66.0548  17
   0 -22  -5 142.369 62.7933   3
   0 -22  -6 48.7857 60.9543   3
   0 -22  -6 15.2217 63.8467  12
   0 -22  -7 16.9695 59.2029   3
   0 -22  -7 54.9359 60.3487  12
   0 -22  -8-10.6710 56.9360   3
   0 -22  -8 57.3375 61.6451  12
   0  22  -9 80.6689 58.1704  17
   0 -22  -9-62.2842 54.8383   3
   0  22 -10-36.0669 55.1200  17
   0 -22 -10-96.6971 53.8428   3
   0  22 -11 44.6257 54.0321  17
   0 -22 -11-7.57782 51.0513   3
   0  22 -12 117.496 50.9900  17
   0  22 -13-6.89300 48.4661  17
   0  22 -14-43.3814 44.7155  17
   0  22 -15 21.0607 41.0557  17
   0  22 -16 4.16867 37.2471  17
   0  22 -17 45.1785 34.0214  17
   0  22 -18 2.96177 28.9401  17
   0  22 -19 44.9819 24.7217  17
   0 -24   0-30.1278 59.2845   3
   0 -24  -1 30.9038 59.3827   3
   0 -24   1 30.1133 59.5508   3
   0  24  -2-20.3438 63.7585  17
   0 -24   2 159.768 59.0664   3
   0 -24  -2 30.5125 58.4553   3
   0  24  -3 110.184 61.5685  17
   0 -24  -3 125.987 55.8497   3
   0 -24  -3 109.215 58.0408  12
   0  24  -4 19.5541 59.6482  17
   0 -24  -4 53.4789 54.0292   3
   0  24  -5 30.9277 57.1568  17
   0 -24  -5 149.907 51.9366   3
   0 -24  -5-1.36672 55.2034  12
   0  24  -6 104.651 56.9108  17
   0 -24  -6 37.6088 52.2432   3
   0 -24  -6 24.2005 54.2437  12
   0  24  -7-35.7119 54.0203  17
   0 -24  -7-21.8310 49.0524   3
   0  24  -8 19.1244 51.0026  17
   0 -24  -8 65.1601 47.7842   3
   0  24  -9 11.8560 48.6639  17
   0  24 -10 39.8949 45.9925  17
   0  24 -11 38.4384 43.9317  17
   0  24 -12-26.6518 40.9220  17
   0  24 -13 26.3922 37.9725  17
   0  24 -14 25.4113 34.6107  17
   0  24 -15-6.47190 30.2202  17
   0  24 -16-2.99774 25.0826  17
   0 -26   0 84.1746 49.9200  12
   0 -26  -1 74.3566 47.6848  12
   0 -26   1-17.2539 50.1008  12
   0 -26  -2 12.4981 46.3018  12
   0 -26  -3 22.9677 44.1967  12
   0  26  -4-68.0474 42.5715  17
   0  26  -5 19.4688 41.8635  17
   0  26  -6-51.5204 40.1291  17
   0  26  -7 0.18254 38.3723  17
   0  26  -8-5.74855 35.3618  17
   0  26  -9 16.4938 33.3381  17
   0  26 -10-24.8149 30.5557  17
   0  26 -11-9.99412 27.4189  17
   1  -1 -30 52.7269 32.9529  15
   1   1 -30 18.0501 31.3216  15
   1  -1 -29 76.0910 38.7782  15
   1   1 -29 72.6094 37.6272  15
   1   1 -28-18.5637 41.2512   6
   1  -1 -28 38.5759 46.5707  15
   1   1 -28 33.6354 45.7558  15
  -1  -1  28 1.53268 36.1259  10
   1  -1 -27-40.0212 50.6781  15
   1   1 -27 4.61585 48.9277  15
  -1  -1  27 37.2191 39.0051  10
   1   1 -27-5.13851 46.2607   6
   1  -1 -27 72.2112 44.2826   6
   1  -1 -26-10.0229 48.9782   6
   1   1 -26 34.2886 50.6026   6
   1  -1 -26 36.3102 56.4238  15
   1   1 -26 116.446 54.5759  15
   1   1 -25 82.4674 52.4656   6
   1  -1 -25 117.807 50.0926   6
   1  -1 -24 64.6127 58.5156  15
   1   1 -24-49.6150 57.9092  15
   1  -1 -23-72.7417 59.8725  15
   1   1 -23 12.4541 61.5847  15
   1   1 -23-46.5520 54.1214   6
   1  -1 -23 7.42920 52.1422   6
   1   1 -22 1157.09 64.8433   6
   1  -1 -22 1067.60 63.8170   6
   1  -1 -21 31.9938 50.8750   6
  -1  -1  20 592.072 54.7314  14
   1   1 -20 697.842 66.5920   1
  -1  -1  19 322.631 50.9980  14
   1  -1 -19 296.533 58.5762   1
   1   1 -19 371.232 60.5669   1
  -1  -1  18-24.6201 46.3315  14
  -1   1  18 24.0200 46.7518  14
   1   1 -18 10.3914 52.7539   1
   1  -1 -18 3.95440 53.6002   1
   1   1 -17-40.3217 44.6569   9
   1  -1 -17 67.7088 52.1037   1
   1   1 -17 65.2634 51.0858   1
  -1   1  17-8.91586 45.7765  14
  -1  -1  17 69.3777 46.5523  14
   1  -1 -16 2256.86 74.1003   1
   1   1 -16 2069.43 73.6626   1
   1   1 -16 1725.63 69.1247   9
  -1  -1  16 1923.84 71.1307  14
   1  -1 -15 2054.29 75.2908   1
   1   1 -15 2126.03 74.9227   1
   1  -1 -14 35.4010 36.5926   9
   1  -1 -14 99.0289 45.3827   1
  -1  -1  14 31.8554 39.2540  14
  -1   1  14 83.3806 38.4880  14
   1  -1 -14 80.6403 32.7638   7
   1  -1 -13 3261.15 95.6058   1
  -1   1  13 2922.54 91.5468  14
  -1  -1  13 3152.83 91.5436  14
   1  -1 -13 2938.35 89.0051   7
   1  -1 -13 3010.70 91.3632   9
   1   1 -13 2905.11 92.0377   9
  -1  -1  12 5242.67 140.451  14
  -1   1  12 4965.91 139.554  14
   1   1 -12 4892.29 140.438   9
   1  -1 -12 4748.99 139.628   9
  -1   1  11 531.533 38.4419  14
  -1  -1  11 542.409 40.6992  14
   1  -1 -11 633.286 43.9086  13
   1   1 -11 558.720 37.3474  13
   1  -1 -11 507.557 40.6804   9
   1   1 -11 528.554 43.9584   9
  -1   1  10 387.129 37.0038  16
  -1  -1  10 337.058 33.4893  14
   1  -1 -10 361.551 34.6718   1
   1  -1 -10 374.185 32.5505   9
   1   1 -10 379.451 36.6497   9
   1  -1 -10 382.488 36.1644  13
   1   1 -10 365.868 30.6888  13
  -1  -1   9 197.086 28.6696  14
  -1   1   8 4437.18 126.099  16
  -1  -1   8 4387.93 125.779  14
   1  -1  -8 4650.14 125.669   1
   1  -1  -8 4548.58 125.899  13
   1   1  -8 4773.85 124.423  13
   1  -1  -8 4417.97 125.196   9
   1   1  -8 4490.67 126.230   9
   1   1  -7 26.2183 27.3211   9
  -1   1   7 42.3514 28.5910  16
   1  -1  -7 0.43459 27.5347  13
   1   1  -7-18.3868 21.3673  13
  -1  -1   7 22.9350 25.5985  14
   1  -1  -7 15.8124 20.9997   3
   1  -1  -7 40.0342 22.3600   9
  -1   1   6 354.659 29.7889  16
   1  -1  -6 358.068 28.1611  13
   1   1  -6 342.406 21.8170  13
   1   1  -6 247.433 19.0452   4
   1   1  -6 311.030 27.9225   9
  -1  -1   6 296.315 25.6025  14
   1  -1  -6 321.278 23.5497   3
   1  -1  -5 215.052 21.7617   3
   1  -1  -5 186.814 26.0370  13
   1  -1  -5 173.349 23.9192  12
   1   1  -5 147.000 15.1789   4
   1  -1  -5 225.766 22.2589   1
   1  -1  -5 142.450 25.1854  19
   1   1  -5 173.747 24.5063   9
   1  -1  -4 9767.85 250.712  13
   1  -1  -4 9302.08 250.147  12
   1   1  -4 9185.84 249.593   4
   1   1  -4 9548.96 250.654   9
   1  -1  -4 9240.19 250.450   1
   1  -1  -4 9466.73 250.292   3
   1  -1  -4 9032.65 250.507  19
   1   1  -3 152.728 15.5153   9
   1  -1  -3 134.414 16.0669   1
   1  -1  -3 134.487 15.4523  19
   1  -1  -3 151.468 12.7158  12
   1   1  -2 9358.30 241.622   9
   1  -1  -2 9333.26 241.640   1
   1  -1  -2 8828.07 241.507  19
   1  -1  -2 8874.28 241.218   7
  -1  -1   1 3471.88 93.0669   8
  -1   1   1 3548.09 93.5288   1
   1   1  -1 3477.73 93.3749   9
  -1  -1   1 3444.65 93.1892   3
  -1   1   1 3458.68 93.3933  17
   1  -1   0 10398.7 141.849  10
   1   1   0 10060.4 141.626  11
  -1  -1   0 10798.7 141.875   4
  -1  -1   0 10520.2 141.866   5
  -1  -1   0 10268.3 141.896   3
   1   1   0 10050.8 141.880   3
   1  -1   1 16998.0 455.671   2
  -1   1  -1 16977.3 455.667   2
   1   1   1 16445.6 455.743   3
  -1  -1  -1 17095.3 455.739   3
  -1  -1  -1 17997.6 455.773   6
  -1  -1  -1 17116.9 455.709   7
   1  -1   1 16393.0 455.707  10
  -1  -1  -1 17132.1 455.683  18
   1   1   1 17401.1 455.761   4
  -1  -1  -1 16899.7 455.738   4
  -1   1  -1 16899.8 455.763  17
  -1  -1  -1 17128.8 455.766  15
  -1   1  -2 267.769 26.7870   9
  -1   1  -2 255.381 25.9351   2
  -1  -1  -2 281.094 27.2782  12
  -1  -1  -2 279.308 26.2838   4
  -1  -1  -2 252.355 26.2072   7
  -1  -1  -2 272.137 26.4930   6
   1  -1   3 31144.8 847.614  14
  -1  -1  -3 31760.8 847.673  12
  -1   1  -3 31696.5 847.534  11
  -1   1  -3 31124.1 847.732   9
  -1  -1  -3 31543.4 847.263   9
  -1  -1  -3 31751.5 847.531  18
  -1  -1  -3 31895.4 847.575   3
  -1  -1  -3 32627.0 847.701   4
   1  -1   4 9030.77 252.538  14
  -1  -1  -4 9432.24 252.910  12
  -1   1  -4 9066.45 252.376   4
  -1  -1  -4 9591.30 252.645   4
  -1  -1  -4 10173.5 252.324  18
  -1   1  -4 8997.37 252.753   9
  -1  -1  -4 9580.85 251.957   9
  -1   1  -4 9158.26 251.752   8
  -1  -1  -4 9502.40 252.539   3
  -1  -1  -5 1180.47 40.9198  12
  -1   1  -5 886.911 35.3718   4
  -1  -1  -5 1129.25 37.6056   4
  -1   1  -5 1059.32 32.1387  18
  -1  -1  -5 1105.59 34.7056   9
  -1   1  -5 963.222 38.4176   9
   1  -1   5 979.506 37.9920  14
   1   1   5 1182.55 36.0999  16
  -1  -1  -6 1395.85 50.1240  12
  -1  -1  -6 1390.07 47.3903  13
  -1  -1  -6 1362.29 44.6885   9
  -1   1  -6 1393.77 47.6057   9
  -1   1  -6 1424.12 44.3793   4
  -1  -1  -6 1323.99 46.8748   4
  -1   1  -6 1545.25 41.5096  18
   1   1   6 1266.60 43.4417  14
   1  -1   6 1405.72 46.2980  14
  -1  -1  -7 4510.32 122.777   9
  -1   1  -7 4426.65 123.631   9
  -1   1  -7 4753.18 122.745   4
  -1  -1  -7 4321.61 123.713   4
   1  -1   7 4380.58 123.477  14
   1   1   7 4261.50 122.517  14
  -1  -1  -7 4623.99 124.080  13
  -1  -1  -8 564.469 29.4021   9
  -1  -1  -8 512.877 31.1440   4
  -1   1  -8 575.272 28.2559   4
   1  -1   8 592.919 31.9229  14
   1   1   8 607.896 29.0997  14
  -1  -1  -8 572.694 33.6746  13
  -1   1  -9 60.9545 24.6833   4
   1   1   9 77.7675 26.4924  14
   1  -1   9 79.6684 28.9286  14
  -1  -1  -9 91.9752 31.8036  13
  -1   1  -9 64.8465 29.8902   9
  -1  -1  -9 89.4924 27.6163   9
  -1   1 -10 108.720 29.4568   4
  -1  -1 -10 134.464 30.2840   9
  -1   1 -10 135.409 33.6606   9
   1   1  10 107.933 30.3200  14
   1  -1  10 118.918 33.4994  14
  -1  -1 -10 103.366 37.4103  13
  -1   1 -11 3453.59 98.1203  13
  -1  -1 -11 3455.82 99.9581  13
   1   1  11 3383.78 97.0180  14
   1  -1  11 3591.14 98.5923  14
  -1  -1 -11 3357.83 97.1901   9
  -1   1 -11 3298.74 98.2988   9
  -1   1 -12 1890.33 63.8577  13
  -1  -1 -12 1886.32 66.4947  13
   1   1  12 1716.84 62.6415  14
   1  -1  12 1968.40 65.5583  14
  -1   1 -12 1917.11 65.6007   9
  -1  -1 -12 1647.07 61.7250   9
   1  -1  13 637.911 45.0405  14
   1   1  13 711.752 42.9197  14
  -1   1 -13 570.560 44.8210   9
  -1  -1 -13 693.776 41.1591   9
  -1  -1 -13 656.743 46.6655  13
  -1  -1 -14-8.74471 45.3931   1
  -1   1 -14 49.7662 38.6312   9
   1   1  14 4.99673 39.0576  14
  -1  -1 -14-31.8244 42.0642  13
   1  -1  14 87.7505 39.6071  14
  -1  -1 -15 363.257 38.0554   7
  -1  -1 -15 343.341 47.8052   1
   1   1  15 269.659 40.7060  14
  -1   1 -16 1550.01 64.3045   1
  -1  -1 -16 1623.22 64.4160   1
  -1  -1 -17 47.2388 38.1723   7
  -1   1 -17 29.4361 51.7316   1
   1  -1  17 36.8363 43.1749  14
  -1   1 -18 214.546 55.9097   1
  -1  -1 -18 120.602 44.8493   6
  -1   1 -18 219.825 43.0204   7
  -1  -1 -18 266.969 42.1807   7
  -1  -1 -19 30.3467 47.8545   6
  -1   1 -19 43.7272 44.5551   7
  -1  -1 -20 26.0121 49.4555   6
  -1  -1 -20 61.3609 57.4274  15
  -1  -1 -21-49.2281 50.4623   6
  -1   1 -21 19.0830 51.9139   6
  -1  -1 -21 15.8034 57.7316  15
  -1   1 -21 12.1338 58.8506  15
  -1   1 -22 54.1120 54.1825   6
  -1  -1 -22 160.735 52.0399   6
  -1   1 -22 124.124 58.6215  15
  -1  -1 -22 164.600 58.8686  15
  -1   1 -23 2.29839 52.7550   6
  -1  -1 -23-10.0931 52.3560   6
  -1  -1 -23 37.1332 59.0650  15
  -1   1 -23-34.2434 58.3531  15
  -1  -1 -24 499.998 61.5333  15
  -1   1 -24 464.645 61.2944  15
   1  -1  25 137.230 44.8057  10
  -1   1 -25 107.782 51.9271   6
  -1  -1 -25 148.910 49.8229   6
  -1  -1 -26 28.5598 45.4887   6
  -1   1 -26 36.7849 48.4190   6
  -1  -1 -26 48.9906 53.5806  15
  -1   1 -26-52.2901 52.5688  15
  -1   1 -27-11.3332 45.6469   6
  -1  -1 -27-56.3503 44.6474   6
  -1   1 -27-30.0162 47.9697  15
  -1  -1 -27 20.0772 48.1623  15
  -1   1 -28 1.84886 42.9351   6
  -1   1 -28-36.5214 40.6114  15
  -1  -1 -28 68.4044 42.0243  15
  -1   1 -29-20.4077 36.1415  15
  -1  -1 -29-2.97076 37.6146  15
  -1  -1 -30-13.9343 31.1795  15
  -1   1 -30-28.3128 28.7072  15
   1  -3 -30 9.31654 33.1383  15
   1   3 -29-7.76837 37.4025   6
  -1  -3  29-50.9172 32.2268  10
   1  -3 -29 2.57896 37.9668  15
   1   3 -29-3.73942 33.5917  15
   1   3 -28 13.3142 43.1601   6
   1   3 -28-3.76165 42.7803  15
   1  -3 -28-22.2403 43.9637  15
  -1  -3  28 11.7117 36.0340  10
  -1  -3  27-49.0900 44.3858  10
   1  -3 -27 28.2361 49.9552  15
   1   3 -27 5.29361 47.0420  15
   1   3 -27 9.13277 48.4822   6
  -1  -3  26-24.8925 46.3833  10
   1   3 -26 5.91944 51.6940   6
   1  -3 -26 14.7503 51.6354  15
   1   3 -26 78.5158 51.9574  15
   1  -3 -25-22.9659 46.7058   6
   1   3 -25-11.0770 54.5686   6
   1   3 -24-24.6295 56.7727  15
   1  -3 -24-19.4279 58.0612  15
   1  -3 -23 60.1443 49.7152   6
   1  -3 -23-78.8175 56.2495  15
   1  -3 -22 5.83959 51.3817   6
   1  -3 -22 62.4477 57.3138  15
   1   3 -22 37.9727 70.1797   1
   1  -3 -21 47.5066 50.1625   6
   1  -3 -21 23.4062 56.8378  15
   1   3 -21 96.3836 69.6752   1
  -1  -3  20 455.098 54.4325  14
   1   3 -20 385.394 65.8926   1
   1   3 -19 7.67808 50.5963   9
   1  -3 -19 77.3410 47.4364   6
  -1  -3  19 41.4998 50.8515  14
   1   3 -19 119.239 59.1778   1
   1   3 -18 215.316 49.8300   9
   1  -3 -18 186.459 44.8082   6
  -1  -3  18 269.247 49.3938  14
   1   3 -18 317.567 56.9023   1
   1   3 -17 31.9712 45.3127   9
   1  -3 -17 8.17546 43.0245   6
  -1  -3  17 94.6768 45.8154  14
  -1  -3  16 2509.67 83.8420  14
   1  -3 -16 2365.78 81.5671   6
   1   3 -16 2276.79 84.0636   9
   1  -3 -15 938.881 53.5545   1
  -1   3  15 764.820 46.1374  14
  -1  -3  15 901.404 52.1469  14
   1   3 -15 823.187 49.5286   9
  -1   3  14 795.256 43.8603  14
   1   3 -14 857.464 47.7099   9
   1  -3 -14 938.872 51.7968   1
   1  -3 -14 790.637 38.3745   7
   1  -3 -13-36.0368 29.8319   7
  -1  -3  13 9.50647 40.7503  14
  -1   3  13-49.6656 36.3987  14
   1  -3 -13-63.7785 33.9446   9
  -1   3  13-84.6565 43.0015  16
   1  -3 -13-27.7643 46.7836   1
   1  -3 -12 10.5463 34.3306   9
   1   3 -12-1.58388 42.1551   9
   1  -3 -12 41.8233 30.8874   7
  -1  -3  12 13.8676 41.1915  14
  -1   3  12-35.0400 44.1527  16
   1  -3 -11 1711.06 56.5486   7
   1  -3 -11 1747.44 62.9753   1
  -1  -3  11 1849.17 62.9764  14
   1  -3 -11 1636.07 57.9995   9
   1   3 -11 1761.30 63.3968   9
   1  -3 -10 448.550 31.5570   7
   1  -3 -10 434.927 39.2748   1
   1  -3 -10 446.609 34.2179   3
   1   3 -10 455.219 40.7416   9
   1  -3 -10 472.322 31.1919   9
  -1  -3  10 516.229 38.2051  14
   1  -3  -9 7133.55 206.659   9
   1   3  -9 8016.62 208.973   9
  -1   3   9 7736.61 208.148  16
  -1  -3   9 8099.43 208.396  14
   1  -3  -9 8092.96 207.969  12
   1   3  -9 7229.94 205.756   4
   1  -3  -9 7839.77 207.434   3
   1  -3  -9 7794.08 206.938   7
   1  -3  -9 7699.33 207.967   1
   1  -3  -8 2054.49 58.9595   1
  -1  -3   8 2085.51 59.6996  14
   1  -3  -8 2156.81 59.8375  12
   1   3  -8 1868.39 54.1906   4
   1  -3  -8 2099.06 59.8163   3
   1   3  -8 2112.23 62.1850   9
   1  -3  -8 2143.49 60.1538  19
   1  -3  -8 2053.09 56.5696   7
   1  -3  -7 6312.65 168.356   1
  -1  -3   7 6192.58 168.460  14
   1  -3  -7 6200.29 168.310  12
   1   3  -7 5929.56 166.210   4
   1  -3  -7 6339.95 168.490   3
   1   3  -7 6488.90 169.837   9
   1  -3  -7 6185.70 168.087  19
   1  -3  -7 6246.53 167.173   7
   1  -3  -6 8420.03 221.775   3
  -1  -3   6 8381.33 221.770  14
   1  -3  -6 8154.73 221.335   1
   1  -3  -6 7859.65 220.993  12
   1   3  -6 8706.71 222.437   9
   1  -3  -6 8135.40 221.222  19
   1  -3  -6 8002.11 220.533   7
  -1  -3   5 2867.34 80.0655  14
   1  -3  -5 2646.59 79.6014  12
   1  -3  -5 2652.69 79.6032  19
   1   3  -5 2995.12 82.1061   9
   1  -3  -5 2895.05 79.5238   1
   1  -3  -5 2806.83 77.9575   7
   1  -3  -4 15310.9 412.752   6
   1   3  -4 15601.0 412.997  11
   1   3  -4 16395.1 413.634   9
   1  -3  -4 14691.7 412.643  19
  -1  -3   4 15520.4 413.156  14
  -1  -3   3 71.0927 22.2210  14
   1  -3  -3 84.2749 17.8604   6
   1   3  -3 102.927 19.1514  11
  -1   3   3 70.4113 18.8464  17
   1   3  -3 82.5681 25.4402   9
   1  -3  -3 85.3644 19.5522  19
   1   3  -2 79169.7 2069.51  11
   1   3  -2 76328.7 2069.47   2
   1   3  -2 78421.0 2069.65   9
   1  -3  -2 75782.7 2069.35  10
  -1  -3   2 78259.3 2069.51  14
  -1   3   2 76798.6 2069.56  17
   1  -3  -1 1209.13 36.3798  10
   1   3  -1 1230.49 36.7682   2
   1   3  -1 1338.03 39.0764   9
  -1   3   1 1175.28 37.8555  17
  -1  -3   1 1293.23 37.8588  14
   1   3   0 32177.3 862.329   9
   1  -3   0 32923.2 862.364  10
  -1  -3   0 31304.0 862.146  10
  -1  -3   0 33059.1 862.269  15
  -1   3   0 32860.2 862.591  17
   1   3   0 31614.3 862.242   2
  -1   3  -1 1378.78 37.9022   2
   1   3   1 1199.96 35.8349   2
  -1  -3  -1 1290.29 39.8720  13
   1  -3   1 1254.88 37.1241  10
  -1  -3  -1 1167.19 34.8907  10
  -1  -3  -1 1256.93 37.3546  15
  -1  -3  -1 1319.65 39.3173   5
  -1   3  -1 1300.17 38.3384  17
   1   3   1 1193.72 36.7363   9
  -1  -3  -2 2732.72 76.5802  13
   1  -3   2 2736.34 75.1321  10
   1   3   2 2529.49 74.1953  17
  -1   3  -2 2804.18 76.9726   9
  -1  -3  -2 2751.58 77.0203   3
  -1   3  -2 2700.01 75.1724   2
  -1  -3  -2 2839.14 75.6300  15
  -1  -3  -3 11707.5 309.551  15
  -1  -3  -3 11781.3 309.171   7
  -1  -3  -3 11190.6 309.243   6
  -1  -3  -3 11760.2 309.849  13
  -1   3  -3 11342.5 309.849   9
  -1  -3  -3 11555.7 309.656   3
  -1   3  -3 11355.2 309.296   2
   1   3   3 11475.0 308.638  17
  -1   3  -4 1142.55 43.7227   9
   1  -3   4 1186.65 41.8131  14
  -1  -3  -4 1343.84 44.6124  13
  -1   3  -4 1248.04 39.4809  11
  -1  -3  -4 997.113 37.1626  19
  -1   3  -4 1235.02 40.7486   2
  -1  -3  -4 1355.80 44.9923   3
  -1  -3  -4 1332.42 40.2001   7
  -1  -3  -4 1372.03 41.9929   6
   1  -3   5 528692. 14046.0  14
  -1  -3  -5 537543. 14046.2  13
  -1  -3  -5 501882. 14045.7  12
  -1   3  -5 562435. 14046.1  11
  -1  -3  -5 561129. 14046.0   3
  -1  -3  -5 501626. 14045.5   1
  -1  -3  -5 525428. 14046.1   6
  -1  -3  -5 512116. 14045.8   7
  -1   3  -5 533658. 14046.2   9
  -1   3  -6 4818.92 131.436   8
   1  -3   6 5047.32 134.615  14
  -1  -3  -6 5163.20 135.918  13
  -1  -3  -6 4823.22 134.667  12
  -1   3  -6 5284.56 133.719  11
  -1   3  -6 5090.71 135.616   9
  -1  -3  -6 5122.09 133.146   1
  -1  -3  -6 5337.11 135.124   3
  -1  -3  -6 4947.66 133.689   7
  -1  -3  -6 5101.63 134.915   6
  -1   3  -7 120.281 13.0600  18
  -1   3  -7 110.313 23.2632   4
  -1  -3  -7 170.928 29.4103   3
  -1  -3  -7 176.755 25.8425   7
  -1  -3  -7 165.653 29.5317   6
   1  -3   7 118.439 28.2351  14
  -1  -3  -7 142.281 34.7568  13
  -1  -3  -7 129.799 32.6595  12
  -1   3  -7 121.943 31.9343   9
  -1  -3  -7 151.775 18.4830   9
  -1  -3  -7 181.004 24.2838   1
   1   3   8 6318.31 174.247  16
   1  -3   8 6606.88 174.930  14
  -1  -3  -8 6626.88 175.282  12
  -1  -3  -8 6605.14 175.911  13
  -1   3  -8 6873.38 175.954   9
  -1   3  -8 6593.09 173.738   4
  -1  -3  -8 6152.46 174.091   1
  -1  -3  -8 6364.27 174.288   3
  -1  -3  -8 6714.60 175.697   6
  -1  -3  -8 6672.58 174.380   7
   1  -3   9 347.159 33.1965  14
  -1  -3  -9 348.562 30.4927   7
  -1  -3  -9 371.864 37.4030  12
  -1  -3  -9 271.650 37.7287  13
  -1   3  -9 367.210 36.6664   9
  -1  -3  -9 331.245 26.5315   9
  -1   3  -9 353.850 27.6959   4
  -1  -3  -9 311.048 31.6839   3
  -1  -3  -9 365.662 31.5662   1
  -1  -3 -10 119.141 27.9940   9
  -1   3 -10 92.5716 39.0860   9
  -1  -3 -10 135.687 42.4829  12
  -1  -3 -10 126.201 42.4762  13
   1  -3  10 132.335 37.7707  14
   1   3  10 160.634 36.9690  16
  -1   3 -10 128.484 29.2236   4
   1   3  10 134.314 28.9477  14
  -1  -3 -10 171.669 34.4060   1
  -1  -3 -10 100.150 32.5088   7
  -1  -3 -11 230.568 31.5278   9
  -1   3 -11 279.968 42.9099   9
   1  -3  11 255.507 41.1064  14
  -1  -3 -11 203.973 47.0303  13
   1   3  11 241.315 39.2763  16
  -1   3 -11 216.952 31.3800   4
   1   3  11 266.757 34.4225  14
  -1  -3 -11 258.542 38.8020   1
  -1  -3 -11 284.457 36.8261   7
   1  -3  12 62.0887 40.3441  14
  -1  -3 -12 55.1730 46.6801  13
  -1  -3 -12 95.0652 39.0817   1
  -1   3 -12 52.1044 30.8245   4
  -1   3 -12 108.691 41.5774   9
   1   3  12 41.0266 34.8133  14
  -1  -3 -12 80.9699 35.9837   7
   1  -3  13 1563.03 56.8742  14
   1   3  13 1361.08 53.3756  14
  -1  -3 -13 1306.13 61.4582  13
  -1  -3 -13 1494.98 54.0354   7
  -1  -3 -13 1327.95 56.6996   6
  -1  -3 -14 353.413 47.5644  13
  -1  -3 -14 401.761 41.4818   6
  -1   3 -15 42.2697 43.7622   9
  -1  -3 -15 14.5551 34.8442   7
  -1  -3 -15 94.0576 40.9473   6
  -1   3 -16 70.7122 43.7460   9
   1  -3  16 46.5077 44.8364  14
  -1  -3 -16 133.462 42.7767   6
  -1  -3 -16 55.1900 36.1761   7
  -1   3 -17 923.752 55.9882   9
   1  -3  17 1019.31 55.7868  14
  -1   3 -18 122.961 47.8218   9
  -1  -3 -18 159.831 45.9600   6
  -1  -3 -19 309.417 49.4739   6
  -1   3 -19 274.784 61.7727   1
  -1  -3 -19 268.802 56.8227  15
  -1   3 -20-26.9200 48.4813   7
  -1  -3 -20 37.6737 49.5208   6
  -1   3 -20 79.6889 64.1813   1
  -1  -3 -20 32.6881 54.6358  15
  -1  -3 -21 157.327 57.3731  15
  -1   3 -21 44.7884 57.2707  15
  -1  -3 -21 56.2977 51.2984   6
  -1  -3 -22 55.7729 58.4588  15
  -1   3 -22 137.749 55.6676  15
  -1   3 -22 146.646 54.6046   6
  -1  -3 -22 145.120 50.7596   6
  -1   3 -23 144.035 55.7206   6
  -1  -3 -23 75.1972 51.2422   6
  -1   3 -23 11.9967 55.7709  15
  -1  -3 -23 123.502 58.7533  15
  -1   3 -24 401.863 57.8140  15
  -1  -3 -24 405.389 58.8025  15
  -1  -3 -25 15.4336 47.5629   6
  -1   3 -25 25.8996 52.7608   6
   1  -3  25-5.00982 47.1760  10
   1  -3  26-37.8169 45.1894  10
  -1  -3 -26 11.9804 51.6272  15
  -1   3 -26 87.8310 49.2815  15
  -1   3 -26-1.62364 52.2834   6
   1  -3  27 81.1534 38.7037  10
  -1  -3 -27 31.5331 45.4239  15
  -1   3 -27-32.7774 44.2915  15
  -1   3 -27 109.289 46.8952   6
  -1   3 -28 33.6414 38.2271  15
  -1  -3 -28 120.347 41.8293  15
  -1   3 -28 155.443 43.1193   6
  -1  -3 -29-19.8793 37.4910  15
  -1   3 -29 67.5828 32.1262  15
  -1   3 -29-29.1651 38.0821   6
  -1  -3 -30-35.3619 30.9613  15
   1  -5 -30 65.1718 30.2049  15
   1  -5 -29 15.0789 36.7715  15
  -1  -5  29-7.86336 32.3268  10
   1   5 -29 59.3378 37.7288   6
  -1  -5  28 55.7551 38.8278  10
   1  -5 -28-17.0431 41.3503  15
   1   5 -28 53.9095 36.0654  15
   1   5 -28 60.1539 43.8639   6
  -1  -5  27 5.19395 42.6444  10
   1   5 -27-46.5321 48.4376   6
   1   5 -27 32.3934 41.9181  15
   1  -5 -27-14.1593 46.4038  15
  -1  -5  26 199.045 50.1977  10
   1   5 -26 183.708 50.0035  15
   1  -5 -26 239.257 50.9771  15
   1   5 -26 171.586 54.4599   6
   1   5 -25 133.705 52.4222  15
   1   5 -25 127.153 56.3744   6
  -1  -5  25 181.905 49.4252  10
   1  -5 -24 29.7420 56.1287  15
   1   5 -24 107.874 64.0989   1
   1   5 -23 42.2559 65.0695   1
   1  -5 -23-30.6646 54.8099  15
   1  -5 -23-69.3866 48.3307   6
   1  -5 -22 118.199 57.6317  15
   1  -5 -22 1.21139 46.8829   6
   1   5 -21 70.3339 66.5823   1
   1  -5 -21 41.6256 50.5783   6
   1  -5 -21 78.2730 54.2665  15
   1  -5 -20 637.826 60.4455  15
   1   5 -20 620.178 59.9103   9
   1  -5 -20 667.910 54.1628   6
   1   5 -19 791.084 62.1088   9
   1  -5 -19 787.793 55.6506   6
  -1  -5  18 78.4477 49.2741  14
   1  -5 -18 105.893 46.9892   6
   1   5 -18 5.03716 50.3671   9
  -1  -5  17 30.5305 46.9093  14
   1  -5 -17 59.0431 45.6270   6
   1   5 -17 26.5251 48.6768   9
  -1  -5  16 304.575 46.6903  14
   1  -5 -16 274.535 44.4619   6
   1   5 -16 243.911 48.1627   9
   1   5 -15 1602.05 65.4798   9
   1  -5 -15 1645.67 63.5065   6
  -1  -5  15 1644.07 64.3331  14
  -1  -5  14 854.227 49.1040  14
   1   5 -14 755.068 50.0977   9
   1  -5 -14 710.119 46.5756   6
   1   5 -13 126.214 44.5208   9
  -1   5  13 175.394 43.1654  16
   1  -5 -12 184.085 41.1189   6
   1  -5 -12 192.102 29.7785   7
  -1  -5  12 194.188 40.9437  14
  -1   5  12 199.923 44.2654  16
  -1   5  11 139.371 43.0903  16
   1  -5 -11 201.548 41.2851   6
   1  -5 -11 202.012 30.2736   7
   1  -5 -11 162.810 29.0169   9
  -1  -5  11 160.075 41.4869  14
   1  -5 -11 204.336 39.8177  12
   1   5 -10 103.902 43.3059   9
   1  -5 -10 103.416 28.2668   9
   1   5  -9 182.389 40.9481   9
   1  -5  -9 164.965 36.5045   6
  -1  -5   9 147.879 35.7481  14
   1  -5  -9 165.936 35.3056  12
   1   5  -9 125.865 21.4855   4
   1  -5  -9 138.631 37.6506  19
   1  -5  -9 147.602 42.7882   3
  -1  -5   8 9320.60 241.596  14
   1  -5  -8 8310.25 240.758  12
   1  -5  -8 9063.33 242.253   3
   1   5  -8 9445.04 242.497   9
   1  -5  -8 8538.02 240.724  19
   1  -5  -8 9033.60 241.234   6
   1  -5  -7 303.004 29.0785   6
  -1  -5   7 370.236 30.3126  14
   1  -5  -7 254.359 32.9273  12
   1   5  -7 355.536 34.8870   9
   1  -5  -7 320.288 36.5508   3
   1   5  -6 1231.03 41.6260  11
   1  -5  -6 1206.71 41.5285   6
   1   5  -6 1234.40 46.9194   9
  -1  -5   6 1226.14 43.6952  14
  -1  -5   5 5537.88 150.431  14
   1   5  -5 5451.78 149.856  11
   1  -5  -5 5302.48 149.431   6
   1   5  -5 5658.10 151.448   9
  -1   5   5 5421.39 149.936  17
   1  -5  -5 5597.47 149.442  19
   1   5  -4 4835.19 129.884  11
   1   5  -4 4981.67 131.748   9
  -1  -5   4 4731.65 130.521  14
  -1   5   4 4471.98 129.913  17
   1   5  -3 35881.2 954.436   2
   1   5  -3 36496.3 954.557  11
   1   5  -3 36424.4 954.859   9
   1  -5  -3 35046.4 954.021   5
  -1  -5   3 35623.0 954.573  14
  -1   5   3 34783.2 954.712  17
   1   5  -2 5093.09 137.413  11
  -1   5   2 4768.69 137.901  17
   1   5  -2 4930.33 138.982   9
   1  -5  -2 5031.58 137.034  10
   1  -5  -2 5076.64 136.668  15
   1   5  -2 5179.09 137.462   2
   1   5  -1 1836.86 53.3866   2
  -1   5   1 1600.75 55.3838  17
   1   5  -1 1841.63 57.6142   9
   1  -5  -1 1724.13 51.0107  15
   1  -5  -1 1695.58 53.6569  10
  -1  -5   1 1980.41 53.5050  10
   1   5   0 24448.6 663.757   2
  -1   5   0 24835.1 663.852   2
  -1   5   0 25911.5 664.389  17
   1   5   0 24622.6 664.086   9
  -1  -5   0 24716.6 663.564  15
   1  -5   0 25017.8 663.796  10
  -1  -5   0 24368.7 663.509  10
   1   5   1 4699.54 131.258  17
  -1   5  -1 4840.47 131.895  17
   1  -5   1 5004.50 130.938  10
  -1  -5  -1 4669.90 129.421  10
   1   5   1 4711.40 130.320   2
  -1   5  -1 4841.99 130.545   2
  -1  -5  -1 4765.69 130.412  15
   1   5   2 75169.3 2058.97  17
   1  -5   2 77690.3 2059.04  10
  -1  -5  -2 77389.9 2058.48  10
  -1  -5  -2 77413.9 2058.80   5
  -1  -5  -2 76088.1 2058.86  15
  -1   5  -2 77730.6 2058.93   2
   1   5   3 657.306 30.4260  17
  -1  -5  -4 3393.99 107.542  13
  -1   5  -4 3948.02 104.375  11
  -1  -5  -4 3575.72 105.597  15
   1   5   4 3536.78 103.871  17
  -1   5  -4 4064.02 107.492   9
  -1  -5  -4 3595.82 107.366   3
  -1   5  -4 4141.21 104.837   2
  -1  -5  -5 2895.51 89.2914  13
  -1   5  -5 3074.33 85.9423  11
  -1  -5  -5 3076.99 87.3122  15
   1   5   5 2907.13 84.1358  17
  -1   5  -5 3083.21 88.9894   9
  -1  -5  -5 3199.41 89.2139   3
  -1   5  -5 3150.34 86.2511   2
  -1  -5  -6 1241.74 50.1906  13
  -1  -5  -6 1162.12 47.3069  12
  -1   5  -6 1400.23 43.2137  11
  -1  -5  -6 1307.51 47.0599  15
  -1   5  -6 1365.14 49.0464   9
  -1  -5  -6 1262.51 49.2025   3
  -1  -5  -6 1206.71 44.0844   6
  -1  -5  -6 1192.04 42.7259   7
  -1  -5  -7 968.408 46.5149  13
  -1  -5  -7 946.489 43.6921  12
  -1   5  -7 1079.80 39.4876  11
  -1  -5  -7 1043.57 45.0301   3
  -1  -5  -7 955.288 39.0374   7
  -1  -5  -7 1045.71 41.6380   6
   1  -5   7 1067.35 41.8621  14
  -1   5  -7 1060.52 44.6251   9
   1  -5   8 1358.17 46.1488  14
  -1  -5  -8 1081.91 51.9954  13
  -1  -5  -8 1111.03 46.4832  12
  -1   5  -8 1412.40 49.6662   9
  -1  -5  -8 1246.56 48.2479   3
  -1  -5  -8 990.448 34.5770   9
  -1  -5  -8 1131.34 41.7246   7
  -1  -5  -8 1134.15 45.8907   6
   1  -5   9 489.978 40.7943  14
  -1  -5  -9 503.722 42.5600  12
  -1  -5  -9 513.077 47.7439  13
  -1   5  -9 473.330 43.8715   9
  -1  -5  -9 439.147 41.4548   3
  -1   5  -9 451.691 33.4205   4
  -1  -5  -9 439.766 24.0560   9
  -1  -5  -9 508.223 41.9194   6
  -1  -5  -9 519.568 34.8550   7
  -1   5 -10 8191.92 216.698   9
   1   5  10 8077.05 214.875  16
   1  -5  10 8171.39 215.900  14
  -1  -5 -10 8165.95 216.118   6
  -1  -5 -10 7588.34 213.874   7
  -1   5 -10 7640.85 213.333   4
  -1  -5 -10 7536.42 217.841  13
  -1  -5 -10 7540.28 215.167  12
  -1  -5 -11-8.06614 34.4988   7
  -1  -5 -11-4.15340 43.1056   6
  -1   5 -11-46.8792 30.2869   4
  -1  -5 -11-51.0910 43.7352  12
   1  -5  11-26.8019 41.0710  14
  -1  -5 -11 35.2914 51.1978  13
  -1  -5 -12 117.796 43.1253  12
   1  -5  12 206.534 41.9955  14
  -1  -5 -12 169.181 34.4621   7
  -1   5 -13 1169.99 54.7866   9
  -1  -5 -13 1199.62 53.9736   6
   1   5  13 1097.81 50.4784  16
  -1  -5 -14 244.893 43.2220   6
   1  -5  14 199.920 43.3511  14
  -1   5 -14 216.827 45.1369   9
  -1   5 -15 506.103 49.5183   9
  -1  -5 -15 557.353 48.8178  15
  -1  -5 -15 458.090 37.5383   7
  -1  -5 -15 556.842 46.0760   6
  -1   5 -16-21.9441 46.1332   9
  -1  -5 -16 21.9795 46.8204  15
  -1  -5 -16 42.8468 43.8106   6
  -1   5 -17 156.769 48.8316   9
  -1  -5 -17 135.126 45.7558   6
  -1  -5 -17 156.296 48.8712  15
  -1  -5 -18 107.208 47.0040   6
  -1  -5 -18 106.057 51.3298  15
  -1  -5 -19 69.5278 53.0924  15
  -1  -5 -19 103.883 49.4311   6
  -1  -5 -20 16.3741 56.2312  15
  -1  -5 -20-32.1682 48.7335   6
  -1   5 -20 63.0702 65.2964   1
  -1  -5 -21 274.719 49.6586   6
  -1   5 -21 217.462 54.9773  15
  -1  -5 -21 344.897 57.7755  15
  -1  -5 -22 129.144 49.9537   6
  -1   5 -22 164.386 52.4820  15
  -1  -5 -22 180.945 57.7523  15
   1  -5  22 160.342 51.0059  10
  -1   5 -23 27.0630 56.3593   6
  -1   5 -23 28.3229 53.1496  15
  -1  -5 -23 66.5055 54.7991  15
   1  -5  23 20.1250 49.8592  10
  -1  -5 -24 62.0875 54.3879  15
   1  -5  24 42.5474 50.2717  10
  -1   5 -25 155.456 55.8295   6
   1  -5  25 127.718 49.3838  10
  -1   5 -25 30.8198 46.2767  15
  -1   5 -26 13.5769 51.0491   6
   1  -5  26-23.4006 43.1416  10
  -1  -5 -26-20.8420 45.7604  15
  -1   5 -27 50.2992 48.2311   6
  -1  -5 -27 77.0753 43.6955  15
   1  -5  27 34.1323 40.0368  10
  -1  -5 -28 57.5406 39.9407  15
   1  -5  28 28.0596 36.3643  10
  -1   5 -28 30.3842 43.0656   6
  -1  -5 -29 2.29779 34.6144  15
  -1   5 -29 1.63052 36.4742   6
  -1  -5 -30 56.2519 27.4562  15
   1  -7 -30 51.6721 24.7902  15
   1  -7 -29 35.3801 32.1840  15
  -1  -7  29-21.1080 32.1377  10
   1   7 -29 60.5902 35.2083   6
   1  -7 -28 12.3960 37.6969  15
  -1  -7  28 25.2662 37.2815  10
   1   7 -28 43.7782 41.6350   6
   1  -7 -27 65.5917 40.7319  15
  -1  -7  27 16.7977 41.9627  10
   1   7 -27 48.5440 46.1913   6
   1  -7 -26 63.8078 44.0107  15
   1   7 -26 16.4746 50.4412   6
  -1  -7  26 68.3897 44.0387  10
   1  -7 -25 49.1861 49.6724  15
   1   7 -25-53.3483 58.6706   1
   1   7 -25 5.39884 53.9851   6
  -1  -7  25-57.9098 48.1725  10
   1   7 -24 344.193 62.1268   1
  -1  -7  24 129.691 50.0280  10
   1   7 -23 110.963 61.4896   1
   1  -7 -23 61.9220 52.1747  15
   1   7 -22 381.287 62.7181   1
   1  -7 -22 188.212 56.3671  15
  -1  -7  22 330.947 55.3344  10
   1  -7 -21 373.066 56.2636  15
   1  -7 -20 111.808 55.4876  15
   1  -7 -19 264.601 53.5787  15
   1   7 -19 242.614 55.6878   9
   1  -7 -18 45.3032 50.9920  15
   1   7 -18 47.4791 54.8275   9
   1  -7 -18 14.7381 46.7816   6
   1  -7 -17 74.6218 50.4045  15
   1   7 -17 31.1487 51.9540   9
   1  -7 -17 77.3431 43.4383   6
   1  -7 -16 26.3587 47.2732  15
   1  -7 -16 10.5820 42.0076   6
   1   7 -16 9.94140 48.8343   9
   1  -7 -15 32.6972 39.5648   6
   1   7 -15-8.47155 48.6044   9
  -1  -7  15 47.2202 44.7419  14
   1  -7 -14 600.072 45.4222   3
   1  -7 -14 602.532 44.0490   6
  -1  -7  14 600.246 47.9940  14
   1   7 -14 615.209 51.3129   9
   1  -7 -13 706.123 47.2727   3
  -1  -7  13 768.361 49.6484  14
   1   7 -13 831.786 51.0478   9
   1   7 -12 423.911 47.2049   9
  -1   7  12 332.375 45.9394  16
   1  -7 -12 305.389 46.6338   3
   1  -7 -11 10.9092 36.1756   6
   1  -7 -11-57.6822 39.4666  12
   1   7 -11 11.7235 45.4387   9
   1  -7 -11-48.8839 47.0918   3
   1  -7 -10-7.83126 39.7180  12
   1  -7 -10 56.0658 51.0555   3
  -1  -7  10 81.7072 40.4761  14
   1  -7 -10 117.760 36.5014   6
  -1  -7   9 29.5636 39.8018  14
   1  -7  -9-39.2864 40.0920  12
   1  -7  -8 6218.85 175.789  12
   1   7  -8 6565.84 177.593   9
  -1  -7   8 6223.93 175.425  14
   1   7  -7 18.2721 41.7252   9
   1   7  -7 73.3189 30.7841  11
  -1  -7   7 44.9088 34.9658  14
  -1  -7   6 267.557 32.8196  14
   1   7  -6 273.139 29.2461  11
  -1   7   6 283.041 29.9576  17
   1  -7  -6 293.963 34.0544  15
   1   7  -6 336.354 38.6090   9
   1  -7  -6 265.799 32.1380   5
   1   7  -5 1099.51 40.8208  11
  -1   7   5 1089.04 41.0256  17
   1  -7  -5 1083.88 41.2312  15
   1   7  -5 1167.05 47.7146   9
   1   7  -4 3131.50 88.8364  11
  -1   7   4 3090.93 90.4439  17
   1  -7  -4 3310.69 88.8995  15
   1   7  -4 3355.37 92.8248   9
   1   7  -4 3229.23 89.4338   2
   1   7  -3-10.5404 26.0198   2
   1   7  -3 3.26129 23.2990  11
  -1  -7   3 2.46200 26.8064  10
   1  -7  -3 19.1471 23.7697  15
  -1   7   3 25.9564 30.3360  17
   1   7  -3 18.8703 33.8128   9
   1  -7  -3 29.1679 22.8287  10
   1  -7  -2 1700.53 49.6679  15
  -1  -7   2 1732.14 52.1480  10
   1  -7  -2 1616.64 51.5544  10
   1   7  -2 1626.44 52.0813   2
   1   7  -2 1744.14 57.6850   9
  -1   7   2 1616.78 55.0848  17
  -1  -7   1 774.612 31.7350  10
   1  -7  -1 695.827 32.3298  10
  -1   7   1 705.163 36.3019  17
  -1   7   1 714.055 32.9922   2
   1   7  -1 766.221 32.2643   2
   1  -7  -1 678.553 26.6642  15
   1   7  -1 776.786 38.2432   9
   1   7   0 1882.37 60.2876  17
  -1   7   0 1956.00 59.7555  17
   1   7   0 1852.94 57.5296   2
  -1   7   0 1909.08 58.2789   2
  -1  -7   0 1782.91 56.0798  10
   1  -7   0 1879.43 56.9986  10
   1   7   1 4503.56 126.695  17
  -1   7  -1 5043.40 127.938  17
  -1  -7  -1 4205.15 124.350  15
  -1   7  -1 4864.39 125.832   2
   1   7   1 4502.82 125.491   2
  -1  -7  -1 4292.00 124.323  10
   1  -7   1 4943.11 125.699  10
  -1   7  -2 7057.69 195.812   2
   1   7   2 7566.55 195.853   2
   1  -7   2 7407.10 196.193  10
  -1  -7  -2 6795.89 194.666  10
  -1  -7  -2 7371.92 195.397  15
   1   7   2 7209.88 196.430  17
  -1   7  -2 7303.76 197.290  17
  -1  -7  -3 326.120 40.2052   3
   1   7   3 272.312 28.8820   2
  -1   7  -3 400.159 27.2354   2
  -1  -7  -3 278.220 32.1859   5
   1  -7   3 362.481 28.4353  10
   1   7   3 320.392 29.5532  17
  -1   7  -3 444.693 33.5186  17
  -1  -7  -3 259.099 26.3852  15
  -1  -7  -4 274.419 29.7055  15
  -1  -7  -4 246.244 39.4392   3
  -1  -7  -4 225.217 21.2388  19
   1  -7   4 227.179 29.9703  10
  -1   7  -4 219.883 25.9038  11
  -1  -7  -4 195.992 33.4419   5
  -1   7  -4 214.694 26.6935   2
   1   7   4 247.072 28.1031  17
  -1   7  -4 222.844 35.7023   9
  -1  -7  -5 3149.08 88.8107  15
  -1   7  -5 2979.29 87.2881  11
   1  -7   5 3278.67 88.9787  10
   1   7   5 3037.75 86.6553  17
  -1  -7  -5 2792.66 89.7240   5
  -1   7  -5 3274.03 91.8983   9
  -1   7  -5 3065.64 88.0943   2
  -1  -7  -5 2895.02 92.4086   3
   1  -7   6 457.455 35.6695  10
  -1   7  -6 464.763 30.6161  11
   1   7   6 485.642 27.7472  17
  -1  -7  -6 468.207 38.9182   5
  -1  -7  -6 526.623 38.5951  15
  -1   7  -6 535.134 42.8788   9
  -1  -7  -7 5799.63 164.633  15
  -1   7  -7 5997.80 166.065   9
  -1   7  -7 5944.12 163.706  11
  -1   7  -8 877.268 53.3457   9
  -1  -7  -8 740.628 48.4571  12
  -1   7  -8 840.060 42.7094  11
  -1  -7  -9 167.444 45.8880  12
  -1  -7  -9 227.772 48.5980   3
  -1  -7  -9 129.802 43.8044  15
  -1  -7 -10-24.7752 44.7734  12
  -1  -7 -10 20.9214 43.5816  15
  -1  -7 -10-0.34073 47.6787   3
  -1   7 -11-2.58683 46.3293   9
  -1  -7 -11 15.3385 41.8970  12
  -1  -7 -11 50.9413 45.8597   3
  -1  -7 -11-18.1681 43.0719  15
  -1   7 -12 14.2814 44.8738   9
  -1  -7 -12-44.6323 43.7499   3
  -1  -7 -12-1.08560 42.5927  12
  -1  -7 -13-45.8900 41.9850   6
  -1   7 -13-0.37718 46.8923   9
  -1  -7 -13 0.55991 44.3287  15
  -1  -7 -14 345.920 44.3300   6
  -1   7 -14 421.870 47.7016   9
  -1  -7 -14 380.392 47.1802  15
  -1   7 -15 420.495 48.5507   9
  -1  -7 -15 549.669 47.9810   6
  -1  -7 -15 414.981 49.2403  15
  -1   7 -16 281.897 48.1045   9
  -1  -7 -16 340.254 51.2127  15
  -1  -7 -16 275.596 47.7540   6
  -1  -7 -17 171.120 51.4000  15
  -1  -7 -17 172.195 47.1885   6
  -1  -7 -18 121.723 53.5536  15
  -1   7 -18 36.7458 43.5933  17
  -1  -7 -19 72.1407 54.1233  15
   1  -7  20 21.6789 52.3198  10
  -1  -7 -20 31.0844 54.5363  15
  -1  -7 -21 578.723 57.7230  15
   1  -7  21 555.109 55.5847  10
   1  -7  22 26.7289 52.9839  10
  -1  -7 -22 20.2033 54.4596  15
  -1   7 -22 73.7509 63.3994   1
  -1  -7 -23 96.8961 53.2787  15
  -1   7 -23 116.268 62.7873   1
   1  -7  24 73.9348 47.8198  10
  -1   7 -24 47.4224 55.2706   6
  -1   7 -24 75.5630 62.9408   1
  -1   7 -25 119.363 53.5717   6
   1  -7  25 109.771 47.1844  10
  -1  -7 -25 58.7866 45.4195  15
  -1   7 -26-5.89149 49.8678   6
   1  -7  26-72.1572 43.7573  10
  -1  -7 -26 21.4700 42.0769  15
  -1   7 -27-15.0521 46.6183   6
   1  -7  27-24.4569 41.1236  10
  -1  -7 -27 17.2168 40.2372  15
  -1   7 -28 17.9279 39.7895   6
  -1  -7 -28-35.1290 35.5957  15
   1  -7  28 65.9264 35.1136  10
  -1  -7 -29-0.88193 29.4719  15
  -1   7 -29 25.3861 33.1671   6
   1  -9 -29 24.9633 26.0779  15
   1   9 -28-6.87773 37.2161   6
  -1  -9  28 35.9199 35.1379  10
   1  -9 -28 35.8775 32.6396  15
   1   9 -27-5.29124 42.5742   6
  -1  -9  27-28.2306 40.6110  10
   1  -9 -27-13.2297 38.4326  15
   1   9 -26-32.4114 48.1673   6
   1  -9 -26-66.4975 39.9553  15
  -1  -9  26 80.2701 42.9974  10
   1   9 -25-21.7456 51.7814   6
   1   9 -25 21.7861 52.9581   1
  -1  -9  25 1.49273 46.2533  10
   1  -9 -25-33.9358 43.5029  15
   1   9 -24 20.0971 55.1642   1
  -1  -9  24-47.6406 48.6817  10
   1  -9 -24 44.9171 44.1190  15
  -1  -9  23 65.6513 51.4519  10
   1   9 -23 93.8888 55.2536   1
   1  -9 -22 34.8265 51.7713  15
   1   9 -22 13.6485 55.8820   1
   1   9 -21-39.7014 45.9916  17
   1  -9 -21 45.3904 52.2132  15
  -1  -9  21 46.6995 52.8960  10
   1   9 -21-20.6234 57.4124   1
   1   9 -20 438.640 51.2860  17
   1  -9 -20 382.427 54.9778  15
  -1  -9  20 521.498 57.2729  10
   1   9 -19-25.8981 48.3200  17
   1  -9 -19 41.9663 55.1499  15
  -1  -9  19 24.5707 53.0820  10
   1  -9 -18-77.3887 54.0120  15
   1  -9 -17 15.4150 52.6754  15
   1   9 -17 52.1966 54.2453   9
   1  -9 -16 367.738 52.1571  15
   1   9 -16 396.006 55.4803   9
   1  -9 -15 178.514 49.5253  15
   1  -9 -15 147.365 50.5001   3
   1   9 -15 167.603 54.4722   9
   1  -9 -14 252.134 47.7384  15
   1  -9 -14 304.759 49.9117   3
   1   9 -14 329.040 52.1407   9
   1  -9 -13 46.5291 45.5932  15
   1  -9 -13-66.0847 50.6153   3
   1   9 -13-0.21468 49.8196   9
   1  -9 -12 350.778 44.7835  15
   1   9 -12 393.624 49.1894   9
   1  -9 -12 385.070 53.2654   3
   1   9 -11 563.427 49.9287   9
   1  -9 -11 521.161 55.2105   3
   1  -9 -11 399.571 42.1884  12
   1  -9 -10 687.794 47.4377  12
   1  -9 -10 842.661 48.1104  15
   1  -9 -10 787.480 58.7697   3
   1  -9 -10 744.049 45.4126   5
   1  -9  -9 4560.42 138.979  12
   1  -9  -9 5197.14 143.466   3
   1  -9  -9 4956.35 139.262  15
   1   9  -9 5119.25 141.361   9
   1  -9  -9 4599.02 136.168   5
   1  -9  -8 1138.76 49.2206   5
   1  -9  -8 1181.76 64.6640   3
   1  -9  -8 1108.99 53.0992  15
   1  -9  -7 2118.89 70.1485   5
   1  -9  -7 2289.61 73.4739  15
   1  -9  -7 2323.20 84.5571   3
   1   9  -7 2213.10 71.6343  11
  -1   9   6 3131.16 95.4450  17
   1  -9  -6 3172.09 94.6738   5
   1  -9  -6 3234.97 95.4912  15
   1   9  -6 3379.91 101.357   9
  -1  -9   6 3330.26 96.7829  10
   1   9  -6 3199.97 95.4380  11
   1  -9  -5 1696.39 57.5077  15
   1   9  -5 1718.13 66.5467   9
  -1   9   5 1661.35 58.2123  17
  -1  -9   5 1682.58 60.4062  10
   1  -9  -4 1523.93 52.5417  15
   1   9  -4 1666.10 65.4522   9
  -1   9   4 1672.66 57.9435  17
   1   9  -4 1503.42 55.0367  11
  -1  -9   4 1587.71 56.4843  10
   1  -9  -3 2336.85 68.5871  15
   1   9  -3 2221.56 71.0066  11
  -1  -9   3 2412.01 72.0940  10
  -1   9   3 2287.60 73.7689   2
   1  -9  -3 2174.37 69.8075  10
   1   9  -3 2338.02 77.8962   9
  -1   9   3 2477.30 74.9771  17
  -1   9   2 1243.94 51.8938  17
  -1   9   2 1321.49 50.3498   2
   1   9  -2 1164.36 47.8204   2
   1  -9  -2 1255.47 42.1106  15
   1  -9  -2 1295.58 46.1780  10
   1   9  -1 2920.91 87.3199   2
  -1   9   1 3124.27 89.0973   2
  -1  -9   1 2905.96 85.8081  10
   1  -9  -1 2891.00 86.0686  10
   1   9  -1 3044.39 90.7079  17
  -1   9   1 2988.22 89.6902  17
  -1   9   0 3124.82 90.7272   2
   1   9   0 3126.02 90.7072   2
   1  -9   0 3167.58 89.5900  10
  -1  -9   0 2989.10 88.5819  10
   1   9   0 3079.74 93.2926  17
  -1   9   0 3065.13 93.1122  17
   1   9   1-4.71897 33.6561   2
  -1  -9  -1 26.8079 32.3844  10
   1  -9   1 11.0962 32.4786  10
  -1   9  -1 94.4174 36.7064  17
   1   9   1-33.1128 37.0192  17
   1   9   2 690.891 42.7144  17
  -1   9  -2 766.399 45.7257  17
   1   9   2 704.719 38.9899   2
  -1  -9  -2 621.090 32.5881  15
  -1  -9  -2 656.180 32.4025  10
   1  -9   2 676.193 37.8256  10
   1   9   3 10227.2 282.288  17
  -1   9  -3 10544.7 283.247  17
   1   9   3 11400.9 282.507   2
  -1  -9  -3 9826.04 280.744  15
  -1  -9  -3 10022.2 280.380  10
   1  -9   3 10975.9 282.357  10
  -1  -9  -4 3518.89 109.341   3
   1  -9   4 3563.25 103.321  10
  -1   9  -4 3258.22 101.612  11
  -1   9  -4 3479.77 105.442  17
   1   9   4 3600.92 102.690  17
  -1  -9  -4 3417.40 101.316  15
   1   9   5 174.535 35.6933  17
  -1  -9  -5 197.518 34.9394  15
   1  -9   5 272.319 38.6643  10
  -1   9  -5 213.120 33.0007  11
  -1   9  -5 233.709 43.9457  17
   1   9   5 244.387 37.8479   2
  -1  -9  -5 153.601 53.3135   3
  -1   9  -5 232.053 36.8139   2
  -1  -9  -5 240.654 41.8550   5
  -1   9  -6 347.185 40.3115  11
  -1  -9  -6 310.560 42.9311  15
  -1  -9  -7 4921.54 139.579   5
  -1  -9  -7 5097.68 139.960  15
  -1  -9  -8 815.031 48.1657  15
  -1  -9  -8 754.507 49.0633   5
  -1  -9  -8 801.499 59.2949   3
  -1  -9  -8 696.659 55.1291  12
  -1  -9  -9 97.6747 46.0482  12
   1  -9   9 193.708 40.5782  10
  -1  -9  -9 136.042 43.3715   5
  -1   9  -9 172.011 47.0150   9
  -1  -9  -9 231.099 53.5370   3
  -1  -9  -9 219.936 42.5023  15
  -1   9 -10 2378.26 81.9992   9
  -1  -9 -10 2260.63 79.7539  15
   1  -9  10 2353.52 78.8797  10
  -1   9 -11 16.1679 45.6783   9
  -1  -9 -11 27.1845 49.3249   3
   1  -9  11-23.0053 41.1403  10
   1  -9  12 181.700 42.1101  10
  -1  -9 -12 185.986 47.1326   5
  -1   9 -12 230.218 46.4465   9
  -1  -9 -12 138.756 45.3778  15
  -1  -9 -12 222.048 48.5711   3
   1  -9  13 1245.15 55.2621  10
  -1  -9 -13 1149.10 57.6050  15
  -1   9 -13 1100.46 57.8028   9
  -1  -9 -13 1179.16 58.7460   3
  -1  -9 -14 136.541 48.3909  15
   1  -9  14 110.539 45.1936  10
  -1   9 -15 479.594 47.4459  17
  -1  -9 -15 427.238 51.2690  15
  -1   9 -16-8.96583 45.2816  17
  -1  -9 -16-53.7026 50.2506  15
   1  -9  16-16.6755 49.5921  10
  -1   9 -17 70.0671 46.0282  17
  -1  -9 -17 37.3839 51.2338  15
   1  -9  17 13.7502 51.0228  10
  -1   9 -18 63.2755 46.4269  17
  -1  -9 -18 12.9618 58.0763   5
  -1  -9 -18 12.8553 54.0631  15
   1  -9  18 99.1974 51.5239  10
  -1  -9 -19 232.718 55.5354  15
   1  -9  19 361.658 55.9767  10
  -1   9 -19 265.406 48.2520  17
   1  -9  20 4.22117 54.4480  10
  -1  -9 -20-71.5515 53.1555  15
  -1  -9 -21 25.3788 51.3049  15
   1  -9  21 12.1113 53.8360  10
  -1  -9 -22 11.6750 48.0896  15
  -1   9 -22 68.0701 58.2609   1
   1  -9  23-56.9625 47.9612  10
  -1   9 -23 21.9289 56.9226   1
  -1   9 -24-27.8143 53.8007   6
  -1  -9 -24 46.3891 43.8213  15
   1  -9  24 12.0557 47.2506  10
  -1   9 -24 43.9975 55.4949   1
  -1   9 -25 64.1452 50.7203   6
   1  -9  25 30.4151 45.2954  10
  -1  -9 -25-31.9995 42.2139  15
  -1   9 -26-52.7257 47.0085   6
   1  -9  26-25.2828 41.6217  10
  -1  -9 -26-5.98500 40.9708  15
  -1   9 -27 51.0549 42.3813   6
   1  -9  27-28.9919 37.6112  10
  -1  -9 -27 0.32852 35.7033  15
  -1   9 -28-53.8538 35.9040   6
   1  -9  28 12.9055 32.1401  10
  -1  -9 -28 14.2821 30.9132  15
  -1  -9 -29 26.2719 24.2968  15
   1  11 -28 18.0789 30.2551   6
  -1 -11  28 18.8415 29.9148  10
   1  11 -27-7.72139 36.6576   6
  -1 -11  27-7.43852 36.6465  10
   1 -11 -27 70.0536 30.7383  15
   1  11 -26 1.21066 42.1971   6
   1 -11 -26 6.67058 35.5369  15
  -1 -11  26-22.3694 39.9387  10
   1  11 -25-13.0546 46.7852   6
  -1 -11  25 55.3915 43.5830  10
   1  11 -25 2.31883 47.3631   1
   1 -11 -25 8.20053 38.9278  15
  -1 -11  24-15.4534 46.1370  10
   1  11 -24 44.9468 49.1442   1
   1 -11 -24-30.3229 42.3727  15
  -1 -11  23 14.3195 48.5245  10
   1  11 -23 48.6161 49.8198   1
   1 -11 -23-77.9671 43.6000  15
  -1 -11  22-44.3095 48.8730  10
   1  11 -22 1.01726 50.9594   1
   1  11 -21 26.2421 50.4474  17
   1 -11 -21-33.9437 47.2264  15
   1  11 -20-24.4003 47.9765  17
   1 -11 -20-41.1324 50.4046  15
  -1 -11  20 18.8521 55.2680  10
   1  11 -19 47.4512 48.4405  17
  -1 -11  19-35.1716 53.5281  10
   1 -11 -19 10.8549 52.9067  15
   1  11 -18 106.422 51.0313  17
  -1 -11  18 163.032 54.8766  10
   1 -11 -18 47.3777 54.6335  15
   1  11 -17 178.612 52.0898  17
  -1 -11  17 275.069 56.1495  10
   1 -11 -17 208.794 54.6511  15
   1  11 -16 116.842 51.3425  17
   1 -11 -16 124.815 52.4557  15
  -1 -11  16 23.1859 50.8951  10
   1 -11 -15 495.427 56.3017  15
  -1 -11  15 656.570 54.3730  10
   1 -11 -15 533.472 60.4152   3
  -1 -11  14 542.036 50.8190  10
   1 -11 -14 429.236 53.1972  15
   1  11 -14 463.781 57.3065   9
   1 -11 -14 493.605 60.1205   3
  -1 -11  13 27.0747 45.4910  10
   1 -11 -13 29.2329 47.3060  15
   1  11 -13 56.8745 52.4465   9
   1 -11 -13 46.1205 59.3349   3
  -1 -11  12 491.891 46.8778  10
   1 -11 -12 561.166 60.4047   3
   1 -11 -12 464.312 48.9621  15
   1  11 -12 447.750 53.7636   9
   1 -11 -11 435.591 46.2104  15
  -1 -11  11 389.795 43.4742  10
   1  11 -11 355.605 53.3706   9
  -1 -11  10 935.575 49.2149  10
   1  11 -10 923.466 58.2534   9
   1  11  -9 37.8028 49.3631   9
   1 -11  -9 48.9886 57.4068   3
  -1 -11   9 90.6703 39.8934  10
   1 -11  -9 2.15452 40.4132  15
   1  11  -8-12.4158 49.3960   9
   1 -11  -8-65.7933 55.9130   3
   1 -11  -8-56.0778 36.8572  15
   1  11  -8 56.1340 34.3328  11
  -1 -11   8 59.5438 38.4113  10
   1 -11  -7 1859.97 74.7035   3
   1 -11  -7 1675.63 58.3272  15
   1  11  -7 1784.77 70.1554   9
   1  11  -7 1586.59 58.9348  11
  -1 -11   7 1667.95 61.1942  10
  -1  11   7 1607.19 58.9473  17
   1 -11  -6 1815.57 73.1925   3
  -1  11   6 1810.75 62.2300   2
   1 -11  -6 1593.21 54.7053  15
   1  11  -6 1504.28 66.5669   9
   1  11  -6 1347.42 57.4931  11
  -1  11   6 1500.20 57.6386  17
   1 -11  -5 1586.88 55.6111  15
  -1  11   5 1631.88 61.6271  17
  -1 -11   4 5185.29 137.741  10
   1  11  -4 4973.13 140.549  17
  -1  11   4 4952.82 138.130  17
  -1  11   4 5282.41 139.576   2
   1  11  -4 4982.37 137.043   2
  -1 -11   3 514.774 41.8477  10
   1  11  -3 445.846 39.7472  11
   1  11  -3 424.954 49.5251  17
  -1  11   3 555.740 48.1558  17
  -1  11   3 475.999 48.7024   2
   1 -11  -3 442.449 36.9485  10
   1  11  -3 549.638 43.3515   2
  -1  11   2 6.65698 44.7924   2
   1  11  -2-10.1870 41.2736   2
   1 -11  -2 13.8026 34.1858  10
  -1 -11   2-8.01980 37.9568  10
   1  11  -2-16.9804 37.9558  11
  -1  11   2 28.8735 44.9394  17
   1  11  -2 0.34849 47.3533  17
  -1 -11   1 430.411 39.6053  10
   1 -11  -1 444.681 37.6720  10
   1  11  -1 393.282 54.3611  17
  -1  11   1 451.831 46.7716  17
  -1  11   1 554.327 46.6932   2
   1  11  -1 517.134 42.9109   2
  -1  11   0 472.133 47.6063  17
   1  11   0 505.179 49.7852  17
  -1  11   0 527.005 47.1265   2
   1  11   0 500.499 45.2272   2
  -1 -11   0 433.283 40.0437  10
   1 -11   0 555.154 46.5760  10
  -1  11  -1 115.099 40.9902   2
  -1 -11  -1 101.070 32.7558  10
   1 -11   1 105.501 39.2568  10
  -1  11  -1 121.167 46.6959  17
   1  11   1 170.372 47.3409  17
  -1  11  -2 703.171 51.2351  17
   1  11   2 611.146 51.1515  17
  -1  11  -2 681.120 45.7099   2
  -1 -11  -2 701.332 62.0342   3
   1 -11   2 713.362 45.5932  10
  -1 -11  -2 593.281 36.8527  10
  -1 -11  -3 1411.38 52.1644  15
  -1  11  -3 1620.78 64.4972  17
   1  11   3 1531.37 60.6626  17
  -1  11  -3 1462.83 57.1503   2
  -1 -11  -3 1554.68 72.0123   3
   1 -11   3 1486.61 58.8355  10
  -1 -11  -4 232.839 33.5408  15
  -1  11  -4 276.203 48.0612  17
   1  11   4 369.183 42.3044  17
  -1 -11  -4 324.821 57.8384   3
  -1  11  -4 262.413 39.5326   2
  -1  11  -5 241.819 46.1487  17
  -1 -11  -5 90.2716 34.1159  15
  -1 -11  -5 236.583 57.3775   3
  -1  11  -5 262.886 37.9753   2
   1  11   5 158.527 38.4969  17
   1 -11   6 1668.83 61.1377  10
  -1  11  -6 1517.83 56.6470  11
  -1 -11  -6 1494.08 57.3235  15
   1  11   6 1497.03 55.9986  17
  -1  11  -6 1749.66 58.2560   2
  -1 -11  -6 1768.02 72.8761   3
  -1  11  -7 122.601 35.8797  11
   1 -11   7 95.8661 41.3356  10
   1  11   7 113.357 37.3801   2
  -1 -11  -7 177.350 57.2024   3
  -1 -11  -7 109.683 37.5097  15
  -1 -11  -8 316.069 57.9895   3
   1  11   8 327.886 37.0408   2
  -1  11  -8 430.209 46.4456  17
  -1 -11  -8 341.087 39.7129  15
   1 -11   8 432.574 42.2719  10
  -1  11  -8 403.898 36.2363  11
  -1 -11  -9 61.7036 51.1672  12
  -1  11  -9 81.8776 34.5067  11
   1 -11   9 119.353 39.3381  10
  -1  11  -9 121.742 45.7183  17
  -1 -11  -9 167.812 57.7849   3
  -1 -11 -10 203.031 49.3341  12
   1 -11  10 141.607 41.2410  10
  -1 -11 -10 180.557 41.4236   5
  -1  11 -10 206.818 45.4884  17
  -1 -11 -10 268.130 54.9479   3
  -1 -11 -11 63.8196 43.7049  15
  -1 -11 -11 28.9802 50.0126  12
   1 -11  11 87.0956 43.6436  10
  -1 -11 -11 46.6125 43.2339   5
  -1  11 -11 21.9028 44.6453  17
  -1 -11 -11 110.243 54.7183   3
   1 -11  12 118.493 46.4365  10
  -1 -11 -12-14.2906 57.0936   3
  -1  11 -12 28.2760 46.3126  17
  -1 -11 -12 28.3539 50.9000  12
  -1 -11 -12 45.8206 45.6554  15
  -1 -11 -13-35.0505 55.6419   3
  -1  11 -13 1.23325 46.9181  17
  -1 -11 -13 115.111 48.8997  15
   1 -11  13 44.5557 45.4454  10
  -1 -11 -14 131.721 56.6221   3
  -1  11 -14 14.7488 47.4612  17
   1 -11  14 117.880 48.7282  10
  -1 -11 -14 35.8043 50.2102  15
  -1  11 -15 25.6591 47.7762  17
   1 -11  15 51.9628 52.5600  10
  -1 -11 -15 53.8010 51.7340  15
  -1  11 -16 157.968 49.3556  17
   1 -11  16 58.0585 54.0250  10
  -1 -11 -16 47.7616 52.6039  15
  -1  11 -17 229.300 50.1443  17
   1 -11  17 317.567 53.8931  10
  -1 -11 -17 233.412 53.4559  15
  -1  11 -18 290.971 54.0832  17
   1 -11  18 203.896 53.9850  10
  -1 -11 -18 146.057 50.9194  15
  -1  11 -19 47.1145 48.1118  17
   1 -11  19-13.0796 50.9012  10
  -1 -11 -19 20.3297 50.3562  15
  -1  11 -20 8.02956 45.8820  17
  -1 -11 -20-12.2001 48.6279  15
   1 -11  20 55.9777 53.0475  10
  -1 -11 -21 52.5201 47.3770  15
   1 -11  22 10.5771 49.7211  10
  -1 -11 -23 71.7638 44.7800  15
   1 -11  23 46.8783 47.2830  10
  -1  11 -23 46.0426 51.8837   1
  -1  11 -24 38.7987 48.4410   6
  -1 -11 -24-25.3079 41.4958  15
   1 -11  24 63.5502 46.0912  10
  -1  11 -24-6.74465 50.9510   1
  -1  11 -25-38.6380 45.4318   6
   1 -11  25 71.8801 42.3688  10
  -1 -11 -25 48.8194 37.4093  15
  -1  11 -26-16.1260 40.6690   6
   1 -11  26 21.8920 37.5596  10
  -1 -11 -26-13.0408 33.9240  15
  -1  11 -27 9.44288 36.0880   6
   1 -11  27-67.3585 33.7254  10
  -1 -11 -27-24.6099 29.2228  15
  -1 -11 -28-11.7463 24.0851  15
  -1 -13  27 34.4396 30.1368  10
   1  13 -26 26.4617 34.6390   6
  -1 -13  26-0.97609 34.4046  10
   1  13 -25-27.6055 42.8095   1
   1  13 -25-13.1906 39.8927   6
  -1 -13  25-19.5492 37.9853  10
  -1 -13  24 18.2898 42.4394  10
   1  13 -24 24.5082 44.5832   1
  -1 -13  23-40.4621 45.8540  10
   1  13 -23 13.6420 45.5509   1
  -1 -13  22 38.3171 47.3642  10
   1  13 -22-16.5769 45.8276   1
   1  13 -22 65.7602 41.8340  17
   1 -13 -22 7.44369 42.4287  15
  -1 -13  21 119.343 50.5108  10
   1 -13 -21-1.40093 45.7524  15
   1  13 -20 25.6533 45.7075  17
  -1 -13  19-83.8537 53.7262  10
   1  13 -19-35.4027 53.0390  17
   1 -13 -19-6.84395 47.9928  15
  -1 -13  18 183.823 54.2937  10
   1 -13 -18 16.9261 48.5362  15
   1  13 -18 57.6196 53.0190  17
   1 -13 -17 382.343 53.5052  15
   1  13 -17 545.310 55.9245  17
  -1 -13  17 560.030 55.9779  10
  -1 -13  16 42.1413 52.5520  10
   1 -13 -16 27.3375 50.3622  15
   1  13 -16 52.0871 52.8705  17
   1 -13 -15 432.302 64.7602   3
  -1 -13  15 475.954 51.9147  10
   1 -13 -15 264.418 51.7886  15
   1  13 -15 394.897 55.4350  17
  -1 -13  14-51.5020 49.4181  10
   1 -13 -14 78.8676 49.3418  15
   1  13 -14 13.6961 53.9840  17
   1 -13 -14 58.6238 64.1110   3
  -1 -13  13 156.876 48.3096  10
   1 -13 -13 189.849 47.3534  15
   1  13 -13 63.9261 54.3027  17
   1 -13 -13 203.993 65.5759   3
  -1 -13  12-35.9664 46.6758  10
   1 -13 -12-81.5265 45.2551  15
   1 -13 -12-67.1493 64.9616   3
   1  13 -12 7.50650 53.0612  17
   1 -13 -11-22.0963 63.1200   3
  -1 -13  11-42.8626 43.7261  10
   1  13 -11 43.9665 50.8372  17
  -1 -13  10 450.688 45.0110  10
   1 -13 -10 279.428 55.4064  12
   1 -13 -10 360.356 65.9919   3
  -1  13  10 275.159 38.9018   2
   1  13 -10 389.087 51.8103  17
   1 -13  -9 92.7310 60.5589   3
  -1  13   9 12.3636 40.2632   2
  -1 -13   9-50.0110 41.7213  10
   1  13  -9-13.4444 50.1569  17
   1 -13  -8 821.813 63.6338   3
  -1  13   8 639.206 45.2636   2
   1  13  -8 796.755 54.3891  17
   1  13  -8 670.450 43.3467  11
  -1 -13   8 752.155 46.8568  10
   1  13  -7 245.253 39.4588  11
   1 -13  -7 154.334 57.7104   3
  -1  13   7 209.566 42.8908   2
  -1 -13   7 202.866 40.5337  10
   1  13  -7 197.786 48.9146  17
   1 -13  -6 1412.15 69.5982   3
  -1  13   6 1470.19 60.1892   2
   1  13  -6 1334.09 54.7761  11
  -1 -13   6 1360.29 55.8297  10
   1  13  -6 1406.59 63.4707  17
  -1  13   6 1242.89 55.0279  17
  -1 -13   5 174.274 41.5463  10
  -1  13   5 321.390 49.3400   2
  -1  13   5 203.167 41.3474  17
   1  13  -5 142.522 49.3969  17
   1  13  -5 208.010 41.3415  11
   1 -13  -5 235.825 57.9439   3
   1  13  -4 945.115 57.6666  17
  -1  13   4 1041.43 55.4855  17
   1  13  -4 1014.23 50.5275  11
  -1 -13   4 1051.53 50.6889  10
  -1  13   4 1133.77 55.3505   2
   1  13  -4 1046.04 51.2310   2
  -1  13   3 623.121 51.2540  17
  -1  13   3 757.893 51.3249   2
   1  13  -3 697.956 45.6741   2
   1  13  -3 646.266 44.9289  11
   1  13  -2 67.6959 44.3224   2
  -1  13   2 156.326 46.7036   2
   1  13  -2 211.341 39.1634  11
  -1 -13   1 83.7342 57.5952   3
   1  13  -1-17.6024 40.8959  11
   1  13  -1 57.7917 45.3966   2
  -1  13   1 23.2575 46.9951   2
   1  13   0 1391.97 58.3752   2
  -1 -13   0 1352.68 73.3499   3
  -1 -13   0 1277.31 52.3868  10
  -1 -13  -1 403.706 59.0818   3
   1  13   1 332.036 51.9731  17
  -1 -13  -1 326.715 34.4630  10
   1  13   1 406.083 47.9070   2
  -1  13  -1 383.837 46.1135   2
  -1 -13  -2 146.136 57.0302   3
   1  13   2 179.259 44.5288   2
  -1  13  -2 185.046 41.7351   2
   1  13   2 110.201 47.3118  17
   1 -13   2 204.619 40.4865  10
  -1  13  -3-38.7982 39.1742  11
  -1 -13  -3-25.8988 57.3257   3
   1  13   3 1.61485 44.1387   2
  -1  13  -3-3.55203 41.7770   2
   1  13   3 33.5639 45.9032  17
  -1  13  -3 38.1948 47.1958  17
   1 -13   3-6.40087 39.3804  10
  -1 -13  -4 1805.09 77.4911   3
   1  13   4 1969.07 68.5002   2
  -1  13  -4 2015.64 67.0659   2
  -1  13  -4 1757.31 72.3392  17
   1  13   4 1712.29 68.5431  17
   1 -13   4 1770.45 67.2552  10
  -1  13  -4 1738.50 64.8636  11
  -1  13  -5 173.705 38.0338  11
  -1 -13  -5 221.519 56.6977   3
  -1  13  -5 259.068 41.5318   2
   1  13   5 149.623 43.5076   2
  -1  13  -5 115.540 47.5790  17
   1 -13   5 192.615 42.0672  10
  -1  13  -6 349.455 39.0076  11
  -1 -13  -6 370.359 59.6445   3
   1  13   6 316.956 41.0385   2
  -1  13  -6 392.469 50.1917  17
   1 -13   6 373.467 43.6537  10
  -1 -13  -7 116.459 58.7548   3
   1 -13   7 73.0421 41.4605  10
  -1  13  -7 236.159 53.2384  17
  -1  13  -7 126.631 39.4619  11
   1 -13   8-75.3192 42.5224  10
  -1  13  -8-1.02338 48.9422  17
  -1  13  -8 5.54924 36.0087  11
  -1  13  -9 73.9064 36.8505  11
  -1 -13  -9-23.6486 58.7890  12
   1 -13   9-1.97017 44.4153  10
  -1 -13  -9 37.4211 59.0956   3
  -1 -13  -9 43.3464 40.8407  15
  -1  13  -9 131.347 50.1426  17
  -1 -13 -10 16.7287 56.0538  12
   1 -13  10 19.5576 44.7435  10
  -1 -13 -10-18.1285 60.8400   3
  -1 -13 -10-84.6157 42.9497  15
  -1  13 -10-15.3290 49.0895  17
  -1 -13 -11 208.306 60.0216  12
   1 -13  11 252.810 46.8997  10
  -1 -13 -11 345.840 64.2096   3
  -1 -13 -11 247.059 46.3034  15
  -1  13 -11 183.779 50.7622  17
  -1 -13 -12 33.3105 59.4295  12
   1 -13  12 94.5225 49.2576  10
  -1 -13 -12 4.33946 64.0425   3
  -1  13 -12 174.659 52.2411  17
  -1 -13 -12 100.966 49.6144  15
  -1  13 -13 1850.16 75.8139  17
  -1 -13 -13 1875.73 81.6340   3
   1 -13  13 1866.09 73.2434  10
  -1 -13 -14 18.0536 61.8909   3
   1 -13  14 24.3375 52.2341  10
  -1  13 -14-11.9039 54.1281  17
  -1 -13 -14-45.0091 51.3548  15
   1 -13  15 45.1797 53.7611  10
  -1  13 -15 28.4435 56.8440  17
  -1 -13 -15 78.8992 52.0815  15
   1 -13  16 21.3691 53.4692  10
  -1  13 -16 32.7247 52.8634  17
  -1 -13 -16 37.9351 51.9764  15
   1 -13  17 68.3741 53.2697  10
  -1  13 -17-49.3974 49.0162  17
  -1 -13 -17-24.9363 52.3616  15
   1 -13  18-39.1680 53.4847  10
  -1  13 -18 0.28433 49.7626  17
  -1 -13 -18-70.0387 52.0540  15
   1 -13  19 106.739 52.6866  10
  -1  13 -19-27.8512 47.4157  17
  -1 -13 -19-5.78710 49.4504  15
   1 -13  21-100.177 49.7890  10
  -1  13 -21 67.1524 41.3172  17
  -1 -13 -21-44.9180 44.4627  15
  -1 -13 -22-82.7276 40.7252  15
   1 -13  22 47.1699 47.3552  10
  -1 -13 -23 15.4720 38.0199  15
   1 -13  23-9.79536 44.7228  10
  -1  13 -23-15.4527 47.6132   1
  -1  13 -24 101.493 41.9653   6
   1 -13  24 30.0463 39.7455  10
  -1  13 -24 60.5913 45.6870   1
   1 -13  25-12.6566 37.4432  10
  -1  13 -25-8.46568 38.7000   6
   1 -13  26 3.53384 34.1331  10
  -1  13 -26-27.2663 32.7119   6
  -1 -15  25 12.0903 32.3876  10
   1  15 -25 11.7382 30.7473   6
  -1 -15  24 60.3884 36.3266  10
   1  15 -24 4.89097 40.6297   1
   1  15 -24-2.34633 34.7243   6
  -1 -15  23-95.8313 39.9476  10
   1  15 -23 13.7069 41.9236   1
  -1 -15  22 39.6367 42.2015  10
   1  15 -22 75.7964 43.2081   1
   1  15 -21 47.2929 41.8841  17
  -1 -15  21 96.3345 46.5562  10
   1  15 -20 109.397 45.7727  17
  -1 -15  20 164.519 49.0393  10
  -1 -15  19 6.69834 50.0344  10
   1  15 -18 49.6481 51.0300  17
   1  15 -17 49.4916 51.3969  17
  -1 -15  17 76.4386 52.3278  10
   1  15 -16-18.7717 55.9358  17
  -1 -15  16 34.1131 55.2456  10
   1  15 -15 2.49828 60.7127  17
  -1 -15  15-11.3148 53.8094  10
   1 -15 -15-108.699 63.8492   3
   1  15 -14 153.512 62.1928  17
  -1 -15  14 150.846 54.0540  10
   1 -15 -14 17.0172 65.5466   3
   1  15 -13 87.1505 59.1231  17
  -1 -15  13 60.4953 53.1242  10
   1 -15 -13 70.0129 67.4939   3
   1  15 -12 64.2930 58.7641  17
  -1 -15  12 97.9515 51.0541  10
   1 -15 -12 43.9810 66.7472   3
   1  15 -11 338.670 60.1348  17
  -1 -15  11 204.223 50.9084  10
   1 -15 -11 345.572 67.4180   3
   1 -15 -10 230.027 59.8845  12
   1  15 -10 182.088 58.0818  17
  -1 -15  10 235.550 49.0810  10
   1 -15 -10 228.194 69.5768   3
   1 -15  -9 4.24840 64.1900  12
   1 -15  -9 31.7492 66.3480   3
   1  15  -9 10.4313 56.7918  17
  -1 -15   9 48.0604 46.7719  10
   1 -15  -8 94.4222 65.1811   3
  -1  15   8 94.1563 40.9755   2
   1  15  -8 96.2364 60.8223  17
  -1 -15   8 104.224 43.3777  10
   1  15  -7 41.0404 43.3756  11
   1 -15  -7 27.6021 62.7449   3
  -1  15   7 81.5137 44.1875   2
   1  15  -7 152.727 61.0080  17
  -1 -15   7 73.0885 42.9068  10
   1  15  -6 30.3147 43.0922  11
   1 -15  -6 47.2978 60.3085   3
  -1 -15   6-33.3358 58.8015   3
  -1  15   6 14.3476 46.6497   2
   1  15  -6 6.00079 55.7915  17
  -1 -15   6-20.9469 42.4738  10
   1  15  -5 201.337 54.1603  17
   1  15  -5 309.812 45.1424  11
  -1  15   5 250.077 48.7245  17
  -1  15   5 231.538 48.7871   2
   1 -15  -5 247.013 61.2977   3
  -1 -15   5 157.388 61.4771   3
  -1 -15   5 243.983 43.6479  10
   1  15  -4-56.7132 54.1619  17
   1  15  -4-76.7941 46.7229  11
  -1  15   4 93.5966 52.9650  17
  -1  15   4-27.4415 46.4740   2
   1 -15  -4 10.1265 59.0055   3
  -1 -15   4 29.9970 59.4976   3
  -1 -15   4-14.0281 40.7585  10
   1  15  -3-127.155 55.3337  17
   1  15  -3 7.53662 44.2067  11
  -1  15   3 91.5155 53.6099  17
  -1  15   3 34.8014 49.6271   2
   1 -15  -3 78.4942 59.9274   3
   1  15  -3 50.5372 45.5017   2
  -1 -15   3 115.190 60.0798   3
  -1 -15   3 63.5539 41.0425  10
   1  15  -2-40.5583 56.0178  17
   1  15  -2-0.22564 43.1338  11
  -1  15   2-11.4489 53.8997  17
  -1  15   2 9.17858 48.1234   2
   1 -15  -2 75.2836 37.3521  10
  -1 -15   2-13.2307 42.7320  10
   1 -15  -2-36.4006 58.9043   3
  -1 -15   2-66.1475 62.4262   3
   1  15  -2-13.9791 47.0259   2
   1  15  -1 87.5483 45.0648  11
   1  15  -1 195.186 48.8755   2
  -1 -15   1 127.680 60.2920   3
  -1  15   1 112.242 49.6235   2
   1 -15  -1 112.644 38.2443  10
   1  15  -1 99.5760 56.2834  17
  -1  15   1 70.2194 53.7637  17
   1  15   0 592.195 48.9857  11
   1  15   0 639.698 51.2986   2
  -1 -15   0 619.142 64.8426   3
  -1  15   0 757.849 52.2753   2
   1 -15   0 584.187 44.6391  10
   1  15   0 704.673 61.7797  17
  -1  15   0 646.913 58.1814  17
  -1  15  -1 54.7197 47.1927  11
   1  15   1 37.8009 43.5420  11
  -1 -15  -1 12.4517 59.5976   3
   1  15   1 46.1068 46.1465   2
  -1  15  -1 176.904 47.0106   2
   1 -15   1 41.3133 40.6625  10
   1  15   1 74.1564 54.5303  17
  -1  15  -1 63.5773 52.2630  17
  -1  15  -2 213.856 46.2290  11
  -1 -15  -2 172.434 59.8480   3
  -1  15  -2 235.537 48.0214   2
   1  15   2 215.890 45.5874   2
   1 -15   2 207.512 43.7959  10
  -1  15  -2 182.950 53.2161  17
   1  15   2 200.979 55.7495  17
  -1 -15  -3 1387.78 74.3304   3
   1  15   3 1450.51 65.2093   2
  -1  15  -3 1616.88 66.8668   2
  -1  15  -3 1420.88 63.0980  11
   1 -15   3 1603.66 64.5905  10
   1  15   3 1512.78 71.7939  17
  -1  15  -3 1515.44 70.9559  17
  -1  15  -4 53.8002 43.4101  11
  -1 -15  -4 26.1362 61.6112   3
  -1  15  -4-1.07184 48.1257   2
   1  15   4-47.4675 43.4672   2
   1 -15   4 48.9278 42.8893  10
  -1  15  -4-22.7035 51.9579  17
  -1  15  -5 43.4337 44.0170  11
  -1 -15  -5 163.319 63.1137   3
   1  15   5 86.8822 42.8550   2
   1 -15   5 122.557 43.0752  10
  -1  15  -5 198.815 53.6181  17
  -1  15  -6 475.668 48.4528  11
   1 -15   6 605.015 47.7816  10
  -1  15  -6 584.814 57.0170  17
  -1 -15  -6 691.652 67.1200   3
   1 -15   7 1227.92 58.2271  10
  -1  15  -7 1279.66 65.9559  17
  -1 -15  -7 1344.22 75.6538   3
  -1  15  -8 132.012 44.2495  11
   1 -15   8 134.204 46.0943  10
  -1  15  -8 209.900 54.1101  17
  -1 -15  -8 131.329 65.7565   3
  -1  15  -9 127.503 42.9598  11
  -1 -15  -9 54.8661 66.1360  12
   1 -15   9 167.217 47.6467  10
  -1  15  -9 157.032 55.0958  17
  -1 -15  -9 140.110 65.1332   3
  -1 -15 -10 259.931 64.7282  12
   1 -15  10 194.478 48.9798  10
  -1  15 -10 299.953 56.6579  17
  -1 -15 -10 257.252 66.9305   3
  -1 -15 -11 28.5408 65.4830  12
   1 -15  11 80.4507 52.0248  10
  -1  15 -11 111.333 55.3171  17
  -1 -15 -11-38.6220 66.6405   3
  -1 -15 -12-5.02315 64.0393  12
  -1 -15 -12 126.195 65.9339   3
  -1  15 -12 96.8749 56.3642  17
   1 -15  12 102.298 51.6776  10
  -1 -15 -13-72.7757 65.6671   3
   1 -15  13 28.6315 52.4790  10
  -1 -15 -14 99.6237 64.5442   3
   1 -15  14 101.945 53.9033  10
  -1  15 -14 46.6586 54.3221  17
   1 -15  15 49.8162 53.1944  10
  -1  15 -15-18.5805 54.0717  17
   1 -15  16 219.204 54.3478  10
  -1  15 -16 183.601 53.4603  17
   1 -15  17-9.76071 53.0603  10
  -1  15 -17 19.1128 50.8860  17
  -1  15 -18 52.7579 49.2558  17
   1 -15  19 373.284 53.1305  10
   1 -15  20 359.988 49.2449  10
  -1  15 -20 214.310 45.6020  17
   1 -15  21 61.2026 45.1912  10
  -1  15 -21 101.745 38.9435  17
   1 -15  22 22.6325 43.1731  10
  -1  15 -22-99.5940 44.4428   1
   1 -15  23 71.7172 41.5459  10
  -1  15 -23 62.8727 43.2858   1
  -1  15 -23-33.2885 37.9838   6
   1 -15  24 44.1289 35.6395  10
  -1  15 -24 0.58922 40.3199   1
  -1  15 -24 34.4789 33.8535   6
   1 -15  25 28.1116 31.3280  10
  -1 -17  24 9.90749 28.5976  10
  -1 -17  23-30.0803 32.5124  10
   1  17 -23 20.2054 38.5442   1
   1  17 -23 67.9322 29.8170   6
  -1 -17  22-29.8703 36.8815  10
   1  17 -22-52.8499 40.8544   1
   1  17 -21-13.3253 36.0230  17
  -1 -17  21-23.5673 40.7366  10
   1  17 -21 22.4983 42.7162   1
   1  17 -20 14.2390 40.3050  17
  -1 -17  20-15.0956 44.6066  10
   1  17 -19-55.7745 44.5879  17
  -1 -17  19 40.5265 46.0070  10
   1  17 -18 14.3347 47.2590  17
  -1 -17  18-1.28077 46.6586  10
  -1 -17  17-56.3202 48.7742  10
   1  17 -16-76.4119 53.6897  17
  -1 -17  16 41.6468 49.1512  10
   1  17 -15 39.3287 56.5260  17
   1 -17 -15 66.9265 61.8081   3
   1  17 -14 263.655 58.5811  17
  -1 -17  14 272.121 52.4303  10
   1 -17 -14 324.383 65.4663   3
   1  17 -13 50.5325 58.0362  17
  -1 -17  13 40.8755 49.7039  10
   1  17 -12-41.8311 60.0237  17
  -1 -17  12-8.07499 49.4397  10
   1 -17 -12-79.4430 67.5289   3
   1  17 -11 132.129 60.8435  17
  -1 -17  11 125.318 49.6144  10
   1 -17 -11 138.090 68.0094   3
   1 -17 -10-18.8729 64.5985  12
   1  17 -10 18.2875 60.6727  17
  -1 -17  10-12.9991 50.7185  10
   1 -17 -10 67.2302 68.2277   3
   1 -17  -9 132.324 68.9330  12
   1 -17  -9 326.762 71.1163   3
  -1 -17   9 248.586 50.3132  10
   1  17  -9 247.304 62.6799  17
  -1 -17   8 118.237 47.0362  10
   1  17  -8 18.4783 61.5259  17
   1 -17  -7 372.756 70.9538   3
   1  17  -7 397.629 63.1697  17
  -1 -17   7 406.566 48.8494  10
   1  17  -6 21.2911 50.8926  11
   1 -17  -6 106.787 68.6296   3
  -1  17   6-70.0896 44.6158   2
   1  17  -6-33.6493 61.5706  17
  -1 -17   6-55.0232 45.8553  10
   1  17  -5 161.967 53.1318  11
  -1 -17   5 54.8812 63.6203   3
   1 -17  -5-43.5959 65.6221   3
  -1  17   5 32.3333 48.1235   2
   1  17  -5 28.5098 62.8479  17
  -1 -17   5 11.9449 46.8758  10
   1  17  -4 10.8821 62.4053  17
  -1  17   4 33.7647 59.9678  17
   1 -17  -4-49.6377 65.8462   3
  -1 -17   4-75.1001 65.9990   3
   1  17  -4 26.5857 49.8737  11
  -1  17   4 26.2472 50.5114   2
   1  17  -3 61.6148 66.3885  17
  -1  17   3-98.7658 63.7516  17
  -1 -17   3 28.1688 65.7803   3
   1 -17  -3 13.1047 65.5558   3
   1  17  -3 36.2890 54.8868  11
  -1  17   3-67.6045 54.8774   2
   1  17  -2-89.4107 65.6998  17
  -1  17   2-14.5066 64.2917  17
  -1 -17   2 54.4944 65.7894   3
   1 -17  -2 43.9691 65.2235   3
   1  17  -2 26.4171 51.0821  11
  -1  17   2 53.9482 52.3911   2
   1  17  -1 32.5770 63.3611  17
  -1  17   1 33.7877 63.1392  17
  -1  17   1 87.6872 53.5304   2
   1  17  -1 42.0777 49.6154  11
  -1  17   1 39.6059 50.1619  11
   1 -17  -1 17.0877 66.5461   3
   1  17  -1 42.2274 51.6424   2
  -1 -17   1 118.354 66.3091   3
   1  17   0 40.2189 46.8979  11
  -1  17   0 58.3743 50.5960  11
   1  17   0 69.3546 51.8430   2
  -1 -17   0 75.0661 66.2085   3
   1 -17   0 3.82700 66.0329   3
  -1  17   0-14.7911 64.1587  17
   1  17   0-25.5129 67.3030  17
  -1  17   0 49.9287 53.6024   2
   1  17   1 10.9383 49.3183   2
  -1 -17  -1-24.8969 66.8954   3
   1 -17   1-117.181 68.5583   3
  -1  17  -1 69.4317 56.1546   2
  -1  17  -1-80.2289 52.0491  11
   1  17   1-12.6931 46.6184  11
  -1  17  -1 39.5165 62.7779  17
   1  17   1-39.6123 68.8366  17
   1 -17   1-13.3156 42.6820  10
  -1  17  -2 251.348 61.4766  17
  -1  17  -2 149.633 53.1897  11
   1  17   2 218.546 44.4262  11
   1  17   2 241.409 67.5308  17
   1 -17   2 143.713 45.4732  10
   1 -17   2 186.625 68.4000   3
  -1 -17  -2 137.537 68.3499   3
   1  17   2 116.592 51.3415   2
  -1  17  -2 163.093 54.8265   2
  -1  17  -3 194.924 51.5392  11
   1  17   3 85.8545 42.4910  11
   1 -17   3 206.934 68.9728   3
  -1  17  -3 286.754 55.3967   2
  -1 -17  -3 186.357 67.4612   3
   1  17   3 121.184 46.7778   2
   1 -17   3 90.8099 44.9198  10
  -1  17  -3 170.733 60.2160  17
  -1  17  -4 32.0246 51.5635  11
   1  17   4-64.8440 40.0899  11
   1 -17   4-19.1492 46.0773  10
  -1  17  -4-50.8293 59.5886  17
  -1 -17  -4 9.63641 69.0561   3
   1 -17   4 45.6552 68.0111   3
  -1  17  -5 286.515 56.2564  11
   1 -17   5 376.516 56.3725  10
  -1  17  -5 276.958 60.9637  17
   1 -17   5 321.550 70.6650   3
  -1 -17  -5 318.347 70.4194   3
  -1  17  -6 36.1132 49.1078  11
   1 -17   6-22.2205 48.2728  10
  -1  17  -6 31.4846 60.0923  17
  -1 -17  -6-21.8964 68.6273   3
   1 -17   6 50.7424 68.9375   3
  -1  17  -7 59.6822 51.3264  11
   1 -17   7 34.5104 48.5634  10
  -1  17  -7-14.1614 58.0316  17
  -1 -17  -7 23.8828 67.1815   3
  -1  17  -8 32.3376 49.0924  11
   1 -17   8 24.5808 48.9536  10
  -1  17  -8 65.6374 59.0783  17
  -1 -17  -8 69.5822 67.5990   3
  -1 -17  -9 152.233 67.3271  12
   1 -17   9 115.508 49.2373  10
  -1  17  -9 22.3150 58.7993  17
  -1 -17  -9 142.323 66.7815   3
  -1 -17 -10 59.1969 65.9915  12
   1 -17  10 52.9700 50.4554  10
  -1  17 -10 27.9203 60.5338  17
  -1 -17 -10 90.7026 67.2254   3
  -1 -17 -11 80.2120 65.6820  12
  -1 -17 -11-14.6488 68.3044   3
   1 -17  11 93.3709 52.5218  10
  -1  17 -11 86.2689 59.8056  17
   1 -17  12 506.689 56.5509  10
  -1  17 -12 435.826 62.3063  17
   1 -17  13 56.1608 52.7107  10
  -1  17 -13 30.4378 56.2216  17
   1 -17  14 57.5903 51.8936  10
  -1  17 -14 71.8166 54.9905  17
  -1  17 -15 42.7897 51.7801  17
   1 -17  16-30.7912 52.2932  10
  -1  17 -16 0.30466 51.1750  17
   1 -17  17 42.8868 50.5967  10
   1 -17  18-60.7103 48.3419  10
  -1  17 -18 48.6721 43.9753  17
   1 -17  19 51.3410 47.0744  10
  -1  17 -19 53.3823 41.1567  17
   1 -17  20 74.6336 43.1422  10
  -1  17 -20 16.0603 37.6661  17
   1 -17  21-3.97148 38.8968  10
   1 -17  22-19.8189 35.7127  10
  -1  17 -22 65.0686 40.9498   1
  -1  17 -22-0.26739 31.8717   6
   1 -17  23 56.1188 32.7355  10
   1 -17  24 33.7431 29.9755  10
  -1 -19  21 16.0990 34.7539  10
   1  19 -21-9.75021 40.5700   1
   1  19 -21 51.5895 30.9461  17
  -1 -19  20 55.9189 35.8866  10
   1  19 -20 58.4916 43.5893   1
   1  19 -20 67.6526 35.0414  17
  -1 -19  19 61.1578 38.4289  10
   1  19 -19-14.1463 37.3870  17
  -1 -19  18 31.2015 40.5535  10
   1  19 -18 63.8233 41.5714  17
  -1 -19  17 114.472 43.2282  10
   1  19 -17 5.95333 46.1889  17
  -1 -19  16-0.47128 44.1312  10
   1  19 -16 31.1105 48.5154  17
  -1 -19  15-56.3858 46.1851  10
  -1 -19  14-7.29196 46.2531  10
   1 -19 -14 11.5716 58.1495   3
  -1 -19  13-31.7677 47.3346  10
   1 -19 -13 20.2481 60.7131   3
   1  19 -13 40.4671 56.0556  17
   1 -19 -12 76.8611 61.3460   3
   1  19 -12-62.2025 57.0118  17
  -1 -19  11 49.6381 47.2498  10
   1 -19 -11 29.7743 64.1983   3
   1  19 -11-53.3523 58.9633  17
  -1 -19  10 106.063 48.4498  10
   1 -19 -10 149.376 65.3439   3
   1  19 -10 226.664 61.4021  17
  -1 -19   9 36.6325 49.1138  10
   1  19  -9 42.2583 63.1282  17
   1 -19  -9 5.90694 64.2669  12
   1  19  -8-8.33965 64.2220  17
   1 -19  -8-52.7035 69.1033  12
   1 -19  -7 346.856 69.9249   3
   1  19  -7 314.239 68.4727  17
   1 -19  -6 8.06963 69.7205   3
   1  19  -6 31.9037 66.0392  17
   1 -19  -5-62.4550 70.3254   3
   1  19  -5-49.5782 66.5796  17
  -1  19   5 29.9939 40.7652  11
   1  19  -4 47.8768 68.1198  17
  -1 -19   4-35.2622 70.8065   3
   1 -19  -4 154.374 70.1234   3
  -1  19   4 52.1060 43.8472  11
   1  19  -4 93.0057 55.0900  11
  -1  19   4 67.8147 48.0110   2
   1  19  -3 117.562 70.9237  17
  -1  19   3-10.5614 51.1245   2
  -1 -19   3 60.5931 70.9927   3
   1 -19  -3 11.5312 71.2944   3
   1  19  -3 46.4082 55.6517  11
  -1  19   3 89.4974 45.2873  11
  -1  19   3 60.7769 69.2407  17
   1  19  -2 219.075 75.4784  17
  -1  19   2 190.883 55.0786   2
  -1 -19   2 98.6997 71.4741   3
   1 -19  -2 126.169 71.6390   3
   1  19  -2 222.059 53.4143  11
  -1  19   2 118.812 48.7060  11
  -1  19   2 213.121 72.7565  17
   1  19  -1-37.0136 78.1515  17
   1 -19  -1-102.140 70.7031   3
  -1 -19   1 16.2072 72.0974   3
  -1  19   1-17.1405 53.3812   2
   1  19  -1 59.7401 52.3005  11
  -1  19   1 93.2808 50.8072  11
  -1  19   1 131.414 75.6071  17
   1 -19   0 3.94666 69.5865   3
  -1 -19   0 60.9927 71.4119   3
  -1  19   0 64.2542 57.2145   2
  -1  19   0 10.5111 52.6473  11
   1  19   0-0.27712 50.1810  11
   1  19   0 56.6684 77.9165  17
  -1  19   0-45.5087 71.9844  17
  -1 -19  -1 61.0372 71.3635   3
  -1  19  -1-8.76767 56.2567   2
   1 -19   1 27.6918 70.0798   3
  -1  19  -1 55.5261 54.3994  11
   1  19   1 32.4777 45.9387  11
   1  19   1-119.025 76.1120  17
  -1  19  -1 40.7708 71.4455  17
   1 -19   2-66.7677 71.3089   3
  -1 -19  -2 19.9369 71.3860   3
  -1  19  -2 69.7671 70.1979  17
  -1  19  -2 73.1180 54.7595  11
   1  19   2-5.86541 43.3827  11
   1 -19   3-50.7737 70.1125   3
  -1 -19  -3-33.8409 70.6149   3
  -1  19  -3-23.1865 68.6415  17
   1  19   3 37.2113 39.2594  11
  -1  19  -3 18.4586 60.9942  11
   1 -19   4 21.1612 70.5062   3
  -1 -19  -4 13.4863 70.5335   3
  -1  19  -4 80.1247 66.4699  17
  -1  19  -4 84.0269 55.0321  11
  -1  19  -5 50.7413 64.0868  17
   1 -19   5-57.0256 47.8228  10
  -1 -19  -5 47.2098 67.3135   3
   1 -19   5-76.4773 70.4460   3
  -1  19  -5-63.3796 55.3665  11
  -1  19  -6 102.839 61.7569  17
   1 -19   6 85.6631 46.8925  10
  -1 -19  -6 185.427 68.2725   3
  -1  19  -6 188.867 55.7153  11
  -1  19  -7 420.832 63.6424  17
   1 -19   7 461.757 51.0295  10
  -1 -19  -7 501.932 69.1135   3
  -1 -19  -7 338.696 71.3438  12
   1 -19   8-13.9787 51.2123  10
  -1  19  -8-46.9015 60.4670  17
  -1 -19  -8-64.0207 66.5417  12
   1 -19   9 232.298 57.9244  10
  -1  19  -9 303.301 60.6622  17
  -1 -19  -9 127.758 67.2670  12
  -1  19 -10-20.0287 58.3601  17
   1 -19  10-6.07471 50.6486  10
  -1 -19 -10 34.1700 63.0180   3
  -1 -19 -10-138.041 68.3805  12
   1 -19  11 27.1088 49.1812  10
  -1 -19 -11 62.1031 61.0134   3
  -1  19 -11-71.0887 57.3414  17
  -1 -19 -12 38.6239 60.1589   3
  -1  19 -12 9.09197 56.2154  17
  -1  19 -13 54.0512 53.8318  17
   1 -19  13 52.3321 47.9398  10
   1 -19  14 6.72243 46.7243  10
  -1  19 -15-58.1557 48.6449  17
   1 -19  15 55.5243 46.5362  10
  -1  19 -16 13.5942 46.1489  17
   1 -19  16 80.3421 44.5922  10
  -1  19 -17 18.7274 43.4219  17
   1 -19  17 0.22830 43.5071  10
  -1  19 -18 61.0840 40.9169  17
   1 -19  18 29.8597 42.2642  10
  -1  19 -19-29.5989 36.7278  17
   1 -19  19 26.2212 40.1451  10
   1 -19  20 24.0004 38.4818  10
  -1  19 -20 64.0113 33.3700  17
   1 -19  21 26.9067 33.7070  10
  -1  19 -21 58.7285 39.2205   1
   1  21 -20-6.96786 25.7975  17
   1  21 -19 15.7219 30.7285  17
   1  21 -18 22.1399 35.6638  17
   1  21 -18 30.2386 46.5722   1
   1  21 -17 35.1813 38.5631  17
   1  21 -16-18.1943 42.9368  17
   1  21 -15 10.0016 45.1972  17
   1  21 -14-33.4153 47.7135  17
   1  21 -13 42.9384 50.6023  17
   1 -21 -12 28.1959 53.6846   3
   1  21 -12-74.9470 52.8024  17
   1 -21 -11-15.8110 56.1680   3
   1 -21 -10-72.8817 58.7914   3
   1 -21  -9 109.233 59.4429   3
   1  21  -9 3.22766 59.8698  17
   1 -21  -8 8.68517 62.1618   3
   1  21  -8 22.2284 61.8512  17
   1 -21  -7 12.8757 62.5879   3
   1  21  -7 19.4999 63.8777  17
   1 -21  -6 32.1292 63.8822   3
   1  21  -6 5.62132 67.5204  17
   1 -21  -5 197.694 65.2650   3
   1  21  -5 225.568 71.8933  17
   1 -21  -4 337.289 70.3140   3
   1  21  -4 273.544 76.1042  17
   1  21  -3 23.3395 75.9089  17
   1 -21  -3-51.0993 69.3132   3
  -1 -21   3 120.209 65.6316   3
  -1  21   3 47.5289 41.2394  11
   1  21  -2-9.93795 78.6772  17
   1 -21  -2 15.7981 70.9711   3
  -1 -21   2-5.07485 66.5531   3
  -1  21   2 30.3638 43.6532  11
   1  21  -1 53.0345 79.1074  17
  -1  21   1 7.66267 75.3309  17
   1 -21  -1 22.8794 70.6019   3
  -1  21   1 58.1565 48.1956  11
   1  21  -1 41.1738 46.1845  11
  -1  21   0 126.563 75.5909  17
   1  21   0 158.691 82.4786  17
   1  21   0 79.9666 44.9265  11
  -1  21   0 150.490 53.2057  11
  -1  21  -1 43.1290 76.4165  17
  -1 -21  -1 165.190 66.9088   3
   1 -21   1 159.960 72.4592   3
   1  21   1 76.2880 41.9037  11
  -1  21  -1 153.914 51.0129  11
  -1  21  -2 57.2278 71.7626  17
  -1 -21  -2-7.18926 66.3117   3
   1 -21   2-36.4626 71.6572   3
  -1  21  -2 38.9400 51.7936  11
  -1  21  -3 37.5559 70.9890  17
  -1 -21  -3-65.9733 66.6302   3
   1 -21   3 1.62564 71.3919   3
  -1  21  -3 66.0112 54.7993  11
  -1  21  -4-33.5828 68.2994  17
   1 -21   4 42.6460 70.0043   3
  -1 -21  -4-75.7757 64.2553   3
  -1  21  -4 47.2075 55.0349  11
  -1  21  -5 11.4117 66.6853  17
  -1 -21  -5 16.5164 63.8673   3
  -1 -21  -6 14.6114 66.3712  12
  -1  21  -6 149.849 63.7754  17
  -1 -21  -6-1.03004 62.4770   3
  -1  21  -7 67.0745 63.5776  17
  -1 -21  -7 79.8864 62.1331   3
  -1  21  -8-67.9753 61.4130  17
  -1 -21  -8 9.30994 58.9430   3
  -1 -21  -9-5.17753 56.2501   3
   1 -21   9-26.2579 43.4343  10
  -1 -21  -9 25.0528 63.4969  12
  -1  21  -9 5.28339 58.2190  17
  -1 -21 -10-41.8652 61.6823  12
   1 -21  10 59.8498 43.0166  10
  -1 -21 -10 86.0810 56.3805   3
   1 -21  11 7.04472 41.7001  10
  -1 -21 -11 51.6740 55.3672   3
   1 -21  12-5.03051 42.0639  10
  -1  21 -12 56.4869 51.6912  17
   1 -21  13-45.8343 41.0722  10
  -1  21 -13 78.9782 49.8805  17
   1 -21  14-93.8725 39.5807  10
  -1  21 -14 46.0423 47.3916  17
   1 -21  15 39.8473 38.4479  10
  -1  21 -15 26.7762 45.4254  17
  -1  21 -16-22.1386 41.2559  17
  -1  21 -17-28.0896 37.0109  17
  -1  21 -18-19.4255 33.6194  17
  -1  21 -19 18.1045 28.7072  17
   1  23 -18-12.3292 23.9866  17
   1  23 -17-24.5943 28.6649  17
   1  23 -16-24.3219 33.2268  17
   1  23 -15-15.8515 37.1073  17
   1  23 -14-9.69177 39.9252  17
   1  23 -13-49.0081 43.6559  17
   1  23 -12 23.0241 46.7252  17
   1  23 -11 26.1343 49.2701  17
   1  23 -10-24.5735 52.1939  17
   1 -23 -10 94.7662 48.4744   3
   1  23  -9-75.1450 54.7894  17
   1 -23  -9 54.8610 51.4365   3
   1  23  -8-7.57091 57.5565  17
   1 -23  -8-40.3069 52.6752   3
   1  23  -7 1.72071 58.3666  17
   1 -23  -7-58.8328 56.7996   3
   1 -23  -6 54.3149 56.4349  12
   1  23  -6 17.7222 63.1071  17
   1 -23  -6-28.5100 57.7648   3
   1 -23  -5 127.123 60.9900  12
   1  23  -5-11.1201 63.4406  17
   1 -23  -5 69.3372 59.9080   3
   1  23  -4 2.34578 67.3096  17
   1 -23  -4-11.9489 61.4192   3
   1  23  -3 118.426 71.7924  17
   1 -23  -3-66.1118 62.2635   3
  -1  23   2 240.300 38.0195  11
   1  23  -2 343.975 74.4444  17
   1 -23  -2 359.501 66.3663   3
  -1 -23   2 423.020 63.3295   3
  -1  23   1-5.33587 38.1611  11
  -1 -23   1 25.1136 61.9215   3
   1 -23  -1 65.8016 65.8987   3
  -1  23   0-83.2382 40.3361  11
   1 -23   0 43.7837 64.1477   3
  -1 -23   0 7.82117 61.8757   3
  -1  23  -1-104.999 70.5242  17
   1 -23   1 87.4167 64.6930   3
  -1 -23  -1-8.37852 61.6771   3
   1 -23   2 45.1339 64.1727   3
  -1 -23  -2 65.0432 60.7987   3
  -1  23  -3-66.7559 65.5229  17
  -1 -23  -3 34.8553 60.2342   3
   1 -23   3-71.8378 64.4860   3
  -1 -23  -4-0.94609 60.0577  12
  -1  23  -4 3.79104 63.9016  17
  -1 -23  -4 5.30367 57.6813   3
  -1 -23  -5-9.49355 58.3550  12
  -1  23  -5-82.1166 61.3906  17
  -1 -23  -5-56.4481 55.4001   3
  -1 -23  -6-4.08079 57.4046  12
  -1  23  -6 30.5459 58.6406  17
  -1 -23  -6-27.2045 54.8338   3
  -1 -23  -7-25.9808 58.3670  12
  -1  23  -7 99.3507 57.0897  17
  -1 -23  -7 112.998 53.4583   3
  -1 -23  -8 110.720 55.0392  12
  -1  23  -8 61.5045 54.7694  17
  -1 -23  -8 99.5768 51.0792   3
  -1  23  -9-79.9986 52.3457  17
  -1  23 -10-29.6591 50.3663  17
  -1  23 -11-24.3327 48.2628  17
  -1  23 -12 0.25117 45.1661  17
  -1  23 -13-30.9960 41.4401  17
  -1  23 -14 65.8930 38.9597  17
  -1  23 -15-19.0244 35.0819  17
  -1  23 -16 7.59599 32.0214  17
  -1  23 -17-33.4614 27.2832  17
   1  25 -14-16.5313 26.2215  17
   1  25 -13 18.0231 30.3828  17
   1  25 -12 33.0636 34.2008  17
   1  25 -11 46.9432 37.3730  17
   1  25 -10 43.6714 40.1848  17
   1  25  -9 1.31889 42.4846  17
   1  25  -8 40.6324 45.1366  17
   1  25  -7-15.2376 46.5783  17
   1 -25  -7 60.6729 45.1224   3
   1  25  -6 32.6131 50.2588  17
   1 -25  -6 20.5471 46.5569   3
   1  25  -5-34.3973 50.4888  17
   1 -25  -5 33.8550 49.3562   3
   1 -25  -4 70.5708 49.9895  12
   1  25  -4-47.7460 51.7687  17
   1 -25  -4-27.5812 50.0749   3
   1 -25  -3-59.0143 51.5671  12
   1 -25  -3 45.4403 50.8567   3
   1 -25  -2-58.2359 53.3220  12
   1 -25  -2-54.4365 52.4466   3
  -1 -25   1 16.8288 50.6389   3
   1 -25  -1 13.5547 53.5281   3
  -1 -25   0-91.8867 50.5404   3
   1 -25   0-23.6512 53.4414   3
  -1 -25  -1 28.1937 54.5732  12
   1 -25   1 26.8506 54.4010   3
  -1 -25  -1-4.48678 51.4782   3
  -1 -25  -2-21.9495 52.0225  12
  -1  25  -2 71.5483 55.4282  17
   1 -25   2-26.4527 51.7056   3
  -1 -25  -2-5.99821 50.2912   3
  -1 -25  -3-32.3457 49.9947  12
  -1  25  -3 67.0046 52.3673  17
  -1 -25  -3-25.3672 50.2969   3
  -1 -25  -4 23.1109 48.4824  12
  -1  25  -4-10.0513 51.7157  17
  -1 -25  -5-27.3653 51.4681  12
  -1  25  -5 148.730 50.2797  17
  -1  25  -6-18.0200 47.4756  17
  -1  25  -7 90.3324 45.2124  17
  -1  25  -8 9.09725 44.1016  17
  -1  25  -9 22.9309 41.5891  17
  -1  25 -10-39.8457 39.0700  17
  -1  25 -11 20.6954 36.4947  17
  -1  25 -12-0.66336 33.4054  17
  -1  25 -13 8.83742 29.1032  17
  -1  25 -14-0.60221 25.3079  17
  -1 -27   7 63.4286 39.6773  12
  -1 -27   6-82.6596 41.7467  12
  -1 -27   5 105.182 42.1540  12
  -1 -27   4 66.5284 43.1125  12
  -1 -27   3-15.2951 42.4368  12
  -1 -27   2-29.1564 41.6876  12
  -1 -27   1-4.93661 41.0309  12
   1 -27  -1 52.5495 39.4923  12
   1 -27   0-27.4959 39.5894  12
  -1 -27   0 11.4429 40.5959  12
   1 -27   1 5.57680 40.6566  12
  -1 -27  -1 7.85034 41.2843  12
  -1 -27  -2-41.9583 39.4071  12
   1 -27   2-28.1016 42.8936  12
   1 -27   3 58.4684 43.5312  12
   1 -27   4 52.7211 42.4825  12
   2   0 -30 40.9955 32.6391  15
   2   0 -29-0.91168 40.4500  15
  -2   0  28 3.56192 35.9391  10
   2   0 -28 19.6840 47.1577  15
   2   0 -27 14.0842 46.3021   6
   2   0 -27-6.59580 52.5576  15
   2   0 -26 28.2390 48.8108   6
   2   0 -26-15.0824 55.4895  15
   2   0 -25 46.3865 51.9018   6
   2   0 -24 0.31545 60.5051  15
   2   0 -23 84.2218 54.7619   6
   2   0 -22 371.625 54.8396   6
   2   0 -21-7.09685 66.0328   1
   2   0 -20 1004.65 67.4940   1
  -2   0  20 767.374 58.5675  14
   2   0 -19 84.3648 58.0346   1
  -2   0  19-3.99682 52.2971  14
  -2   0  18 177.581 48.9171  14
   2   0 -18 179.777 54.0778   1
   2   0 -17 56.4363 42.3665   9
  -2   0  17-3.93119 46.3328  14
   2   0 -17-73.0998 50.3098   1
   2   0 -16 964.303 50.7704   9
  -2   0  16 1008.49 53.0102  14
   2   0 -16 1074.62 56.2427   1
   2   0 -15 58.5585 46.1606   1
  -2   0  14 1225.15 55.5554  14
   2   0 -14 1467.49 59.6941   1
  -2   0  13 30.9636 39.2191  14
   2   0 -13 4.91588 45.4710   1
   2   0 -13 12.4337 39.4823   9
  -2   0  12 152.399 39.3416  14
   2   0 -12 259.286 47.2140   1
   2   0 -12 148.133 40.8052   9
  -2   0  11 120.799 37.1803  14
   2   0 -11 53.5776 38.4800   9
   2   0 -10 369.945 34.4941   9
  -2   0  10 394.285 37.3840  16
  -2   0   9-21.8776 30.5659  16
   2   0  -9-18.6101 27.9418   9
   2   0  -8 1995.09 61.0509   9
  -2   0   8 2043.07 62.6780  16
   2   0  -7-13.2174 24.8165   9
  -2   0   7-29.9932 27.8933  16
   2   0  -6 15821.7 426.324   3
   2   0  -6 16234.1 427.952  19
  -2   0   6 16054.1 427.790  16
   2   0  -5 25.8471 14.1506   3
  -2   0   5 4.77736 14.1753   4
  -2   0   5 26.0726 26.5000  16
   2   0  -5 26.0563 26.8424  19
  -2   0   4 42669.8 1145.99  16
   2   0  -4 42988.4 1146.05  19
   2   0  -3 47.7104 17.1232  19
   2   0  -2 23435.8 629.656  19
   2   0  -2 23632.3 629.720   1
   2   0  -1 23.0506 8.55217  19
   2   0  -1 35.4952 9.32446   1
  -2   0   1 35.8535 10.4701   1
  -2   0   0 25473.7 680.638   5
  -2   0   0 25717.1 680.685   1
   2   0   0 25466.3 680.597  10
  -2   0   0 25271.3 680.691  12
  -2   0   0 25294.3 680.629   7
  -2   0  -1-13.5954 12.0958  12
  -2   0  -1 3.21805 8.95464  15
   2   0   1 6.95686 6.07103  10
  -2   0  -1 12.6296 8.96911   6
  -2   0  -2 1588.80 45.3004   4
  -2   0  -2 1489.94 46.4095  12
   2   0   2 1596.22 43.8166   2
  -2   0  -2 1600.42 43.9699   2
  -2   0  -3 29.3500 14.2873   8
  -2   0  -3 36.7347 17.9402   4
  -2   0  -4 10994.9 301.415  18
  -2   0  -4 11594.1 301.624   9
  -2   0  -4 11158.8 301.343   8
   2   0   4 11133.5 301.425  14
  -2   0  -4 11380.0 301.821   4
  -2   0  -5 105.349 18.7396   8
  -2   0  -6 93.0181 19.8891  18
  -2   0  -6 96.3254 26.1965   9
   2   0   6 109.295 25.5815  14
  -2   0  -6 97.6918 26.0985   4
  -2   0  -7-5.26817 20.3761  18
  -2   0  -7-18.0709 27.9243   9
   2   0   7-27.6127 25.5251  14
  -2   0  -7-20.5156 24.5757   4
  -2   0  -8 2021.24 64.2483   4
  -2   0  -8 2220.01 64.8566   9
   2   0   8 2159.92 64.2911  14
  -2   0  -8 2185.07 62.1031  18
  -2   0  -9-7.55432 29.0324   9
  -2   0  -9-18.8351 27.7781   4
   2   0   9-11.1887 30.0860  14
   2   0  10 750.503 39.1497  14
  -2   0 -10 786.893 39.3317   9
  -2   0 -11 22.7841 38.3789   9
  -2   0 -11 15.8238 37.1405   4
   2   0  11 8.56451 37.1026  14
  -2   0 -11 79.2355 39.8296  13
  -2   0 -12 16.3781 38.7369   9
   2   0  12 34.5401 39.4129  14
  -2   0 -12 51.9769 42.5908  13
  -2   0 -13 16.2313 38.0046   9
  -2   0 -13-57.6163 42.4435  13
   2   0  13 4.16845 38.4010  14
  -2   0 -14 292.914 42.9833  13
   2   0  14 249.182 39.2162  14
  -2   0 -15 4.65878 37.3363   7
  -2   0 -15-5.04048 45.6195   1
   2   0  15-27.3104 38.4370  14
  -2   0 -16 1182.78 56.4629   1
  -2   0 -16 937.103 50.6687   7
  -2   0 -17 10.2699 40.4500   7
  -2   0 -18  72.760 45.7689   6
  -2   0 -18  59.485 42.7772   7
  -2   0 -19-66.7232 47.8464   6
  -2   0 -19-6.32147 44.0974   7
  -2   0 -19 5.04125 55.7493  15
  -2   0 -20 194.361 47.8002   7
  -2   0 -20 292.364 50.6621   6
  -2   0 -20 201.337 57.5819  15
  -2   0 -21 85.0069 52.1955   6
  -2   0 -21 143.578 57.9112  15
  -2   0 -22 2399.50 91.5429   6
  -2   0 -22 2739.82 97.1732  15
  -2   0 -23 8.82045 52.0046   6
  -2   0 -23 12.0107 59.0178  15
  -2   0 -24 136.111 57.4267  15
  -2   0 -25 39.9748 48.8238   6
  -2   0 -26 53.1915 46.7184   6
  -2   0 -26-22.2781 52.4288  15
  -2   0 -27-30.5228 44.5956   6
  -2   0 -27-75.0764 44.6196  15
  -2   0 -28-42.3567 40.5995  15
  -2   0 -29-59.7867 37.1559  15
  -2   0 -30 58.3780 27.8554  15
   2  -2 -30 7.61813 32.8553  15
   2   2 -30-22.4981 29.8056  15
   2  -2 -29 31.8440 40.2285  15
   2   2 -29 9.59078 38.4134  15
  -2  -2  29 4.31822 31.7005  10
   2  -2 -28 10.5323 46.5638  15
   2   2 -28 17.5222 44.8146  15
  -2  -2  28-21.4812 39.5554  10
   2   2 -28-105.762 43.6991   6
  -2  -2  27-64.9821 43.5658  10
   2   2 -27 23.6264 48.3942   6
   2   2 -27 25.8915 51.6282  15
   2  -2 -27 27.8897 50.3242  15
   2  -2 -26-1.35587 44.7556   6
   2   2 -26 39.9802 55.9492  15
   2   2 -26 38.9998 50.9436   6
   2  -2 -26 10.4179 54.5193  15
   2  -2 -25-32.9451 48.7669   6
   2   2 -25 85.5874 54.0092   6
   2  -2 -24 632.231 62.9338  15
   2   2 -24 667.494 65.4988  15
   2   2 -23 17.5469 54.7127   6
   2  -2 -23-20.1882 52.0163   6
   2  -2 -23 18.2531 59.3847  15
   2   2 -22 878.872 73.5055   1
   2  -2 -22 713.760 57.6510   6
   2   2 -21 57.9529 66.5572   1
  -2  -2  21-9.57828 55.3665  14
   2  -2 -21 33.9727 50.7734   6
   2   2 -20 368.297 64.4155   1
   2  -2 -20 335.156 51.1397   6
  -2  -2  20 315.645 53.8676  14
   2   2 -19 72.9472 50.5206   9
   2   2 -19 41.2533 57.9629   1
   2  -2 -19-49.0708 56.9694   1
   2  -2 -19 2.02074 45.4810   6
  -2  -2  19 14.3182 49.9979  14
   2   2 -18 8.36912 53.7205   1
   2  -2 -18 36.9330 53.9576   1
   2   2 -18 10.6473 47.9497   9
  -2  -2  18-45.7792 47.9894  14
  -2   2  18 27.4109 47.0598  14
  -2   2  17 1666.92 65.4165  14
  -2  -2  17 1642.87 66.7857  14
   2  -2 -17 1843.02 69.5625   1
   2   2 -17 1854.89 70.0908   1
   2  -2 -16 319.199 48.1976   1
   2   2 -16 320.142 48.5787   1
  -2  -2  16 399.710 47.0267  14
  -2   2  16 303.648 45.3169  14
   2   2 -16 239.303 45.5552   9
   2  -2 -15-16.0015 45.1126   1
  -2  -2  15-62.1522 43.1929  14
   2   2 -15 38.6057 42.3182   9
  -2   2  14 784.322 46.2138  14
   2  -2 -14 799.073 45.9297   9
   2  -2 -13 438.837 31.3618   7
  -2  -2  13 449.838 42.7676  14
   2  -2 -13 583.757 48.8874   1
  -2   2  13 450.081 47.1901  16
   2  -2 -13 443.412 40.0748   9
   2  -2 -12 489.689 33.0928   7
  -2  -2  12 454.290 42.5217  14
  -2   2  12 464.554 44.7764  16
   2   2 -12 465.379 46.4092   9
   2  -2 -12 449.044 38.3860   9
  -2  -2  11 53.0085 38.2466  14
   2  -2 -11 36.8309 35.6793   9
   2   2 -11 104.698 41.0418   9
  -2   2  11 67.2619 42.5694  16
   2  -2 -11 96.0215 29.0756   7
   2  -2 -10 289.022 27.3149   7
   2  -2 -10 226.337 37.0105   1
  -2  -2  10 307.771 34.8372  14
   2   2 -10 322.680 39.2240   9
   2  -2 -10 269.354 30.6390   9
   2  -2 -10 230.069 26.7419   3
  -2   2  10 321.066 38.3922  16
  -2   2   9 89.8970 33.4189  16
  -2  -2   9 203.266 30.5565  14
   2  -2  -9 123.849 23.0950   7
   2  -2  -9 142.056 30.4413   1
   2   2  -9 173.789 32.6679   9
   2  -2  -9 111.144 26.5960   9
   2  -2  -9 114.188 25.2393   3
   2  -2  -8 93.3617 33.6882  19
  -2   2   8 151.596 30.5418  16
   2  -2  -8 140.737 26.6221   3
  -2  -2   8 183.209 27.5984  14
   2   2  -8 130.751 17.4568  13
   2   2  -8 171.661 29.8878   9
   2  -2  -8 149.444 28.0019   1
   2  -2  -8 169.920 20.7660   7
   2  -2  -7 16004.8 434.895   7
   2  -2  -7 16096.2 435.791  19
   2  -2  -7 16742.4 435.955   1
   2  -2  -7 16429.3 435.228   3
  -2  -2   7 16019.2 435.886  14
   2   2  -7 16166.2 436.265   9
   2  -2  -6 1087.24 36.4939  12
   2   2  -6 954.811 40.5196   9
   2  -2  -6 1102.35 38.5802   1
  -2  -2   6 978.790 38.5948  14
   2  -2  -6 1053.93 32.9340   7
   2  -2  -5 13252.2 359.915  12
   2  -2  -5 13619.7 360.641  19
   2   2  -5 13317.5 360.939   9
   2  -2  -5 13432.0 359.697   7
   2  -2  -5 13600.0 360.713   1
  -2  -2   5 13454.0 360.738  14
   2  -2  -4 435.410 38.5843   7
   2  -2  -4 472.400 43.0631   1
  -2  -2   3 9279.00 243.065   3
   2  -2  -3 9202.69 244.058   1
   2   2  -3 9745.25 244.148   9
  -2  -2   3 8767.48 242.876   8
   2  -2  -3 9041.26 243.860  19
  -2  -2   2 7036.87 183.820   3
   2   2  -2 6581.19 183.504   4
  -2  -2   2 6876.52 183.515   8
   2   2  -2 6897.67 184.362   9
  -2   2   2 7077.14 184.337  17
  -2   2   1 442.640 17.5009  17
  -2  -2   1 324.779 13.2766   8
  -2  -2   1 357.768 15.6685  14
  -2  -2   1 339.348 15.4003  13
   2   2  -1 264.007 13.9251   4
   2  -2  -1 363.876 15.2089  10
   2   2  -1 310.572 16.5231   9
  -2  -2   1 361.752 13.3527  18
  -2  -2   1 281.612 17.6900   3
  -2   2   0 10340.7 261.463  17
  -2  -2   0 9915.70 261.342  15
  -2  -2   0 9395.44 261.326   3
  -2  -2   0 9537.58 260.863   2
  -2  -2   0 9856.98 261.249  13
   2  -2   0 9795.29 261.202  10
   2   2   0 9856.33 260.916  11
  -2  -2   0 9059.86 261.474   5
  -2  -2   0 9952.72 261.270   4
   2   2   0 9623.39 261.022   9
  -2  -2   0 9770.66 261.117  18
  -2  -2   0 9864.05 261.115   8
   2  -2   1  85.213 14.5558  10
  -2  -2  -1  76.738 19.4369   5
   2   2   1  96.107 8.59892   2
  -2   2  -1  69.166 13.6620   2
  -2  -2  -1  73.215 18.3495   3
  -2  -2  -2 15609.7 414.070   7
  -2  -2  -2 15628.6 414.259   6
  -2  -2  -2 15259.2 414.272   3
  -2   2  -2 15423.1 414.000   2
   2  -2   2 14804.5 414.101  10
  -2  -2  -2 15635.4 413.967  18
  -2  -2  -2 16072.3 414.273   4
  -2   2  -2 15027.9 414.175  17
  -2  -2  -2 15631.5 414.250  15
  -2  -2  -3 86001.1 2283.62   6
  -2  -2  -3 87377.3 2283.49   7
  -2  -2  -3 86051.7 2283.46  12
  -2  -2  -3 86139.0 2283.47   3
  -2   2  -3 83566.0 2283.37   2
  -2  -2  -3 86200.4 2283.63   4
  -2  -2  -3 83180.2 2283.40  18
  -2  -2  -3 85068.2 2283.65  15
  -2  -2  -4 100583. 2804.55  18
  -2  -2  -4 104562. 2804.81   4
  -2   2  -4 101523. 2804.84   9
  -2  -2  -4 102362. 2804.84  15
  -2  -2  -4 103201. 2804.83   6
  -2  -2  -4 104076. 2804.65   7
  -2  -2  -4 104086. 2804.61  12
  -2   2  -4 102958. 2804.55  11
  -2  -2  -4 111229. 2804.06   1
  -2   2  -4 101791. 2804.57   2
  -2  -2  -4 106002. 2804.58   3
  -2  -2  -5 108018. 2626.09   1
  -2  -2  -5 99995.0 2626.59  18
  -2  -2  -5 87962.5 2625.88   9
  -2  -2  -5 99562.8 2626.85   4
  -2   2  -5 101660. 2626.82   9
   2   2   5 98899.2 2626.05  16
   2  -2   5 101224. 2626.67  14
   2   2   5 90055.5 2625.95  14
  -2  -2  -5 101619. 2626.65  12
  -2  -2  -5 101827. 2626.82  13
  -2   2  -5 102248. 2626.53  11
  -2  -2  -5 100616. 2626.95   6
  -2  -2  -5 102824. 2626.74   7
  -2  -2  -5 103991. 2626.55   3
  -2   2  -6 2524.48 75.7542   9
  -2   2  -6 2360.23 70.2905   8
  -2  -2  -6 2603.03 75.8829  12
  -2  -2  -6 2879.01 75.9495  13
  -2   2  -6 2592.94 73.3199   4
  -2  -2  -6 2286.03 74.3957   4
   2   2   6 2753.61 70.9657  14
   2  -2   6 2472.22 73.8765  14
  -2  -2  -6 2280.63 70.4712   9
  -2  -2  -6 2995.52 73.3823  18
  -2  -2  -6 2410.53 74.9597   6
  -2  -2  -6 2524.90 74.1471   7
  -2   2  -7 397.677 20.4954   8
  -2   2  -7 357.823 32.8266   9
   2  -2   7 359.044 30.4365  14
  -2  -2  -7 374.353 35.1546  12
  -2  -2  -7 357.647 33.2204  13
  -2   2  -7 440.015 28.0225   4
  -2  -2  -7 352.394 31.3426   4
  -2  -2  -7 341.245 23.6317   9
  -2   2  -7 407.433 20.4588  18
  -2  -2  -7 380.315 30.7596   7
  -2   2  -8 149.920 17.3561  18
  -2   2  -8 138.252 25.3476   4
   2  -2   8 145.504 29.1785  14
  -2  -2  -8 146.895 34.6925  12
  -2  -2  -8 155.137 33.3361  13
  -2  -2  -8 145.302 29.3390   4
  -2   2  -8 191.949 32.2175   9
  -2  -2  -8 147.484 22.9798   9
  -2  -2  -8 121.614 25.0190   1
  -2  -2  -8 136.060 30.7390   7
  -2  -2  -9 318.764 34.0317   7
   2  -2   9 301.737 32.9870  14
  -2  -2  -9 233.917 36.5575  13
  -2   2  -9 238.088 28.7100   4
  -2   2  -9 296.701 36.2886   9
  -2  -2  -9 285.468 27.1778   9
  -2   2  -9 274.883 20.2233  18
  -2  -2  -9 294.922 28.8984   1
   2   2  10 547.323 33.6928  14
   2  -2  10 543.996 40.3481  14
  -2  -2 -10 508.025 44.1148  13
  -2  -2 -10 464.611 32.5139   9
  -2  -2 -10 518.445 36.5422   1
  -2   2 -10 509.519 35.7730   4
  -2  -2 -10 581.746 39.8067   7
  -2  -2 -11 258.972 44.6669  13
   2  -2  11 313.015 40.4078  14
  -2  -2 -11 252.860 37.0642   1
  -2   2 -11 259.955 34.7896   4
   2   2  11 257.146 36.0971  14
  -2   2 -11 301.510 42.1129   9
  -2  -2 -11 234.442 33.7533   9
  -2  -2 -11 290.909 39.6917   7
  -2  -2 -12 2280.04 77.1705  13
  -2  -2 -12 2290.71 72.6717   1
  -2   2 -12 2089.82 70.5905   4
   2  -2  12 2303.73 73.8146  14
   2   2  12 2220.27 70.8847  14
  -2  -2 -12 2337.36 72.2105   7
  -2  -2 -12 2012.85 69.4460   9
  -2   2 -12 2415.05 74.9036   9
   2   2  13 691.703 41.5258  14
   2  -2  13 735.040 44.3060  14
  -2  -2 -13 716.651 49.7545  13
  -2   2 -13 710.180 42.7185  13
  -2   2 -13 690.561 45.6842   9
  -2  -2 -14 937.208 51.6198  13
  -2  -2 -14 845.994 47.2984   6
   2  -2  14 880.270 47.5238  14
  -2  -2 -15 855.416 52.5649  13
  -2  -2 -15 873.575 48.8276   6
  -2  -2 -15 1023.51 46.3629   7
  -2  -2 -16 437.823 45.0352   6
  -2  -2 -16 401.858 40.9792   7
  -2   2 -16 443.059 44.7573   9
  -2  -2 -17 161.694 40.7147   7
  -2  -2 -17 202.133 45.2976   6
  -2  -2 -18 421.396 48.1826   6
  -2  -2 -18 419.280 44.1466   7
  -2   2 -18 493.617 60.0017   1
  -2  -2 -18 502.479 56.4522  15
  -2  -2 -19 73.4031 55.2011  15
  -2   2 -19 53.5711 46.5860   7
  -2  -2 -19 91.2026 47.7853   6
  -2   2 -20 67.2642 55.3212  15
  -2  -2 -20 21.3136 56.3080  15
  -2  -2 -20 43.1275 48.3783   6
  -2   2 -20-29.8086 46.7700   7
  -2  -2 -21 4.52218 60.0376  15
  -2   2 -21 28.3436 55.7501  15
  -2  -2 -21-22.1684 51.1913   6
  -2   2 -21-2.63992 47.2183   7
  -2   2 -21-40.8838 53.0238   6
  -2   2 -22 646.721 63.3087  15
  -2  -2 -22 723.884 63.8633  15
  -2  -2 -22 573.111 56.0047   6
  -2   2 -22 626.502 58.9958   6
  -2   2 -23 162.027 54.8811   6
  -2  -2 -23 57.8236 50.3084   6
   2  -2  23-16.9723 47.7412  10
  -2   2 -23 46.1563 56.2994  15
  -2  -2 -23 41.8046 56.8082  15
  -2   2 -24 171.323 55.6957  15
  -2  -2 -24 135.392 57.3746  15
  -2   2 -25 11.8176 52.0562   6
   2  -2  25-48.1747 43.5880  10
  -2  -2 -25 44.7937 47.1691   6
  -2   2 -26 41.5010 49.6481  15
  -2  -2 -26 87.6149 51.0674  15
  -2   2 -26 82.9660 49.6805   6
  -2  -2 -27-7.54936 45.2374  15
  -2   2 -27-0.39169 42.3581  15
  -2   2 -27 43.2243 45.6508   6
  -2   2 -28 8.04801 37.6733  15
  -2  -2 -28 8.12436 41.4599  15
  -2   2 -28 35.3393 42.9963   6
  -2  -2 -29-2.58003 37.0048  15
  -2   2 -29 23.2993 32.8507  15
  -2  -2 -30 17.7319 29.2225  15
   2  -4 -30-24.0374 32.2594  15
   2   4 -29-23.2274 33.4199  15
   2  -4 -29 1.36762 37.8861  15
  -2  -4  29 15.3708 33.7114  10
   2   4 -29 23.2138 37.7654   6
  -2  -4  28-6.83583 38.7899  10
   2   4 -28-56.3522 44.4436   6
   2   4 -28 39.6860 41.1244  15
   2  -4 -28 51.1699 43.7333  15
  -2  -4  27 81.8102 45.6625  10
   2   4 -27 93.6086 48.6532  15
   2  -4 -27 100.620 48.7139  15
   2   4 -27 52.4555 49.5176   6
  -2  -4  26 75.9788 49.0416  10
   2  -4 -26-11.8691 50.2310  15
   2   4 -26 36.3461 52.6767   6
   2   4 -26-50.3796 52.6633  15
   2   4 -25 88.1571 55.5257   6
   2   4 -24-40.7064 64.4710   1
   2   4 -24-29.6184 58.2164  15
   2  -4 -24 73.3964 57.6330  15
   2  -4 -24-64.8227 46.9210   6
   2   4 -23-23.9149 65.7998   1
   2  -4 -23 82.0073 55.4014  15
   2  -4 -23 85.2075 49.6493   6
   2  -4 -22 31.2647 48.8678   6
   2  -4 -22 61.0730 57.1522  15
   2  -4 -21 25.3738 49.6434   6
   2   4 -21 55.4594 55.4550   9
   2   4 -21-20.6875 66.6538   1
   2   4 -20-73.4241 55.4491   9
   2   4 -20-17.7461 63.2002   1
   2  -4 -20 4.63063 49.2410   6
  -2  -4  20-21.0026 54.3610  14
   2   4 -19 66.6568 53.4070   9
   2   4 -19 154.614 58.7863   1
   2  -4 -19 80.0920 46.9439   6
  -2  -4  19 16.8165 52.5622  14
   2   4 -18 469.758 52.8998   9
   2   4 -18 663.553 58.5599   1
  -2  -4  18 516.764 51.5404  14
   2  -4 -18 490.808 48.3273   6
   2   4 -17 58.2230 47.6137   9
   2  -4 -17 109.631 43.3674   6
  -2  -4  17 136.982 46.8561  14
   2   4 -16 544.778 49.4569   9
   2  -4 -16 573.657 45.3674   6
   2  -4 -16 703.824 52.2938   1
  -2  -4  16 628.939 48.7645  14
   2   4 -15 715.677 48.1521   9
   2  -4 -15 679.557 46.7808   6
   2  -4 -15 805.174 53.1519   1
  -2  -4  15 849.472 51.7179  14
   2  -4 -14 4963.46 151.910   6
   2   4 -14 5311.81 153.201   9
   2   4 -13 343.748 44.0650   9
   2  -4 -13 255.958 34.5829   9
  -2   4  13 332.395 46.7014  16
   2  -4 -13 292.824 46.9908   1
   2  -4 -12 537.862 36.2134   9
   2  -4 -12 532.439 32.0832   7
   2  -4 -12 510.501 36.8313   3
  -2   4  12 597.444 48.5798  16
  -2  -4  12 607.890 44.7155  14
  -2  -4  11 208.035 40.6552  14
   2  -4 -11 144.695 27.7283   7
   2  -4 -11 178.268 32.1299   9
   2   4 -11 190.119 43.2445   9
  -2   4  11 110.611 46.7440  16
   2  -4 -11 131.032 37.5204   3
   2  -4 -10 4272.17 120.033   3
   2  -4 -10 4372.89 118.825  12
  -2  -4  10 4291.74 120.310  14
   2   4 -10 4293.23 121.799   9
   2  -4 -10 3801.56 115.628   7
   2  -4 -10 4664.11 121.385  19
   2  -4 -10 4105.56 120.224   1
   2  -4  -9 5909.34 163.228   1
  -2  -4   9 5868.46 162.994  14
   2  -4  -9 5505.57 160.226   7
   2   4  -9 5980.85 164.475   9
   2  -4  -9 6196.31 162.920  19
   2  -4  -9 6390.06 163.155   3
   2  -4  -8 99.0448 35.0798   3
   2   4  -8 143.052 34.7604   9
  -2  -4   8 152.112 29.4208  14
   2  -4  -8 79.2618 20.5118   7
   2  -4  -8 109.549 28.1126  12
   2   4  -8 91.4526 10.6421   4
   2  -4  -8 86.2743 31.6422  19
   2  -4  -8 81.3624 30.5219   1
   2   4  -7 4032.26 97.9833   9
   2  -4  -7 3850.63 95.7093  19
  -2  -4   7 3996.04 95.9221  14
   2   4  -6 1852.66 62.1365   9
  -2  -4   6 1884.77 60.1435  14
   2  -4  -5 4081.04 116.413  19
   2   4  -5 4333.55 118.307   9
  -2  -4   5 4106.92 116.892  14
   2  -4  -5 4317.06 115.521   6
   2  -4  -4 10982.9 287.141   6
   2   4  -4 10613.9 287.863  11
  -2   4   4 10669.0 288.064  17
   2   4  -4 11218.0 288.843   9
   2  -4  -4 10088.2 287.788  19
  -2  -4   4 10588.0 288.134  14
   2   4  -3 7256.90 197.210  11
  -2   4   3 7152.41 197.677  17
  -2  -4   3 7417.91 197.641  14
   2   4  -3 7358.99 198.248   9
   2   4  -2 43.3586 19.6337  11
  -2   4   2 39.0285 24.7521  17
   2  -4  -2 29.1410 20.3742  10
   2   4  -2 31.8644 28.7355   9
  -2  -4   2 49.5726 24.4583  14
   2  -4  -1 27161.3 712.803  10
   2   4  -1 26681.3 712.694  11
  -2  -4   1 26276.2 712.768  14
   2   4  -1 26012.0 712.669   2
  -2  -4   1 26407.2 713.007   3
   2   4  -1 26997.2 712.982   9
  -2   4   1 26953.0 713.129  17
  -2  -4   0 67171.4 1794.46  15
  -2  -4   0 67551.8 1794.55  13
   2  -4   0 66858.4 1794.49  10
  -2  -4   0 66755.1 1794.11  10
   2   4   0 66859.9 1794.26   2
  -2  -4   0 67150.9 1794.58   3
   2   4   0 66871.4 1794.38   9
  -2   4   0 67918.0 1794.78  17
  -2  -4  -1 723.286 29.0923  15
  -2  -4  -1 682.220 34.8638   3
  -2   4  -1 712.756 28.3452   2
   2   4   1 661.862 25.1572   2
  -2  -4  -1 743.937 33.7634  13
   2  -4   1 665.919 28.4132  10
  -2  -4  -1 638.115 22.2527  10
  -2  -4  -1 732.874 33.3211   5
  -2   4  -1 678.678 30.0714  17
   2   4   1 666.793 27.7028   9
   2  -4   2 113.036 22.4812  10
  -2  -4  -2 169.052 23.9021  15
  -2  -4  -2 183.775 29.9232  13
   2   4   2 158.215 19.5128  17
  -2   4  -2 157.880 25.7830  17
   2   4   2 129.173 17.1663   2
  -2   4  -2 126.911 22.4970   2
  -2  -4  -2 155.162 31.4713   5
  -2  -4  -2 159.672 30.9880   3
  -2  -4  -3 9300.97 249.034  13
   2  -4   3 9499.47 248.221  10
   2   4   3 9266.45 246.777   1
  -2   4  -3 9396.20 248.521  17
   2   4   3 8941.78 246.945  17
  -2   4  -3 8953.14 247.836   2
  -2  -4  -3 9295.85 248.757   3
  -2  -4  -3 9146.84 248.244  15
  -2  -4  -4 19069.7 500.806  15
  -2  -4  -4 19209.2 501.275  13
  -2  -4  -4 18333.5 500.379   7
   2   4   4 18319.2 499.390  17
  -2   4  -4 18530.1 501.097   9
  -2   4  -4 18973.7 500.360   2
  -2  -4  -4 18967.7 500.908   3
  -2  -4  -5 37385.6 1011.53  13
  -2  -4  -5 37737.8 1011.10  12
  -2   4  -5 37381.3 1010.95  11
  -2  -4  -5 38342.8 1011.31  15
  -2   4  -5 38710.0 1011.65   9
  -2   4  -5 37505.8 1010.93   2
  -2  -4  -5 38520.1 1011.15   3
  -2  -4  -5 37037.8 1011.12   6
  -2  -4  -5 37476.3 1010.92   7
  -2  -4  -6 30010.0 816.468  13
  -2  -4  -6 29488.0 815.917  12
  -2   4  -6 31017.8 815.863  11
  -2  -4  -6 31040.9 816.258  15
  -2   4  -6 30941.1 816.509   9
  -2  -4  -6 30725.7 815.946   3
  -2  -4  -6 30503.5 816.205   6
  -2  -4  -6 29969.3 815.795   7
  -2  -4  -7 31268.6 859.537  13
  -2  -4  -7 30796.0 858.833  12
  -2   4  -7 32845.1 858.885  11
  -2  -4  -7 32811.8 859.475  15
  -2  -4  -7 33078.1 859.409   6
  -2  -4  -7 31059.5 858.834   7
  -2   4  -7 32706.0 859.459   9
  -2  -4  -7 32240.7 858.918   3
  -2  -4  -8 1001.83 39.9002   3
   2  -4   8 1048.39 40.4369  14
  -2  -4  -8 1050.52 42.7096  12
  -2  -4  -8 988.850 45.4114  13
  -2  -4  -8 992.100 37.7765   7
  -2   4  -8 1033.80 43.0369   9
  -2   4  -8 919.084 27.9707   8
  -2   4  -9 2427.84 73.0219   9
  -2  -4  -9 2190.34 70.3681   3
   2  -4   9 2416.19 70.7476  14
  -2  -4  -9 2487.32 72.2703   6
  -2  -4  -9 2324.12 69.5123   7
  -2  -4  -9 2434.71 73.3081  12
  -2  -4  -9 2378.51 74.8969  13
  -2   4  -9 2459.08 68.3519   4
  -2  -4  -9 2367.51 66.9678   1
  -2   4  -9 2128.81 61.7198  18
  -2   4 -10 2052.98 69.7395   9
  -2  -4 -10 2029.27 69.6621  12
  -2  -4 -10 1923.51 72.2642  13
   2   4  10 1798.84 64.2912  16
  -2   4 -10 1964.51 63.6253   4
   2  -4  10 2085.92 68.2866  14
  -2  -4 -10 1966.07 63.2753   1
  -2  -4 -10 1962.96 69.3046   6
  -2  -4 -10 1929.38 64.5065   7
  -2  -4 -11 467.094 50.0742  13
  -2  -4 -11 473.974 46.9558  12
  -2  -4 -11 474.861 38.9967   1
  -2   4 -11 503.675 36.4673   4
   2  -4  11 581.489 44.4880  14
  -2   4 -11 527.723 47.2231   9
  -2  -4 -11 424.151 45.0898   6
  -2  -4 -11 471.032 39.5834   7
  -2   4 -12 206.452 34.6101   4
   2  -4  12 259.660 42.7643  14
  -2  -4 -12 296.901 48.2599  13
  -2  -4 -12 274.600 38.0157   7
  -2  -4 -13 196.019 48.1829  13
  -2  -4 -13 210.495 43.0581   6
  -2  -4 -14 1291.50 56.0994   6
  -2  -4 -14 1221.97 50.9692   7
  -2  -4 -14 1307.16 59.8576  15
  -2   4 -14 1219.88 57.1626   9
  -2  -4 -15 1168.16 54.5237   6
  -2  -4 -15 1052.04 49.1812   7
  -2  -4 -15 1223.71 57.4724  15
  -2   4 -15 1108.59 54.5039   9
  -2  -4 -16 162.653 44.4397   6
  -2  -4 -16 213.656 39.1242   7
  -2  -4 -16 272.157 47.8637  15
  -2   4 -16 185.102 45.5054   9
  -2  -4 -17 53.2830 49.3887  15
  -2  -4 -17-40.7493 39.7240   7
  -2  -4 -17-31.7644 45.5048   6
  -2  -4 -18 123.031 51.4628  15
  -2  -4 -18 135.884 48.0910   6
  -2  -4 -19 164.019 57.1565  15
  -2  -4 -19 128.956 48.8648   6
  -2  -4 -20 28.4244 57.4984  15
  -2   4 -20 114.922 53.9543  15
  -2  -4 -20 27.6344 49.2720   6
  -2   4 -20 131.232 66.2239   1
  -2   4 -21 396.322 53.2911   7
  -2  -4 -21 288.318 52.4978   6
  -2   4 -21 286.545 53.9643  15
  -2  -4 -21 414.668 59.3625  15
  -2   4 -22 37.1034 49.9637   7
  -2   4 -22 71.6708 54.4914   6
  -2  -4 -22 54.4147 47.7444   6
   2  -4  22-21.5144 50.0605  10
  -2   4 -22 22.8889 54.2891  15
  -2  -4 -22 68.5674 56.1272  15
   2  -4  23 67.9674 47.9307  10
  -2   4 -23 125.396 55.7662   6
  -2  -4 -23 64.8017 49.7442   6
  -2   4 -23 39.3373 53.1365  15
  -2  -4 -23 110.400 55.0926  15
  -2  -4 -24 150.014 55.7934  15
   2  -4  24 89.2543 49.0773  10
   2  -4  25 86.7839 44.2933  10
  -2   4 -25 44.6820 47.8585  15
  -2   4 -25 22.3915 53.0234   6
   2  -4  26 103.971 42.5543  10
  -2   4 -26 226.653 52.0091   6
  -2  -4 -26 186.588 47.8836  15
  -2   4 -26 101.416 44.3883  15
  -2  -4 -27-18.3141 43.2886  15
  -2   4 -27 38.9500 38.4803  15
   2  -4  27-20.9736 38.1732  10
  -2   4 -27-39.6174 47.1265   6
  -2  -4 -28 102.975 41.2855  15
  -2   4 -28 74.3627 42.3702   6
  -2  -4 -29 56.8924 35.4354  15
  -2   4 -29 15.8997 37.0333   6
  -2  -4 -30 23.5887 28.4321  15
   2  -6 -30-56.6064 28.1479  15
   2  -6 -29-12.5664 35.2220  15
  -2  -6  29 10.1210 33.1682  10
   2   6 -29 32.3909 35.4686   6
  -2  -6  28 24.0774 39.0438  10
   2   6 -28-3.23920 43.4395   6
   2  -6 -28 68.4937 39.6906  15
  -2  -6  27-3.09035 42.5395  10
   2  -6 -27 40.2952 44.4354  15
   2   6 -27 35.5947 39.2250  15
   2   6 -27-31.5537 47.3198   6
   2   6 -26 75.5933 44.7380  15
   2   6 -26 14.2132 52.6712   6
   2  -6 -26 145.388 48.5689  15
  -2  -6  26 38.1978 49.5985  10
  -2  -6  25 353.038 52.0510  10
   2   6 -25 304.969 57.4304   6
   2  -6 -25 307.946 52.5085  15
   2   6 -25 401.562 61.3127   1
  -2  -6  24 118.523 52.7842  10
   2  -6 -24 20.8946 55.4729  15
   2   6 -24 37.0461 61.9010   1
   2  -6 -23 216.072 56.1187  15
   2   6 -23 319.226 65.5415   1
   2  -6 -22 41.3375 56.2291  15
   2   6 -21 113.408 54.7653   9
   2   6 -21 34.6442 66.0135   1
   2  -6 -21 141.669 53.5133  15
   2   6 -20 283.531 57.9498   9
   2   6 -20 365.120 65.5976   1
   2  -6 -20 260.016 47.1476   6
   2  -6 -20 316.895 56.5679  15
   2  -6 -19-34.8254 54.1693  15
   2   6 -19 102.674 55.2746   9
   2  -6 -19 112.214 47.7407   6
   2   6 -18 18.6635 52.1419   9
  -2  -6  18 75.7135 51.4695  14
   2  -6 -18 51.3907 45.7217   6
   2   6 -17 28.8229 51.2543   9
  -2  -6  17 87.6008 49.6370  14
   2  -6 -17 43.8126 42.8208   6
   2   6 -16 590.757 52.7917   9
  -2  -6  16 577.205 50.7717  14
  -2   6  16 622.534 55.3711  16
   2  -6 -16 638.567 46.8709   6
   2   6 -15 2599.04 89.8911   9
  -2  -6  15 2753.65 88.0380  14
   2  -6 -15 2542.34 86.4694   6
   2   6 -14-17.0109 44.8428   9
  -2  -6  14-21.1285 43.1989  14
   2  -6 -14-8.65982 39.9067   6
   2   6 -13 4.83514 43.2430   9
  -2   6  13 44.2971 47.5106  16
   2  -6 -13 66.1933 40.0081   3
  -2  -6  13 74.9358 43.2330  14
  -2   6  12 423.994 47.5993  16
   2   6 -12 504.767 45.5037   9
   2  -6 -12 482.730 41.2688   6
   2  -6 -11 206.542 38.6831   6
  -2  -6  11 143.873 41.1334  14
  -2  -6  10 131.451 40.2872  14
   2  -6 -10 195.902 38.9565  12
   2  -6 -10 59.2585 37.1849   6
   2  -6 -10 185.000 42.1815  19
   2   6  -9 93.1001 44.6523   9
  -2  -6   9 68.3979 38.6798  14
   2  -6  -9 126.423 34.9837   6
   2  -6  -9 114.957 37.6161  12
  -2  -6   8 8105.56 216.859  14
   2  -6  -8 7643.59 215.542   6
   2  -6  -8 7977.60 218.603   3
   2   6  -8 8154.24 218.227   9
   2  -6  -7 985.861 43.6976  19
   2   6  -7 1141.19 47.6878   9
   2  -6  -7 963.806 38.4968   6
  -2  -6   7 1073.54 42.9785  14
   2   6  -6 539.470 38.1494   9
  -2  -6   6 496.136 32.8641  14
   2  -6  -6 495.434 32.7953  19
   2  -6  -5 30.6381 28.5271  19
  -2  -6   5 62.3496 27.5649  14
   2   6  -5 77.5542 25.5803  11
   2   6  -5 90.7703 32.6742   9
  -2   6   5 23.5646 26.0367  17
   2   6  -4 539.287 29.6750  11
   2   6  -4 612.863 37.0668   9
   2  -6  -4 594.894 27.8386   5
  -2   6   4 629.090 32.3045  17
  -2  -6   4 546.451 32.2498  14
   2   6  -3 8838.26 238.173  11
  -2  -6   3 8753.69 238.509  14
   2  -6  -3 8749.58 237.892  10
   2   6  -3 9143.67 239.477   9
   2   6  -3 8341.53 238.030   2
  -2   6   3 9315.00 239.095  17
   2   6  -2 5322.79 154.938  11
  -2   6   2 5810.64 156.216  17
   2   6  -2 5502.01 157.001   9
   2  -6  -2 5756.46 154.896  10
   2   6  -2 5247.66 155.328   2
   2  -6  -2 6183.29 154.176  15
  -2  -6   1 13953.2 368.949  10
   2  -6  -1 14411.1 369.439  10
   2   6  -1 13762.1 369.207  11
  -2   6   1 13644.0 370.009  17
   2   6  -1 13563.5 369.906   9
   2  -6  -1 13949.9 368.086  15
   2   6  -1 12638.6 368.995   2
  -2   6   0 2720.78 72.1387  17
   2   6   0 2277.34 71.8150   9
  -2   6   0 2700.97 69.8611   2
   2   6   0 2146.95 68.3659   2
  -2  -6   0 2243.33 74.9011   3
   2  -6   0 2569.97 69.1874  10
  -2  -6   0 2194.60 67.3966  10
  -2   6  -1 9685.67 236.338   2
  -2  -6  -1 8817.33 237.552   3
   2   6   1 8817.85 235.678   2
  -2   6  -1 8973.45 236.971  17
   2  -6   1 9167.13 236.132  10
  -2  -6  -1 8202.82 234.834  10
   2   6   1 8485.25 236.365   9
  -2  -6  -1 8438.67 235.902  15
   2   6   2 15063.8 429.236  17
  -2   6  -2 16958.3 430.281  17
   2  -6   2 17401.0 429.664  10
  -2  -6  -2 15458.8 428.229  10
  -2  -6  -2 15918.2 429.630   5
   2   6   2 16240.9 428.964   2
  -2  -6  -2 15863.7 430.218   3
  -2   6  -2 16463.4 429.358   2
  -2  -6  -2 15610.6 429.161  15
   2   6   3 161.942 27.7538  17
  -2  -6  -3 164.896 33.9038   5
  -2  -6  -3 193.954 36.7975   3
  -2  -6  -3 197.032 27.8672  15
  -2  -6  -4 306.736 35.2577  13
   2  -6   4 371.234 28.8133  10
   2   6   4 324.390 23.5953  17
  -2   6  -4 352.632 31.4397  17
  -2  -6  -4 303.801 34.3876   5
  -2  -6  -4 343.500 30.5159  15
  -2  -6  -4 345.088 36.9242   3
  -2   6  -4 318.470 27.9321   2
  -2   6  -5 387.732 28.5404   2
  -2  -6  -5 341.721 37.1666   3
  -2  -6  -5 333.202 37.8523  13
  -2   6  -5 386.711 26.0636  11
   2  -6   5 396.620 30.4246  10
   2   6   5 336.533 21.5666  17
  -2  -6  -5 371.925 35.6111   5
  -2   6  -5 368.848 34.9592   9
  -2  -6  -5 385.242 31.8442  15
  -2   6  -6 11028.6 300.325  11
   2  -6   6 11287.9 301.040  10
  -2  -6  -6 10295.8 301.945  13
  -2  -6  -6 11332.5 301.316  12
  -2   6  -6 11457.2 301.728   9
  -2   6  -6 11170.0 300.464   2
  -2  -6  -6 10786.5 301.545   3
  -2  -6  -6 11565.6 301.481  15
  -2   6  -7 746.134 44.1185   9
  -2   6  -7 732.803 35.4333  11
  -2  -6  -7 660.712 42.2797  15
  -2  -6  -7 616.088 42.5914  12
  -2  -6  -7 605.000 45.5157  13
  -2  -6  -8 834.004 49.2064  12
  -2  -6  -8 770.461 52.9021  13
  -2   6  -8 822.091 49.8931   9
  -2   6  -8 779.190 39.2518  11
  -2  -6  -8 812.823 41.0355   7
  -2  -6  -8 817.533 44.4324   6
  -2  -6  -8 934.519 48.5762  15
  -2  -6  -9 2277.98 75.9261  12
  -2  -6  -9 2062.96 80.2014  13
  -2   6  -9 2122.73 69.9937  11
  -2   6  -9 2282.36 77.4563   9
  -2  -6  -9 2245.21 70.9855   7
  -2  -6  -9 2162.67 73.4239   6
  -2  -6  -9 2338.27 75.7371  15
  -2  -6 -10 86.4922 50.0915  13
  -2  -6 -10 41.6136 44.4937  12
  -2  -6 -10 63.2546 40.3562   6
  -2  -6 -10 104.135 36.3508   7
  -2  -6 -10 71.3046 44.1041  15
  -2   6 -10 24.8461 36.2144   4
  -2  -6 -10 78.1586 43.8612   3
  -2  -6 -11 1187.95 55.3053   3
  -2   6 -11 1152.79 49.7828   4
  -2  -6 -11 1132.34 63.3797  13
  -2  -6 -11 1212.64 57.5306  12
  -2  -6 -11 1195.03 57.1079  15
  -2  -6 -12 399.680 44.6761   6
  -2  -6 -12 366.600 44.6907  12
  -2   6 -12 460.525 46.1204   9
  -2  -6 -13 59.7833 44.8784  15
  -2  -6 -13 103.257 42.6292   6
  -2   6 -13 69.9937 42.8288   9
  -2  -6 -14 48.3184 43.3713   6
  -2   6 -14 52.1618 43.4692   9
  -2  -6 -14 119.828 46.3942  15
  -2  -6 -14-23.5897 35.3996   7
  -2  -6 -15 216.257 46.8241  15
  -2  -6 -15 214.348 39.0086   7
  -2  -6 -15 228.417 45.1945   6
  -2  -6 -16 67.4040 49.8478  15
  -2  -6 -16 60.4592 38.8897   7
  -2  -6 -16-17.6379 45.4123   6
  -2  -6 -17 63.8058 45.1556   6
  -2  -6 -17-42.4970 51.6120  15
  -2  -6 -18 34.7936 47.6846   6
  -2  -6 -18 73.8937 52.8576  15
  -2  -6 -19 297.404 51.5536   6
  -2  -6 -19 281.178 56.9897  15
  -2   6 -20 38.2728 48.2860  15
  -2  -6 -20 97.3614 55.5731  15
   2  -6  20 125.880 51.6065  10
  -2  -6 -21 161.565 55.7955  15
  -2   6 -21-11.6369 68.8594   1
   2  -6  21 79.6620 51.3240  10
   2  -6  22 236.434 53.1036  10
  -2   6 -22 199.264 52.2707   7
  -2  -6 -22 193.558 56.0380  15
  -2  -6 -23-31.5937 54.3541  15
   2  -6  24 53.3067 45.3796  10
  -2   6 -24-9.58477 55.5524   6
  -2  -6 -25 56.9270 51.5466   5
   2  -6  25 58.6213 45.5206  10
  -2   6 -25 36.9458 53.7744   6
  -2  -6 -25-10.7069 46.6052  15
   2  -6  26 34.7200 42.0857  10
  -2   6 -26-3.89537 50.6402   6
  -2  -6 -26-20.2058 44.1313  15
   2  -6  27-18.3846 38.8880  10
  -2  -6 -27 66.6315 42.0829  15
  -2   6 -27 28.9002 46.1699   6
  -2  -6 -28 24.9646 37.1520  15
  -2   6 -28 66.0377 41.6131   6
   2  -6  28 57.6934 34.4503  10
  -2  -6 -29-2.77201 30.5697  15
  -2   6 -29 50.3039 35.3110   6
  -2  -6 -30 22.0616 24.7687  15
   2  -8 -29 34.3735 30.0759  15
   2   8 -29 13.0892 31.6854   6
  -2  -8  29 24.1989 32.1977  10
   2  -8 -28 23.4949 36.6182  15
   2   8 -28 104.764 40.5555   6
  -2  -8  28 38.7409 37.2431  10
   2  -8 -27-20.7904 39.1211  15
   2   8 -27 21.0516 45.0693   6
  -2  -8  27-55.2145 41.8528  10
   2  -8 -26-56.0185 41.9933  15
   2   8 -26-1.00348 49.9003   6
  -2  -8  26 13.9394 42.9015  10
  -2  -8  25 6.03643 48.9497  10
   2  -8 -25 108.687 46.5257  15
   2   8 -25 14.0832 56.0808   1
   2   8 -24-20.5702 56.1279   1
  -2  -8  24-19.8092 51.2629  10
   2  -8 -23 111.560 52.3129  15
   2   8 -23 305.921 57.9063   1
   2   8 -22 373.615 59.9540   1
   2  -8 -22 321.952 53.7553  15
  -2  -8  22 327.671 56.6845  10
   2  -8 -21 92.9442 54.7446  15
   2   8 -20 581.512 60.3046   9
   2  -8 -20 772.561 59.3148  15
   2   8 -19 178.434 56.7464   9
   2  -8 -19 83.3513 53.1232  15
   2   8 -18 142.791 58.8153   9
   2  -8 -18-44.6023 52.0922  15
   2   8 -17 205.334 55.9763   9
   2  -8 -17 244.878 49.9152  15
   2   8 -16 111.713 51.7102   9
   2  -8 -16 64.7277 48.7568  15
  -2  -8  15 103.225 47.1412  14
   2   8 -15 108.883 50.7665   9
   2  -8 -15 75.6636 47.0932  15
  -2   8  15 70.3810 50.2263  16
   2  -8 -14 88.4430 45.9113   3
  -2  -8  14 109.073 44.7255  14
   2   8 -14 110.912 48.1634   9
  -2   8  14 92.0358 51.6811  16
   2  -8 -13 376.001 49.4531   3
   2   8 -13 350.624 49.3470   9
  -2  -8  13 397.589 45.7675  14
   2  -8 -12 38.2997 48.8850   3
   2   8 -12 20.2657 47.2461   9
  -2  -8  12 119.150 43.9656  14
   2  -8 -11 9.67801 52.1467   3
   2   8 -11 84.1638 46.8552   9
   2  -8 -10 1104.21 52.4037  12
   2   8 -10 1327.58 60.1561   9
  -2  -8   9 2148.87 71.8624  14
   2  -8  -9 2131.09 69.5463  19
   2  -8  -8 1012.50 46.8022   5
   2  -8  -8 1059.58 64.4507   3
  -2  -8   8 1176.73 51.6652  14
   2  -8  -7 2503.59 75.3452   5
  -2  -8   7 2405.50 79.1049  14
   2   8  -7 2431.53 83.1169   9
   2  -8  -6 210.465 31.8017   5
  -2  -8   6 153.513 38.0775  14
   2   8  -6 123.784 33.6644  11
   2   8  -6 175.099 45.5278   9
  -2   8   6 190.312 35.0071  17
   2  -8  -6 187.577 37.1227  15
  -2   8   5 461.335 37.1532  17
   2   8  -5 497.390 32.7980  11
   2  -8  -5 550.439 33.0362   5
   2   8  -5 571.966 45.2793   9
   2  -8  -5 544.843 35.3343  15
   2  -8  -5 513.386 37.2344  19
   2  -8  -4 825.007 36.2692  15
   2   8  -4 823.943 46.2943   9
  -2   8   4 865.495 42.1818  17
   2   8  -4 783.782 36.5574  11
   2   8  -3 140.033 29.1625   2
   2   8  -3 185.597 27.0124  11
  -2  -8   3 194.806 29.3959  10
  -2   8   3 188.570 33.6970  17
   2  -8  -3 228.872 24.4281  15
   2   8  -3 220.993 39.5974   9
   2  -8  -3 172.679 25.6805  10
   2  -8  -2 305.471 26.9956  10
  -2   8   2 261.594 32.1282   2
   2   8  -2 356.159 29.3274   2
   2  -8  -2 242.202 21.7178  15
  -2   8   2 244.055 33.1375  17
  -2  -8   2 296.165 27.9943  10
   2   8  -2 288.091 27.3755  11
   2   8  -2 327.416 37.5872   9
  -2  -8   1 3244.28 89.1912  10
   2  -8  -1 3012.64 89.5574  10
   2   8  -1 3227.45 93.2795   9
  -2   8   1 3160.46 90.4506   2
   2   8  -1 3088.11 89.1894   2
  -2   8   1 3059.60 91.9267  17
   2   8   0 100.311 28.5848   2
  -2   8   0 104.654 29.9061   2
  -2   8   0 75.9009 33.5053  17
   2  -8   0 97.9212 27.4003  10
  -2  -8   0 79.5873 23.7064  10
   2   8   1 367.800 34.5077  17
  -2   8  -1 369.691 35.1214  17
   2   8   1 441.257 30.1330   2
  -2  -8  -1 457.906 44.4808   3
  -2   8  -1 471.370 31.2470   2
  -2  -8  -1 413.690 25.8390  10
   2  -8   1 420.817 31.0252  10
  -2  -8  -1 354.946 29.2179  15
  -2  -8  -2 1429.12 44.9023  10
   2  -8   2 1398.98 49.9353  10
  -2  -8  -2 1524.30 48.3954  15
  -2  -8  -2 1441.87 58.5696   3
   2   8   2 1514.07 49.8880   2
  -2   8  -2 1386.15 50.0396   2
  -2   8  -2 1498.48 53.1715  17
   2   8   2 1444.47 51.0802  17
   2  -8   3 89.7859 30.8389  10
  -2   8  -3 88.6420 28.9604   2
   2   8   3 151.430 32.1417   2
  -2  -8  -3 83.9527 28.2324  15
   2   8   3 127.012 31.2265  17
  -2   8  -3 97.9767 36.2021  17
   2  -8   4 97.8802 33.2012  10
  -2  -8  -4 68.9692 31.4446  15
   2   8   4 15.1585 31.2067   2
  -2  -8  -4 25.4880 37.1813   5
  -2   8  -4 69.4696 36.1005  17
   2   8   4 18.7973 28.5107  17
  -2  -8  -5 6638.62 185.659   5
  -2   8  -5 6459.23 184.137  11
   2  -8   5 6988.00 185.271  10
  -2  -8  -5 6649.99 184.494  15
   2   8   5 6996.62 184.044   2
   2   8   5 6506.84 183.236  17
  -2   8  -5 6969.72 186.360  17
  -2  -8  -6 63.5473 37.7552  15
   2  -8   6 28.7528 39.3475  10
  -2   8  -6 2.11449 30.7363  11
   2   8   6 4.97412 25.3444  17
  -2  -8  -6 157.137 42.2454   5
  -2   8  -6 21.8646 33.1110   2
  -2  -8  -6 46.8605 50.2841   3
   2  -8   7 312.011 42.1961  10
  -2  -8  -7 251.213 48.7194  12
  -2   8  -7 249.978 34.3499  11
  -2  -8  -7 259.481 41.7297  15
  -2  -8  -7 290.868 52.9216   3
  -2  -8  -7 256.803 46.0120   5
  -2   8  -7 325.407 42.2726  17
  -2   8  -8 10046.8 288.944  11
  -2  -8  -8 10837.0 290.098   5
  -2  -8  -8 11031.2 290.458  15
  -2  -8  -8 10298.4 290.661  12
  -2  -8  -8 11211.0 291.537   3
  -2  -8  -9 236.533 49.5391   3
  -2  -8  -9 236.412 43.6689  15
  -2  -8  -9 264.600 48.8159   5
  -2  -8  -9 191.724 48.3074  12
   2  -8   9 244.363 41.6643  10
  -2  -8 -10 669.056 48.8239  15
   2  -8  10 756.326 46.0660  10
  -2  -8 -10 689.389 50.2844  12
  -2  -8 -10 744.864 51.9413   3
  -2  -8 -11 1550.20 66.0302   3
   2  -8  11 1700.25 62.3991  10
  -2  -8 -12 105.792 43.6294   3
  -2  -8 -12 60.9951 46.5349  15
   2  -8  12 103.127 40.6992  10
  -2  -8 -13 376.154 48.3346  15
   2  -8  13 302.829 43.1032  10
  -2  -8 -13 306.860 46.9987  12
   2  -8  14 22.6315 43.3119  10
  -2  -8 -14 75.3183 48.3555  15
  -2   8 -14 45.6955 41.2348  17
  -2  -8 -14 19.0829 46.1897  12
   2  -8  15 285.382 47.0344  10
  -2  -8 -15 281.383 50.2660  15
  -2   8 -15 209.903 42.9996  17
   2  -8  16-2.21525 48.0376  10
  -2  -8 -16 100.156 49.9588  15
  -2   8 -16-16.5852 42.4706  17
   2  -8  17 320.760 51.5003  10
  -2  -8 -17 256.089 53.3620  15
  -2   8 -17 156.238 44.6463  17
   2  -8  18 101.112 50.8576  10
  -2  -8 -18 47.4345 54.0556  15
  -2   8 -18 71.4994 44.4804  17
  -2  -8 -19 69.2981 53.3770  15
   2  -8  19-39.2486 53.4142  10
  -2  -8 -20 29.4937 54.3506  15
   2  -8  20 39.3533 53.8789  10
  -2  -8 -21-0.83338 56.4279   5
  -2  -8 -21-120.383 53.6550  15
   2  -8  21-25.7794 53.2559  10
  -2  -8 -22-0.27143 49.8182  15
  -2   8 -22 42.3022 61.4919   1
  -2   8 -23 16.6896 48.9275   7
  -2  -8 -23-33.5510 47.7781  15
   2  -8  23 52.2893 47.6188  10
  -2   8 -23 142.820 60.8427   1
  -2   8 -24-87.1491 55.5945   6
   2  -8  24-36.6324 47.4907  10
  -2  -8 -24-18.7466 45.7612  15
  -2   8 -25-19.0040 51.7732   6
   2  -8  25-25.6462 44.6288  10
  -2  -8 -25-2.01265 43.5245  15
  -2   8 -26 21.5652 47.6403   6
   2  -8  26 63.7849 41.2864  10
  -2  -8 -26 39.9029 42.7047  15
  -2   8 -27 72.3591 43.4818   6
  -2  -8 -27 74.9600 37.4738  15
   2  -8  27 24.6885 37.2695  10
  -2  -8 -28-28.9211 31.5781  15
   2  -8  28-64.4001 31.9035  10
  -2   8 -28 14.9225 37.7772   6
  -2  -8 -29 25.1214 26.7088  15
  -2   8 -29-4.84522 30.7793   6
   2  10 -28-37.6045 34.2319   6
  -2 -10  28 13.0757 33.8681  10
   2 -10 -28-41.0414 28.2952  15
   2  10 -27 57.6307 40.5085   6
   2 -10 -27-38.6141 34.4201  15
  -2 -10  27-23.3446 38.4689  10
   2  10 -26 24.1667 45.4542   6
   2  10 -26 61.0959 46.1775   1
  -2 -10  26-40.8540 42.2004  10
   2 -10 -26 61.6754 38.2083  15
   2  10 -25 83.6098 50.2609   1
  -2 -10  25 71.2577 45.6666  10
   2 -10 -25 85.3096 40.6770  15
   2  10 -24-36.4391 51.0842   1
  -2 -10  24-35.8512 46.7674  10
   2 -10 -24 29.0506 43.6591  15
  -2 -10  23-68.9921 51.7384  10
   2  10 -23 97.6795 51.4378   1
   2  10 -22-21.7776 51.7438   1
   2 -10 -22-4.76875 50.6469  15
  -2 -10  21-75.7517 52.1055  10
   2  10 -21-21.5044 52.5196   1
   2 -10 -21 12.4400 51.7797  15
   2  10 -21-39.3538 46.4919  17
   2  10 -20-29.0058 47.8698  17
  -2 -10  20-15.4262 52.8328  10
   2 -10 -20 21.3265 52.0179  15
  -2 -10  19 541.439 58.0246  10
   2 -10 -19 400.877 55.2153  15
   2  10 -18-15.7977 56.8408   9
  -2 -10  18 85.2475 53.9113  10
   2 -10 -18-1.36007 54.9598  15
   2 -10 -17 266.499 54.2013  15
   2  10 -17 439.618 58.7333   9
   2 -10 -16 384.010 54.7308  15
   2  10 -16 592.047 60.5881   9
   2 -10 -15 36.2834 50.5140  15
   2  10 -15-60.6731 57.7275   9
   2 -10 -15 73.5926 54.2218   3
   2 -10 -14 569.035 52.6352  15
   2  10 -14 641.633 57.9271   9
   2 -10 -14 548.031 58.3331   3
   2 -10 -13 707.198 53.5653  15
   2  10 -13 810.111 58.7863   9
   2 -10 -13 886.784 59.9704   3
   2 -10 -12 840.295 54.1159  15
   2  10 -12 980.050 57.9684   9
   2 -10 -12 971.619 63.4852   3
   2  10 -11 105.470 49.3757   9
   2 -10 -11 117.692 58.0662   3
   2 -10 -10 1217.68 56.2010  15
   2  10 -10 1284.34 62.1474   9
   2 -10 -10 1392.37 69.2320   3
   2 -10  -9 4618.79 138.045  15
   2 -10  -9 5105.71 144.281   3
   2  10  -9 4878.41 141.482   9
   2 -10  -8 1153.60 51.9304  15
   2  10  -8 1165.15 59.7399   9
   2 -10  -8 1205.55 65.8866   3
  -2 -10   8 1031.41 50.4778  10
   2 -10  -7 611.644 40.8350  15
  -2  10   7 581.323 42.0628  17
  -2  10   6 534.724 40.7992  17
  -2 -10   6 590.333 41.2170  10
   2 -10  -6 590.721 38.8415  15
  -2  10   5 63.7056 40.6911  17
   2 -10  -5 71.1398 29.7433  15
  -2 -10   5 4.84151 38.2203  10
   2  10  -5 46.7058 36.3009  11
  -2 -10   4 202.797 37.3342  10
  -2  10   4 202.393 43.2684   2
   2  10  -4 179.309 36.6671  11
  -2  10   4 204.176 41.4040  17
   2 -10  -4 191.394 30.6522  15
   2  10  -4 193.808 51.6504   9
   2 -10  -3 74.7814 34.0064  10
  -2 -10   3 115.871 37.6935  10
  -2  10   3 126.390 44.9062   2
  -2  10   3 136.197 41.7084  17
   2  10  -3 123.420 49.8263   9
   2  10  -3 118.908 35.9571  11
   2 -10  -3 156.562 24.9100  15
  -2  10   2 4512.23 128.301  17
   2 -10  -2 4189.54 124.686  10
  -2 -10   2 4657.02 125.582  10
   2  10  -2 4323.66 125.227  11
   2  10  -1 66.7476 46.5953  17
  -2  10   1 144.675 42.2601  17
   2 -10  -1 127.881 35.7280  10
  -2 -10   1 105.218 35.0300  10
   2  10  -1 61.0056 36.4150  11
  -2  10   0 2457.61 79.3640   2
   2  10   0 2382.14 78.8531   2
   2  10   0 2530.46 82.2888  17
  -2  10   0 2534.97 82.4787  17
   2 -10   0 2626.65 79.1740  10
  -2 -10   0 2306.16 74.1074  10
  -2 -10  -1 1597.32 71.4359   3
   2  10   1 1605.39 58.3722   2
  -2  10  -1 1607.41 59.8979   2
  -2  10  -1 1625.75 63.9552  17
   2  10   1 1655.94 64.6273  17
  -2 -10  -1 1546.86 53.1591  10
   2 -10   1 1509.20 57.9834  10
   2  10   2 4327.80 125.611  17
  -2  10  -2 4378.80 125.867  17
  -2 -10  -2 4168.03 119.444  10
   2 -10   2 4606.51 124.422  10
  -2 -10  -2 4206.99 129.964   3
  -2  10  -2 4474.51 123.199   2
   2  10   2 4503.89 123.112   2
  -2 -10  -2 3895.73 120.858  15
   2 -10   3 4285.74 117.621  10
  -2  10  -3 4237.35 117.347   2
  -2 -10  -3 4021.28 124.145   3
   2  10   3 4365.74 118.290   2
  -2  10  -3 4014.32 119.508  17
   2  10   3 4119.24 118.286  17
   2 -10   4 1597.55 60.6398  10
   2  10   4 1548.58 57.8543  17
  -2  10  -4 1630.80 66.8857  17
  -2 -10  -4 1473.09 56.0496  15
  -2 -10  -4 1571.88 70.2355   3
   2  10   4 1632.63 59.5278   2
  -2  10  -4 1555.97 57.5148   2
   2  10   5 1330.73 51.6138  17
  -2  10  -5 1456.92 59.6936  17
   2  10   5 1413.50 56.2485   2
  -2  10  -5 1396.24 54.0951   2
  -2 -10  -5 1413.59 69.1619   3
  -2 -10  -5 1295.16 53.5725  15
  -2 -10  -6 6.72714 44.4811   5
   2  10   6 75.5911 37.6181   2
  -2  10  -6 87.3437 36.1978   2
  -2 -10  -6 63.2794 56.5024   3
  -2  10  -6 60.8165 44.0536  17
  -2 -10  -6 19.4894 39.7716  15
  -2 -10  -7 1200.38 53.9645   5
   2 -10   7 1248.17 53.6477  10
   2  10   7 1099.61 47.9754   2
  -2  10  -7 1178.92 50.0122   2
  -2  10  -7 1058.35 55.7002  17
  -2 -10  -7 1187.88 51.5853  15
  -2 -10  -8 936.331 49.9666  15
  -2 -10  -8 1069.78 61.6913   3
  -2  10  -8 1075.45 47.7669  11
  -2 -10  -9 2696.56 87.1733   3
   2 -10   9 2550.92 80.3132  10
  -2 -10 -10 189.565 49.9463  12
  -2  10 -10 186.032 34.4766  11
  -2 -10 -10 199.608 51.7699   3
  -2 -10 -10 179.316 47.5827   5
   2 -10  10 218.246 43.0447  10
  -2  10 -10 160.012 42.4781  17
  -2  10 -11 130.984 42.9003  17
  -2 -10 -11 129.458 48.7218  12
  -2 -10 -11 108.495 44.2318  15
  -2 -10 -11 78.8101 47.3324   5
  -2 -10 -11 92.8943 51.1421   3
   2 -10  11 43.0795 41.3204  10
  -2  10 -12 55.6227 44.0444  17
  -2 -10 -12 131.277 48.7451  12
  -2 -10 -12 105.870 45.7835  15
  -2 -10 -12 105.842 48.6060   5
  -2 -10 -12 198.232 49.4947   3
   2 -10  12 136.730 43.1497  10
  -2 -10 -13 57.0971 50.2906   3
  -2 -10 -13-48.9192 48.7369  15
  -2 -10 -13-34.3049 48.9743  12
  -2  10 -13 39.7279 43.9995  17
  -2 -10 -13 51.2304 51.4755   5
   2 -10  13 47.2123 45.3102  10
  -2 -10 -14 21.3788 50.1593  15
   2 -10  14-52.7734 47.4595  10
  -2 -10 -14 34.1827 53.8247   5
  -2  10 -14-3.50462 45.4431  17
  -2 -10 -14 77.8333 49.6797  12
   2 -10  15 47.6519 48.9975  10
  -2 -10 -15-70.9162 55.1990   5
  -2  10 -15-43.6020 45.1600  17
  -2 -10 -15 48.7366 52.3137  15
   2 -10  16-22.6187 51.0293  10
  -2 -10 -16 104.060 55.7156   5
  -2  10 -16-13.8589 47.2449  17
  -2 -10 -16 101.957 53.0751  15
   2 -10  17 18.6242 53.0506  10
  -2 -10 -17-95.1650 57.4762   5
  -2  10 -17-65.4649 48.2065  17
  -2 -10 -17 60.3728 53.4693  15
   2 -10  18 171.003 53.0553  10
  -2 -10 -18 73.8893 57.4062   5
  -2 -10 -18 62.2469 53.2991  15
  -2  10 -18 94.7733 48.2695  17
   2 -10  19 92.3899 50.9227  10
  -2 -10 -19 57.0817 50.2117  15
  -2  10 -19 49.0079 44.2480  17
  -2 -10 -20 28.8048 50.2821  15
   2 -10  20 95.3316 52.1291  10
  -2 -10 -21 50.1896 48.7919  15
  -2 -10 -22-17.1489 47.0997  15
   2 -10  22 21.3885 50.2618  10
  -2 -10 -23-20.4802 46.1513  15
  -2  10 -23-86.2629 55.7879   1
   2 -10  23-4.55926 48.9060  10
  -2  10 -24-10.3431 55.2131   1
  -2  10 -24-15.2124 51.9962   6
   2 -10  24-82.4429 46.9803  10
  -2 -10 -24 44.4477 43.9488  15
  -2  10 -25 14.4244 47.5893   6
   2 -10  25-9.19790 43.0021  10
  -2 -10 -25 30.2515 39.0522  15
  -2  10 -26 26.5236 43.3051   6
   2 -10  26 11.9741 38.0834  10
  -2 -10 -26-24.0061 35.2292  15
  -2  10 -27 21.4515 37.8221   6
  -2 -10 -27-14.1948 31.4925  15
   2 -10  27 35.8877 34.3296  10
  -2 -10 -28-56.5541 26.7147  15
  -2  10 -28 7.91492 31.7538   6
  -2 -12  27-13.5392 32.5482  10
   2  12 -27 47.4081 32.9585   6
  -2 -12  26 12.1385 37.5985  10
   2  12 -26 28.8676 41.9979   1
   2  12 -26 49.7196 39.2882   6
  -2 -12  25 9.99792 41.3523  10
   2  12 -25 20.1050 44.3252   1
   2 -12 -24 7.19899 41.1766  15
  -2 -12  24 28.5876 45.3075  10
   2  12 -24-21.1708 46.3366   1
   2 -12 -23-55.9540 42.6319  15
  -2 -12  23-65.2018 47.9562  10
   2  12 -23 36.0558 46.2633   1
   2  12 -22-0.23714 41.9265  17
   2 -12 -22-11.7311 43.4780  15
  -2 -12  22-12.5615 48.8078  10
   2  12 -22-89.3877 46.9743   1
  -2 -12  21-26.0397 50.3459  10
   2  12 -21-37.2026 47.9210   1
   2  12 -20 1.12797 49.3190  17
   2 -12 -20-34.6548 47.7945  15
   2  12 -19 36.5105 49.2582  17
  -2 -12  19 43.1837 55.4339  10
   2 -12 -19-32.6355 50.4457  15
   2  12 -18 455.430 55.3217  17
   2 -12 -18 332.944 54.3542  15
  -2 -12  18 495.496 57.0717  10
  -2 -12  17 299.913 57.1818  10
   2 -12 -17 183.702 54.4584  15
   2  12 -17 243.609 53.8742  17
  -2 -12  16 548.661 57.1931  10
   2 -12 -16 406.393 55.9478  15
   2  12 -16 507.672 56.9890  17
  -2 -12  15 748.246 58.0158  10
   2 -12 -15 642.167 63.3955   3
   2  12 -14 63.1612 57.7236   9
  -2 -12  14 39.8194 51.3096  10
   2 -12 -14 24.2061 51.7536  15
   2 -12 -14 3.52600 63.6292   3
   2  12 -13 275.193 56.6267   9
  -2 -12  13 309.331 49.6790  10
   2 -12 -13 148.730 50.4141  15
   2 -12 -13 350.356 66.6765   3
   2  12 -12 77.1021 54.1849   9
  -2 -12  12 174.464 46.7365  10
   2 -12 -12 41.7532 46.1976  15
   2 -12 -12 26.1786 61.8771   3
   2  12 -11 77.7054 54.4243   9
  -2 -12  11 89.8049 44.9569  10
   2 -12 -11 278.497 44.5522  15
   2 -12 -11 305.210 63.2028   3
   2  12 -10 178.115 53.0327   9
   2 -12 -10 100.731 60.2614   3
  -2 -12  10 90.8394 43.7893  10
   2  12  -9 678.071 56.7495   9
   2 -12  -9 730.558 61.1978   3
  -2 -12   9 674.197 46.5373  10
   2 -12  -8 33.1589 56.6953   3
  -2 -12   8 59.1252 38.4224  10
   2  12  -8 14.8910 50.5192   9
   2 -12  -7-74.9890 57.1351   3
   2  12  -7 26.1934 35.9611  11
  -2  12   7-32.3259 37.4257  17
  -2  12   7 80.6121 42.2812   2
  -2 -12   7 1.93155 37.6268  10
   2  12  -7-30.2253 49.9998   9
   2  12  -6 68.0595 36.1197  11
  -2  12   6 32.7741 38.1680  17
  -2  12   6 75.7166 43.1001   2
  -2 -12   6 112.601 37.8901  10
   2  12  -6 31.2194 49.5039   9
  -2 -12   5 179.263 55.8180   3
  -2  12   5 166.406 44.4902   2
  -2  12   5 171.846 41.9784  17
   2  12  -5 128.194 38.3838  11
  -2 -12   4-90.1833 56.9344   3
  -2  12   4-21.8831 44.0417  17
   2  12  -4 12.7307 38.0929  11
  -2  12   4 47.2524 46.1353   2
   2  12  -3 1654.92 69.5521  17
  -2  12   3 1679.37 66.6527  17
  -2  12   3 1905.37 69.6255   2
  -2 -12   3 1856.88 75.6843   3
   2  12  -3 1735.24 63.1847   2
  -2 -12   3 1625.76 60.4845  10
  -2  12   2 143.831 46.3174  17
   2  12  -2 149.124 49.6268  17
  -2  12   2 145.166 45.6128   2
  -2 -12   2 226.737 59.2206   3
   2  12  -2 107.243 40.2875   2
  -2 -12   2 153.083 37.1165  10
  -2  12   1 806.887 51.8327  17
   2  12  -1 801.675 59.7492  17
  -2 -12   1 714.500 62.6766   3
  -2  12   1 818.627 50.8205   2
   2  12  -1 772.332 47.4704   2
  -2 -12   1 711.174 41.4708  10
   2  12   0-33.5934 39.9810  11
  -2  12   0-17.6150 45.0197  17
   2  12   0 12.1979 48.2233  17
  -2 -12   0 26.4572 57.6553   3
  -2 -12   0 31.4174 33.9459  10
  -2  12   0 40.2970 45.8198   2
   2  12   0-5.11211 41.9526   2
  -2  12  -1 453.536 49.6202  17
   2  12   1 538.854 51.9487  17
   2  12   1 433.499 46.6649   2
  -2  12  -1 515.894 44.1016   2
  -2 -12  -1 406.671 59.9991   3
  -2 -12  -1 365.687 32.7996  10
  -2 -12  -2-9.77055 56.2639   3
  -2  12  -2-27.8091 41.6673   2
   2  12   2-14.5562 42.7083   2
   2  12   2-4.83171 48.4584  17
   2 -12   3 841.106 49.3150  10
  -2 -12  -3 884.826 62.4467   3
   2  12   3 883.941 48.9594   2
  -2  12  -3 956.524 47.7109   2
   2  12   3 842.466 51.6211  17
   2 -12   4 296.369 42.0368  10
  -2  12  -4 249.496 40.9833   2
   2  12   4 203.323 41.8445   2
  -2  12  -4 191.664 38.2511  11
  -2 -12  -4 162.529 32.9456  15
  -2 -12  -4 333.516 58.5101   3
   2  12   4 243.893 42.6404  17
  -2  12  -5 174.138 36.5287  11
  -2 -12  -5 139.951 33.3867  15
   2  12   5 242.446 41.2966   2
  -2 -12  -5 206.112 58.1073   3
  -2  12  -5 212.811 41.6478   2
   2 -12   5 213.494 40.3065  10
  -2  12  -6 0.65668 35.5027  11
   2 -12   6 10.5552 40.5628  10
  -2  12  -6-12.0528 38.4576   2
  -2 -12  -6-35.4032 57.3445   3
  -2  12  -6-50.8600 45.4586  17
  -2 -12  -6 21.8302 34.1851  15
  -2 -12  -7 1079.38 49.9260  15
  -2  12  -7 1358.65 59.2067  17
  -2 -12  -7 1212.71 67.4947   3
  -2  12  -7 1166.37 49.7744  11
   2 -12   7 1298.90 54.7686  10
  -2 -12  -8 122.252 56.7842   3
  -2 -12  -8 4.45495 56.3954  12
  -2  12  -8 149.728 35.7909  11
  -2  12  -8 117.217 49.5960  17
   2 -12   8 130.890 42.9669  10
   2 -12   9 105.444 42.8741  10
  -2  12  -9 101.811 34.8351  11
  -2 -12  -9 152.106 54.2559  12
  -2 -12  -9 191.975 57.3827   3
  -2 -12  -9-24.5508 41.1639  15
  -2  12  -9 118.637 46.9799  17
   2 -12  10 29.1679 43.0839  10
  -2 -12 -10 20.9499 46.8334   5
  -2 -12 -10 86.9769 53.7273  12
  -2  12 -10-19.4411 36.0773  11
  -2 -12 -10 41.8575 55.9263   3
  -2 -12 -10 50.8616 44.4807  15
  -2  12 -10-26.3837 47.4553  17
   2 -12  11 276.106 46.7487  10
  -2 -12 -11 254.401 47.5368   5
  -2 -12 -11 214.101 55.1923  12
  -2 -12 -11 238.320 58.2750   3
  -2 -12 -11 222.112 45.9393  15
  -2  12 -11 257.798 49.5816  17
   2 -12  12 36.2012 46.5642  10
  -2 -12 -12 145.924 56.8462  12
  -2 -12 -12 128.572 48.0711  15
  -2 -12 -12 34.2015 56.4913   3
  -2  12 -12 102.589 50.2036  17
  -2 -12 -12 56.8220 47.0784   5
   2 -12  13 861.063 55.8782  10
  -2 -12 -13 712.200 55.3005  15
  -2  12 -13 789.915 57.9503  17
  -2 -12 -13 953.676 64.4901   3
  -2 -12 -13 808.969 61.3227  12
  -2 -12 -14 540.975 54.3359  15
  -2  12 -14 608.203 58.7154  17
   2 -12  14 617.480 54.9261  10
  -2 -12 -15 668.233 55.9718  15
  -2  12 -15 607.584 56.4022  17
   2 -12  15 732.255 57.0292  10
  -2  12 -16 23.9387 49.8492  17
  -2 -12 -16 33.6936 51.8378  15
   2 -12  16 27.2181 52.1899  10
  -2  12 -17 16.2530 48.7343  17
   2 -12  17 25.0201 53.3874  10
  -2 -12 -17 53.9809 51.2919  15
  -2 -12 -18 593.633 56.9703  15
  -2  12 -18 541.307 52.6840  17
   2 -12  19-18.8625 52.8527  10
  -2  12 -19 5.80651 46.4733  17
  -2 -12 -19 92.6397 50.5604  15
  -2  12 -20 54.2101 45.8211  17
  -2 -12 -20 22.7640 50.5062  15
   2 -12  21-26.7728 51.9005  10
  -2 -12 -22 81.8917 43.8088  15
   2 -12  22 97.9054 48.5171  10
  -2  12 -23-25.6694 47.2340   6
  -2 -12 -23 19.1116 39.7157  15
   2 -12  23-35.6404 45.7287  10
  -2  12 -23 24.4953 50.2695   1
  -2  12 -24-3.09285 44.7580   6
  -2 -12 -24 4.85989 37.2446  15
   2 -12  24-47.5159 42.0493  10
  -2  12 -24 37.1862 48.5706   1
  -2  12 -25 27.3780 40.6934   6
   2 -12  25-2.55450 38.4364  10
  -2 -12 -25-29.9472 33.6191  15
  -2  12 -26-42.6028 36.3422   6
   2 -12  26-79.4209 36.7600  10
   2 -12  27-2.51168 29.4457  10
  -2  12 -27-16.5736 29.6053   6
  -2 -14  26 15.8060 32.6075  10
   2  14 -26-27.1200 30.8770   6
   2  14 -25 29.6216 40.7427   1
  -2 -14  25-54.0410 35.3299  10
   2  14 -25-12.0114 35.0636   6
  -2 -14  24-41.6844 40.7575  10
   2  14 -24 38.5395 42.2130   1
  -2 -14  23 57.0863 43.3130  10
   2  14 -23 33.6632 42.7451   1
  -2 -14  22 16.7674 46.3555  10
   2  14 -22-17.4671 43.3192   1
   2  14 -22-9.41654 41.0190  17
  -2 -14  21 34.0523 47.7037  10
   2  14 -21-67.9442 43.9322   1
   2  14 -21-86.4550 44.1507  17
  -2 -14  20-43.6705 50.7517  10
   2  14 -19 67.2213 51.2405  17
  -2 -14  18 51.9027 53.5110  10
   2  14 -18 56.2771 54.2124  17
  -2 -14  17 38.8800 53.4643  10
   2  14 -17-44.2854 54.0596  17
   2 -14 -16 234.974 63.0769   3
  -2 -14  16 243.655 53.9160  10
   2  14 -16 207.933 55.0438  17
   2 -14 -15 182.360 64.3180   3
  -2 -14  15 275.726 54.3535  10
   2  14 -15 258.871 56.6681  17
   2 -14 -14 39.7668 67.6564   3
  -2 -14  14 63.5758 52.3285  10
   2  14 -14-51.4360 55.7155  17
   2 -14 -13 729.062 71.9600   3
  -2 -14  13 700.484 55.5281  10
   2  14 -13 635.306 61.1413  17
   2  14 -12-61.2695 56.8332  17
   2 -14 -12 21.7552 66.4322   3
  -2 -14  12-52.3098 49.2083  10
   2  14 -11-6.14508 55.6222  17
   2 -14 -11-5.22465 68.3851   3
  -2 -14  11 15.9490 47.7516  10
  -2  14  11 10.5234 39.6269   2
   2  14 -10 145.939 54.2290  17
  -2  14  10-7.88424 41.2328   2
   2 -14 -10 60.3100 67.1160   3
  -2 -14  10 39.6233 45.5556  10
   2  14  -9 420.495 56.1885  17
  -2 -14   9 461.127 46.7100  10
  -2  14   9 410.353 45.8459   2
   2 -14  -9 591.687 66.4134   3
   2  14  -8 575.636 56.5309  17
  -2  14   8 516.240 48.4317   2
   2 -14  -8 666.355 64.5959   3
  -2 -14   8 584.579 48.0982  10
   2  14  -7-8.89813 40.5112  11
   2  14  -7-3.54667 51.3500  17
  -2  14   7 99.3908 44.7196   2
   2 -14  -7-11.6490 59.4827   3
  -2 -14   7 29.9517 40.9646  10
  -2  14   6 917.573 53.0245  17
   2  14  -6 1060.51 60.1829  17
  -2 -14   6 936.069 61.5458   3
  -2  14   6 1007.11 56.5780   2
  -2 -14   6 1001.59 51.7167  10
   2  14  -6 1047.15 51.6174  11
  -2  14   5 437.418 47.8539  17
   2  14  -5 655.883 55.3852  17
  -2 -14   5 500.571 43.4020  10
   2  14  -5 541.857 44.5766  11
  -2 -14   5 461.251 60.6777   3
  -2  14   5 574.501 51.5637   2
   2 -14  -5 499.325 60.6661   3
  -2  14   4 229.917 47.9140  17
   2  14  -4 189.348 43.0305  11
   2  14  -4 196.213 53.7757  17
  -2  14   4 93.3497 47.4797   2
  -2 -14   4 44.6363 56.1108   3
  -2 -14   4 127.707 40.2540  10
  -2  14   3 46.7794 47.6370  17
   2  14  -3 29.4683 41.6832  11
   2  14  -3-10.4783 54.8582  17
  -2  14   3 38.3326 49.0363   2
  -2 -14   3 35.5399 57.1892   3
  -2 -14   3-26.1674 37.1246  10
  -2  14   2 14.8084 49.1532  17
   2  14  -2 10.9514 40.0368  11
   2  14  -2 9.91503 52.1033  17
  -2  14   2 11.9649 48.8756   2
   2  14  -2 21.9835 42.9181   2
  -2 -14   2 12.9471 57.2402   3
   2 -14  -2 37.9208 36.7562  10
   2  14  -1 1.61847 41.8822  11
   2  14  -1-53.6397 54.0718  17
  -2  14   1-5.93651 49.7833  17
  -2  14   1 18.9606 46.9774   2
  -2 -14   1-2.03088 57.4193   3
   2  14  -1 46.4796 42.0238   2
   2 -14  -1 35.8034 38.0778  10
   2  14   0 670.110 45.9233  11
  -2  14   0 690.996 50.8265   2
  -2 -14   0 665.326 62.0191   3
   2  14   0 699.533 50.2235   2
   2 -14   0 668.143 45.5783  10
  -2  14   0 667.913 53.4048  17
   2  14   1 736.389 47.2784  11
   2  14   1 768.919 50.2184   2
  -2  14  -1 731.244 51.3660   2
  -2 -14  -1 819.005 61.8661   3
   2 -14   1 694.689 45.9442  10
  -2  14  -1 662.756 53.9579  17
  -2  14  -2 572.069 51.8178  17
  -2  14  -2 570.554 46.9980   2
   2  14   2 494.302 45.7531   2
   2  14   2 485.820 45.1081  11
   2 -14   2 623.778 52.4315  10
  -2  14  -3 240.235 42.9881  11
  -2  14  -3 375.788 50.3964  17
   2  14   3 296.990 45.7859   2
  -2  14  -3 447.205 46.6269   2
  -2 -14  -3 346.915 60.7807   3
   2 -14   3 380.852 45.7271  10
  -2  14  -4 447.470 42.2258  11
  -2  14  -4 376.157 51.4151  17
   2  14   4 392.446 44.3254   2
  -2 -14  -4 500.097 61.8613   3
  -2  14  -4 459.835 46.8275   2
   2 -14   4 388.782 44.1316  10
  -2  14  -5 343.809 50.9195  17
   2 -14   5 285.701 43.9039  10
  -2 -14  -5 309.474 61.2525   3
  -2  14  -5 351.001 43.2299   2
  -2  14  -5 268.499 41.4391  11
  -2  14  -6 339.683 50.9587  17
   2 -14   6 221.241 45.2945  10
  -2  14  -6 268.260 42.0640   2
  -2 -14  -6 161.027 61.9324   3
  -2  14  -6 294.030 40.4647  11
  -2  14  -7 443.735 52.0865  17
   2 -14   7 405.706 47.1334  10
  -2 -14  -7 522.940 63.6636   3
  -2  14  -7 301.112 42.9592  11
   2 -14   8 1563.16 62.7271  10
  -2  14  -8 1341.30 58.6644  11
  -2  14  -8 1666.85 68.4252  17
  -2 -14  -8 1525.50 75.1953   3
  -2 -14  -8 1406.14 78.1189  12
  -2 -14  -9 139.743 62.0169   3
   2 -14   9 8.33438 47.4583  10
  -2  14  -9-27.4249 50.5916  17
  -2  14  -9 46.0973 40.1237  11
  -2 -14  -9 18.1910 60.9752  12
  -2 -14 -10 11.6660 61.2833  12
   2 -14  10-40.2192 48.0919  10
  -2 -14 -10-0.70374 64.0246   3
  -2  14 -10-9.72522 52.8655  17
  -2 -14 -10 8.15732 43.1429  15
  -2 -14 -11 476.454 48.5650  15
  -2  14 -11 454.282 56.8162  17
  -2 -14 -11 626.738 67.9975   3
   2 -14  11 522.117 52.3718  10
  -2 -14 -11 517.365 66.2120  12
   2 -14  12-29.0993 50.8790  10
  -2 -14 -12 23.3588 62.3556   3
  -2  14 -12 10.9932 53.9247  17
  -2 -14 -12 51.1562 63.1300  12
  -2 -14 -12-17.5831 46.3535  15
   2 -14  13 85.3016 52.6190  10
  -2 -14 -13 130.753 62.8509   3
  -2 -14 -13 44.9586 47.5777  15
  -2 -14 -13 107.720 61.0140  12
  -2  14 -13 118.897 54.0025  17
   2 -14  14-92.5540 53.2280  10
  -2  14 -14-66.6995 53.3873  17
  -2 -14 -14 45.9894 49.1839  15
   2 -14  15 5.26687 53.5401  10
  -2  14 -15 33.0075 52.2721  17
  -2 -14 -15 72.4738 49.6431  15
   2 -14  16 226.948 54.3843  10
  -2  14 -16 148.475 51.9679  17
  -2  14 -17 98.2538 49.6144  17
  -2 -14 -17 54.4177 48.2747  15
  -2  14 -18-42.5962 46.9890  17
  -2 -14 -18 51.0830 46.2720  15
  -2  14 -19 120.145 45.8721  17
   2 -14  20-23.5802 50.8080  10
  -2  14 -20 40.8915 42.1536  17
  -2 -14 -20-58.2904 42.8091  15
  -2 -14 -21 80.9729 40.4778  15
   2 -14  21 6.35197 45.9375  10
  -2 -14 -22-10.7870 36.4375  15
   2 -14  22-66.7564 44.4851  10
   2 -14  23-16.6323 41.4041  10
  -2  14 -23 57.4362 45.2204   1
  -2  14 -23 26.7346 40.9145   6
   2 -14  24-0.38982 38.6381  10
  -2  14 -24 28.3996 43.4279   1
  -2  14 -24 3.34068 36.8466   6
   2 -14  25-0.16202 34.1790  10
  -2  14 -25 43.5369 31.8212   6
   2 -14  26-22.7930 29.0714  10
  -2 -16  24 49.5348 32.8283  10
   2  16 -24 1.43062 30.7795   6
  -2 -16  23-24.8773 37.7419  10
   2  16 -23-7.28437 39.9261   1
   2  16 -22 73.6525 36.0894  17
  -2 -16  22 30.3859 39.9555  10
   2  16 -22 3.45291 42.1048   1
   2  16 -21-13.3532 39.8976  17
  -2 -16  21 42.7293 41.9546  10
   2  16 -21-100.128 43.2104   1
  -2 -16  20-4.28932 44.2296  10
   2  16 -20 35.8262 44.0259  17
  -2 -16  19-54.0133 49.5219  10
   2  16 -19-19.1957 47.2481  17
  -2 -16  18-47.7433 49.4100  10
   2  16 -17-0.30571 51.3358  17
   2  16 -16 148.410 55.2845  17
   2 -16 -15-16.1513 64.0975   3
  -2 -16  15-22.8356 52.1029  10
   2  16 -15-50.5878 58.2402  17
  -2 -16  14-30.0992 52.2662  10
   2  16 -14 17.6530 63.1962  17
   2 -16 -13 53.1350 67.6380   3
  -2 -16  13-43.1185 50.7605  10
   2  16 -13-42.3216 64.4715  17
   2 -16 -12 164.717 70.6959   3
  -2 -16  12 216.714 51.5348  10
   2  16 -12 221.523 64.7176  17
   2 -16 -11 139.706 69.9240   3
  -2 -16  11-30.4070 49.2358  10
   2  16 -11 134.788 61.6917  17
   2 -16 -10 38.7631 70.2750   3
   2  16 -10 73.4672 65.4237  17
  -2 -16  10 101.246 49.5414  10
   2 -16  -9 186.290 66.0081  12
   2 -16  -9 311.860 70.3846   3
   2  16  -9 306.987 66.8804  17
  -2 -16   9 315.160 47.2200  10
  -2  16   9 138.980 44.3234   2
   2 -16  -8 46.2306 68.1153   3
   2  16  -8 42.1324 60.9306  17
  -2 -16   8-24.8719 45.1508  10
  -2  16   8-57.8150 45.6293   2
   2 -16  -7-1.45556 64.7410   3
  -2  16   7 70.4059 47.3951   2
   2  16  -7 54.5852 61.9350  17
  -2 -16   7-68.8296 46.7080  10
   2  16  -6 75.8451 48.3774  11
   2 -16  -6 40.4915 63.2047   3
  -2  16   6 38.3489 50.9348   2
   2  16  -6 59.5910 60.4383  17
  -2 -16   6 57.6196 43.5107  10
   2  16  -5-126.494 60.9580  17
   2  16  -5-31.5592 49.9778  11
  -2  16   5 86.1450 52.1137  17
  -2  16   5-9.47408 52.4344   2
  -2 -16   5 81.1944 63.0741   3
   2 -16  -5-9.23743 62.7844   3
  -2 -16   5-24.2457 41.7032  10
   2  16  -4 66.3836 62.1094  17
  -2  16   4 74.8390 56.2895  17
  -2 -16   4-6.90883 63.0230   3
   2 -16  -4-91.4527 62.7070   3
   2  16  -4 8.10269 47.2862  11
  -2  16   4 96.9538 51.9901   2
   2  16  -3 87.6447 60.9490  17
  -2  16   3 42.3956 58.1451  17
  -2 -16   3 36.2805 63.0323   3
   2 -16  -3 97.9663 62.5851   3
   2  16  -3 0.25839 47.9095  11
  -2  16   3 33.7235 51.4505   2
   2  16  -2-94.2448 62.6838  17
   2  16  -2 53.9078 49.6765  11
  -2  16   2 27.3647 56.3129  17
  -2 -16   2 44.4045 65.0598   3
  -2  16   2 37.5369 52.5913   2
   2  16  -1 186.722 66.3662  17
   2  16  -1 59.5698 46.0112  11
  -2  16   1 185.688 59.1996  17
  -2  16   1 140.266 53.5346   2
   2 -16  -1 117.640 42.2125  10
  -2 -16   1 50.4276 64.9647   3
   2  16   0 238.677 45.0969  11
  -2 -16   0 326.750 65.6587   3
   2  16   0 224.783 49.2893   2
  -2  16   0 240.558 52.4140   2
   2 -16   0 197.067 43.3410  10
  -2  16   0 185.108 60.3972  17
   2  16   0 253.099 64.8961  17
  -2  16  -1 73.2337 49.3393  11
   2  16   1-34.7193 45.0343  11
  -2 -16  -1 61.9469 65.2182   3
   2  16   1 40.3601 46.1737   2
  -2  16  -1 3.83855 52.4873   2
   2 -16   1-3.12505 44.6873  10
  -2  16  -1-85.6323 57.8550  17
   2  16   1 3.18685 61.9100  17
   2  16   2 167.502 43.2020  11
  -2  16  -2 252.734 49.1012  11
   2  16   2 212.866 47.1232   2
  -2 -16  -2 216.024 65.6805   3
  -2  16  -2 233.939 51.7195   2
   2 -16   2 186.454 45.3316  10
  -2  16  -2 201.680 55.7445  17
   2  16   2 204.166 62.3698  17
  -2  16  -3 13.3951 47.7200  11
   2  16   3-6.42537 39.5749  11
   2 -16   3-69.3327 45.6769  10
  -2  16  -3 24.7101 53.9361  17
  -2  16  -3-23.7297 52.4099   2
  -2 -16  -3-18.2969 65.8245   3
  -2  16  -4 62.9838 47.7738  11
   2 -16   4 32.7461 54.3069  10
  -2  16  -4 188.618 54.7591  17
  -2  16  -4 55.9183 50.8564   2
  -2 -16  -4 105.750 66.4918   3
  -2  16  -5 317.915 48.5319  11
   2 -16   5 361.029 49.0891  10
  -2  16  -5 349.538 58.8644  17
  -2  16  -5 455.179 51.9248   2
  -2 -16  -5 439.895 68.2412   3
  -2  16  -6 163.128 49.2697  11
   2 -16   6 200.782 48.4042  10
  -2  16  -6 191.751 56.7783  17
  -2 -16  -6 290.332 65.7505   3
  -2  16  -7 5.25468 45.2682  11
   2 -16   7 72.6889 47.4287  10
  -2  16  -7 11.2849 54.2525  17
  -2 -16  -7-16.4589 65.2814   3
  -2 -16  -8 186.089 70.4462  12
  -2  16  -8 254.113 48.7731  11
   2 -16   8 396.312 50.6604  10
  -2  16  -8 299.816 56.8194  17
  -2 -16  -8 220.412 66.1767   3
  -2  16  -9 30.7909 44.6874  11
  -2 -16  -9-58.0103 65.8328  12
   2 -16   9 33.2929 51.3211  10
  -2  16  -9-25.6697 55.9940  17
  -2 -16  -9 83.3932 67.0235   3
  -2 -16 -10 178.238 70.1837  12
   2 -16  10 101.309 51.7821  10
  -2  16 -10 111.571 57.8449  17
  -2 -16 -10 88.2526 67.4031   3
  -2 -16 -11 280.482 68.2221  12
   2 -16  11 126.686 52.4581  10
  -2  16 -11 171.366 57.9380  17
  -2 -16 -11 267.237 64.8920   3
  -2 -16 -12 127.634 66.2548  12
  -2 -16 -12 251.444 66.3620   3
  -2  16 -12 91.3922 57.5132  17
   2 -16  12 153.137 52.6204  10
  -2 -16 -13 36.5867 64.1289   3
   2 -16  13 25.1022 52.6493  10
  -2  16 -13-53.1205 55.1514  17
   2 -16  14 265.880 53.1005  10
  -2  16 -14 146.050 54.6444  17
   2 -16  15 19.8377 50.7444  10
  -2  16 -15 93.2552 51.3536  17
  -2  16 -16 12.0454 50.4066  17
  -2  16 -17-42.1379 49.3521  17
   2 -16  18 53.6338 49.6534  10
   2 -16  19 135.155 48.1176  10
  -2  16 -19 34.1926 41.7201  17
   2 -16  20-39.6536 47.0467  10
  -2  16 -20 8.97537 38.8339  17
   2 -16  21 75.6247 42.7793  10
   2 -16  22 37.1176 38.8749  10
  -2  16 -22 29.1873 42.6674   1
  -2  16 -22 12.4398 34.9166   6
  -2  16 -23 102.938 40.9397   1
  -2  16 -23 55.1560 31.2222   6
   2 -16  24-8.69044 31.6952  10
  -2 -18  22 51.5553 32.0878  10
   2  18 -22-32.9306 39.5916   1
  -2 -18  21 11.0731 35.4988  10
   2  18 -21 62.3486 42.3740   1
   2  18 -21 12.4662 33.8338  17
  -2 -18  20 30.5578 39.0272  10
   2  18 -20-3.27758 44.7628   1
   2  18 -20 45.8731 38.5897  17
   2  18 -19-12.6144 42.7701  17
  -2 -18  19-56.3739 42.0131  10
   2  18 -18-15.3067 45.4814  17
  -2 -18  18 9.46364 44.9783  10
   2  18 -17 6.60745 49.0061  17
  -2 -18  17-0.50099 46.9279  10
  -2 -18  16 13.2679 49.1201  10
   2 -18 -15-47.1393 59.7888   3
   2  18 -15-69.6172 55.3595  17
  -2 -18  15 9.24792 49.8435  10
   2 -18 -14 59.3229 61.6885   3
   2  18 -14 28.9997 56.6822  17
   2 -18 -13 83.6505 64.2442   3
   2  18 -13 61.2456 58.9610  17
   2 -18 -12-6.35912 66.0719   3
   2  18 -12-34.8540 60.5146  17
  -2 -18  12 53.0430 49.7452  10
   2  18 -11 20.9610 62.0375  17
  -2 -18  11 17.2203 48.2041  10
   2  18 -10 26.6985 62.7876  17
  -2 -18  10 126.236 47.6643  10
   2 -18  -9 95.6526 70.5538   3
   2  18  -9 1.11606 62.5053  17
  -2 -18   9-13.7544 46.6230  10
   2 -18  -8 89.6144 69.8538   3
   2  18  -8 125.754 64.7282  17
  -2 -18   8 17.2820 46.3317  10
   2 -18  -7 232.062 70.1121   3
   2  18  -7 142.335 66.3044  17
   2 -18  -6 294.440 70.1570   3
   2  18  -6 351.324 69.1292  17
  -2  18   6 259.574 49.6248   2
   2 -18  -5-67.7090 68.3694   3
  -2  18   5-35.6314 50.6829   2
   2  18  -5 30.1772 66.3854  17
  -2  18   4 0.76933 54.4783   2
  -2  18   4-74.6163 61.4336  17
  -2 -18   4-10.8848 68.9520   3
   2 -18  -4 78.6108 66.9573   3
   2  18  -4-23.6345 52.2838  11
   2  18  -4 68.5663 69.9859  17
  -2  18   3 54.5374 53.5446   2
  -2  18   3 181.921 68.1325  17
  -2 -18   3 106.614 70.3093   3
   2 -18  -3 128.072 68.5482   3
   2  18  -3 183.979 54.8284  11
   2  18  -3 141.688 70.0168  17
  -2  18   2-48.4215 54.0813   2
  -2  18   2-92.6057 68.3485  17
   2 -18  -2-45.4160 68.9505   3
  -2 -18   2 75.1139 70.4693   3
   2  18  -2 7.69103 50.6985  11
   2  18  -2-32.9597 71.8322  17
  -2  18   1 81.0560 58.0300   2
  -2  18   1 28.7006 68.4511  17
  -2 -18   1 139.523 71.3105   3
   2 -18  -1 115.696 69.3350   3
   2  18  -1 25.8049 48.6419  11
  -2  18   1 97.0528 52.9262  11
   2  18  -1 8.37313 73.8658  17
  -2  18   0 21.9867 57.1047   2
  -2  18   0-58.4236 66.4178  17
  -2 -18   0-121.059 70.7355   3
   2 -18   0-3.86494 69.6630   3
   2  18   0 40.4362 50.7552  11
  -2  18   0-31.2079 53.7150  11
   2  18   0-38.4708 74.4646  17
   2  18   1-23.2402 75.0151  17
  -2  18  -1-2.93848 65.7765  17
   2 -18   1-15.9423 45.0360  10
  -2 -18  -1 63.7077 71.0300   3
  -2  18  -1 49.3603 58.0665   2
   2 -18   1 44.8249 71.0963   3
  -2  18  -1 7.19809 54.7346  11
   2  18   1-61.9799 44.9468  11
  -2 -18  -2-3.40702 70.4178   3
  -2  18  -2-67.4390 56.7883   2
   2 -18   2-42.6372 71.6007   3
   2  18   2 40.0498 42.1587  11
  -2  18  -2-47.9919 54.4297  11
   2 -18   2-12.9187 46.8521  10
  -2  18  -2-2.22040 65.8817  17
  -2  18  -3-34.0435 56.1580   2
   2 -18   3-15.2757 72.1238   3
  -2 -18  -3-25.2164 70.3801   3
  -2  18  -3-5.69276 53.9819  11
   2 -18   3-56.2027 48.1178  10
  -2  18  -3 13.5471 62.7835  17
  -2 -18  -4 144.454 69.4055   3
   2 -18   4 49.6452 72.5537   3
  -2  18  -4 160.951 55.0622  11
   2 -18   4 139.717 47.5431  10
  -2  18  -4 108.541 61.5703  17
  -2 -18  -5-75.9297 68.0884   3
   2 -18   5 1.01465 72.0605   3
  -2  18  -5-0.32624 56.9784  11
   2 -18   5-63.9639 47.9160  10
  -2  18  -5-4.83619 60.3919  17
   2 -18   6 100.409 71.4542   3
  -2 -18  -6 112.877 69.3701   3
  -2  18  -6-41.0555 52.1653  11
   2 -18   6 51.4593 49.5816  10
  -2  18  -6 115.504 59.8089  17
  -2  18  -7 451.254 62.5389  17
  -2 -18  -7 504.403 69.6158   3
   2 -18   7 604.193 61.8595  10
  -2  18  -7 524.196 56.7726  11
  -2  18  -8 640.636 64.3626  17
  -2 -18  -8 823.042 73.0989   3
  -2 -18  -8 743.683 74.6324  12
   2 -18   8 771.665 58.4356  10
  -2  18  -8 659.484 57.1627  11
  -2 -18  -9 198.044 68.2202   3
  -2 -18  -9 76.8231 69.3200  12
  -2  18  -9 119.741 59.0356  17
   2 -18   9 163.680 51.7711  10
  -2 -18 -10-41.9076 70.1007  12
  -2  18 -10-6.48249 56.8885  17
   2 -18  10 27.7313 49.9015  10
  -2 -18 -11-32.1546 67.4896  12
   2 -18  11-25.8481 49.9219  10
  -2  18 -11 55.0760 56.4798  17
  -2 -18 -12-57.4356 62.0213   3
  -2 -18 -12 6.89109 65.0905  12
  -2  18 -12-28.6015 54.8753  17
   2 -18  12 47.4292 50.2538  10
  -2  18 -13 27.9233 54.1511  17
  -2  18 -14 0.31176 52.4708  17
   2 -18  15 28.9730 48.4534  10
   2 -18  16-38.5909 47.4813  10
  -2  18 -17 42.3699 44.3068  17
   2 -18  17 33.8620 45.7156  10
  -2  18 -18 120.771 42.2901  17
   2 -18  18 90.2989 44.2249  10
  -2  18 -19-27.5370 38.4137  17
   2 -18  19 86.9204 41.9995  10
  -2  18 -20 46.4454 34.9612  17
   2 -18  20-33.3639 38.6519  10
   2 -18  21-1.99755 37.1358  10
   2 -18  22-23.9733 37.4179  10
   2 -18  23-21.5446 27.3497  10
   2  20 -21 17.6904 26.4371  17
   2  20 -20-14.5155 31.8421  17
   2  20 -19-0.72943 35.3141  17
   2  20 -19 102.215 46.0624   1
   2  20 -18-13.0985 38.4273  17
   2  20 -17 36.8602 42.2286  17
   2  20 -16 21.0910 45.7367  17
   2  20 -15 11.3091 50.2212  17
   2 -20 -14-13.0954 55.5741   3
   2  20 -14 59.8310 52.5014  17
   2 -20 -13 31.9105 57.4488   3
   2 -20 -12-27.3869 59.5509   3
   2 -20 -11 86.4167 61.8377   3
   2  20 -11-50.1075 61.3704  17
   2 -20 -10 17.3976 63.2427   3
   2  20 -10 5.69275 63.4874  17
   2 -20  -9 17.7243 65.4671   3
   2  20  -9-28.9702 63.2163  17
   2 -20  -8 245.443 64.4016   3
   2  20  -8 234.946 65.3611  17
   2 -20  -7 25.0686 67.4369   3
   2  20  -7 1.95133 65.2635  17
   2  20  -6 55.0154 68.1136  17
  -2  20   6 53.3728 38.0351  11
   2  20  -5-34.7893 69.8313  17
  -2  20   5 61.1596 40.6725  11
   2  20  -4 124.293 73.2135  17
  -2  20   4 70.2891 44.0352  11
  -2  20   3 12.5253 70.1788  17
  -2 -20   3 46.7414 67.1572   3
  -2  20   3-111.238 52.7675   2
   2  20  -3 45.3298 77.1023  17
  -2  20   3 19.0976 46.7384  11
  -2  20   2 77.1016 73.2990  17
  -2  20   2 47.1919 52.3475   2
   2 -20  -2-105.804 71.4365   3
  -2 -20   2 56.6832 66.9982   3
   2  20  -2 45.9661 81.3327  17
  -2  20   2-8.63936 49.6352  11
   2  20  -1 11.0843 82.6472  17
  -2  20   1-49.5798 71.2107  17
  -2 -20   1 31.6336 68.1205   3
  -2  20   1 52.2013 54.2806   2
   2 -20  -1 17.3231 70.0941   3
   2  20  -1 8.35245 46.2724  11
  -2  20   1 29.0835 52.4598  11
  -2  20   0-18.2886 73.5651  17
  -2 -20   0 100.933 67.6960   3
   2 -20   0 45.1095 69.9222   3
  -2  20   0 11.7131 56.0308   2
   2  20   0-32.5249 44.8600  11
  -2  20   0-66.1389 53.0648  11
  -2  20  -1 48.4731 71.5493  17
  -2 -20  -1-46.9271 68.7962   3
   2 -20   1 147.511 71.4215   3
  -2  20  -1 37.1920 55.0168  11
  -2  20  -2-14.4022 68.9678  17
   2 -20   2-28.5559 72.2039   3
  -2 -20  -2-82.4127 70.0792   3
  -2  20  -2 65.8173 58.3766  11
  -2  20  -3 2.37776 67.1149  17
   2 -20   3-57.5847 71.6786   3
  -2  20  -3 105.131 57.5871  11
  -2  20  -4 109.161 55.5091  11
  -2  20  -4 5.83742 65.7241  17
  -2  20  -5 15.6030 65.0818  17
   2 -20   5-86.2666 46.7737  10
  -2  20  -5 6.09432 57.0900  11
  -2  20  -6 107.339 64.9943  17
  -2  20  -6 243.105 56.3575  11
  -2 -20  -6 166.736 67.9328  12
   2 -20   6 165.138 47.5580  10
  -2 -20  -7 20.4045 64.0894   3
  -2  20  -7 14.7108 60.9446  17
  -2 -20  -7 24.4515 65.6687  12
   2 -20   7-38.9995 47.2088  10
  -2 -20  -8 24.4067 61.6159   3
  -2  20  -8 44.7769 59.8062  17
  -2 -20  -8-65.6797 65.7833  12
   2 -20   8 0.49135 45.8288  10
  -2  20  -9-65.7019 58.8189  17
  -2 -20  -9-73.3587 59.5735   3
  -2  20 -10-45.6791 57.1028  17
  -2 -20 -10 55.8523 58.6621   3
  -2 -20 -11-56.9265 58.5598   3
  -2  20 -11 57.5566 56.3007  17
   2 -20  11 1.76338 45.5591  10
  -2 -20 -11 128.617 62.3651  12
   2 -20  12 37.0151 46.6608  10
   2 -20  13 63.7467 48.0062  10
  -2  20 -14-21.6391 48.6406  17
   2 -20  14 21.9388 47.9541  10
  -2  20 -15-8.56118 46.3332  17
   2 -20  15 47.0657 46.0036  10
  -2  20 -16 1.74529 44.0244  17
   2 -20  16-68.1901 44.2891  10
   2 -20  17 55.0290 39.8451  10
  -2  20 -17-13.1596 39.9264  17
   2 -20  18-11.5654 36.6564  10
  -2  20 -18-26.6052 36.2104  17
   2 -20  19-20.8829 33.0015  10
  -2  20 -19 33.2976 32.2489  17
   2 -20  20-2.52043 29.3383  10
   2  22 -19 43.4769 25.7910  17
   2  22 -18 37.0053 30.6735  17
   2  22 -17 18.1288 35.0988  17
   2  22 -16 48.1489 39.6751  17
   2  22 -15 18.6115 42.2208  17
   2  22 -14 0.25526 45.6669  17
   2  22 -13 9.69386 48.6558  17
   2  22 -12-14.5500 51.7091  17
   2 -22 -12-83.3656 50.7607   3
   2  22 -11-37.2218 53.2283  17
   2 -22 -11-54.1844 53.5620   3
   2  22 -10 64.1611 57.2011  17
   2 -22 -10-13.0337 55.1598   3
   2  22  -9-69.0429 59.9542  17
   2 -22  -9 107.445 57.7470   3
   2 -22  -8 102.207 59.6562   3
   2 -22  -7-54.2966 60.3532  12
   2 -22  -7 62.4870 60.2876   3
   2 -22  -6 39.7228 64.1136  12
   2 -22  -6 33.0555 63.4486   3
   2 -22  -5 56.2292 63.0289   3
   2  22  -4 72.0879 74.1150  17
   2 -22  -4 140.763 66.0990   3
   2  22  -3 31.8103 77.0464  17
   2 -22  -3 45.1146 67.4261   3
   2  22  -2 410.705 81.0634  17
   2 -22  -2 351.764 70.5735   3
  -2 -22   2 211.996 64.8175   3
   2 -22  -1 283.586 71.6059   3
  -2 -22   1 157.640 65.0502   3
  -2  22   0 186.431 73.1660  17
  -2 -22   0 202.388 65.6917   3
   2 -22   0 217.743 70.5953   3
  -2  22  -1 49.9093 71.9177  17
  -2 -22  -1-19.5124 63.9630   3
   2 -22   1 137.744 71.0122   3
  -2  22  -2 61.3794 67.9581  17
  -2 -22  -2-27.9069 62.1842   3
   2 -22   2 141.855 70.5615   3
  -2  22  -3 48.0108 68.2190  17
   2 -22   3 68.5208 70.1123   3
  -2 -22  -3 86.8288 62.9081   3
  -2  22  -4 101.754 64.8199  17
   2 -22   4 57.0594 69.0852   3
  -2 -22  -4-40.9044 60.9669   3
  -2  22  -5 83.3093 62.7101  17
  -2 -22  -5 18.0941 58.2682   3
  -2 -22  -6-15.7510 58.9698  12
  -2 -22  -6-54.3960 57.2965   3
  -2 -22  -7 60.1247 58.8680  12
  -2 -22  -7-12.7330 57.1535   3
  -2 -22  -8 127.439 60.9863  12
  -2 -22  -8-82.5505 54.6900   3
  -2  22  -9-53.2578 54.4475  17
  -2 -22  -9 15.7895 59.1500  12
  -2 -22  -9-50.4141 54.0273   3
  -2  22 -10 51.3877 52.8784  17
  -2  22 -11-83.0366 50.4344  17
  -2  22 -12 1.66560 47.8456  17
  -2  22 -13 0.25681 44.5635  17
  -2  22 -14-56.6155 42.6648  17
  -2  22 -15 13.7331 38.3273  17
  -2  22 -16-31.0600 35.4634  17
  -2  22 -17-4.77380 32.0299  17
  -2  22 -18-1.54008 27.1241  17
   2  24 -16-15.6511 26.6386  17
   2  24 -15 0.45425 31.0466  17
   2  24 -14 30.6525 34.5403  17
   2  24 -13 67.9700 38.3202  17
   2  24 -12 72.2528 41.4539  17
   2  24 -11-6.87015 45.0956  17
   2  24 -10-22.1864 47.0941  17
   2 -24 -10 21.5673 44.7901   3
   2  24  -9-23.7964 48.5486  17
   2 -24  -9 19.8579 46.6408   3
   2  24  -8 15.8642 51.2983  17
   2 -24  -8-53.9938 48.6738   3
   2  24  -7 115.263 54.7283  17
   2 -24  -7 14.3714 50.3617   3
   2  24  -6-19.3356 58.0406  17
   2 -24  -6 139.357 54.7370   3
   2  24  -5-88.0093 61.2652  17
   2 -24  -5-26.8912 56.1374   3
   2  24  -4 53.8352 61.4751  17
   2 -24  -4 156.539 57.2527  12
   2 -24  -4-30.2326 58.1961   3
   2 -24  -3-93.9645 58.9093   3
  -2  24   2 15.6178 33.2187  11
   2 -24  -2 98.3932 59.8692   3
  -2 -24   1-19.0015 54.7076   3
   2 -24  -1 63.7560 61.3781   3
  -2  24   0 103.455 64.6294  17
  -2 -24   0 87.3254 55.4026   3
   2 -24   0 113.166 61.9210   3
  -2  24  -1-88.6976 62.9435  17
   2 -24   1-57.9966 61.3889   3
  -2 -24  -1 9.14782 55.3056   3
  -2  24  -2-63.3023 60.3181  17
  -2 -24  -2-45.7535 58.1403  12
   2 -24   2-30.9966 60.4037   3
  -2 -24  -2 86.9540 55.0968   3
  -2  24  -3 16.2888 57.8994  17
  -2 -24  -3-59.7327 55.5712  12
  -2 -24  -3-26.9937 53.3667   3
   2 -24   3-31.0942 59.5286   3
  -2  24  -4 3.82811 56.5229  17
  -2 -24  -4-61.6011 53.0171  12
  -2 -24  -4 56.4954 52.5774   3
  -2  24  -5-6.91506 55.2673  17
  -2 -24  -5-36.0184 52.7045  12
  -2 -24  -5-9.45041 51.3907   3
  -2  24  -6-40.6612 52.0485  17
  -2 -24  -6-10.1113 54.2453  12
  -2  24  -7 72.6841 50.2462  17
  -2 -24  -7-37.0791 51.2063  12
  -2  24  -8 21.4267 47.8232  17
  -2  24  -9-49.2841 46.5292  17
  -2  24 -10-11.2971 43.6835  17
  -2  24 -11-10.6860 41.9739  17
  -2  24 -12 19.5208 38.5897  17
  -2  24 -13 47.8309 35.0178  17
  -2  24 -14-24.4087 31.6267  17
  -2  24 -15-3.97568 28.1178  17
  -2  24 -16-40.9193 23.3458  17
   2  26 -11-14.1338 28.2141  17
   2  26 -10-5.57633 30.8181  17
   2  26  -9 19.4117 33.0031  17
   2  26  -8 33.4342 34.9481  17
   2  26  -6 6.53459 37.3305  17
   2 -26  -5-59.7262 42.9822   3
  -2 -26   4 41.0595 48.9054  12
   2 -26  -4-10.3276 44.7366   3
  -2 -26   3-20.6748 48.9658  12
   2 -26  -3 46.4973 46.4090   3
  -2 -26   2-25.8907 50.1565  12
   2 -26  -2 4.69381 47.5710   3
  -2 -26   1-25.6952 48.2130  12
   2 -26  -1 101.208 48.1750  12
   2 -26  -1 46.3654 48.0335   3
  -2 -26   0 45.6866 46.3570  12
   2 -26   0 41.1684 48.6067  12
   2 -26   0 83.0884 47.4550   3
  -2 -26  -1-28.7348 45.9896  12
   2 -26   1-94.5231 47.4360   3
  -2 -26  -2 26.6837 44.9227  12
  -2  26  -3 18.5663 45.8109  17
  -2 -26  -3 29.8558 45.7689  12
  -2  26  -4 34.1250 43.1393  17
  -2 -26  -4 20.8342 42.8579  12
  -2  26  -5 23.7808 41.3633  17
  -2  26  -6 43.7216 39.6660  17
  -2  26  -7 22.8137 37.1864  17
  -2  26  -8 34.9994 34.5047  17
  -2  26  -9 44.0794 32.3613  17
  -2  26 -10-25.2618 29.6496  17
  -2  26 -11 20.6497 26.5167  17
   3   1 -30 13.0229 31.7649  15
   3  -1 -30-23.3823 33.1264  15
   3  -1 -29 53.4918 42.2668  15
   3   1 -29-16.8273 41.6376  15
  -3  -1  29-14.1836 34.0520  10
   3  -1 -28-1.12736 47.7205  15
   3   1 -28-30.8275 46.2277  15
  -3  -1  28-24.8190 38.4514  10
  -3   1  28-5.81013 35.6485  10
   3   1 -27 28.6933 51.3462  15
   3   1 -27 15.3196 46.2767   6
   3  -1 -27-8.85201 52.6663  15
   3   1 -26 95.2412 51.0278   6
   3  -1 -26 11.1493 47.0570   6
   3  -1 -26 52.8582 57.9276  15
   3   1 -26 68.5134 55.3493  15
   3  -1 -25 76.5905 50.8557   6
   3   1 -25 44.0082 51.9776   6
   3  -1 -24 142.032 61.6532  15
   3   1 -23 709.147 59.9690   6
   3  -1 -23 693.236 58.4986   6
   3  -1 -22 65.9784 52.9787   6
  -3  -1  22 13.7853 55.5255  14
   3   1 -22 125.126 70.1552   1
  -3  -1  21 603.364 58.8679  14
   3  -1 -21 581.365 66.9605   1
   3  -1 -21 497.361 54.7040   6
   3   1 -20 485.212 64.5011   1
   3  -1 -20 545.234 63.5129   1
  -3   1  20 426.715 56.2065  14
  -3  -1  20 374.026 55.5118  14
   3  -1 -19 319.195 59.8677   1
   3   1 -19 333.468 59.8621   1
  -3   1  19 317.613 52.7528  14
  -3  -1  19 331.194 53.7954  14
   3   1 -19 319.276 52.8748   9
  -3  -1  18 309.685 51.0081  14
  -3   1  18 326.409 49.6539  14
   3   1 -18 223.375 48.1690   9
   3   1 -18 329.998 56.0273   1
   3  -1 -18 348.697 54.4649   1
   3   1 -17 590.188 48.5770   9
   3  -1 -17 420.602 47.2301   9
   3   1 -17 784.130 53.1516   1
   3  -1 -17 468.975 52.5607   1
  -3  -1  17 711.016 51.1664  14
  -3   1  17 448.486 50.5901  14
  -3   1  16-47.8554 45.1244  14
  -3  -1  16 61.4800 43.3046  14
   3  -1 -16-30.4855 42.3238   9
   3   1 -16 29.0310 42.4346   9
   3   1 -16 25.0930 46.9711   1
   3  -1 -16 79.0479 47.3820   1
   3  -1 -15 2043.52 70.2978   1
   3   1 -15 1938.80 69.1956   1
  -3  -1  15 1847.48 68.1198  14
   3   1 -14 10578.0 279.732   1
   3  -1 -14 10530.2 279.788   1
   3   1 -13 105.250 44.4449   1
   3  -1 -13 138.516 44.8270   1
  -3  -1  13 83.8015 40.3614  14
  -3   1  13 115.485 38.3039  14
   3  -1 -13 66.5077 40.6290   9
   3  -1 -13 36.3951 28.3918   7
  -3  -1  12 10241.6 277.469  14
   3  -1 -12 9831.90 276.990   9
   3   1 -12 10171.3 277.859   9
  -3   1  12 9712.07 278.044  16
   3  -1 -11 425.699 39.5808   9
   3   1 -11 404.028 41.4834   9
  -3   1  11 469.794 44.7590  16
  -3  -1  11 454.380 39.5503  14
  -3   1  10 315.820 38.6013  16
   3   1 -10 294.804 36.9502   9
   3  -1 -10 277.933 34.1750   9
   3  -1  -9 388.227 22.6654   3
   3  -1  -9 465.668 32.9938   1
   3   1  -9 507.784 33.0947   9
  -3   1   9 421.641 35.4868  16
   3  -1  -8 3232.18 90.6393   3
   3   1  -8 3260.73 93.6027   9
   3  -1  -8 3351.25 93.8224   1
   3  -1  -8 3315.12 94.9643  19
  -3  -1   8 3309.90 94.2015  16
  -3   1   8 3363.96 94.9176  16
   3  -1  -7 1924.09 56.4595   3
  -3   1   7 1939.24 60.3563  16
  -3  -1   7 2007.18 60.2322  16
   3  -1  -7 1993.22 59.3792   1
   3  -1  -7 1937.28 61.1465  19
   3   1  -7 1931.09 59.1927   9
  -3  -1   6 20619.9 540.950  16
   3   1  -6 19693.3 541.114  19
   3  -1  -6 20252.1 540.882  19
   3  -1  -6 20040.1 540.727   1
  -3  -1   5 1592.11 50.8892  16
   3  -1  -5 1538.01 50.7001  19
   3   1  -5 1640.49 51.8826  19
   3  -1  -5 1544.48 49.0697   1
  -3  -1   4 8917.08 245.746  16
   3  -1  -4 9347.93 245.750  19
   3   1  -4 9018.83 245.828  19
   3  -1  -4 9162.81 245.557   1
  -3  -1   3 25045.0 663.798  16
   3   1  -3 24888.3 663.814  19
   3  -1  -3 23950.6 663.713  19
   3  -1  -3 25387.7 663.878   1
  -3  -1   2 11978.3 317.372  16
   3   1  -2 11836.2 317.289  19
   3  -1  -2 11549.6 317.332  19
   3  -1  -2 11955.4 317.406   1
   3  -1  -1 197.600 14.9883  10
   3   1  -1 209.556 16.0969  19
  -3  -1   1 205.435 13.8811   4
   3   1  -1 168.899 15.4531   1
   3   1   0 1431.52 40.4662  19
  -3  -1   0 1521.22 40.7591   7
  -3  -1   0 1342.45 41.9632  12
   3  -1   0 1327.58 40.2510  10
  -3  -1   0 1383.19 42.4502   5
  -3  -1   0 1413.51 41.0893   4
   3   1   0 1417.61 40.4576   1
  -3   1   0 1505.50 40.9913  17
  -3   1  -1 25814.2 670.016  15
  -3  -1  -1 25771.0 670.319  15
  -3  -1  -1 24455.4 670.141   7
  -3   1  -1 25124.7 669.983   6
  -3  -1  -1 24973.5 670.227  12
   3  -1   1 23993.1 670.054  10
   3   1   1 24985.1 669.680  10
  -3  -1  -1 24839.4 669.766   1
  -3  -1  -1 25617.1 670.277   4
  -3   1  -1 25215.8 670.178  17
  -3   1  -2 23996.2 638.576  17
  -3  -1  -2 23396.2 638.771   7
  -3  -1  -2 24052.7 638.872   6
  -3  -1  -2 23931.1 638.890  12
   3  -1   2 23768.8 638.601  10
   3   1   2 23244.4 638.167  10
  -3   1  -2 24634.8 638.564  15
  -3  -1  -2 24018.6 638.857  15
  -3  -1  -2 24079.6 638.886   4
  -3  -1  -2 23998.4 638.665   8
  -3   1  -2 23999.8 638.426   2
  -3   1  -3 939.748 30.4714  17
  -3  -1  -3 910.802 33.2716  15
  -3   1  -3 911.922 31.9560  15
  -3  -1  -3 920.060 33.5401   7
  -3  -1  -3 951.458 33.5232   6
  -3  -1  -3 921.027 36.7166  12
   3  -1   3 941.194 30.6881  10
  -3  -1  -3 869.605 33.6488   4
  -3   1  -3 933.952 29.7499   2
   3   1   3 847.505 26.4885   2
  -3  -1  -3 899.615 31.0485   8
  -3   1  -4 4408.81 110.787  17
  -3   1  -4 4405.63 111.781  15
  -3  -1  -4 4104.11 112.740  15
  -3  -1  -4 3940.61 112.386   6
  -3  -1  -4 4107.50 113.584  12
  -3   1  -4 4521.18 110.424  11
  -3  -1  -4 3727.58 111.122  18
  -3  -1  -4 3932.57 112.123   4
  -3   1  -4 4616.40 110.708   2
   3   1   4 3455.98 109.584   2
  -3  -1  -4 3892.89 111.046   8
  -3  -1  -5 29271.9 746.937  15
  -3  -1  -5 28615.0 746.942   6
  -3  -1  -5 28216.8 746.914  12
  -3   1  -5 27298.7 746.124  11
  -3   1  -5 27939.0 746.682   4
  -3  -1  -5 28640.9 746.771   4
  -3   1  -5 27520.9 746.246   8
  -3  -1  -5 27311.7 746.317  18
  -3   1  -5 27267.5 746.185  17
  -3  -1  -6 11387.5 311.244  18
  -3   1  -6 11613.9 311.793   4
  -3  -1  -6 11579.4 311.823   4
   3   1   6 11854.5 310.916  14
  -3   1  -6 11236.4 310.966   8
  -3  -1  -6 11854.4 312.459  12
  -3  -1  -7 635.091 33.6480   4
  -3   1  -7 648.070 32.9457   4
   3  -1   7 702.557 33.7531  14
  -3   1  -7 644.720 28.0599   8
  -3   1  -7 675.505 34.5184   9
  -3   1  -7 736.609 27.8885  18
  -3  -1  -7 699.522 29.1764  18
  -3   1  -8 1028.72 41.7729   4
  -3  -1  -8 1107.16 42.0582   4
   3   1   8 1124.36 40.5701  14
   3  -1   8 1148.95 42.7916  14
  -3  -1  -8 1217.63 39.8151   9
  -3   1  -8 1229.02 44.1701   9
  -3   1  -8 1092.18 37.6885  18
  -3  -1  -8 1103.39 39.0263  18
  -3   1  -9 5235.00 144.966   4
  -3  -1  -9 4859.15 145.323   4
   3   1   9 5088.48 144.325  14
   3  -1   9 5619.61 145.079  14
  -3  -1  -9 5419.70 144.057   9
  -3   1  -9 5873.64 146.104   9
  -3  -1  -9 4963.28 143.555  18
  -3   1  -9 5071.77 142.818  18
  -3   1 -10 1475.79 53.5902  18
  -3  -1 -10 1688.44 60.4467   4
  -3   1 -10 1609.16 59.0407   4
  -3  -1 -10 1808.32 62.1252  13
  -3  -1 -10 1889.65 57.5401   9
  -3   1 -10 1820.85 60.8957   9
   3  -1  10 1732.29 60.0524  14
   3   1  10 1894.09 57.8969  14
  -3   1 -11-34.4187 38.3466   4
  -3  -1 -11 29.0180 34.4723   9
  -3   1 -11 4.49048 41.0361   9
   3  -1  11 9.59702 40.9336  14
   3   1  11 2.99594 36.6482  14
  -3  -1 -11 14.2509 43.8367  13
   3  -1  12 3464.40 100.359  14
   3   1  12 3278.31 98.2098  14
  -3   1 -12 3351.70 100.232   9
  -3  -1 -12 3262.21 99.5445   7
  -3  -1 -12 3372.45 102.869  13
  -3   1 -13 1439.22 58.8573   9
   3  -1  13 1571.78 59.1516  14
  -3   1 -13 1587.91 61.0476  13
  -3  -1 -13 1637.80 64.3095  13
  -3  -1 -14 4164.74 128.213  13
  -3   1 -14 4299.17 127.838  13
  -3  -1 -15 2019.62 70.8767   6
  -3  -1 -15 1888.33 74.4822  13
  -3  -1 -16 170.073 42.6346   6
  -3  -1 -16 203.900 39.0606   7
  -3  -1 -16 256.964 50.3924  15
  -3   1 -17 530.268 45.8836   7
  -3  -1 -17 447.298 46.6811   6
  -3  -1 -17 504.723 43.5672   7
  -3  -1 -17 549.332 54.0161  15
  -3   1 -17 522.680 53.0924  15
  -3  -1 -18-4.14167 45.7055   6
  -3   1 -18 7.14579 44.5782   7
  -3  -1 -18 24.8481 43.3631   7
  -3   1 -18 10.7772 45.4236   6
  -3  -1 -18-13.7064 52.0563  15
  -3   1 -18 6.93305 53.4523  15
  -3  -1 -19 51.1947 48.5852   6
  -3  -1 -19-43.5277 45.3836   7
  -3   1 -19 112.673 48.9159   6
  -3   1 -19 9.22925 45.8115   7
  -3  -1 -19 78.8496 55.7901  15
  -3   1 -19 39.8236 52.7552  15
  -3   1 -20-18.8134 46.4961   7
  -3  -1 -20-24.4026 45.6529   7
  -3   1 -20-9.92901 50.5740   6
  -3  -1 -20 35.8108 50.0601   6
  -3   1 -20 37.4220 54.7730  15
  -3  -1 -20 7.25038 59.2023  15
  -3   1 -21 84.2141 52.6021   6
  -3  -1 -21 47.1378 50.4382   6
  -3   1 -21-30.3499 48.6299   7
  -3  -1 -21 22.5689 58.6896  15
  -3   1 -21 104.156 57.6224  15
  -3  -1 -22 960.409 67.6180  15
  -3   1 -22 784.162 65.1627  15
  -3   1 -22 871.945 60.0876   6
  -3  -1 -22 919.927 60.1883   6
  -3  -1 -23 87.6326 50.4336   6
  -3   1 -23 75.3991 53.5825   6
  -3   1 -23 101.822 56.3333  15
  -3  -1 -23-9.76866 57.4121  15
  -3  -1 -24 9.59832 56.3933  15
  -3   1 -24-31.2596 55.1959  15
  -3   1 -25 66.9212 49.2991   6
  -3  -1 -25 53.0080 46.2684   6
  -3   1 -26-28.2924 47.0865   6
  -3  -1 -26 56.4803 45.8567   6
  -3  -1 -26 87.8434 46.9823  15
  -3   1 -26-63.9622 45.8656  15
  -3   1 -27 51.8990 44.9859   6
  -3   1 -27 67.5343 42.6423  15
  -3  -1 -27 58.5858 44.2482  15
  -3   1 -28-13.8396 38.8884  15
  -3  -1 -28 14.7643 40.9000  15
  -3  -1 -29-15.2612 42.1468   5
  -3   1 -29-15.5122 32.0703  15
  -3  -1 -29 87.8970 34.5091  15
  -3  -1 -30-9.71441 27.0394  15
   3   3 -30 48.2468 28.3565  15
   3  -3 -30-11.3892 32.3575  15
   3   3 -29-0.47190 37.4153  15
   3  -3 -29 27.5744 39.6486  15
  -3  -3  29-42.3233 33.2876  10
  -3  -3  28-31.2243 41.6509  10
   3   3 -28-7.67653 43.6299   6
   3   3 -28 8.64046 43.4781  15
   3  -3 -28 5.29536 45.8017  15
  -3  -3  27-22.2539 45.3499  10
   3   3 -27 82.9273 49.5946  15
   3   3 -27-37.6571 49.1502   6
   3  -3 -27 0.99272 48.8137  15
   3   3 -26 86.4799 53.5427  15
   3  -3 -26-8.01441 53.6342  15
   3   3 -26 102.307 52.0228   6
   3   3 -25 134.716 55.1639   6
   3   3 -24 304.804 65.6309   1
   3  -3 -24 176.854 58.0282  15
   3  -3 -23 157.891 51.3134   6
   3   3 -23 242.792 66.4955   1
   3  -3 -23 107.602 59.1666  15
   3   3 -22 32.8018 69.0535   1
   3  -3 -22 35.9771 50.9363   6
  -3  -3  22 54.9800 56.6960  14
   3   3 -21 19.1085 55.2673   9
   3   3 -21 30.7749 67.2836   1
   3  -3 -21 1.98209 49.4581   6
  -3  -3  21-68.6936 56.0736  14
   3   3 -20 127.722 55.2681   9
   3   3 -20 237.432 63.0448   1
   3  -3 -20 108.500 49.9283   6
  -3  -3  20 154.368 55.2365  14
   3   3 -19-24.0431 52.3212   9
   3  -3 -19-28.7690 57.5671   1
   3   3 -19 14.0299 57.8417   1
   3  -3 -19 49.4194 46.5634   6
  -3  -3  19-29.7378 52.4442  14
  -3  -3  18 286.951 52.0552  14
   3   3 -18 259.314 51.8584   9
   3  -3 -18 281.578 44.5939   6
   3   3 -18 352.026 54.3442   1
   3  -3 -18 394.710 54.3420   1
  -3   3  18 267.056 50.5396  14
  -3  -3  17 3338.37 105.799  14
  -3   3  17 3436.32 105.081  14
   3  -3 -17 3561.01 106.661   1
   3   3 -17 3572.68 106.769   1
  -3  -3  16 1890.70 68.9498  14
  -3   3  16 1855.22 67.1678  14
   3   3 -16 1597.41 67.5957   9
   3  -3 -16 1826.43 70.0953   1
   3   3 -16 1777.43 69.3183   1
   3   3 -15 271.846 43.8083   9
   3  -3 -15 353.292 48.7192   1
  -3  -3  15 250.521 44.9292  14
   3   3 -14 1109.41 54.4823   9
   3  -3 -14 1053.88 49.9259   9
   3   3 -13-45.7691 42.8244   9
   3  -3 -13 29.9291 35.9303   9
   3  -3 -13 36.4611 46.8391   1
  -3   3  13-6.42239 44.9804  16
   3  -3 -12 10.6566 36.4447   9
  -3  -3  12 56.7043 40.5998  14
   3  -3 -12-28.4251 46.4180   1
  -3   3  12-15.9635 44.2929  16
  -3   3  11 168.072 45.1669  16
   3  -3 -11 96.0430 24.7320   7
   3   3 -11 109.709 43.7375   9
   3  -3 -11 65.9374 33.5224   3
  -3  -3  11 119.072 39.4143  14
   3  -3 -11 119.313 36.0451   9
  -3  -3  10 458.752 40.1565  14
   3  -3 -10 458.092 26.7995   7
  -3   3  10 538.062 43.8004  16
   3   3 -10 490.644 44.6152   9
   3  -3 -10 547.356 44.6060  19
   3  -3 -10 553.506 36.6269   3
   3  -3  -9 4479.44 129.335   7
   3  -3  -9 5244.63 133.674  19
  -3  -3   9 5089.44 133.052  14
   3   3  -9 4971.95 134.312   9
   3  -3  -9 4811.93 132.020   3
   3  -3  -9 4500.44 133.231   1
   3  -3  -8 641.742 24.8824   7
   3   3  -8 739.243 38.0924   9
  -3  -3   8 779.119 34.4913  14
   3  -3  -8 667.464 35.2585   3
   3  -3  -8 609.371 34.8898   1
  -3  -3   7 2459.93 69.8658  14
   3  -3  -7 2335.18 67.4456  12
   3  -3  -7 2506.41 70.6406   1
   3   3  -7 2499.22 71.9070   9
   3  -3  -7 2271.72 65.6561   7
   3  -3  -7 2433.65 71.3170  19
   3  -3  -6 103.989 25.0528   1
   3  -3  -6 77.9588 19.8940  12
  -3  -3   6 43.6434 25.6241  14
   3  -3  -6 57.6538 29.0582  19
   3   3  -6 96.4755 29.2894   9
   3   3  -5 396.920 30.9742   9
   3  -3  -5 500.010 28.7692   1
   3  -3  -5 439.221 31.7813  19
  -3  -3   5 389.766 28.8664  14
  -3  -3   4 93.2129 24.6607  14
  -3  -3   4 83.3812 17.6298   3
   3  -3  -4 88.0764 27.4201  19
   3   3  -4 68.8241 27.8293   9
  -3  -3   4 49.8544 11.8861  18
  -3  -3   3 2796.35 74.0013   3
   3   3  -3 2807.49 76.3146   9
  -3   3   3 3008.52 75.9079  17
  -3  -3   3 2839.30 72.4631  18
  -3  -3   3 2845.06 75.2359  14
  -3  -3   2 67.1873 23.1631   3
  -3   3   2 109.510 22.9701  17
  -3  -3   2 105.455 20.7915  14
  -3  -3   2 76.7111 18.5613  13
   3  -3  -2 86.6423 18.6131  10
   3   3  -2 85.8548 22.6592   9
  -3  -3   2 72.8837 15.3849  18
  -3  -3   2 54.7514 15.7992   8
  -3  -3   1 4336.39 123.426  14
  -3  -3   1 4578.50 123.638  13
  -3  -3   1 4516.74 124.223   3
   3   3  -1 4378.19 123.814   9
   3  -3  -1 4671.09 123.533  10
  -3  -3   1 4531.91 122.944  18
  -3   3   1 4848.38 124.476  17
  -3   3   0 7211.15 183.663  17
  -3  -3   0 7075.17 183.574  15
  -3  -3   0 6554.19 182.653  14
  -3  -3   0 7020.02 183.661  13
   3   3   0 6585.26 182.461  11
   3  -3   0 7124.49 183.162  10
   3   3   0 6584.93 182.914   9
  -3  -3   0 6713.90 183.777   3
  -3  -3   0 6686.05 182.829  18
  -3  -3  -1 2891.85 72.5938  15
  -3  -3  -1 2654.55 71.3838  18
   3   3   1 2526.66 70.4085   9
  -3  -3  -1 2666.64 72.7649   4
  -3  -3  -1 2766.29 74.4148   5
  -3  -3  -1 2613.25 73.3549  13
   3  -3   1 2412.32 71.5334  10
   3   3   1 2451.59 69.5005  11
  -3   3  -1 2544.69 72.3561  17
  -3  -3  -1 2531.77 73.6978   3
  -3   3  -1 2387.36 71.3545   2
  -3   3  -2 10591.6 293.111  17
  -3  -3  -2 11365.8 293.189  15
  -3   3  -2 10867.9 291.830  15
  -3  -3  -2 10981.9 292.939   7
  -3  -3  -2 10776.3 293.314  13
   3  -3   2 10339.0 292.747  10
  -3  -3  -2 11058.1 293.198   4
  -3  -3  -2 11087.4 293.516   5
   3   3   2 10850.3 291.730   9
  -3  -3  -2 10755.5 293.265   3
   3   3   2 10877.0 291.521   2
  -3   3  -2 11393.8 292.918   2
  -3  -3  -2 10888.7 292.651  18
  -3   3  -3 9562.84 259.155  17
  -3  -3  -3 9935.43 258.883   7
  -3  -3  -3 9755.04 259.399  13
  -3  -3  -3 10072.6 259.389  12
   3  -3   3 9070.36 258.828  10
  -3  -3  -3 9810.44 259.164  15
  -3   3  -3 9395.67 257.878  15
  -3  -3  -3 9802.90 259.364   4
  -3   3  -3 9405.57 258.632   2
  -3  -3  -3 9576.88 259.178   3
  -3  -3  -3 9627.74 258.564  18
  -3   3  -4 153558. 4108.98  17
  -3  -3  -4 154543. 4108.85   7
  -3  -3  -4 154231. 4109.04   6
  -3  -3  -4 153316. 4109.06  13
  -3  -3  -4 154764. 4108.83  12
   3  -3   4 155187. 4109.00  10
  -3  -3  -4 153413. 4109.03  15
  -3  -3  -4 154037. 4109.12   4
  -3  -3  -4 150495. 4108.77   3
  -3   3  -4 152016. 4108.76   2
  -3  -3  -4 154817. 4108.84  18
  -3   3  -5 18232.9 465.528  17
  -3  -3  -5 17225.3 465.435   7
  -3  -3  -5 16886.8 465.677   6
  -3  -3  -5 16616.3 465.843  13
  -3  -3  -5 17255.2 465.589  12
  -3   3  -5 17598.2 464.986  11
  -3  -3  -5 17239.3 465.184  18
  -3  -3  -5 16768.3 465.779   4
  -3   3  -5 18649.8 465.169   2
  -3  -3  -5 17323.3 465.377   3
   3   3   5 16959.9 464.087  16
  -3  -3  -5 17417.8 465.764  15
  -3  -3  -6 3091.00 88.0834  15
   3   3   6 2952.16 82.9279  14
  -3  -3  -6 3160.79 88.5887  12
  -3  -3  -6 2780.81 88.4025  13
  -3  -3  -6 3000.23 85.7390  18
  -3  -3  -6 2770.27 87.8250   4
  -3  -3  -6 2874.69 83.0877   1
  -3  -3  -6 3094.65 86.8475   7
  -3  -3  -6 2989.52 87.7078   6
  -3  -3  -7 894.767 39.7616   7
  -3  -3  -7 971.979 41.9849   6
  -3  -3  -7 956.701 42.5800  12
  -3  -3  -7 918.155 43.0264  13
  -3   3  -7 1190.25 36.5804  11
  -3   3  -7 1062.73 42.9040   9
  -3   3  -7 1091.65 33.2755   8
  -3  -3  -7 1071.44 42.3925  15
  -3  -3  -7 767.110 41.1783   4
  -3  -3  -7 791.055 33.1814   1
  -3  -3  -8 131.001 24.9847   1
  -3  -3  -8 178.099 35.5280  15
   3   3   8 133.781 23.8545  14
  -3  -3  -8 140.418 36.3158  12
  -3  -3  -8 218.708 36.1390  13
  -3   3  -8 220.653 35.5225   9
  -3   3  -8 212.217 19.9183   8
  -3   3  -8 204.361 30.1515   4
  -3  -3  -8 159.560 31.2530   7
  -3  -3  -8 130.847 33.3151   6
  -3  -3  -9 4396.39 124.064   6
  -3  -3  -9 4414.15 122.685   7
  -3  -3  -9 4306.09 124.022  12
  -3  -3  -9 4193.64 124.895  13
  -3   3  -9 4552.69 123.969   9
  -3   3  -9 4468.54 122.046   4
  -3  -3  -9 4634.21 125.110  15
  -3  -3  -9 4321.27 120.245   1
  -3   3  -9 4122.63 118.428  18
  -3  -3 -10 62.7132 38.3593   7
  -3  -3 -10 68.2629 42.1121   6
  -3  -3 -10 141.999 46.4042  13
  -3   3 -10 36.3177 43.0086   9
  -3   3 -10 57.9251 35.6502   4
  -3  -3 -10 122.490 45.6036  15
  -3  -3 -10 89.1592 32.2452   1
  -3   3 -10 97.4473 22.1066  18
  -3  -3 -11 2439.38 84.8856  13
  -3  -3 -11 2657.24 85.7371  15
  -3   3 -11 2504.18 82.4373   9
  -3  -3 -11 2575.22 80.6027   7
  -3   3 -11 2433.82 79.8175   4
  -3  -3 -11 2659.79 77.8025   1
  -3   3 -12 66.9523 41.9668   9
  -3  -3 -12 88.3376 47.3514  15
  -3  -3 -12 34.1352 47.8362  13
  -3  -3 -13 1042.37 51.6292   6
  -3  -3 -13 982.853 55.8732  13
  -3  -3 -14 727.118 52.0425  15
  -3  -3 -14 681.278 47.0681   6
  -3  -3 -14 740.305 43.8158   7
  -3  -3 -15-36.2995 47.2050  15
  -3  -3 -15-35.3876 41.1529   6
  -3  -3 -15 51.6788 37.7162   7
  -3  -3 -16-18.2551 47.8127  15
  -3  -3 -16-93.2784 43.0463   6
  -3  -3 -16 8.61862 38.2200   7
  -3  -3 -16 11.0593 51.6734  13
  -3  -3 -17-33.4220 45.3457   6
  -3  -3 -17 23.3875 41.0888   7
  -3  -3 -17-67.3775 49.6466  15
  -3  -3 -18 331.772 44.7543   7
  -3  -3 -18 425.374 48.9201   6
  -3  -3 -18 395.509 56.7837  15
  -3   3 -18 306.920 52.6520  15
  -3  -3 -19 137.984 44.8263   7
  -3   3 -19 189.764 47.6972   7
  -3  -3 -19 139.291 48.7045   6
  -3  -3 -19 123.237 56.9251  15
  -3   3 -19 170.500 51.3572  15
  -3  -3 -20-42.5167 49.0768   6
  -3   3 -20 8.14217 51.4563   6
  -3   3 -20 42.5868 49.8629   7
  -3   3 -20-72.2699 52.9269  15
  -3  -3 -20 12.9760 56.7229  15
  -3  -3 -21 365.362 59.5306  15
  -3   3 -21 365.216 55.5241   6
  -3   3 -21 458.720 52.2748   7
  -3   3 -21 320.613 56.5298  15
   3  -3  21 267.967 49.5464  10
  -3  -3 -21 365.559 53.0786   6
   3  -3  22 44.2199 47.4517  10
  -3   3 -22 29.7473 53.8449  15
  -3  -3 -22 104.361 57.6814  15
  -3  -3 -22 75.6397 48.4424   6
  -3   3 -22-20.8280 54.9195   6
  -3   3 -22-22.8362 49.2657   7
   3  -3  23 23.1198 48.0295  10
  -3   3 -23-54.0334 54.5401   6
  -3  -3 -23 126.148 57.6563  15
  -3   3 -23 31.7532 52.6320  15
  -3  -3 -23 67.5883 48.8663   6
   3  -3  24-18.7627 46.5502  10
  -3  -3 -24 24.5348 56.1465  15
  -3   3 -24 14.4847 52.0929  15
  -3   3 -25 48.7641 52.6951   6
   3  -3  25-2.78037 41.4346  10
  -3   3 -25-27.6542 48.1349  15
  -3   3 -26 24.4186 49.0573   6
  -3  -3 -26-56.7403 48.6766  15
  -3   3 -26 68.2471 42.4639  15
  -3   3 -27 126.852 39.1603  15
  -3  -3 -27 92.6349 44.6434  15
  -3   3 -27 148.153 46.2785   6
  -3   3 -28 88.5305 34.7795  15
  -3  -3 -28 186.740 42.8034  15
  -3   3 -28 238.834 43.5285   6
  -3  -3 -29-5.67566 34.7458  15
  -3  -3 -30 4.20981 27.2027  15
   3  -5 -30 23.3125 30.6643  15
   3  -5 -29 15.4579 36.8035  15
   3   5 -29-6.53251 30.4550  15
  -3  -5  29 14.1179 34.9612  10
   3   5 -29 77.6200 35.6969   6
   3   5 -28 29.1280 43.5139   6
   3   5 -28-11.8642 38.6936  15
   3  -5 -28 27.5420 43.0659  15
  -3  -5  28 53.9531 40.6461  10
   3  -5 -27 3.04548 48.0680  15
   3   5 -27 29.2543 44.6887  15
   3   5 -27 52.0611 48.0196   6
  -3  -5  27 18.7270 45.9953  10
   3   5 -26 43.8194 48.0530  15
   3  -5 -26 65.1582 49.4199  15
  -3  -5  26 27.8397 48.3209  10
   3   5 -26 27.6829 52.2411   6
   3   5 -25 73.0674 55.8525   6
   3   5 -25-3.42038 54.7946  15
   3   5 -25 56.1712 61.2238   1
   3  -5 -24 5.07174 55.7089  15
   3   5 -24-93.7980 61.5500   1
   3  -5 -23 179.501 55.0375  15
   3   5 -23 314.597 64.7825   1
   3  -5 -22 73.4098 56.2205  15
   3   5 -22-42.6346 55.4587   9
   3   5 -21 16.8215 56.3573   9
   3   5 -21-48.4639 64.8309   1
   3   5 -20 77.4686 62.4190   1
   3   5 -20-23.1305 56.4684   9
  -3  -5  20 95.9668 55.6978  14
   3  -5 -20-43.1702 48.0913   6
   3   5 -19 490.188 57.6786   9
  -3  -5  19 528.394 56.6156  14
   3  -5 -19 490.434 51.0370   6
   3   5 -18 42.0829 53.9877   1
   3   5 -18 53.5418 52.4640   9
   3  -5 -18 67.4331 45.7846   6
  -3  -5  18 11.4085 50.7221  14
   3  -5 -17 773.425 49.6654   6
  -3  -5  17 795.926 54.0566  14
   3   5 -17 673.681 54.2873   9
  -3  -5  16 249.257 46.9920  14
   3   5 -16 218.745 47.4495   9
  -3   5  16 205.560 53.9768  16
   3  -5 -16 204.524 41.3664   6
   3  -5 -15 2839.34 94.2326   6
  -3  -5  15 3307.96 97.8290  14
  -3   5  15 3313.83 99.8315  16
   3   5 -15 2915.31 96.7724   9
   3   5 -14 3879.48 121.315   9
   3  -5 -14 3994.60 118.642   6
   3   5 -13 1890.08 69.1772   9
   3  -5 -12 87.6023 33.2327   9
   3   5 -12 151.418 44.4439   9
  -3   5  12 151.398 46.6378  16
   3  -5 -12 142.171 38.3849   6
   3  -5 -11-11.5854 42.5939   3
   3  -5 -11-11.4340 47.8299  19
  -3  -5  11 123.964 41.1712  14
   3  -5 -11 36.5374 37.7207   6
   3  -5 -10 1241.23 57.5069   3
   3   5 -10 1334.76 58.3236   9
  -3  -5  10 1296.24 53.9681  14
   3  -5 -10 1215.08 50.6515   6
   3  -5  -9 1815.92 61.4026  12
   3  -5  -9 2097.58 69.6005   3
   3   5  -9 1876.86 68.8824   9
   3  -5  -9 2043.90 67.3159  19
  -3  -5   9 1845.03 64.6637  14
   3  -5  -9 1924.17 62.3621   6
   3  -5  -8 1140.30 43.7950  12
  -3  -5   8 1184.31 47.0575  14
   3   5  -8 1261.33 53.0864   9
   3  -5  -8 1328.02 49.4176  19
   3  -5  -8 1243.28 45.0168   6
   3  -5  -7 44.9677 24.0285   6
  -3  -5   7 42.3300 16.2515   3
  -3  -5   7 39.2731 29.4735  14
   3   5  -7 22.2162 35.8148   9
   3  -5  -7 25.2497 31.9837  19
  -3  -5   6 17784.8 478.020   3
   3  -5  -6 17424.2 478.422   6
   3   5  -6 18379.1 480.101   9
  -3  -5   6 18062.8 479.470  14
   3  -5  -6 18028.1 479.123  19
  -3  -5   5 609.046 30.1230   3
   3  -5  -5 588.217 24.3256   6
  -3  -5   5 615.556 32.2609  14
   3  -5  -5 588.662 32.3960  19
  -3  -5   4 5912.10 165.278   3
  -3   5   4 5786.75 166.007  17
  -3  -5   4 6183.77 165.970  14
   3   5  -3 7911.24 210.479  11
  -3  -5   3 7523.30 210.802   3
   3  -5  -3 7508.99 210.417  10
   3   5  -3 8271.93 211.709   9
  -3   5   3 7666.35 211.362  17
  -3  -5   3 7919.27 210.855  14
   3   5  -2 15918.6 440.866  11
  -3  -5   2 16266.3 441.235   3
   3   5  -2 17266.7 441.718   9
   3  -5  -2 16061.5 440.992  10
  -3   5   2 16639.6 441.583  17
  -3  -5   2 16759.3 441.127  14
   3   5  -1 9031.62 244.970  11
  -3  -5   1 9343.29 246.638   3
   3  -5  -1 8946.24 245.200  10
   3   5  -1 9221.54 245.980   9
  -3   5   1 9574.37 246.177  17
  -3  -5   1 8724.95 245.236  14
  -3  -5   0 83207.4 2223.04  13
  -3  -5   0 82597.1 2222.33  10
   3  -5   0 83009.8 2222.93  10
   3   5   0 82806.9 2222.66  11
   3   5   0 83116.6 2222.78   9
  -3   5   0 83675.6 2223.28  17
   3   5   0 82786.0 2222.56   2
  -3  -5   0 84425.9 2223.04   3
   3   5   1 22969.1 615.951   2
  -3   5  -1 22968.5 616.509   2
  -3  -5  -1 22809.6 617.028   3
  -3  -5  -1 22905.3 616.950  13
   3  -5   1 23411.8 616.634  10
  -3  -5  -1 22622.6 615.470  10
   3   5   1 22623.5 616.140   9
  -3  -5  -1 23667.3 616.978   5
  -3   5  -1 23288.6 617.043  17
  -3  -5  -1 23801.2 616.628  15
  -3  -5  -2 87051.7 2289.08   3
   3   5   2 85131.8 2288.31   2
  -3   5  -2 84430.3 2288.86   2
  -3  -5  -2 85299.0 2289.16  13
   3  -5   2 85594.8 2289.02  10
  -3   5  -2 86035.0 2289.32  17
  -3  -5  -2 85554.3 2288.94   5
   3   5   2 85265.7 2288.30   9
  -3  -5  -2 86534.9 2288.98  15
  -3  -5  -3 16790.7 466.329  13
   3  -5   3 17139.5 465.794  10
  -3   5  -3 18742.4 466.701  17
   3   5   3 16630.4 464.820  17
  -3  -5  -3 17324.6 466.062   5
  -3  -5  -3 17450.9 465.766  15
  -3   5  -3 17248.7 465.526   2
   3   5   3 17692.7 464.622   2
  -3  -5  -3 17561.5 466.153   3
  -3  -5  -4 15932.7 423.511  13
   3  -5   4 15347.8 422.769  10
  -3   5  -4 15856.2 423.171  17
   3   5   4 15483.0 421.385  17
  -3  -5  -4 15978.1 423.059   5
  -3  -5  -4 16056.3 422.905  15
  -3  -5  -4 15884.5 422.995   3
  -3   5  -4 15754.6 422.492   2
  -3  -5  -5 1207.84 43.5484   7
   3  -5   5 1278.52 44.7433  10
  -3   5  -5 1159.10 40.6452  11
  -3  -5  -5 1190.39 47.2572  12
  -3  -5  -5 1160.61 48.2580  13
  -3   5  -5 1272.47 44.9698  17
  -3  -5  -5 1200.57 45.0972  15
  -3  -5  -5 1179.04 46.4442   3
  -3   5  -5 1284.52 42.7442   2
  -3  -5  -6 9217.13 244.295   7
   3  -5   6 9056.98 244.940  10
  -3   5  -6 8587.45 244.007  11
  -3  -5  -6 9074.86 245.920  13
  -3  -5  -6 9271.65 245.120  12
  -3   5  -6 8820.48 244.947  17
  -3  -5  -6 9550.26 245.193  15
  -3   5  -6 8605.86 244.104   2
  -3  -5  -6 9282.25 245.048   3
  -3  -5  -7 8960.96 244.348  12
  -3  -5  -7 8723.46 245.359  13
  -3   5  -7 9019.59 243.411  11
  -3  -5  -7 9355.02 244.945  15
  -3  -5  -7 9198.80 244.553   6
  -3  -5  -7 8927.23 243.654   7
  -3  -5  -7 8701.25 244.250   3
  -3  -5  -8 126.041 40.0249  12
  -3   5  -8 129.078 30.5289  11
  -3  -5  -8 177.878 35.7794   6
  -3  -5  -8 145.568 33.7676   7
  -3  -5  -8 141.016 39.6133  15
  -3  -5  -8 110.925 43.6465  13
  -3  -5  -9 8355.47 217.940   6
  -3  -5  -9 8082.18 216.451   7
  -3  -5  -9 7958.12 219.130  13
  -3  -5  -9 8219.65 217.301  12
  -3   5  -9 8739.48 218.088   9
  -3  -5  -9 8905.17 218.925  15
  -3  -5 -10 4052.12 120.877   6
  -3  -5 -10 4029.47 118.493   7
  -3   5 -10 4297.27 118.758   4
  -3  -5 -10 4077.58 121.326  12
  -3  -5 -10 3816.95 123.174  13
  -3   5 -10 4352.83 121.301   9
  -3  -5 -10 4058.04 121.592  15
  -3   5 -11 1407.24 53.4239   4
  -3  -5 -11 1298.61 62.5304  13
  -3  -5 -11 1282.05 58.7701  12
  -3  -5 -11 1310.57 53.8329   7
  -3  -5 -11 1387.81 60.0447  15
  -3  -5 -12 123.650 42.7410   6
  -3  -5 -12-28.4108 50.2868  13
  -3  -5 -12 21.7658 44.4532  12
  -3  -5 -13 441.606 45.2681   6
  -3  -5 -13 435.483 39.6779   7
  -3  -5 -13 509.779 47.7580  15
  -3  -5 -14-55.8040 51.2185  13
  -3  -5 -14-42.0815 47.2011  15
  -3  -5 -14 1.32949 42.8478   6
  -3  -5 -14-5.04275 37.1272   7
  -3  -5 -15 31.1805 42.5290   6
  -3  -5 -15 67.6485 54.1679  13
  -3  -5 -15 68.9324 48.2811  15
  -3  -5 -15 8.58445 39.1686   7
  -3  -5 -16 270.112 50.6749  15
  -3  -5 -16 229.067 39.7893   7
  -3  -5 -16 333.896 47.0017   6
  -3  -5 -17-18.4072 40.3938   7
  -3  -5 -17 34.3456 51.4686  15
  -3  -5 -17 28.2836 48.3889   6
  -3  -5 -18 95.0363 43.1616   7
  -3  -5 -18 107.629 47.0833   6
  -3   5 -18 35.5873 48.8550  15
  -3  -5 -18 145.319 54.6587  15
  -3  -5 -19-28.1538 46.6778   6
   3  -5  19-27.0487 48.8169  10
  -3   5 -19 16.4913 48.5185  15
  -3  -5 -19 58.1940 55.4265  15
  -3  -5 -20 50.1248 50.3975   6
   3  -5  20-36.4602 50.0332  10
  -3   5 -20 4.83799 49.3144  15
  -3  -5 -20 77.1412 55.7156  15
  -3   5 -21 30.8267 51.2583   7
  -3  -5 -21-40.7821 50.2428   6
  -3   5 -21 84.9655 50.0771  15
   3  -5  21 33.0479 48.1735  10
  -3  -5 -21-20.8731 56.2360  15
   3  -5  22-79.4012 50.3158  10
  -3   5 -22 42.7412 52.7036   7
  -3   5 -22 6.68871 56.1338   6
  -3  -5 -22 40.4271 55.7234  15
  -3   5 -22 10.9851 50.8832  15
  -3  -5 -23 163.167 54.9325  15
  -3   5 -24-2.37007 54.3838   6
   3  -5  24-27.9542 44.7152  10
   3  -5  25-44.1260 44.2993  10
  -3  -5 -25-31.5320 48.6541  15
  -3   5 -25 40.4587 52.3999   6
   3  -5  26 34.2318 40.1707  10
  -3  -5 -26 66.3809 50.1481   5
  -3  -5 -26 29.0134 45.6940  15
  -3   5 -26 95.8170 50.1533   6
  -3  -5 -27 28.9318 43.0618  15
   3  -5  27-0.85788 36.1632  10
  -3   5 -27 27.4703 45.9563   6
  -3  -5 -28-3.97165 37.6462  15
  -3   5 -28-6.20300 39.7440   6
  -3  -5 -29-8.75025 31.3956  15
  -3  -5 -30 34.6468 24.3670  15
  -3  -7  29-13.4644 33.1159  10
   3   7 -29 58.0574 33.5239   6
   3  -7 -29-35.2190 33.3761  15
  -3  -7  28 40.5953 39.3027  10
   3   7 -28 29.3697 40.7944   6
   3  -7 -28 67.4490 37.1265  15
  -3  -7  27 78.2943 43.3677  10
   3   7 -27 48.7893 47.1360   6
   3  -7 -27-15.3020 42.4585  15
  -3  -7  26 1.03132 48.2216  10
   3   7 -26 1.28217 54.1804   1
   3   7 -26 4.91669 51.2315   6
   3  -7 -26 66.5923 47.4765  15
   3   7 -25 174.886 46.6396  15
   3  -7 -25 199.592 51.5037  15
   3   7 -25 279.716 56.5134   1
  -3  -7  25 246.178 50.8341  10
   3   7 -24 37.2773 57.9440   1
  -3  -7  24-12.1617 52.3091  10
   3  -7 -23 60.5903 53.3481  15
   3   7 -23 174.825 61.0977   1
   3   7 -22 659.145 62.5195   1
   3  -7 -22 487.895 59.9844  15
   3   7 -21 39.4152 56.5513   9
   3  -7 -21 239.322 54.1788  15
   3   7 -20 369.367 63.5391   1
   3   7 -20 231.433 60.5311   9
   3  -7 -20 266.467 54.4980  15
   3   7 -19 289.379 57.6316   9
   3  -7 -19 293.512 55.1186  15
  -3  -7  18 44.0405 52.3294  14
   3   7 -18 10.0172 55.6895   9
  -3  -7  17 23.9845 50.5636  14
   3   7 -17 105.415 53.5969   9
  -3   7  17 42.7487 55.9147  16
  -3  -7  16 381.977 48.9522  14
   3   7 -16 257.009 51.8061   9
  -3   7  16 292.051 57.0826  16
  -3  -7  15 126.412 45.7420  14
   3   7 -15 56.3362 48.6292   9
  -3   7  15 160.660 53.3679  16
  -3  -7  14 5.15501 44.5229  14
   3   7 -14-13.2740 47.4994   9
  -3   7  14-26.0150 50.9997  16
   3  -7 -13 44.9006 45.8138   3
   3   7 -13 29.8941 45.3863   9
  -3  -7  13 76.1188 43.5396  14
   3  -7 -12-70.2163 47.7100   3
   3   7 -12-35.5758 45.2486   9
   3  -7 -12 16.7061 32.3423   6
  -3  -7  12 5.19183 43.2492  14
   3   7 -11 441.989 47.9764   9
   3  -7 -11 584.195 54.8863   3
   3  -7 -11 459.869 34.9533   6
   3  -7 -11 594.058 45.2246  19
   3  -7 -10 656.544 47.9150  19
   3   7 -10 406.228 49.0765   9
  -3  -7  10 570.885 43.7317  14
   3  -7 -10 486.291 34.6756   6
   3  -7 -10 564.942 53.9223   3
   3  -7  -9 1983.28 68.5180  12
  -3  -7   9 2389.64 72.3976  14
  -3  -7   8 4692.87 135.074  14
   3   7  -8 4807.81 137.644   9
   3  -7  -7 478.043 42.3421  19
   3   7  -7 438.644 46.6598   9
  -3  -7   7 496.994 39.2823  14
  -3  -7   7 468.108 36.6689   3
  -3  -7   6 612.848 38.0895   3
  -3   7   6 679.445 38.3306  17
   3   7  -6 618.127 45.0346   9
  -3  -7   6 674.748 37.9703  14
   3   7  -5 258.299 28.5676  11
  -3   7   5 219.389 31.6681  17
   3   7  -5 255.739 38.0369   9
  -3  -7   5 265.880 33.0344  14
  -3  -7   5 194.959 35.6573   3
   3   7  -4 94.0999 26.8426  11
  -3   7   4 107.904 30.5647  17
   3   7  -4 60.7562 35.0372   9
  -3  -7   4 48.6716 29.6576  14
  -3  -7   4 91.7619 34.4261   3
  -3  -7   3 288.124 35.9611   3
   3   7  -3 354.969 27.0179  11
  -3  -7   3 288.337 31.7869  14
  -3   7   3 322.300 32.1500  17
   3   7  -3 335.879 35.8465   9
   3  -7  -3 254.797 26.1232  10
  -3  -7   2 5456.42 145.136  10
   3   7  -2 5212.25 145.400  11
   3   7  -2 5214.95 147.024   9
   3  -7  -2 5216.12 145.265  10
  -3  -7   2 5313.61 147.496   3
   3  -7  -2 5320.61 143.431  15
  -3   7   2 5276.13 146.962  17
   3  -7  -1 142.304 24.7016  10
  -3  -7   1 187.435 23.4317  10
   3   7  -1 198.791 25.0455  11
  -3  -7   1 180.388 37.1499   3
   3   7  -1 153.249 23.7646   2
   3   7  -1 177.089 34.4641   9
  -3   7   1 148.172 29.4469  17
   3  -7   0-22.9997 25.5594  10
  -3  -7   0-12.7080 20.1080  10
   3   7   0-12.6434 22.8001  11
  -3   7   0-20.5101 26.0624   2
   3   7   0-17.9354 23.8804   2
   3   7   0-31.8341 31.2688   9
  -3   7   0 25.6180 29.0137  17
  -3  -7   0-2.65823 36.5362   3
  -3  -7  -1 530.059 22.6493  10
   3  -7   1 509.057 30.5236  10
  -3   7  -1 523.052 33.7618  17
  -3  -7  -1 491.386 31.2657  15
   3   7   1 581.146 34.0197   9
  -3  -7  -1 506.223 39.1415   3
   3   7   1 470.284 27.8080   2
  -3   7  -1 443.731 31.0463   2
  -3   7  -2 2254.95 66.3166  17
   3   7   2 2196.58 64.6299  17
   3  -7   2 2231.92 63.4606  10
  -3  -7  -2 2018.18 58.8902  10
  -3  -7  -2 1997.19 62.8884  15
   3   7   2 2132.54 61.8569   2
  -3  -7  -2 2017.23 68.8365   3
  -3   7  -2 2060.40 63.2967   2
  -3  -7  -3 510.967 31.3628  15
  -3  -7  -3 505.059 37.7827   5
  -3  -7  -3 493.392 40.7950  13
   3  -7   3 612.414 32.8905  10
   3   7   3 507.551 30.6624  17
  -3   7  -3 593.309 35.4565  17
   3   7   3 540.019 29.1217   2
  -3  -7  -3 534.852 41.1458   3
  -3   7  -3 537.681 30.4518   2
  -3  -7  -4 62.8942 38.9039   3
  -3  -7  -4 57.5719 30.4117  15
   3   7   4 33.9382 25.6751   2
  -3   7  -4 6.74900 27.4922   2
  -3  -7  -4 40.1478 37.5637  13
  -3  -7  -4 73.9460 36.5009   5
  -3   7  -4 134.064 34.4426  17
   3   7   4 34.3606 23.1879  17
   3  -7   4 35.7424 30.3987  10
  -3  -7  -5 225.979 33.1923  15
  -3  -7  -5 211.760 41.3396  13
   3   7   5 269.007 26.8454   2
  -3  -7  -5 265.462 39.5124   5
  -3   7  -5 246.618 35.3118  17
   3   7   5 207.205 22.7315  17
   3  -7   5 184.211 32.2490  10
   3  -7   6 356.441 38.2487  10
  -3  -7  -6 371.080 44.5369  12
  -3   7  -6 320.165 29.8703  11
  -3  -7  -6 328.358 37.7420  15
  -3   7  -6 326.088 39.4122  17
  -3  -7  -6 352.854 43.9571   5
  -3  -7  -6 298.669 45.8481  13
  -3  -7  -7 3395.86 107.636  13
  -3  -7  -7 3507.42 105.408  12
   3  -7   7 3649.29 103.506  10
  -3   7  -7 3188.01 99.7899  11
  -3  -7  -7 3560.50 105.616   5
  -3   7  -7 3465.03 103.564  17
  -3   7  -7 3378.50 100.954   2
  -3  -7  -7 3560.31 105.370   3
  -3  -7  -7 3763.38 103.827  15
  -3   7  -8 6321.55 166.659  11
   3  -7   8 5755.65 167.373  10
  -3  -7  -8 6003.55 168.564  15
  -3   7  -8 6271.32 168.037  17
  -3  -7  -8 5935.25 168.965  12
  -3  -7  -8 6042.84 168.939   3
  -3   7  -9-6.79431 33.9083  11
  -3  -7  -9 54.3885 46.5146  12
  -3  -7  -9 4.35572 44.8241   3
  -3   7  -9 22.9100 41.1502  17
  -3  -7  -9 142.896 51.4924  13
  -3  -7  -9 28.7695 43.3644  15
   3  -7  10 1671.31 61.7276  10
  -3  -7 -10 1619.95 63.6535  15
  -3   7 -10 1609.00 61.1970  17
  -3  -7 -10 1633.07 62.9896   3
  -3  -7 -10 1567.37 64.2969  12
  -3  -7 -10 1436.61 68.7462  13
   3  -7  11 435.542 42.4936  10
  -3   7 -11 413.013 41.6058  17
  -3  -7 -12 505.278 48.8072  15
   3  -7  12 485.674 43.4473  10
  -3  -7 -13 110.938 45.5532  15
  -3  -7 -13 79.2916 45.3537  12
   3  -7  13 106.485 41.4935  10
  -3  -7 -14 619.330 51.7873  15
  -3   7 -14 486.497 44.3524  17
  -3   7 -15 211.151 40.3148  17
  -3  -7 -15 242.061 49.7865  15
   3  -7  15 243.783 45.3907  10
  -3   7 -16 73.4754 41.7346  17
  -3  -7 -16-43.6580 50.8977  15
   3  -7  16 4.73261 46.0153  10
  -3  -7 -17-5.63456 52.0003  15
   3  -7  17-13.9649 48.2371  10
  -3  -7 -18 105.079 53.8878  15
   3  -7  18 37.8733 48.5408  10
  -3  -7 -19 100.426 54.4499  15
   3  -7  19 87.1661 52.3996  10
  -3  -7 -20 26.7849 54.9884  15
   3  -7  20 20.1202 51.3428  10
   3  -7  21-59.0004 51.9968  10
  -3  -7 -21 51.5405 54.0795  15
  -3   7 -22 98.0392 53.1640   7
  -3  -7 -22 16.3796 51.5274  15
   3  -7  22 59.8125 47.6262  10
  -3   7 -23 37.3518 51.8607   7
  -3  -7 -23-41.5024 49.0517  15
   3  -7  23-126.772 48.3976  10
  -3  -7 -23 13.6330 54.5565   5
   3  -7  24-24.3014 46.0886  10
  -3  -7 -24 139.361 52.3645   5
  -3   7 -24 68.9493 54.0940   6
  -3   7 -24 25.3723 46.8303   7
  -3   7 -25 8.13664 51.5398   6
   3  -7  25-28.2429 43.6157  10
  -3  -7 -25 21.5429 45.0640  15
  -3   7 -26 5.96026 48.5974   6
   3  -7  26-50.7508 40.7303  10
  -3  -7 -26-39.7388 43.0903  15
  -3   7 -27 14.7245 43.0066   6
  -3  -7 -27 97.1729 38.0919  15
  -3  -7 -28-3.51884 32.6279  15
   3  -7  28 9.56135 30.8353  10
  -3   7 -28 69.5233 37.8624   6
  -3  -7 -29 30.3717 27.8131  15
   3  -9 -29 19.5844 25.9628  15
  -3  -9  28 59.8629 37.2603  10
   3   9 -28-14.7074 35.9913   6
   3  -9 -28-44.4126 33.2588  15
  -3  -9  27 36.6443 40.5278  10
   3  -9 -27-22.0077 37.2905  15
   3   9 -27-33.4637 43.0450   6
  -3  -9  26-0.89547 43.2949  10
   3   9 -26-65.7440 48.8411   1
   3  -9 -26 12.5431 40.5603  15
   3   9 -26-28.1845 47.1702   6
   3   9 -25 60.8802 51.0006   1
   3  -9 -25 34.9561 44.5401  15
  -3  -9  25 61.0705 48.8470  10
  -3  -9  24 81.6359 51.2628  10
   3  -9 -24 59.7321 48.0966  15
   3   9 -24-12.7881 52.8540   1
   3   9 -23 5.25296 53.1626   1
  -3  -9  23-8.72767 50.6103  10
   3   9 -22 84.4873 47.4717  17
   3   9 -22 28.3733 53.3131   1
   3  -9 -22-1.07270 50.9167  15
   3   9 -21 266.837 55.8375   1
   3  -9 -21 239.146 54.8926  15
   3  -9 -20-13.9958 53.0006  15
   3   9 -20 38.9405 56.0893   9
   3  -9 -19 694.751 59.8718  15
   3   9 -19 733.091 63.0590   9
   3  -9 -18 898.341 60.5990  15
   3   9 -18 998.776 68.1539   9
   3  -9 -17 244.975 51.8199  15
   3   9 -17 372.987 59.2341   9
   3  -9 -16 241.234 49.7173  15
  -3   9  16 234.067 56.7397  16
   3   9 -16 318.790 56.2694   9
   3  -9 -15 182.683 49.8384  15
  -3   9  15 148.731 56.9061  16
   3   9 -15 198.686 53.6727   9
   3  -9 -14-60.8546 52.5820   3
   3  -9 -14 5.26529 46.1571  15
  -3   9  14-9.83411 53.6712  16
   3   9 -14-12.9914 50.8612   9
  -3  -9  14-43.2979 47.4995  14
   3  -9 -13 203.870 52.6586   3
   3   9 -13 340.931 51.4224   9
  -3  -9  13 230.683 45.5278  14
   3  -9 -12 101.171 55.0162   3
   3   9 -12 137.038 49.2869   9
  -3  -9  12 147.803 44.2557  14
   3  -9 -11 18.7487 54.9571   3
   3   9 -11 74.8811 48.6088   9
  -3  -9  11 11.8265 43.3506  14
   3  -9 -10 419.433 57.3837   3
   3   9 -10 586.316 51.5033   9
   3  -9  -9 784.089 60.6852   3
   3   9  -9 748.118 54.3077   9
  -3  -9   8 352.510 43.2093  14
   3   9  -8 220.956 49.2921   9
   3  -9  -8 443.286 44.5714  19
   3  -9  -8 313.439 41.5527  15
   3  -9  -7 2040.27 67.4093  15
  -3  -9   7 1995.86 69.8992  14
  -3  -9   6 1724.35 62.9044   3
   3   9  -6 1461.24 56.9710  11
  -3   9   6 1568.47 59.0483  17
   3   9  -6 1610.91 66.9673   9
   3  -9  -6 1624.06 59.1773  19
   3  -9  -6 1559.79 55.9571  15
   3   9  -5 820.956 43.3189  11
  -3  -9   5 967.128 54.9241   3
   3  -9  -5 887.003 41.4600  15
  -3   9   5 878.382 47.7716  17
   3   9  -5 875.279 55.6442   9
  -3   9   4 239.357 39.7233  17
   3  -9  -4 290.332 31.0732  15
   3   9  -4 262.259 48.2846   9
  -3  -9   4 356.126 50.2753   3
   3   9  -4 290.969 34.8404  11
  -3  -9   4 253.785 35.3195  10
   3  -9  -3 444.207 34.4328  10
  -3  -9   3 514.411 37.8746  10
   3   9  -3 536.677 37.1070  11
  -3  -9   3 487.445 52.4879   3
   3  -9  -3 429.123 26.8030  15
   3   9  -3 485.147 47.6302   9
  -3   9   3 413.234 42.1599  17
   3  -9  -2 3500.82 93.2903  10
  -3  -9   2 3400.31 92.6357  10
   3   9  -2 3222.52 93.3477  11
   3   9  -2 3111.27 93.4411   2
  -3  -9   2 3262.31 100.772   3
   3  -9  -2 2944.28 87.6292  15
   3   9  -2 3309.14 97.7425   9
  -3   9   2 3677.81 96.7728  17
  -3  -9   1-59.8233 48.8237   3
   3   9  -1 28.7441 32.9892   2
   3   9  -1 4.46996 30.8861  11
   3   9  -1 49.1257 44.8111   9
   3  -9  -1 63.4259 31.8225  10
  -3  -9   1 15.1192 29.0508  10
  -3   9   1 45.9385 38.5660  17
   3   9   0 246.881 34.3994   2
   3  -9   0 198.088 37.1307  10
  -3   9   0 183.437 38.8556  17
   3   9   0 187.464 31.9736  11
  -3  -9   0 262.856 28.5071  10
   3   9   1 574.718 45.3634  17
  -3   9  -1 635.194 43.7767  17
  -3  -9  -1 601.680 31.1810  10
   3  -9   1 636.353 38.4612  10
   3   9   1 622.949 38.2625   2
   3  -9   2 1619.84 56.1809  10
  -3   9  -2 1601.41 58.7173  17
   3   9   2 1583.55 58.8711  17
   3   9   2 1516.68 52.8894   2
  -3  -9  -2 1454.54 53.2022  15
   3  -9   3 54.9422 36.0840  10
  -3   9  -3 41.0221 34.1237   2
   3   9   3 40.0928 34.1431   2
   3   9   3 21.9107 38.7860  17
  -3   9  -3 12.7428 41.2764  17
  -3  -9  -3 25.9152 51.6072   3
  -3  -9  -3 48.1796 33.1905  15
  -3   9  -4 1712.48 62.3888  17
   3   9   4 1693.98 56.7673  17
   3  -9   4 1684.47 61.2410  10
  -3  -9  -4 1574.30 58.1195  15
  -3   9  -4 1467.25 58.8402   2
  -3  -9  -4 1679.76 70.4903   3
   3   9   4 1720.87 58.0030   2
   3   9   5 17.5906 29.8382  17
  -3  -9  -5 63.4981 37.6273  15
   3  -9   5 40.1750 41.6566  10
  -3   9  -5 30.3696 44.0558  17
   3   9   5 46.3528 34.5533   2
  -3   9  -5 54.0157 35.5480   2
  -3  -9  -5 43.0406 53.9038   3
  -3  -9  -5 40.7216 44.4394   5
  -3  -9  -6 2278.83 78.4254   5
  -3   9  -6 2129.14 72.8137  11
  -3  -9  -6 2434.70 76.5831  15
   3   9   6 2246.83 73.2169   2
  -3  -9  -6 2462.14 84.0276   3
  -3   9  -6 2437.61 75.2950   2
  -3   9  -6 2642.94 79.8733  17
  -3  -9  -7 153.578 39.5060  15
  -3  -9  -7 148.071 46.5648   5
  -3  -9  -7 88.6836 52.2148  12
  -3   9  -7 157.810 43.0478  17
  -3  -9  -7 182.410 51.3641   3
  -3   9  -7 190.207 37.4327   2
   3   9   7 111.908 32.3018   2
   3  -9   8 242.004 40.5900  10
  -3  -9  -8 213.038 50.8603   3
  -3   9  -8 174.197 42.9752  17
  -3  -9  -8 182.340 41.7388  15
  -3  -9  -9 702.252 45.6657  15
   3  -9   9 689.047 45.5376  10
  -3   9  -9 630.527 38.9160  11
  -3  -9  -9 790.622 53.2052   3
  -3  -9 -10 158.544 50.6694   5
  -3  -9 -10 150.223 47.8817   3
  -3   9 -10 173.954 34.2632  11
   3  -9  10 197.441 42.4723  10
   3  -9  11 43.1411 41.9173  10
  -3  -9 -11 57.4905 49.8861  12
  -3  -9 -11-62.7081 45.1331  15
  -3  -9 -11 20.1324 47.0298   3
  -3   9 -11 25.1762 39.8303  17
  -3  -9 -11-4.68056 48.4565   5
  -3  -9 -12 8.65829 47.4979  12
   3  -9  12-33.3186 42.8279  10
  -3  -9 -12 22.4108 45.8109  15
  -3  -9 -12-23.9437 46.4748   3
  -3  -9 -12-22.9885 50.7102   5
  -3   9 -12-18.8255 40.3136  17
   3  -9  13 524.581 47.3862  10
  -3  -9 -13 376.386 51.3197  12
  -3  -9 -13 428.644 50.4409  15
  -3   9 -13 384.155 45.0492  17
  -3  -9 -13 504.841 55.2967   5
   3  -9  14 904.059 54.1455  10
  -3  -9 -14 912.063 55.8911  12
  -3  -9 -14 942.360 58.0000  15
  -3  -9 -14 999.951 61.3670   5
  -3   9 -14 749.577 51.8545  17
   3  -9  15-23.1722 47.1873  10
  -3  -9 -15 82.2954 51.6407  12
  -3  -9 -15 10.1556 56.5401   5
  -3   9 -15 19.8934 45.2127  17
  -3  -9 -15 39.0068 52.2351  15
   3  -9  16 765.829 55.0834  10
  -3  -9 -16 775.421 62.7295   5
  -3   9 -16 649.924 54.3722  17
  -3  -9 -16 697.243 59.2481  15
  -3  -9 -17 33.5912 58.7226   5
  -3  -9 -17-42.5198 53.7079  15
  -3   9 -17 22.1698 44.9520  17
   3  -9  17 21.6157 52.2745  10
  -3  -9 -18 182.979 60.2608   5
  -3  -9 -18 143.553 54.1849  15
  -3   9 -18 152.890 44.6165  17
   3  -9  18 203.269 52.3077  10
  -3  -9 -19 101.737 59.9294   5
   3  -9  19 202.083 50.3972  10
  -3  -9 -19 61.5943 51.0474  15
  -3  -9 -20 136.575 58.2768   5
   3  -9  20 106.155 50.8275  10
  -3  -9 -20 83.8041 50.5358  15
  -3  -9 -21-108.863 56.4193   5
   3  -9  21 46.5796 50.3363  10
  -3  -9 -21-28.8078 49.8794  15
  -3  -9 -22-2.03094 47.5720  15
  -3  -9 -22-4.52459 53.4863   5
  -3   9 -23-92.7108 59.3968   1
   3  -9  23-7.98565 48.0728  10
  -3   9 -23 21.5547 53.5694   6
  -3   9 -23 33.9759 49.5034   7
  -3   9 -24-38.7587 47.2726   7
  -3   9 -24 69.4889 51.8271   6
   3  -9  24-24.8985 46.5628  10
  -3  -9 -24 21.3109 45.4912  15
  -3   9 -25 12.4574 47.4841   6
   3  -9  25 54.7801 42.7684  10
  -3  -9 -25 76.9061 41.8120  15
  -3   9 -26 13.2407 45.1029   6
   3  -9  26-11.5418 38.0904  10
  -3  -9 -26-4.41780 36.6962  15
  -3   9 -27 4.88453 38.9172   6
   3  -9  27-30.4176 34.2605  10
  -3  -9 -27 9.63866 33.0074  15
  -3  -9 -28 25.0114 28.0096  15
  -3   9 -28-47.4720 32.3047   6
  -3  -9 -29 5.75349 22.2214  15
   3  11 -28 9.51163 29.6567   6
  -3 -11  28 59.3759 29.8885  10
   3  11 -27-30.4318 36.9935   6
  -3 -11  27 55.9095 36.0289  10
   3  11 -26-9.07303 43.6298   1
   3  11 -26-19.3386 41.8019   6
  -3 -11  26-43.2804 39.5016  10
   3  11 -25-35.9723 46.3109   1
  -3 -11  25 16.6797 44.0647  10
   3 -11 -25-25.1855 38.7248  15
   3  11 -24 8.16015 48.5152   1
  -3 -11  24-1.74393 46.4318  10
   3 -11 -24 78.3396 41.3378  15
   3  11 -23 23.5026 47.6799   1
  -3 -11  23 43.4231 47.3934  10
   3 -11 -23-38.9988 43.7483  15
  -3 -11  22 58.4790 51.5370  10
   3  11 -22 78.7016 48.4748   1
   3  11 -21-1.34423 48.3436   1
   3 -11 -21-68.3435 50.7466  15
   3  11 -21 31.9426 47.2661  17
  -3 -11  20 25.3563 54.0287  10
   3 -11 -20 28.1936 52.2783  15
   3  11 -20 13.6285 50.1597  17
   3 -11 -19-53.8161 52.9705  15
  -3 -11  19-68.7273 53.7446  10
   3  11 -18-16.5208 57.2413   9
   3 -11 -18-97.1960 52.5428  15
  -3 -11  18 62.9896 54.3463  10
   3  11 -17 33.9081 59.0865   9
   3 -11 -17 172.170 53.7750  15
  -3 -11  17 11.6729 54.1878  10
   3  11 -16 36.0631 60.0599   9
   3 -11 -16 127.297 54.6828  15
  -3 -11  16 52.0351 52.2242  10
   3 -11 -15 843.252 64.7630   3
   3 -11 -15 657.448 56.5473  15
  -3  11  15 678.431 63.1835  16
   3  11 -15 820.875 65.4646   9
   3 -11 -14 1040.90 68.8735   3
   3 -11 -14 875.145 59.2982  15
   3  11 -14 1042.45 65.8241   9
   3 -11 -13 39.2097 60.5347   3
   3 -11 -13 59.2772 47.7448  15
   3  11 -13 24.2633 55.5420   9
   3  11 -12 48.7937 52.8626   9
   3 -11 -12-1.18862 46.9329  15
   3 -11 -12 2.06834 63.1870   3
   3 -11 -11 127.207 61.5422   3
   3  11 -11 177.010 51.9695   9
   3 -11 -10 73.9213 57.1558   3
   3  11 -10 47.7130 51.1212   9
  -3 -11  10 52.6857 39.6189  10
  -3 -11   9-34.7445 38.7785  10
   3 -11  -9 15.6253 57.5142   3
   3  11  -9-27.7471 50.1376   9
   3 -11  -9-21.4046 37.6375  15
   3 -11  -8-6.95552 57.7148   3
  -3 -11   8 47.1787 36.9519  10
   3  11  -8 43.2466 50.0933   9
  -3  11   7 703.403 44.6787  17
  -3 -11   7 710.352 44.2524  10
   3  11  -7 616.750 54.0376   9
   3  11  -6 230.610 36.6493  11
   3  11  -6 274.471 50.8885   9
  -3  11   6 231.381 39.3029  17
   3 -11  -6 213.573 40.8377  19
  -3 -11   5 57.9443 35.4536  10
  -3  11   5 2.89755 41.2468  17
  -3 -11   4 1564.98 57.8790  10
  -3  11   4 1659.82 62.7771   2
  -3  11   4 1478.11 62.1243  17
  -3 -11   3 14.1757 56.0069   3
   3  11  -3-4.69404 38.0633  11
  -3  11   3-57.3908 43.2336  17
  -3  11   3-34.3089 44.9846   2
   3 -11  -3 35.4388 35.9084  10
  -3 -11   3 25.8310 36.4439  10
   3  11  -3-7.02683 49.9769   9
   3  11  -2 87.6376 37.6941  11
   3  11  -2 130.878 39.0727   2
  -3 -11   2 49.5603 55.7855   3
  -3  11   2 72.4726 45.3677   2
  -3  11   2 60.3097 45.0676  17
   3 -11  -2 54.7954 36.2417  10
  -3 -11   2 37.1278 34.1745  10
   3  11  -1 1246.82 52.7360  11
  -3 -11   1 1171.53 49.5195  10
   3  11  -1 1369.89 63.3273  17
  -3  11   1 1325.48 58.5165  17
   3 -11  -1 1178.90 52.4735  10
  -3 -11   1 1231.66 68.6244   3
   3  11   0 52.3125 37.7157  11
  -3  11   0 85.9318 43.5024  17
   3  11   0 100.780 50.0130  17
  -3  11   0 83.9187 42.7583   2
  -3 -11   0 110.221 31.8412  10
   3 -11   0 34.6136 38.5275  10
  -3 -11   0 41.9627 58.6057   3
   3  11   1 114.669 38.8362  11
  -3  11  -1 140.388 41.9687   2
  -3 -11  -1 80.1112 27.0662  10
   3  11   1 130.052 48.5799  17
  -3  11  -1 166.924 45.3749  17
  -3 -11  -1 98.1446 56.5426   3
   3  11   2 1099.43 56.5510  17
  -3  11  -2 1126.11 55.4639  17
  -3 -11  -2 1142.44 67.5363   3
  -3  11  -2 1171.95 52.3300   2
  -3 -11  -3 1095.44 50.9810  15
   3  11   3 1226.88 58.1497  17
  -3 -11  -3 1188.56 69.2318   3
  -3  11  -3 1289.53 54.6814   2
  -3 -11  -4 1422.15 56.7154  15
  -3 -11  -4 1907.19 74.4244   3
  -3  11  -4 1748.45 59.6826   2
   3  11   4 1622.20 59.6952   2
  -3  11  -4 1698.97 64.9396  17
   3  11   4 1546.18 59.7488  17
  -3  11  -5 13.5910 34.8227  11
   3 -11   5 78.4211 39.8727  10
  -3  11  -5 63.0333 38.2135   2
  -3 -11  -5 25.8970 34.6819  15
  -3 -11  -5-1.61052 57.0032   3
  -3 -11  -6 4220.28 128.607  15
   3 -11   6 4780.98 130.986  10
  -3  11  -6 4181.13 127.722  11
  -3  11  -6 4791.04 129.257   2
  -3 -11  -6 4840.30 136.453   3
  -3  11  -7 3.51976 33.2244  11
  -3  11  -7 21.8879 36.2206   2
  -3 -11  -7 15.7235 52.7242   3
  -3 -11  -7-32.3483 38.2723  15
   3 -11   7-60.7461 40.4882  10
  -3 -11  -8 91.0782 56.1649  12
  -3  11  -8 90.6916 33.9954  11
  -3 -11  -8 146.224 52.8586   3
  -3 -11  -8 26.2477 44.5048   5
  -3  11  -8 150.409 45.2872  17
   3 -11   8 91.7531 40.6903  10
  -3  11  -9 42.0430 33.0027  11
  -3 -11  -9-7.73562 52.1193  12
  -3 -11  -9 0.70657 52.7624   3
  -3 -11  -9-56.5648 46.0397   5
  -3  11  -9 42.5471 47.1333  17
   3 -11   9 12.6663 41.8055  10
  -3 -11 -10 3026.52 93.4555   5
   3 -11  10 3052.60 93.2190  10
  -3  11 -10 2682.13 89.5089  11
  -3 -11 -10 3013.27 98.5564  12
  -3 -11 -10 2737.48 92.8386  15
  -3 -11 -10 3093.26 98.2966   3
  -3  11 -10 3169.89 96.8387  17
  -3 -11 -11 453.308 50.8223   5
  -3 -11 -11 497.708 56.2805  12
   3 -11  11 607.567 47.1345  10
  -3 -11 -11 436.141 47.1301  15
  -3  11 -11 540.680 52.1360  17
  -3 -11 -11 521.248 54.2773   3
   3 -11  12 207.028 46.3723  10
  -3 -11 -12 164.703 51.4231   5
  -3 -11 -12 68.5784 53.9512  12
  -3 -11 -12 165.573 52.4032   3
  -3 -11 -12 99.9438 46.0434  15
  -3  11 -12 151.788 49.4891  17
  -3 -11 -13 141.156 55.2400  12
  -3 -11 -13 10.5546 52.4362   5
  -3 -11 -13 75.2319 47.4412  15
   3 -11  13 38.2089 47.6508  10
  -3  11 -13 48.8007 46.9473  17
  -3 -11 -14 73.6136 54.0332  12
  -3 -11 -14 9.53406 55.1670   5
  -3 -11 -14-51.3441 50.1731  15
   3 -11  14-4.82695 48.8756  10
  -3  11 -14-2.58160 48.8423  17
  -3 -11 -15 10.3081 55.9529  12
  -3  11 -15 2.30330 47.6587  17
  -3 -11 -15 28.0879 56.9186   5
   3 -11  15 31.6569 51.3581  10
  -3 -11 -15 90.4592 51.0229  15
   3 -11  16 594.010 56.9306  10
  -3  11 -16 604.323 52.0489  17
  -3 -11 -16 611.050 61.2547   5
  -3 -11 -16 626.811 55.8206  15
   3 -11  17 18.6744 53.3524  10
  -3 -11 -17 35.4282 56.9886   5
  -3 -11 -17-34.4255 51.6486  15
  -3  11 -17-41.2673 47.4083  17
   3 -11  18 19.9431 53.9854  10
  -3 -11 -18 30.9641 51.4178  15
  -3  11 -18 46.4581 47.4569  17
   3 -11  19 144.903 53.7510  10
  -3 -11 -19 136.521 52.4448  15
  -3  11 -19 134.067 46.1347  17
  -3 -11 -20 36.3302 50.3416  15
   3 -11  20 12.3272 52.8653  10
  -3 -11 -21 42.9923 49.6788  15
   3 -11  22 25.2010 48.6519  10
  -3  11 -23 105.803 53.9949   1
   3 -11  23 26.8351 46.8690  10
  -3 -11 -23 75.4834 42.5701  15
  -3  11 -23 40.1267 48.8476   6
   3 -11  24-7.78297 44.3952  10
  -3 -11 -24 41.8613 37.6023  15
   3 -11  25-35.3048 39.5305  10
  -3 -11 -25-6.24837 35.1056  15
  -3  11 -25 45.7316 42.5038   6
   3 -11  26-11.5173 37.6484  10
  -3  11 -26 16.6655 38.7509   6
  -3 -11 -26-5.98621 30.7119  15
  -3 -11 -27-23.8850 27.1781  15
   3 -11  27-9.74549 31.3893  10
  -3  11 -27 39.6133 32.6260   6
  -3 -11 -28-3.13685 22.8332  15
  -3 -13  27 54.6088 29.9782  10
  -3 -13  26 20.1647 33.9774  10
   3  13 -26 17.0349 35.3899   6
   3  13 -25 59.2154 42.2067   1
  -3 -13  25 56.3564 39.0966  10
   3  13 -24 26.6685 44.3040   1
  -3 -13  24 76.2919 43.8137  10
   3  13 -23 47.2967 44.5437   1
  -3 -13  23 8.22595 45.0123  10
   3  13 -22 16.4998 44.1909   1
   3  13 -22 59.7716 41.7999  17
  -3 -13  22-40.9395 47.7136  10
   3  13 -21 22.0820 44.0544   1
   3 -13 -21-49.1326 43.7941  15
  -3 -13  21-8.82777 49.8233  10
   3  13 -20-63.4697 49.1521  17
   3 -13 -19 7.88678 47.5740  15
   3  13 -19 67.5860 50.9618  17
   3 -13 -18 183.923 48.9634  15
  -3 -13  18 267.553 54.5554  10
   3  13 -18 123.171 53.8819  17
   3 -13 -17 71.5484 49.2603  15
   3  13 -17 172.750 55.0783  17
  -3 -13  17 195.986 56.6833  10
   3  13 -16 47.7066 55.9655  17
  -3 -13  16 72.6167 55.1301  10
   3 -13 -15 475.879 67.0624   3
  -3 -13  15 479.698 54.2051  10
   3 -13 -14 67.7416 67.5676   3
  -3 -13  14 288.383 51.7370  10
   3  13 -13-20.5514 59.8594   9
   3 -13 -13 17.4260 66.1092   3
  -3 -13  13 69.5896 48.5841  10
   3  13 -12 184.375 58.0103   9
   3 -13 -12 100.655 67.3112   3
  -3 -13  12-26.0180 49.2181  10
  -3 -13  11 510.631 49.3182  10
   3 -13 -11 597.516 69.2166   3
   3  13 -11 441.126 60.9680   9
  -3 -13  10 75.3785 42.0209  10
   3 -13 -10 77.6032 62.2915   3
   3  13 -10 128.353 55.8865   9
  -3 -13   9 3.02426 39.4127  10
   3  13  -9-34.9201 54.7082   9
   3 -13  -9-7.95847 60.8766   3
  -3 -13   8 92.0702 40.5132  10
  -3  13   8 125.074 43.3649   2
   3  13  -8 178.652 53.8831   9
   3 -13  -8 106.904 59.5681   3
  -3 -13   7 137.451 39.0289  10
  -3  13   7 99.2872 45.3017   2
   3  13  -7 74.6168 52.1266   9
   3 -13  -7 117.053 58.3404   3
  -3  13   6-22.3505 45.0082   2
  -3 -13   6 7.74875 37.3223  10
   3  13  -6 7.97727 38.2871  11
  -3 -13   5 457.243 40.6258  10
   3  13  -5 482.146 42.4744  11
   3  13  -5 412.681 52.0952  17
  -3 -13   5 421.150 54.8282   3
  -3  13   5 502.086 49.4218   2
   3  13  -4 3765.00 115.042  11
   3  13  -4 3931.72 120.655  17
  -3  13   4 4156.67 118.864   2
  -3 -13   4 3762.97 120.331   3
  -3  13   3 57.6081 51.2678   2
   3  13  -3 13.2358 43.0215  11
  -3 -13   3 18.2248 55.2961   3
   3 -13  -2 1459.92 57.3913  10
  -3 -13   2 1586.34 70.3086   3
   3  13  -2 1518.15 59.3769  11
  -3 -13   2 1336.39 53.5859  10
  -3 -13   1 84.0423 57.8371   3
   3  13  -1 143.809 43.0607   2
   3 -13  -1 172.576 39.3117  10
  -3  13   1 133.449 47.1195   2
   3 -13   0 161.784 39.8808  10
  -3  13   0 202.359 44.1816   2
   3  13   0 198.203 53.0849  17
  -3 -13   0 128.930 59.3470   3
   3  13   0 144.597 40.8063   2
   3 -13   1 15.1940 39.7705  10
  -3  13  -1 49.0480 42.2245   2
  -3  13  -1-13.6921 44.6683  17
   3  13   1-105.913 52.9766  17
  -3 -13  -1 34.1550 58.7940   3
   3  13   1-49.7774 41.7179   2
   3 -13   2 31.3168 43.7055  10
  -3  13  -2 67.2559 42.5196   2
   3  13   2 47.9784 41.3983   2
  -3  13  -2-14.6434 46.6518  17
   3  13   2 105.776 50.4658  17
  -3 -13  -2 5.12618 58.4063   3
   3 -13   3 235.982 42.1602  10
  -3  13  -3 268.940 41.8007   2
   3  13   3 283.491 39.8960   2
   3  13   3 155.555 45.8896  17
  -3  13  -3 212.104 47.8121  17
  -3 -13  -3 295.114 59.5970   3
  -3  13  -4-43.6080 38.1101  11
   3 -13   4 64.7828 40.5454  10
  -3  13  -4 9.22897 40.7539   2
  -3  13  -4-6.93155 45.1359  17
  -3 -13  -4-60.6416 58.8763   3
   3 -13   5 718.513 47.1849  10
  -3  13  -5 561.603 41.8448  11
  -3  13  -5 723.136 52.1158  17
  -3  13  -5 738.831 46.1894   2
  -3 -13  -5 626.292 61.8604   3
  -3  13  -6 299.859 38.7032  11
  -3  13  -6 267.071 48.1313  17
  -3 -13  -6 375.879 58.2384   3
  -3  13  -6 357.401 40.1350   2
   3 -13   6 329.746 44.5096  10
  -3  13  -7 581.303 41.5657  11
   3 -13   7 644.640 46.0379  10
  -3  13  -7 717.912 51.8433  17
  -3  13  -7 645.195 44.1243   2
  -3 -13  -7 692.373 60.9095   3
  -3  13  -8 5.23650 39.0389  11
  -3 -13  -8 83.4724 62.3493  12
  -3 -13  -8-1.41956 38.2095  15
   3 -13   8-53.0872 42.8733  10
  -3  13  -8 94.1866 47.8575  17
  -3 -13  -8 35.8750 57.0580   3
  -3 -13  -9 139.264 59.3871  12
  -3  13  -9 80.3851 36.8269  11
  -3 -13  -9 97.8996 41.0342  15
   3 -13   9 157.969 45.0720  10
  -3  13  -9 113.277 48.0243  17
  -3 -13  -9 69.7415 58.5650   3
  -3 -13 -10 74.1139 62.1071  12
  -3  13 -10 55.1628 37.9924  11
  -3 -13 -10 76.2751 43.9349  15
   3 -13  10 160.917 47.2854  10
  -3  13 -10 130.839 48.4171  17
  -3 -13 -10 117.633 59.6084   3
  -3 -13 -11 65.9414 61.7138  12
  -3 -13 -11 0.61396 44.7306  15
   3 -13  11 142.872 48.2965  10
  -3  13 -11 86.5120 49.8613  17
  -3 -13 -11 68.7708 58.2562   3
  -3 -13 -12 235.686 61.9992  12
  -3 -13 -12 319.703 50.6260  15
   3 -13  12 400.021 52.6327  10
  -3  13 -12 383.106 52.1464  17
  -3 -13 -12 309.692 62.6431   3
  -3 -13 -13 286.281 51.5610  15
  -3  13 -13 478.207 53.0357  17
  -3 -13 -13 308.264 62.6766  12
   3 -13  13 538.093 54.7087  10
  -3 -13 -14 126.265 50.8075  15
   3 -13  14 119.252 53.0561  10
  -3  13 -14 58.6113 50.2260  17
  -3 -13 -14 98.8847 61.4887  12
  -3 -13 -15 99.6035 51.9868  15
   3 -13  15 172.844 53.1904  10
  -3  13 -15 120.648 51.1596  17
  -3 -13 -16-47.4018 52.0695  15
   3 -13  16 72.1864 54.0101  10
  -3  13 -16 42.3863 49.7341  17
  -3 -13 -17 58.5402 51.7460  15
   3 -13  17 137.816 54.1827  10
  -3  13 -17 63.5656 50.1795  17
  -3 -13 -18 92.6841 49.6996  15
   3 -13  18-15.5245 53.0911  10
  -3  13 -18-1.57190 45.8898  17
  -3 -13 -19 41.1279 47.2330  15
  -3  13 -19 132.790 46.5402  17
   3 -13  20-42.1703 49.4450  10
   3 -13  21-19.8545 49.3807  10
  -3 -13 -21 19.4576 42.4986  15
  -3  13 -22 34.7736 44.5202   6
  -3 -13 -22-24.2681 39.9510  15
   3 -13  22 26.0474 44.6638  10
  -3  13 -23-6.85211 47.9258   1
  -3  13 -23-29.8617 42.4910   6
   3 -13  23 53.1742 42.2134  10
  -3 -13 -23 7.55492 36.3602  15
  -3  13 -24-41.6993 39.0551   6
   3 -13  24-60.8280 41.1674  10
  -3 -13 -24-20.2611 32.8661  15
  -3  13 -25-18.4358 35.4316   6
   3 -13  25 60.4236 35.9122  10
  -3 -13 -25-5.47576 28.7240  15
  -3  13 -26 36.9808 29.3154   6
   3 -13  26 3.69043 30.9492  10
   3  15 -25 28.0761 31.3226   6
  -3 -15  25 48.1816 33.5586  10
  -3 -15  24 81.5729 35.8590  10
   3  15 -24 33.5433 40.1217   1
  -3 -15  23 17.8607 38.3585  10
   3  15 -23 33.3812 41.7269   1
   3  15 -22-29.2725 39.8922  17
  -3 -15  22 51.8991 42.7973  10
   3  15 -22 4.82846 42.4364   1
   3  15 -21 25.1440 43.2216  17
  -3 -15  21-47.0231 45.7372  10
   3  15 -21 25.6925 42.3181   1
   3  15 -20 52.7843 45.0160  17
  -3 -15  20 91.5235 48.0379  10
  -3 -15  19 15.2454 50.7295  10
   3  15 -18 7.40612 56.8472  17
   3  15 -17-59.4735 54.1158  17
  -3 -15  17-46.0473 52.5202  10
   3  15 -16 126.366 56.6376  17
  -3 -15  16-70.5501 52.9955  10
   3  15 -15 0.66544 56.5014  17
  -3 -15  15 32.9813 52.3811  10
   3 -15 -14 313.855 69.6905   3
   3  15 -14 318.680 59.4276  17
  -3 -15  14 319.049 53.2913  10
   3 -15 -13 479.204 72.2995   3
   3  15 -13 429.411 61.2225  17
  -3 -15  13 453.622 54.2879  10
  -3 -15  12 532.850 53.2022  10
   3 -15 -12 515.624 72.3971   3
   3  15 -12 338.243 61.9931  17
  -3 -15  11 165.834 48.5912  10
  -3  15  11 126.639 45.2175   2
   3 -15 -11 178.588 71.5231   3
   3  15 -11 234.145 58.6684  17
  -3 -15  10-0.23998 48.1616  10
  -3  15  10-45.6438 46.5856   2
   3 -15 -10 17.9752 68.2686   3
   3  15 -10 19.1236 58.5099  17
  -3 -15   9 68.6314 45.6396  10
  -3  15   9 30.2506 46.7621   2
   3 -15  -9 141.622 67.2716   3
   3  15  -9 65.1109 57.7398  17
  -3 -15   8-2.32380 43.0975  10
   3 -15  -8-8.58440 64.7460   3
   3  15  -8 47.2183 56.3642  17
  -3  15   8 51.2880 48.6949   2
  -3 -15   7 416.272 43.7625  10
  -3  15   7 477.035 53.5525   2
   3 -15  -7 499.937 65.4160   3
   3  15  -7 467.692 58.6617  17
  -3  15   6 389.524 50.1664  17
  -3 -15   6 219.988 41.6455  10
  -3  15   6 330.596 51.4000   2
   3  15  -6 235.069 57.8228  17
   3 -15  -6 212.067 62.8207   3
   3  15  -5 1276.21 60.6496  11
  -3 -15   5 1275.63 56.5600  10
  -3 -15   5 1327.42 70.3035   3
   3 -15  -5 1247.31 72.4597   3
  -3  15   5 1359.63 65.3172   2
  -3  15   5 1275.98 63.8354  17
   3  15  -5 1390.01 70.2505  17
  -3  15   4 6.36655 51.7640  17
  -3  15   4-33.5177 52.0253   2
   3  15  -4 4.80797 44.8152  11
  -3 -15   4-20.0566 61.5328   3
   3  15  -4 1.31979 64.4321  17
  -3  15   3 114.694 54.2232  17
   3  15  -3 169.689 44.2167  11
  -3  15   3 74.9004 52.1890   2
  -3 -15   3 176.376 60.3450   3
   3  15  -3 116.747 59.2453  17
  -3  15   2 34.6051 53.2524  17
   3  15  -2-9.64196 44.9637  11
   3 -15  -2 52.5329 41.0539  10
  -3  15   2 7.63408 50.4993   2
  -3 -15   2 17.8077 60.4044   3
   3  15  -2 28.2255 58.8669  17
  -3  15   1 11.8486 51.7341  17
   3  15  -1 107.743 45.7593  11
   3 -15  -1 55.3745 40.2695  10
  -3  15   1 87.4562 51.1301   2
   3  15  -1 30.9229 60.5272  17
  -3 -15   1 29.2063 62.0379   3
   3  15   0 341.423 45.0273  11
   3 -15   0 354.416 44.2704  10
  -3  15   0 423.309 51.5709   2
   3  15   0 360.072 63.0441  17
  -3  15   0 343.291 55.7243  17
  -3 -15   0 324.655 63.6003   3
   3  15   1-21.8093 41.2193  11
   3 -15   1 10.4593 43.2146  10
  -3  15  -1 65.0250 49.9049   2
  -3  15  -1 28.4424 52.9895  17
   3  15   1-21.2807 60.8199  17
  -3 -15  -1 9.72128 64.6081   3
   3  15   1-38.4041 43.9516   2
   3  15   2 202.151 41.1187  11
   3 -15   2 212.169 44.2933  10
  -3  15  -2 254.837 47.5634   2
  -3  15  -2 188.496 51.1508  17
  -3 -15  -2 137.183 64.3097   3
  -3  15  -3 306.934 46.0601  11
   3 -15   3 354.334 48.6496  10
  -3  15  -3 367.982 49.2280   2
  -3  15  -3 358.412 51.4328  17
  -3 -15  -3 373.764 65.3554   3
   3 -15   4 178.573 47.8623  10
  -3 -15  -4 30.8121 63.5794   3
  -3  15  -4 157.179 48.0218   2
  -3  15  -4 100.707 50.1722  17
  -3  15  -4 81.4978 43.0333  11
   3 -15   5-1.78288 45.9010  10
  -3 -15  -5-28.0565 62.6764   3
  -3  15  -5 8.99539 44.1533   2
  -3  15  -5-84.2683 51.5323  17
  -3  15  -5-45.8945 43.7607  11
   3 -15   6 380.547 48.7078  10
  -3 -15  -6 336.208 63.5363   3
  -3  15  -6 318.394 46.4109   2
  -3  15  -6 268.507 53.9346  17
  -3  15  -6 270.100 43.6188  11
   3 -15   7 59.5956 46.4251  10
  -3  15  -7-88.1992 51.7577  17
  -3  15  -7 28.2121 43.8850  11
  -3 -15  -7-39.4399 62.7976   3
  -3  15  -8 640.917 48.0403  11
   3 -15   8 810.553 55.7943  10
  -3 -15  -8 828.355 69.5708   3
  -3  15  -8 702.106 58.9590  17
  -3 -15  -8 870.515 73.3287  12
  -3  15  -9 46.3616 43.7488  11
  -3 -15  -9 38.8401 66.3429  12
  -3  15  -9 85.9130 53.1640  17
  -3 -15  -9 124.275 64.5991   3
   3 -15   9 3.90545 50.6503  10
  -3 -15 -10-39.6673 67.7930  12
  -3  15 -10-54.9575 42.5663  11
  -3  15 -10-14.2137 55.2610  17
  -3 -15 -10-36.3799 63.7201   3
   3 -15  10 36.9877 48.9439  10
  -3 -15 -11 36.5063 66.5095  12
   3 -15  11 155.219 50.6311  10
  -3  15 -11 98.4754 55.7987  17
  -3 -15 -11 137.844 64.3109   3
  -3 -15 -12 103.251 66.1124  12
  -3 -15 -12-10.1399 46.8653  15
   3 -15  12 133.184 52.5354  10
  -3  15 -12 28.0379 54.5329  17
  -3 -15 -12 31.5316 63.9165   3
   3 -15  13 138.876 52.7256  10
  -3 -15 -13 65.0393 48.3094  15
  -3  15 -13 154.079 54.4906  17
  -3 -15 -13 216.847 64.8005  12
  -3  15 -14 53.7395 52.0126  17
   3 -15  14-36.7823 51.9500  10
  -3 -15 -14 24.3594 48.3692  15
  -3 -15 -14 32.1925 63.1106  12
  -3  15 -15 169.666 51.6863  17
   3 -15  15 178.144 52.6765  10
  -3 -15 -15 264.480 48.4016  15
  -3  15 -16-54.6000 49.8916  17
   3 -15  16 28.4518 51.4910  10
  -3 -15 -16-31.0855 46.4796  15
  -3  15 -17-36.9703 46.2871  17
  -3 -15 -17 69.7825 45.4987  15
   3 -15  18 77.7054 50.9612  10
  -3  15 -19 70.4460 42.3284  17
   3 -15  19 48.4095 48.6624  10
  -3 -15 -19 139.378 42.5941  15
  -3  15 -20 3.69112 39.2168  17
   3 -15  20-34.7659 47.3047  10
  -3 -15 -20-14.9837 39.0897  15
   3 -15  21 20.1412 45.8701  10
  -3  15 -21 71.9196 40.2016   6
   3 -15  22 36.4134 41.6076  10
  -3  15 -22-32.8242 37.3600   6
  -3  15 -23 29.4263 43.2769   1
   3 -15  23 24.5995 36.9912  10
  -3  15 -23 5.39091 34.3037   6
   3 -15  24 16.4813 33.8467  10
  -3  15 -24-14.3064 30.1441   6
   3 -15  25 1.37387 30.3622  10
   3  17 -23-28.5119 40.3022   1
  -3 -17  23-3.35607 32.0957  10
   3  17 -22-3.86211 33.8578  17
   3  17 -22 29.3288 42.0020   1
  -3 -17  22 0.52748 37.2680  10
   3  17 -21 71.9827 38.3327  17
   3  17 -21 9.62488 43.0561   1
  -3 -17  21-19.4257 39.6170  10
   3  17 -20-12.3032 41.9941  17
   3  17 -20-43.9288 45.2711   1
  -3 -17  20-33.4800 42.2163  10
  -3 -17  19 5.14240 44.3610  10
   3  17 -19-22.0949 46.1174  17
  -3 -17  18 14.6480 45.5978  10
   3  17 -18 9.49724 49.1868  17
  -3 -17  17 106.973 47.2183  10
  -3 -17  16 19.9169 48.0866  10
   3  17 -16-35.0874 53.6786  17
   3  17 -15 54.0044 56.5441  17
   3 -17 -15 47.8155 62.3217   3
  -3 -17  14 9.81065 49.0403  10
   3  17 -14 59.6860 58.7096  17
   3 -17 -14 46.0050 65.6885   3
  -3 -17  13 82.5759 48.0712  10
   3  17 -13 48.9529 61.6319  17
  -3 -17  12 77.1860 48.1573  10
   3  17 -12 80.9890 62.6202  17
  -3 -17  11 2.51459 47.9801  10
   3  17 -11 36.1625 63.7044  17
   3 -17 -11-78.4675 69.4520   3
  -3 -17  10 90.4398 46.9690  10
   3 -17 -10 132.760 71.3307   3
   3  17 -10 36.9007 63.9519  17
  -3  17   9 74.7584 45.6038   2
  -3 -17   9-42.6083 48.3021  10
   3 -17  -9 7.38537 70.0523   3
   3  17  -9-17.1164 65.1231  17
  -3  17   8 152.427 49.4170   2
  -3 -17   8 135.243 46.5827  10
   3  17  -8 247.785 64.9926  17
   3 -17  -7 369.206 68.5827   3
   3  17  -7 461.276 64.1686  17
  -3  17   7 409.801 53.1753   2
  -3  17   6 20.4984 56.0627  17
   3 -17  -6 10.9593 65.6542   3
   3  17  -6-75.9173 65.5365  17
  -3  17   6 42.9405 53.5999   2
  -3  17   5 231.217 56.5881  17
  -3  17   5 88.0266 53.9129   2
   3 -17  -5 55.2634 66.7624   3
   3  17  -5 166.426 66.7866  17
  -3  17   4 246.201 60.4917  17
  -3  17   4 398.510 56.6913   2
   3  17  -4 199.125 52.3177  11
  -3 -17   4 264.787 67.1891   3
   3 -17  -4 228.873 66.1186   3
   3  17  -4 264.326 67.8609  17
  -3  17   3-94.1806 62.7673  17
  -3  17   3 17.9799 54.1155   2
   3  17  -3-26.8794 50.2790  11
   3 -17  -3 115.303 67.2091   3
  -3 -17   3-74.6261 66.9973   3
   3  17  -3 38.3416 68.9861  17
  -3  17   2 247.383 64.5962  17
  -3  17   2 282.323 57.2082   2
   3  17  -2 216.134 50.2640  11
  -3 -17   2 251.308 68.4890   3
   3  17  -2 279.346 69.1012  17
  -3  17   1-26.7590 60.9299  17
   3  17  -1-51.2311 46.9344  11
  -3  17   1 35.0787 59.4526   2
  -3 -17   1-79.1568 68.3811   3
   3  17  -1 20.7963 71.7319  17
  -3  17   0 95.8756 61.6634  17
   3  17   0 145.124 46.6608  11
   3 -17   0 101.259 45.7749  10
  -3  17   0 125.748 55.0395   2
  -3 -17   0 292.190 69.4693   3
   3  17   0 87.1965 70.5497  17
  -3  17  -1 103.706 60.8658  17
  -3  17  -1 134.571 53.9896  11
   3  17   1 66.1628 44.5480  11
   3 -17   1 79.9208 46.3592  10
  -3  17  -1 86.6399 55.1599   2
  -3 -17  -1 102.783 70.0455   3
   3  17   1 29.4990 71.9490  17
  -3  17  -2 195.252 52.8669  11
   3 -17   2 219.356 48.9717  10
  -3  17  -2 312.811 57.2295   2
  -3 -17  -2 182.878 68.2433   3
  -3  17  -2 260.278 61.1980  17
   3 -17   3-58.7980 48.8504  10
  -3  17  -3 43.3036 51.0404  11
  -3 -17  -3 1.21959 66.4570   3
  -3  17  -3 26.7061 54.6901   2
  -3  17  -3-15.3753 58.5510  17
   3 -17   4 67.1073 48.0469  10
  -3  17  -4-12.0317 50.4599  11
  -3 -17  -4 43.5983 67.1140   3
  -3  17  -4 36.1796 55.2667   2
  -3  17  -4 30.6190 57.4311  17
   3 -17   5-0.25187 49.9243  10
  -3  17  -5-72.1539 50.0388  11
  -3  17  -5 106.086 56.2943  17
  -3 -17  -5 11.8303 67.7953   3
  -3  17  -6 515.227 55.5972  11
   3 -17   6 659.686 61.4823  10
  -3 -17  -6 579.485 70.4547   3
  -3  17  -6 535.802 59.4246  17
   3 -17   7 300.550 53.8582  10
  -3  17  -7 293.472 48.8641  11
  -3 -17  -7 237.929 70.9442  12
  -3 -17  -7 255.932 69.3386   3
  -3  17  -7 226.456 57.6229  17
   3 -17   8 197.505 51.9434  10
  -3 -17  -8 129.704 67.8953   3
  -3  17  -8 150.673 56.5816  17
  -3  17  -8 192.881 49.6598  11
  -3 -17  -8 106.720 69.1343  12
  -3 -17  -9 988.296 78.3691  12
  -3  17  -9 982.872 58.8820  11
  -3  17  -9 1047.07 66.2967  17
  -3 -17  -9 970.440 74.7617   3
  -3 -17 -10 115.261 70.1697  12
  -3  17 -10 43.1936 56.5744  17
  -3 -17 -10-7.89288 65.6840   3
   3 -17  10 54.3490 51.8465  10
  -3 -17 -11 100.364 69.9771  12
  -3  17 -11 130.688 56.9098  17
  -3 -17 -11 288.490 65.0674   3
   3 -17  11 86.4137 51.5201  10
   3 -17  12 110.405 50.6179  10
  -3 -17 -12 55.3856 66.8681  12
  -3  17 -12 79.5256 54.6869  17
   3 -17  13 75.7096 50.8889  10
  -3 -17 -13 51.1065 64.9154  12
  -3  17 -13-48.9654 53.5424  17
   3 -17  14-54.2400 50.9216  10
  -3  17 -14 22.6147 52.2504  17
  -3  17 -15 50.4084 49.9519  17
   3 -17  16-30.1402 48.5744  10
   3 -17  17 14.2785 48.7189  10
   3 -17  18 113.241 46.0462  10
  -3  17 -18-39.3596 42.1115  17
   3 -17  19 1.42776 44.2882  10
  -3  17 -19 55.8499 39.8969  17
   3 -17  20 31.9815 41.2090  10
   3 -17  21 79.9545 39.0356  10
  -3  17 -22-27.2744 40.9829   1
   3 -17  22-30.7208 35.4326  10
  -3  17 -23 24.9608 30.2453   7
   3 -17  23 30.5379 33.7722  10
   3  19 -21 33.2495 31.0937  17
   3  19 -21 80.6578 41.9474   1
   3  19 -20-0.17984 34.5910  17
   3  19 -20-77.2408 45.2784   1
   3  19 -19-2.11520 39.0638  17
   3  19 -19 50.5951 48.0768   1
   3  19 -18-22.2584 45.0424  17
  -3 -19  17 23.7706 41.7998  10
   3  19 -17-84.9819 46.5046  17
  -3 -19  16 37.0549 42.9877  10
   3  19 -16 103.290 50.0686  17
  -3 -19  15 19.1510 43.9486  10
   3 -19 -15 3.03251 57.6387   3
   3  19 -15-32.6639 54.9026  17
  -3 -19  14 49.6132 44.6878  10
   3 -19 -14-14.4713 59.6964   3
  -3 -19  13 35.9994 45.2928  10
   3  19 -13 51.2983 59.1432  17
   3 -19 -13-56.1106 61.3663   3
   3  19 -12 81.7945 60.3325  17
   3 -19 -12 91.4088 64.4125   3
   3  19 -11-42.6748 61.8792  17
   3 -19 -11 94.5596 64.6649   3
   3  19 -10 175.719 64.5473  17
   3 -19 -10 139.174 65.2793   3
   3  19  -9 99.9455 65.3429  17
   3  19  -8 14.3631 67.7094  17
   3  19  -7 20.9638 67.4860  17
   3 -19  -7-35.3748 68.3731   3
  -3  19   7-67.1723 46.8231   2
   3  19  -6 128.322 68.7118  17
   3 -19  -6 71.3029 69.2595   3
  -3  19   6 118.965 50.3070   2
   3  19  -5 308.629 74.3867  17
   3 -19  -5 245.260 70.1520   3
  -3  19   5 189.640 53.9812   2
   3  19  -4 434.706 76.1117  17
   3 -19  -4 371.804 71.2623   3
  -3  19   4 305.192 68.5460  17
  -3  19   4 277.023 54.8385   2
   3  19  -3 77.0471 76.4474  17
  -3  19   3 148.691 55.9535   2
  -3 -19   3 171.930 68.3633   3
   3 -19  -3 135.979 70.6802   3
  -3  19   3 140.985 66.5317  17
   3  19  -2 163.936 78.9226  17
  -3  19   2 254.721 57.9313   2
  -3  19   2 115.761 53.9713  11
  -3 -19   2 225.727 68.6218   3
   3 -19  -2 161.688 71.3661   3
  -3  19   2 211.684 69.1976  17
   3  19  -1-3.61034 81.4704  17
   3  19  -1-1.51527 46.7037  11
  -3  19   1 56.2260 53.7907  11
  -3 -19   1-46.3854 68.7823   3
   3 -19  -1 46.5125 71.2663   3
  -3  19   1-69.6605 68.2503  17
  -3  19   1-55.5425 59.0067   2
  -3  19   0 89.6839 54.2972  11
   3  19   0-6.48936 44.2987  11
  -3 -19   0-30.9992 69.4659   3
  -3  19   0-40.4487 61.5544   2
   3 -19   0-120.027 72.5105   3
  -3  19   0 27.1260 69.1197  17
   3 -19   1 26.1242 47.1208  10
  -3  19  -1 57.9650 56.6187  11
  -3 -19  -1 63.4741 70.0099   3
  -3  19  -1 14.9838 57.8776   2
   3 -19   1 105.530 72.6529   3
  -3  19  -1 18.7338 67.1779  17
   3 -19   2 32.5462 47.5994  10
  -3  19  -2 114.629 56.1771  11
   3 -19   2 66.1149 74.1793   3
  -3 -19  -2 24.6933 67.9297   3
  -3  19  -2 42.7018 60.3320   2
  -3  19  -2 27.7938 65.9676  17
   3 -19   3-50.1127 47.5922  10
  -3  19  -3 47.7114 55.7853  11
  -3 -19  -3-34.9442 67.9544   3
  -3  19  -3 24.7510 58.5957   2
   3 -19   3 29.1761 74.9057   3
  -3  19  -3 136.479 64.1981  17
   3 -19   4-5.88214 48.7835  10
  -3  19  -4 3.99488 57.7618  11
   3 -19   4-56.7531 75.3077   3
  -3 -19  -4 7.18095 68.1396   3
  -3  19  -4 31.5422 62.8898  17
   3 -19   5 78.2872 48.9944  10
  -3  19  -5-31.2494 56.5851  11
  -3  19  -5 83.0261 63.3092  17
   3 -19   5-27.4064 74.4389   3
  -3 -19  -5 65.6589 68.2805   3
   3 -19   6 204.260 49.3902  10
  -3  19  -6 245.990 54.6090  11
  -3 -19  -6 138.220 70.6221  12
  -3  19  -6 213.431 62.8220  17
   3 -19   6 96.9658 72.7391   3
  -3 -19  -6 159.536 67.3859   3
  -3  19  -7 80.5797 60.6401  17
   3 -19   7 172.698 48.6648  10
  -3  19  -7 198.469 54.5612  11
  -3 -19  -7 104.477 69.9212  12
  -3  19  -8 70.4879 60.0179  17
   3 -19   8 120.889 49.0066  10
  -3  19  -8 114.392 50.8992  11
  -3 -19  -8 60.6342 66.8881  12
  -3  19  -9-6.91937 57.1276  17
   3 -19   9-34.9446 49.9248  10
  -3 -19  -9 32.0384 68.0308  12
   3 -19  10 93.5363 52.3393  10
  -3 -19 -10-9.91769 66.1368  12
  -3 -19 -10 34.8301 60.0278   3
  -3  19 -10 16.0070 56.0758  17
  -3  19 -11 54.6776 55.3517  17
  -3 -19 -11 90.6011 67.4575  12
  -3  19 -12-19.4344 54.1014  17
   3 -19  13-99.7451 51.1360  10
  -3  19 -13 5.61031 51.8102  17
   3 -19  14 22.1875 49.5730  10
   3 -19  15-23.2931 48.3085  10
  -3  19 -15-51.8020 47.3836  17
   3 -19  16-7.06401 47.1507  10
  -3  19 -16 52.7843 45.0933  17
   3 -19  17-43.2592 46.2168  10
  -3  19 -17 18.7579 42.6300  17
   3 -19  18-63.5767 47.0645  10
  -3  19 -18 25.0581 38.3574  17
   3 -19  19-26.8813 39.9819  10
  -3  19 -19-50.8403 34.2669  17
   3 -19  20 37.9512 34.7045  10
   3 -19  21 34.5398 30.4214  10
   3  21 -20-8.04010 26.6684  17
   3  21 -19 36.2152 31.8962  17
   3  21 -18 79.3872 48.1661   1
   3  21 -18-37.8068 36.1815  17
   3  21 -17-17.8767 51.9076   1
   3  21 -17 56.7046 39.0439  17
   3  21 -16 37.9349 42.2668  17
   3  21 -15 22.1131 46.0402  17
   3  21 -14-35.8042 49.2929  17
   3  21 -13 0.30366 52.2257  17
   3 -21 -13-29.4010 53.6758   3
   3  21 -12 0.32159 53.8803  17
   3 -21 -12 13.6883 55.4558   3
   3 -21 -11-76.9171 59.9636   3
   3 -21 -10-46.9787 61.0042   3
   3 -21  -9 13.3286 61.6457   3
   3  21  -8 96.0219 64.2553  17
   3 -21  -8 91.6374 62.3394   3
   3  21  -7 75.8869 65.8313  17
   3 -21  -7 191.041 65.4796   3
   3  21  -6 9.76390 69.4912  17
   3 -21  -6 50.5481 66.8061   3
  -3  21   5-14.3353 39.9624  11
   3  21  -5 74.4291 72.1483  17
   3 -21  -5-20.2324 68.4254   3
  -3  21   4 23.3554 43.4305  11
   3  21  -4 108.504 75.9206  17
   3 -21  -4 0.84780 68.0219   3
  -3  21   4 41.5337 48.1138   2
  -3  21   3-48.9573 46.2922  11
   3 -21  -3-15.3364 70.4072   3
  -3  21   3-74.7291 48.5864   2
   3  21  -3 48.2471 81.5912  17
  -3  21   3-152.497 71.0456  17
   3  21  -2-2.34345 83.2389  17
  -3  21   2 175.812 71.3953  17
  -3  21   2 169.698 50.9344   2
  -3 -21   2 165.368 64.7968   3
   3 -21  -2 240.299 71.2417   3
  -3  21   2 141.378 49.8837  11
  -3  21   1 42.2100 70.5074  17
   3 -21  -1 77.9553 72.5925   3
  -3  21   1 107.398 53.6022   2
  -3 -21   1 23.7758 64.9247   3
  -3  21   1 131.673 49.9421  11
  -3  21   0 107.097 68.1242  17
  -3  21   0 34.8111 54.9828   2
  -3 -21   0-9.09866 64.2937   3
   3 -21   0-10.2421 70.2808   3
  -3  21   0-18.6674 51.8068  11
  -3  21  -1-116.939 69.4638  17
   3 -21   1 13.7083 71.5056   3
  -3 -21  -1 8.19914 64.7393   3
  -3  21  -1 74.7580 53.3983  11
  -3  21  -2 145.689 70.4255  17
  -3 -21  -2 161.488 64.9095   3
   3 -21   2 26.9402 71.3104   3
  -3  21  -2 195.195 58.9399  11
  -3  21  -3 77.1422 65.6239  17
  -3 -21  -3 17.0918 64.8842   3
   3 -21   3 98.0764 71.0037   3
  -3  21  -3 80.6131 53.1849  11
  -3  21  -4-75.7191 63.4745  17
   3 -21   4 96.4602 69.9968   3
  -3 -21  -4 1.76721 61.7858   3
  -3  21  -4 4.54930 54.5689  11
  -3  21  -5 45.0756 60.6296  17
   3 -21   5 117.795 70.2017   3
  -3 -21  -5 103.869 59.8853   3
  -3  21  -5 83.3098 55.5910  11
  -3 -21  -5 73.2128 65.8520  12
  -3  21  -6 18.2807 59.9063  17
  -3  21  -6-67.7059 53.0161  11
  -3 -21  -6 126.287 59.4712   3
   3 -21   7-34.9784 44.7261  10
  -3 -21  -7 61.6265 59.1093   3
  -3  21  -7 97.3965 59.5515  17
   3 -21   8 13.0565 44.9845  10
  -3  21  -8 56.1906 58.2270  17
  -3 -21  -8 9.15303 57.1903   3
  -3 -21  -9-12.4882 62.2092  12
   3 -21   9 11.8214 44.5357  10
  -3 -21 -10 127.491 62.2994  12
   3 -21  10 103.215 44.9009  10
  -3 -21 -11 46.6243 59.5280  12
  -3  21 -11-60.0191 52.6305  17
   3 -21  11-23.3377 44.0442  10
  -3  21 -12-47.4393 49.9378  17
   3 -21  12-38.0821 42.5528  10
  -3  21 -13-6.94136 47.5507  17
   3 -21  13 1.51256 41.3360  10
  -3  21 -14-9.23754 44.6383  17
   3 -21  14 24.9019 39.9721  10
  -3  21 -15-6.51065 41.8808  17
   3 -21  15 33.7878 38.2226  10
  -3  21 -16-14.5723 38.8280  17
   3 -21  16-33.8021 36.1921  10
  -3  21 -17 28.6171 34.6298  17
   3 -21  17 9.21545 34.5589  10
  -3  21 -18-29.6044 31.0681  17
   3 -21  18-8.38682 31.6108  10
   3 -21  19 19.8464 27.9185  10
   3  23 -18 41.0484 23.9844  17
   3  23 -17 23.4553 29.1836  17
   3  23 -16 26.6928 34.1227  17
   3  23 -15 46.9370 37.8247  17
   3  23 -14-37.7859 42.1396  17
   3  23 -13-28.4704 44.5922  17
   3  23 -12 52.9206 47.9480  17
   3 -23 -11 35.3281 48.8089   3
   3  23 -11-11.8247 50.8416  17
   3 -23 -10-49.8687 50.2922   3
   3  23 -10 84.4663 54.1514  17
   3 -23  -9 89.6355 54.4576   3
   3  23  -9 4.80977 56.8567  17
   3 -23  -8 41.6643 55.7499   3
   3  23  -8 73.4819 58.6291  17
   3 -23  -7-55.0709 57.3822   3
   3  23  -7 69.0398 60.4787  17
   3 -23  -6 42.8852 58.5846   3
   3  23  -6 53.6771 63.8102  17
   3 -23  -5 111.795 61.2369   3
   3  23  -5-1.12928 66.6325  17
   3 -23  -5 60.1220 61.2785  12
   3 -23  -4 22.9725 61.9394   3
   3  23  -4-48.7207 68.1237  17
  -3  23   4-4.26237 38.4244  11
   3 -23  -3 64.9277 63.9707   3
  -3  23   3 22.8556 40.7873  11
   3 -23  -2 35.0470 67.1358   3
  -3  23   2 62.5500 41.5475  11
   3 -23  -1-42.1118 67.4642   3
  -3 -23   1 45.8071 57.6368   3
  -3  23   1-7.62931 68.2945  17
  -3  23   1-20.6631 41.4745  11
   3 -23   0-69.1626 67.8370   3
  -3 -23   0 56.3636 57.4353   3
  -3  23   0 84.9468 64.7691  17
  -3  23   0 135.467 45.1251  11
   3 -23   1-11.5979 68.0429   3
  -3 -23  -1 64.7643 57.5768   3
  -3  23  -1 80.1090 63.9738  17
  -3  23  -1-58.8523 48.3499  11
  -3 -23  -2 85.8181 57.4111   3
   3 -23   2 27.1781 67.7138   3
  -3  23  -2-91.8648 62.7822  17
  -3  23  -2 30.3179 47.5169  11
  -3 -23  -2-0.47450 59.6162  12
   3 -23   3-39.9580 67.5982   3
  -3 -23  -3 9.82318 55.7184   3
  -3  23  -3 83.2367 60.2550  17
  -3 -23  -3-21.3341 60.1131  12
  -3  23  -3 39.2898 48.2222  11
   3 -23   4 65.6745 66.0378   3
  -3 -23  -4 106.466 55.7684   3
  -3  23  -4-68.5167 57.5950  17
  -3 -23  -4 45.6887 56.6093  12
  -3 -23  -5 35.7156 54.5920   3
  -3  23  -5-43.2131 57.1278  17
  -3 -23  -5 122.510 56.5066  12
  -3  23  -6 74.5619 54.9849  17
  -3 -23  -6-35.5131 57.5084  12
  -3  23  -7-16.5865 54.1236  17
  -3 -23  -7 135.873 56.4505  12
  -3  23  -8 7.59811 52.1225  17
  -3 -23  -8 18.6888 55.5327  12
  -3  23  -9 2.89622 49.9974  17
  -3 -23  -9 1.49726 52.9204  12
  -3  23 -10-16.1593 47.8832  17
  -3  23 -11-46.1621 45.6000  17
  -3  23 -12-29.8839 43.0245  17
  -3  23 -13 11.0806 39.9840  17
  -3  23 -14-62.7490 36.7070  17
  -3  23 -15 61.1471 32.4074  17
  -3  23 -16 16.7054 29.1807  17
  -3  23 -17-19.3252 23.9361  17
   3  25 -14-8.71243 26.5765  17
   3  25 -13-10.8074 30.8225  17
   3  25 -12 3.30565 34.4692  17
   3  25 -11 17.9973 37.4708  17
   3  25 -10-13.6409 40.6597  17
   3 -25  -9 20.7215 41.8463   3
   3  25  -9-46.6993 42.6239  17
   3 -25  -8-18.1019 43.9104   3
   3  25  -8 47.4241 44.9959  17
   3 -25  -7 76.8763 45.9976   3
   3  25  -7 121.818 46.7420  17
   3 -25  -6 73.1785 47.2079   3
   3  25  -6-71.3566 46.8132  17
   3 -25  -5 49.0270 49.6891   3
   3  25  -5-80.3696 49.7468  17
   3 -25  -4-43.0472 52.4672   3
   3 -25  -3 17.2038 53.9107   3
   3 -25  -2-60.7580 54.4640   3
  -3 -25   2 11.2278 54.0241  12
   3 -25  -1 33.4684 56.3556   3
  -3 -25   1-45.9193 53.6190  12
   3 -25   0-22.5979 56.5030   3
  -3 -25   0 3.78251 53.5427  12
   3 -25   1-18.6982 56.2957   3
  -3 -25  -1 119.324 50.4629  12
   3 -25   2-22.6598 55.9296   3
  -3  25  -2 104.648 54.0084  17
  -3 -25  -2-35.0138 49.1050  12
   3 -25   3-81.3800 53.2493   3
  -3 -25  -3-25.6709 48.3239  12
  -3  25  -3-93.2350 51.7374  17
  -3 -25  -4 29.9876 49.4972  12
  -3  25  -4 5.62042 47.7585  17
  -3 -25  -5-27.3421 46.7511  12
  -3  25  -5-97.2644 46.7710  17
  -3 -25  -6 25.9999 48.3938  12
  -3  25  -6 0.23846 44.7511  17
  -3  25  -7-49.8866 42.4342  17
  -3  25  -8-61.1382 39.3663  17
  -3  25  -9-19.3152 38.1102  17
  -3  25 -10   7.657 37.0057  17
  -3  25 -11 17.6924 33.3074  17
  -3  25 -12-20.3480 29.9026  17
  -3  25 -13 17.9215 26.8666  17
  -3  25 -14 12.1468 22.6246  17
  -3 -27   7 60.7995 35.7675  12
  -3 -27   6-30.1532 37.4268  12
  -3 -27   5-38.2570 38.7808  12
  -3 -27   4 69.3480 40.1101  12
  -3 -27   3 21.6740 40.0713  12
  -3 -27   2-11.5900 39.4270  12
  -3 -27   1-2.30031 41.2249  12
  -3 -27   0 35.5929 40.3073  12
  -3 -27  -1-30.0466 40.2488  12
   3 -27   1 12.5982 40.9487  12
  -3 -27  -2-3.85761 38.4985  12
   3 -27   2-29.9879 40.8608  12
  -3 -27  -3 48.0127 37.1494  12
   3 -27   3 20.5964 42.0525  12
  -3 -27  -4-19.5678 34.8504  12
   4   0 -30 2.52229 33.8836  15
   4   0 -29 30.8654 41.7768  15
  -4   0  29-37.4064 33.3222  10
   4   0 -28-60.5150 49.1274  15
   4   0 -27-116.098 54.7150  15
   4   0 -26 8.72474 55.8379  15
   4   0 -26 47.3135 48.8335   6
   4   0 -25-69.9969 50.5582   6
   4   0 -23 7.07636 54.0552   6
  -4   0  22 8.16432 55.9253  14
   4   0 -22-61.1353 67.1765   1
  -4   0  21 85.3901 58.4618  14
   4   0 -21 94.3382 65.2235   1
  -4   0  20 895.722 64.2038  14
   4   0 -20 1204.14 71.0955   1
  -4   0  19 36.2566 53.4238  14
   4   0 -19-0.23661 57.2436   1
   4   0 -19 23.2180 50.6186   9
   4   0 -18 807.278 57.6959   1
   4   0 -18 636.773 54.0019   9
  -4   0  18 796.889 56.0322  14
  -4   0  17-86.2640 47.7811  14
   4   0 -17-46.2234 49.6686   1
   4   0 -17-31.6334 47.2985   9
   4   0 -16 1141.86 56.0138   1
   4   0 -16 966.280 55.1091   9
  -4   0  16 991.296 54.9237  14
  -4   0  15-14.6260 42.8094  14
   4   0 -15 53.1616 47.2545   1
   4   0 -15-34.7453 45.3412   9
   4   0 -14 7346.48 191.607   1
   4   0 -14 6395.36 190.755   9
   4   0 -13-48.5232 42.9884   1
  -4   0  13 14.8841 39.3987  14
   4   0 -12 2025.76 68.3143   1
   4   0 -12 1666.44 65.2912   9
   4   0 -11 62.5921 39.5653   9
  -4   0  11-3.55893 42.0460  16
   4   0 -11 43.9238 44.1569   1
  -4   0  10 813.946 44.2778  16
   4   0 -10 697.360 41.0610   9
   4   0  -9-40.3276 30.8415   1
   4   0  -9-11.2852 31.0010   9
  -4   0   9-37.4086 33.8009  16
   4   0  -8 24.1923 33.8825  19
  -4   0   8 25.3803 29.7693  16
   4   0  -8 17.1391 26.0163   1
   4   0  -7-9.39579 29.9998  19
  -4   0   7 15.6116 28.2622  16
   4   0  -7-2.45830 24.1111   1
   4   0  -6 4919.78 144.355  19
   4   0  -6 5169.61 143.085   1
   4   0  -5 39.9539 28.4689  19
  -4   0   5 5.62974 27.9869  16
   4   0  -5 19.9342 22.0539   1
   4   0  -4 478002. 12791.5  19
   4   0  -4 478697. 12791.6   1
   4   0  -3 29.5783 24.5865  19
  -4   0   3 23.2732 15.2375  12
   4   0  -3 36.0848 21.1508   1
   4   0  -2 22416.8 602.484  19
  -4   0   2 22718.4 602.082  12
   4   0  -2 22163.9 602.559   1
  -4   0   1 35.5579 20.7944  12
  -4   0   1 8.87265 14.3219   7
   4   0  -1 14.3307 20.3510  19
   4   0  -1 14.6956 18.3879   1
  -4   0   0 17.2311 21.7994   5
  -4   0   0 24.0468 17.2100   7
  -4   0   0 4.00901 24.2881  12
   4   0   0 20.5259 14.6259  10
  -4   0  -1 53.0855 25.9993  12
  -4   0  -1 42.2266 20.0161   7
   4   0   1 33.5497 14.6150  10
  -4   0  -1 32.5506 19.7595  15
  -4   0  -2 5791.80 293.630  12
   4   0   2 5902.70 292.400  10
  -4   0  -2 5666.20 292.104   2
  -4   0  -2 5995.30 292.440  17
  -4   0  -3-4.24749 25.4723   4
  -4   0  -3 18.0699 16.3320  17
  -4   0  -3 12.9573 22.2910  15
  -4   0  -3 35.0438 23.6503   6
  -4   0  -3 14.9329 32.3255  12
  -4   0  -3 33.3812 14.8325   2
   4   0   3 12.8550 17.7945  10
  -4   0  -4 115130. 3068.84   6
  -4   0  -4 114431. 3068.16  17
  -4   0  -4 114532. 3068.88   4
   4   0   4 115741. 3068.43  10
  -4   0  -4 114130. 3068.06  11
  -4   0  -4 115048. 3068.64   8
  -4   0  -4 114719. 3068.75  15
  -4   0  -5 96.5744 28.9570  15
  -4   0  -6 5666.84 150.022  18
  -4   0  -6 5732.06 151.285  15
  -4   0  -6 5318.30 149.932   8
  -4   0  -6 5389.20 151.215   4
  -4   0  -6 5464.30 148.815  17
  -4   0  -7 13.8490 27.8951   4
  -4   0  -7-14.7897 22.0864   8
  -4   0  -7 10.3958 18.0739  17
  -4   0  -7-34.8455 23.9723  18
  -4   0  -7-15.1043 29.9071  15
  -4   0  -8 4089.74 111.457   4
  -4   0  -8 4002.79 108.820  18
  -4   0  -9-2.78316 26.5420  18
  -4   0  -9 19.5303 21.9752  17
  -4   0  -9-13.9311 34.0662   4
  -4   0 -10 3563.56 103.813  17
  -4   0 -10 3955.35 105.459  18
  -4   0 -12 7319.87 203.203   4
  -4   0 -13 29.2853 44.3639  13
  -4   0 -13 28.7615 40.8918   4
  -4   0 -14 2797.34 86.0140   7
  -4   0 -14 2706.61 89.8675  13
  -4   0 -15 1.81932 46.7305  15
  -4   0 -15 2.80841 38.0447   7
  -4   0 -15 58.2529 41.0078   6
  -4   0 -16 62.1237 48.2910  15
  -4   0 -16 54.9058 42.7722   6
  -4   0 -16 24.3277 40.5740   7
  -4   0 -17-25.4180 49.0371  15
  -4   0 -17-0.88091 45.1507   6
  -4   0 -17-40.0602 42.0411   7
  -4   0 -18 1527.33 71.0491  15
  -4   0 -18 1466.26 64.9335   6
  -4   0 -18 1475.46 61.9077   7
  -4   0 -19-113.349 56.2230  15
  -4   0 -19-30.2798 46.4232   7
  -4   0 -19-23.3364 49.7930   6
  -4   0 -20 20.7512 50.8933   6
  -4   0 -20 22.8783 49.1088   7
  -4   0 -20 42.0566 57.6014  15
  -4   0 -21-17.5062 48.5261   7
  -4   0 -21 37.4542 52.6473   6
  -4   0 -21 44.8226 57.1987  15
  -4   0 -22 11.2953 51.8293   6
  -4   0 -22-29.9490 49.0835   7
  -4   0 -22 34.5768 57.2834  15
  -4   0 -23 30.8344 51.1367   6
  -4   0 -23-39.6891 56.1761  15
  -4   0 -24-62.2712 54.0884  15
  -4   0 -25 18.6896 46.8045   6
  -4   0 -25-1.46140 48.1303  15
  -4   0 -26 215.360 47.1638   6
  -4   0 -26 96.6877 46.6099  15
  -4   0 -27-34.8848 42.9110  15
  -4   0 -28-18.3031 37.7145  15
  -4   0 -29-73.9419 42.4684   5
  -4   0 -29-18.2366 30.2444  15
   4   2 -30-39.8592 31.3035  15
   4  -2 -30 30.1154 32.9966  15
  -4  -2  29-39.7566 34.9201  10
   4   2 -29 59.0169 40.1474  15
   4  -2 -29 53.7230 41.6935  15
  -4  -2  28-25.1354 41.1702  10
   4  -2 -28-30.1244 47.0196  15
   4   2 -28 4.05962 46.3566  15
   4  -2 -27-41.8605 50.8692  15
   4   2 -27 18.9649 50.3400  15
   4   2 -27 22.6050 47.2079   6
   4   2 -26-7.98264 54.2707  15
   4  -2 -26 46.9972 54.3652  15
   4   2 -26-93.2290 50.2992   6
   4  -2 -25 84.1450 47.7789   6
   4   2 -25 133.350 54.1288   6
   4   2 -24 49.0744 64.1023   1
  -4  -2  23 151.134 57.2379  14
   4   2 -23 197.304 66.4978   1
   4  -2 -23-5.23357 50.9283   6
  -4  -2  22 1215.53 69.8558  14
   4  -2 -22 1038.43 64.3314   6
  -4   2  21 193.990 56.9714  14
   4   2 -21 116.469 56.8030   9
  -4  -2  21 290.072 56.5859  14
   4  -2 -21 193.293 52.0629   6
   4   2 -20 296.070 63.3270   1
  -4   2  20 247.160 55.2380  14
   4   2 -20 152.830 56.0369   9
  -4  -2  20 160.296 56.8772  14
   4  -2 -20 159.569 48.7670   6
   4   2 -19 352.147 53.3412   9
  -4   2  19 404.057 54.6279  14
  -4  -2  19 357.480 56.1928  14
   4   2 -19 445.636 60.4058   1
   4  -2 -19 449.382 58.6551   1
   4  -2 -18 594.945 56.1952   1
   4   2 -18 678.335 57.6740   1
   4   2 -18 507.068 53.5145   9
  -4   2  18 658.584 54.0036  14
  -4  -2  18 725.016 55.3841  14
   4   2 -17 1592.78 66.5835   9
  -4   2  17 1359.21 66.6639  14
  -4  -2  17 1899.51 68.4978  14
   4   2 -17 1889.50 68.6217   1
   4  -2 -17 1317.73 68.5983   1
   4  -2 -16 538.028 49.6189   9
   4   2 -16 681.511 49.3307   9
   4   2 -16 795.367 50.1111   1
   4  -2 -16 635.944 52.3968   1
  -4   2  16 516.652 49.7336  14
  -4  -2  16 798.768 49.4042  14
   4  -2 -15 383.593 46.7195   1
   4   2 -15 403.280 45.3537   1
   4  -2 -15 265.745 42.5861   9
   4   2 -15 314.220 45.2584   9
  -4  -2  15 384.575 45.7773  14
  -4   2  15 328.594 44.6052  14
   4  -2 -14 6553.93 179.935   1
   4   2 -14 6696.50 180.021   1
   4   2 -13 281.208 43.8483   1
   4  -2 -13 340.095 46.7349   1
   4  -2 -13 251.152 38.8877   9
  -4   2  13 315.451 46.4925  16
   4  -2 -12 101.960 38.4712   9
  -4   2  12 46.9536 45.3260  16
   4  -2 -12 148.878 45.4983   1
  -4  -2  12 164.118 39.6616  14
  -4  -2  11 160.559 38.9992  14
   4  -2 -11 35.9502 23.0337   7
   4  -2 -11 128.116 37.9406   9
  -4   2  11 58.7646 44.0553  16
   4  -2 -11 222.897 46.2546   1
   4   2 -11 129.622 42.0898   9
   4  -2 -10 541.396 25.6807   7
   4  -2 -10 643.540 47.1603  19
   4   2 -10 595.170 43.0240   9
  -4  -2  10 502.307 38.2257  14
  -4   2  10 645.483 45.6585  16
   4  -2 -10 530.444 30.5129   3
   4  -2  -9 15176.7 424.110   7
   4  -2  -9 16908.9 426.499  19
   4   2  -9 16224.8 426.379   9
   4  -2  -9 15852.5 424.882   3
  -4   2   9 16491.0 426.392  16
   4  -2  -9 15977.5 426.492   1
   4   2  -8 721.342 36.5299   9
   4  -2  -8 659.593 34.4417   1
   4  -2  -8 672.529 23.3324   7
   4   2  -7 2875.31 77.9692   9
   4  -2  -7 2804.43 77.4641   1
   4  -2  -7 2585.58 72.2045   7
   4  -2  -7 2774.90 78.4257  19
   4   2  -6 1307.61 43.7241   9
   4  -2  -6 1214.17 41.9047   1
  -4  -2   6 1312.17 44.1917  16
   4  -2  -5 110.110 23.4497   1
   4   2  -5 94.3518 31.8849  19
   4  -2  -5 88.7162 29.7833  19
  -4  -2   5 88.9786 29.1165  16
   4   2  -4 1020.83 33.1061   3
  -4  -2   4 1113.55 39.8910  16
   4  -2  -4 1005.52 36.7840   1
   4  -2  -4 1011.60 39.2270  19
   4   2  -4 1115.98 41.4854  19
   4   2  -3 10980.1 293.914  19
   4  -2  -3 11096.5 293.781  19
  -4  -2   3 10825.8 292.486   4
  -4  -2   3 10925.1 293.683  16
  -4  -2   2 746.592 26.1091   4
   4   2  -2 724.614 32.6135  19
  -4   2   1 6846.41 176.681  17
   4  -2  -1 6644.43 176.149  10
   4   2   0 23451.6 635.390  19
   4   2   0 23469.9 635.338   1
   4  -2   0 23617.1 635.673  10
  -4   2   0 24357.7 635.923  17
  -4  -2   0 23709.6 636.020   5
  -4  -2   0 24227.7 635.782   4
  -4  -2   0 23709.4 635.653   8
  -4  -2  -1 5291.75 66.4780  15
  -4   2  -1 5382.88 64.1096   6
  -4  -2  -1 5306.73 65.6590   7
  -4   2  -1 5401.94 66.1177  17
  -4   2  -2 79018.7 2125.31  17
  -4   2  -2 79914.0 2124.97  15
  -4  -2  -2 80129.7 2125.44  15
  -4  -2  -2 78630.4 2125.32   7
  -4  -2  -2 78850.9 2125.31  12
   4  -2   2 79018.7 2125.27  10
  -4  -2  -2 79459.5 2125.43   4
  -4   2  -2 79033.3 2125.06   2
  -4  -2  -2 80870.9 2125.29   8
  -4   2  -3 17115.2 445.871  17
  -4  -2  -3 16238.1 446.140  15
  -4   2  -3 16414.9 445.477  15
  -4  -2  -3 16769.9 446.148   7
  -4  -2  -3 16398.8 446.327   6
  -4  -2  -3 17043.4 446.299  12
   4   2   3 16160.6 444.797  10
   4  -2   3 16887.3 445.856  10
  -4  -2  -3 16872.3 445.931  18
  -4  -2  -3 16549.2 446.382   4
  -4   2  -3 17178.4 445.632   2
  -4  -2  -3 16825.9 445.880   8
  -4   2  -4 42217.3 987.470  17
  -4   2  -4 42112.7 987.312  15
  -4  -2  -4 41355.6 987.859  15
  -4  -2  -4 41510.3 987.715   7
  -4  -2  -4 40882.4 987.926   6
  -4  -2  -4 41911.4 987.727  12
   4  -2   4 43147.6 987.628  10
  -4  -2  -4 41035.7 987.513  18
  -4  -2  -4 39690.1 987.843   4
  -4   2  -4 44240.9 987.274   2
  -4  -2  -4 41286.8 987.529   8
  -4   2  -5 7713.51 209.349  15
  -4  -2  -5 7619.99 210.196  15
  -4  -2  -5 8029.66 210.252   6
  -4  -2  -5 8285.17 209.968   7
  -4  -2  -5 8248.55 210.581  12
   4  -2   5 8269.03 209.649  10
  -4   2  -5 8195.29 208.679  11
  -4  -2  -5 7391.28 209.164  18
  -4  -2  -5 7727.18 210.048   4
   4   2   5 6960.09 207.529   2
  -4   2  -5 8662.73 209.053   2
  -4   2  -5 7656.80 209.024  17
  -4   2  -6 76.9681 27.1656  15
  -4  -2  -6 32.4134 30.3196  15
  -4  -2  -6 59.6193 33.2232  12
  -4   2  -6 25.7089 22.1434  11
  -4  -2  -6 5.15470 28.3296   4
  -4  -2  -6 56.6005 23.3213  18
  -4   2  -6 40.6326 24.6164  17
  -4  -2  -6 47.2479 30.0274   6
  -4  -2  -6 81.7845 29.0452   7
  -4  -2  -7 3641.98 100.600   6
  -4  -2  -7 3721.37 100.499   7
  -4  -2  -7 3541.75 101.529  12
  -4  -2  -7 3392.15 98.3559  18
  -4   2  -7 3550.30 100.143   4
  -4  -2  -7 3166.63 99.5297   4
  -4  -2  -7 3911.28 101.550  15
  -4   2  -7 3471.37 97.4210   8
  -4   2  -7 3430.26 98.5325  17
  -4   2  -8 212.641 24.0399   8
  -4  -2  -8 218.945 32.9538   7
  -4  -2  -8 230.055 34.2516   6
  -4  -2  -8 285.142 38.5190  12
  -4  -2  -8 189.985 33.9235   4
  -4  -2  -8 238.659 26.3804  18
  -4   2  -8 189.220 28.1855  17
  -4   2  -8 198.500 31.6972   4
  -4  -2  -8 174.939 35.4400  15
  -4   2  -9 5270.24 146.133  17
  -4  -2  -9 5673.03 149.386  15
  -4   2  -9 5404.16 147.761   4
  -4  -2  -9 5418.13 148.227   7
  -4  -2  -9 5336.37 148.935   6
  -4   2  -9 5242.11 144.743  18
  -4  -2  -9 4944.14 146.047  18
  -4  -2 -10 875.065 51.6140  13
  -4   2 -10 859.173 41.2797  17
  -4  -2 -10 986.273 50.9983  15
  -4   2 -10 826.371 46.3859   4
  -4   2 -10 802.777 36.0492  18
  -4  -2 -10 1037.04 47.0066   7
  -4  -2 -10 1001.36 49.9202   6
  -4  -2 -11 79.5816 47.0483  13
  -4  -2 -11 49.8102 45.8444  15
  -4  -2 -11 28.7728 42.4399   4
  -4  -2 -11 46.5811 40.0381   7
  -4  -2 -11-6.19670 33.6390   1
  -4   2 -11 42.2897 32.8464  17
  -4   2 -11 84.7271 26.1805  18
  -4  -2 -12 117.046 43.7246   6
  -4  -2 -12 144.465 49.1038  13
  -4  -2 -12 213.060 46.9644  15
  -4   2 -13 559.060 42.6241   4
  -4  -2 -13 515.340 50.3738  13
  -4  -2 -13 542.815 45.2298   6
  -4  -2 -13 508.135 41.5508   7
  -4  -2 -14 369.894 48.0404  15
  -4   2 -14 217.974 40.1987   4
  -4  -2 -14 294.488 42.9220   6
  -4  -2 -14 232.694 39.0548   7
  -4  -2 -15 641.334 52.2952  15
  -4   2 -15 595.745 49.8448  15
  -4  -2 -15 660.781 46.9975   6
  -4  -2 -15 634.812 43.7827   7
  -4   2 -16 1129.43 59.1032  15
  -4  -2 -16 1237.86 61.1600  15
  -4  -2 -16 1165.66 56.3339   6
  -4  -2 -16 1243.11 54.9801   7
  -4  -2 -16 1126.78 63.4788  13
  -4  -2 -17 436.469 45.8132   7
  -4  -2 -17 402.549 48.1567   6
  -4  -2 -17 462.752 55.3501  15
  -4   2 -17 381.562 50.6164  15
  -4   2 -18 58.0902 45.9478   7
  -4  -2 -18-9.12234 44.0850   7
  -4  -2 -18 60.2463 47.8721   6
  -4   2 -18-73.8545 47.3811   6
  -4   2 -18-67.8590 51.6148  15
  -4  -2 -18 7.38515 55.3624  15
  -4   2 -19 57.1686 50.4117   6
  -4   2 -19 78.8887 48.8922   7
  -4  -2 -19 22.1800 49.4892   6
  -4  -2 -19 81.3313 45.8761   7
  -4   2 -19 100.437 54.9641  15
  -4  -2 -19 13.5972 57.1091  15
  -4  -2 -20-15.1329 46.8127   7
  -4   2 -20 85.4660 48.7574   7
  -4  -2 -20 57.3990 49.6467   6
  -4   2 -20-48.5397 51.0035   6
  -4   2 -20-51.8621 54.9810  15
  -4  -2 -20-66.4710 58.0492  15
   4  -2  20-38.1733 46.7448  10
   4  -2  21 39.6282 46.3843  10
  -4  -2 -21 113.490 58.8550  15
  -4   2 -21 246.899 57.3114  15
  -4  -2 -21 164.167 50.7156   6
  -4   2 -21 269.993 49.4357   7
  -4   2 -21 199.492 54.1520   6
  -4  -2 -21 103.379 47.3438   7
   4  -2  22-22.7151 46.9869  10
  -4   2 -22-2.30943 52.6617   6
  -4   2 -22 76.5748 50.0077   7
  -4  -2 -22-59.7739 50.8303   6
  -4  -2 -22 49.6181 58.2220  15
  -4   2 -22 35.2632 53.6566  15
  -4   2 -23 164.895 53.5524   6
  -4  -2 -23 82.6488 48.0307   6
  -4   2 -23-13.1278 53.4851  15
  -4  -2 -23 76.8706 56.1042  15
  -4  -2 -24 8.65712 53.7532  15
  -4   2 -25 17.3919 49.6375   6
  -4  -2 -25-38.2694 49.5882  15
  -4   2 -25 9.57399 45.6608  15
  -4   2 -26 6.16275 46.9932   6
  -4  -2 -26 107.908 46.0279  15
  -4   2 -26 55.8894 43.0330  15
  -4   2 -27 181.380 45.9114   6
  -4   2 -27 86.7335 40.8233  15
  -4  -2 -27 96.3114 44.5376  15
  -4   2 -28-16.4112 33.9306  15
  -4  -2 -28 37.4225 38.7027  15
  -4  -2 -29 132.894 40.3138   5
  -4  -2 -29 60.1071 32.3307  15
  -4  -2 -30   5.235 25.3852  15
   4  -4 -30 14.6980 31.2354  15
   4  -4 -29 38.8397 38.6128  15
   4   4 -29-22.9372 35.2901  15
  -4  -4  29-0.47018 34.0201  10
   4   4 -28 73.7096 43.2885  15
   4  -4 -28 81.0226 44.8272  15
   4   4 -28 40.2518 43.0884   6
  -4  -4  28-36.3887 42.5272  10
   4   4 -27-86.5577 49.5332  15
   4  -4 -27-42.2502 49.0300  15
   4   4 -27 72.5161 47.8523   6
  -4  -4  27 120.551 46.3421  10
   4  -4 -26 33.6201 52.8547  15
   4   4 -26-38.5262 51.4578   6
   4   4 -26-2.77534 51.9125  15
   4   4 -25 68.6260 53.8303   6
   4   4 -25-62.6277 60.6615   1
   4  -4 -24 79.9211 55.7942  15
   4   4 -24-51.0714 62.7024   1
   4  -4 -23 98.1023 58.9842  15
   4   4 -23 227.598 62.9185   1
  -4  -4  22 6.86377 58.3029  14
   4   4 -22 8.26987 58.1209   9
  -4  -4  21 38.9751 56.9494  14
   4   4 -21-66.1474 58.1364   9
   4   4 -21 46.3941 65.6644   1
   4  -4 -20 103.774 47.8752   6
  -4  -4  20 128.716 56.2305  14
   4   4 -20 144.125 56.4863   9
   4   4 -20 169.092 62.8766   1
   4  -4 -19-3.31602 45.5576   6
  -4  -4  19 64.0065 53.4977  14
   4   4 -19 61.5468 54.9039   9
   4   4 -19 72.3192 58.6636   1
   4   4 -18 10.2423 52.6043   1
  -4  -4  18-13.3273 51.4829  14
  -4   4  18-58.3893 49.7545  14
   4   4 -18-21.9022 51.6610   9
   4  -4 -18-10.8981 44.2284   6
   4   4 -17 294.518 50.4640   1
  -4  -4  17 299.074 51.5450  14
   4  -4 -17 312.585 43.9940   6
   4   4 -17 255.000 49.9371   9
  -4   4  17 371.220 48.9547  14
  -4  -4  16-90.4035 46.9669  14
   4  -4 -16 13.2966 38.9461   6
  -4   4  16 41.4744 51.8193  16
   4   4 -16 69.7657 48.1181   9
   4   4 -16 95.5096 45.4628   1
   4   4 -15 156.327 45.5444   9
  -4  -4  15 167.610 47.0449  14
  -4   4  15 260.672 50.2668  16
   4  -4 -15 250.797 46.7737   1
   4  -4 -14-25.3397 44.3661   1
  -4  -4  14 27.8454 43.8638  14
   4   4 -14 55.2128 43.5829   9
   4   4 -13 2528.09 82.5529   9
   4  -4 -13 2682.28 82.4319   1
   4  -4 -12 465.783 47.5423   1
   4   4 -12 344.958 47.2081   9
  -4   4  12 436.842 50.4332  16
  -4  -4  12 479.461 43.4069  14
   4  -4 -11 238.878 39.0219   3
   4  -4 -11 287.456 47.3198   1
   4  -4 -11 304.126 47.8994  19
  -4  -4  11 310.568 41.1306  14
  -4   4  11 209.566 46.0685  16
   4   4 -10 1079.08 55.1042   9
   4  -4 -10 1159.36 54.7094  19
  -4  -4  10 1062.68 49.3271  14
   4  -4 -10 951.286 48.6055   3
  -4  -4   9 6176.60 172.173  14
   4  -4  -9 6215.34 173.679  19
   4   4  -9 6312.77 173.841   9
   4   4  -8 1602.14 56.2960   9
   4  -4  -8 1479.50 47.2443  12
  -4  -4   8 1576.51 52.8319  14
   4  -4  -7 2963.11 82.7117  19
   4   4  -7 3019.38 83.6353   9
  -4  -4   7 2965.78 81.8164  14
   4   4  -6 107.452 31.5796   9
  -4  -4   6 129.102 27.5994  14
   4  -4  -6 119.365 31.1270  19
   4   4  -5 1058.29 41.4185   9
  -4  -4   5 959.268 29.7007  18
   4  -4  -5 991.153 39.3711  19
  -4  -4   5 1092.07 38.0091  14
  -4  -4   4 3587.94 102.304   3
   4   4  -4 3885.69 105.210   9
  -4  -4   4 3822.45 104.153  14
  -4  -4   4 3688.82 101.290  18
   4  -4  -4 3676.11 104.665  19
   4  -4  -4 3758.16 100.756   6
  -4  -4   3 5177.39 140.290  14
   4   4  -3 5315.35 141.378   9
  -4  -4   3 5117.34 138.774  18
  -4   4   3 4905.96 140.820  17
  -4  -4   3 5133.55 139.659   3
  -4  -4   2 33141.5 898.887   3
  -4  -4   2 33479.2 898.927  14
   4  -4  -2 33633.6 899.116  10
   4   4  -2 34083.8 899.265   9
  -4  -4   2 33782.2 898.790  13
  -4  -4   2 32987.7 898.649  18
  -4   4   2 34487.5 899.510  17
  -4  -4   1 5041.75 137.028   3
  -4  -4   1 5103.47 136.485  13
  -4  -4   1 4911.07 135.632  14
   4  -4  -1 4840.34 135.976  10
   4   4  -1 5014.83 136.473   9
  -4   4   1 4999.37 137.077  17
  -4  -4   1 4943.22 135.279  18
  -4  -4   0 7037.05 197.815   3
  -4  -4   0 7095.35 196.169  14
  -4  -4   0 7593.12 197.932  13
   4  -4   0 7426.74 197.296  10
   4   4   0 7193.98 196.998   9
  -4  -4   0 7212.38 196.538  18
  -4   4   0 7577.48 197.740  17
  -4   4  -1 1219.27 41.5025  17
  -4  -4  -1 1116.73 41.4112  15
  -4  -4  -1 1097.01 36.1537  14
  -4  -4  -1 1113.24 43.8991  13
   4  -4   1 1285.09 40.3480  10
   4   4   1 1098.08 34.8221  11
  -4  -4  -1 1171.49 46.0972   5
   4   4   1 1210.76 39.0138   9
  -4  -4  -1 1116.76 44.2966   3
  -4   4  -1 1371.67 39.5963   2
  -4  -4  -1 1078.89 39.0327  18
  -4  -4  -2 6367.49 169.129  15
  -4  -4  -2 6477.06 168.587  18
  -4  -4  -2 6826.41 170.137  13
   4  -4   2 5578.11 168.545  10
   4   4   2 6053.74 166.695  11
  -4   4  -2 6152.51 169.439  17
  -4  -4  -2 6477.90 170.434   5
   4   4   2 6418.30 167.384   9
  -4   4  -2 5821.97 168.432   2
  -4  -4  -2 6368.26 169.645   3
   4  -4   3 73.1722 27.0024  10
   4   4   3 162.859 13.0372   9
  -4  -4  -3 67.0443 24.2875  18
  -4   4  -3 72.3008 27.8360  17
   4   4   3 64.5200 10.5718   2
  -4  -4  -3 63.6849 30.3853   3
  -4  -4  -3 93.2329 29.0066  15
  -4   4  -3 74.3720 17.3293  15
  -4  -4  -3 299.970 32.6749  13
  -4   4  -3 63.4159 25.5011   2
  -4  -4  -3 62.1153 30.2915   4
  -4  -4  -3 75.3672 34.5057   5
  -4  -4  -3 60.1733 27.2215   7
  -4   4  -4 60412.7 1630.21  15
  -4  -4  -4 61923.7 1631.09  15
  -4  -4  -4 62040.2 1630.94   7
  -4  -4  -4 61385.7 1631.28  13
  -4  -4  -4 61977.2 1630.88  12
   4  -4   4 59778.7 1631.02  10
  -4  -4  -4 63872.3 1630.91  18
  -4  -4  -4 61828.8 1631.32   4
  -4   4  -4 60613.7 1630.76   2
  -4  -4  -4 60493.3 1630.90   3
   4   4   4 60013.5 1629.72   2
  -4   4  -4 61135.3 1631.17  17
  -4   4  -5 52572.0 1401.84  15
  -4  -4  -5 52179.4 1402.69  15
  -4  -4  -5 52813.5 1402.49   7
  -4  -4  -5 51498.6 1402.89  13
  -4  -4  -5 53481.1 1402.49  12
   4  -4   5 53710.5 1402.71  10
  -4  -4  -5 52766.1 1402.38  18
  -4  -4  -5 51748.0 1402.84   4
  -4   4  -5 53099.8 1402.72  17
  -4  -4  -5 49395.2 1402.27   3
  -4   4  -5 53025.6 1402.24   2
  -4  -4  -6 74450.3 1976.25   7
  -4  -4  -6 73672.6 1976.51   6
  -4  -4  -6 73985.0 1976.18  12
  -4  -4  -6 73029.6 1976.65  13
   4  -4   6 73174.3 1976.32  10
  -4   4  -6 73849.9 1975.98  11
  -4  -4  -6 74745.7 1976.50  15
  -4   4  -6 72298.9 1975.69  15
  -4  -4  -6 74444.2 1976.13  18
  -4   4  -6 75631.3 1976.43  17
  -4   4  -6 73716.5 1976.00   2
  -4  -4  -7 889.198 45.9229  13
  -4  -4  -7 930.360 44.2538  12
   4  -4   7 876.691 40.2763  10
  -4   4  -7 843.738 35.9555  11
  -4  -4  -7 959.203 41.7056   6
  -4  -4  -7 885.060 39.9958   7
  -4   4  -7 857.425 39.1196  17
  -4  -4  -7 963.712 43.3762  15
  -4  -4  -7 954.717 38.6483  18
  -4  -4  -8 2989.62 96.0750  12
  -4  -4  -8 3018.01 97.9773  13
  -4   4  -8 3329.46 92.3441  11
  -4  -4  -8 3230.50 96.4869  15
  -4   4  -8 3354.08 90.7403   8
  -4  -4  -8 3024.70 95.9706   6
  -4  -4  -8 2987.57 94.2375   7
  -4   4  -8 3452.75 93.9995  17
  -4  -4  -9 5408.12 152.610   7
  -4  -4  -9 5307.58 153.734   6
  -4  -4  -9 5189.66 155.180  13
  -4  -4  -9 5351.71 153.740  12
  -4   4  -9 5651.30 152.165  17
  -4  -4  -9 5500.92 154.184  15
  -4   4  -9 5233.03 148.559   8
  -4  -4 -10 166.943 47.5329  13
  -4  -4 -10 129.941 46.2248  12
  -4   4 -10 80.4215 24.7417   8
  -4  -4 -10 115.323 44.2620   6
  -4  -4 -10 180.148 40.0714   7
  -4   4 -10 90.0917 24.0914  18
  -4   4 -10 149.774 38.2657  17
  -4  -4 -10 176.341 46.8543  15
  -4   4 -11 205.868 37.2641  17
  -4  -4 -11 158.852 47.2327  15
  -4  -4 -11 162.436 47.4896  12
  -4  -4 -11 67.9091 49.0743  13
  -4  -4 -12-33.7041 49.7628  13
  -4   4 -12 17.7288 34.7492  17
  -4  -4 -12 94.9858 43.5258   6
  -4   4 -13 101.667 38.5344   4
  -4   4 -13 136.803 34.1308  17
  -4  -4 -13 214.952 46.5557  15
  -4  -4 -13 124.819 43.2185   6
  -4  -4 -13 119.233 39.4549   7
  -4  -4 -14 99.6149 46.7393  15
  -4  -4 -14-24.0226 43.1520   6
  -4  -4 -14-0.61609 37.5340   7
  -4  -4 -15 2.68237 47.7629  15
  -4   4 -15 20.9399 43.9776  15
  -4  -4 -15 71.9628 39.6381   7
  -4  -4 -15 40.4172 44.9342   6
  -4  -4 -15 167.199 52.2130  13
  -4  -4 -16 202.306 51.4323  15
  -4  -4 -16 173.992 55.8690  13
  -4   4 -16 222.144 45.9142  15
  -4  -4 -16 203.058 41.1383   7
  -4  -4 -16 199.996 45.0980   6
  -4  -4 -17 16.0165 54.3640  15
  -4  -4 -17 78.0241 58.0511  13
  -4  -4 -17 78.1818 42.5407   7
  -4   4 -17 0.20345 46.4424  15
  -4  -4 -17-42.5403 47.2485   6
  -4  -4 -18 52.3690 55.0291  15
  -4  -4 -18 90.5400 43.4543   7
  -4   4 -18 12.2729 48.7102  15
  -4  -4 -18 36.1352 49.0851   6
   4  -4  18 29.6320 46.4540  10
  -4  -4 -19 532.177 58.0699  15
  -4  -4 -19 396.551 47.1994   7
  -4   4 -19 296.379 52.8048  15
   4  -4  19 483.381 49.6643  10
  -4  -4 -19 397.983 51.7631   6
   4  -4  20-2.45202 48.1374  10
  -4  -4 -20-5.76471 57.6986  15
  -4   4 -20 25.6066 51.1147  15
  -4  -4 -20 34.8358 48.7066   6
  -4  -4 -20 38.5397 46.3373   7
  -4   4 -20-23.6653 49.9549   7
  -4   4 -20 85.7148 53.5191   6
   4  -4  21 75.3287 49.5556  10
  -4   4 -21 73.5987 52.1185   7
  -4   4 -21 59.4258 55.0245   6
  -4  -4 -21 47.5199 57.6503  15
  -4   4 -21 29.1620 50.6604  15
  -4  -4 -21 33.2829 49.6663   6
  -4   4 -22 397.408 58.7516   6
  -4   4 -22 344.625 51.0979   7
  -4  -4 -22 319.300 58.3341  15
  -4   4 -22 302.628 51.3194  15
   4  -4  22 221.474 51.1493  10
  -4  -4 -22 220.143 50.9527   6
  -4   4 -23 127.026 49.2420  15
  -4  -4 -23-1.43059 53.4434  15
  -4   4 -24-40.9698 53.8323   6
   4  -4  24 1.16950 44.1509  10
  -4   4 -25 79.4843 52.0212   6
  -4  -4 -25 92.1397 48.1187  15
   4  -4  25 104.818 41.8615  10
  -4  -4 -26-16.9500 47.0853  15
  -4   4 -26 89.1581 48.5060   6
  -4  -4 -27 80.8005 43.1548  15
  -4   4 -27 5.00417 44.0384   6
  -4  -4 -27 104.305 47.1876   5
  -4  -4 -28 47.3231 37.7085  15
  -4   4 -28 33.6354 40.4751   6
  -4  -4 -29 10.1849 31.3528  15
  -4  -4 -30 7.83807 24.3929  15
   4  -6 -30 3.25729 29.0004  15
  -4  -6  29 66.9365 34.8239  10
   4   6 -29-10.4931 33.8308   6
   4  -6 -29 40.1715 34.3173  15
  -4  -6  28-13.6103 39.8564  10
   4   6 -28 27.3844 40.7611   6
   4  -6 -28 38.1807 40.7645  15
   4   6 -28-0.27886 34.8049  15
   4  -6 -27 62.1401 45.8341  15
   4   6 -27 106.944 47.5287   6
  -4  -6  27-3.06268 45.3849  10
  -4  -6  26 131.451 49.2503  10
   4   6 -26 83.2306 54.6269   1
   4   6 -26 27.7859 46.4682  15
   4   6 -26 121.594 52.0212   6
   4  -6 -26 59.2143 48.1739  15
   4   6 -25 268.858 58.7069   1
   4  -6 -25 175.915 52.9861  15
   4   6 -24 41.2958 58.2557   1
   4   6 -23 84.7193 60.4722   1
   4  -6 -23 134.832 54.6531  15
   4   6 -22 65.4064 57.6687   9
   4  -6 -22 73.9268 53.9752  15
   4   6 -21 55.3914 59.0669   9
   4  -6 -21 143.208 56.3481  15
   4   6 -21 168.289 63.5202   1
   4   6 -20 259.873 58.3683   9
  -4  -6  20 128.193 56.8711  14
   4   6 -20 242.840 62.9028   1
   4   6 -19 987.588 66.7406   9
   4   6 -19 1199.07 67.6570   1
  -4  -6  19 1132.69 64.6454  14
  -4  -6  18 1613.12 70.1177  14
   4   6 -18 1643.68 70.8106   1
  -4   6  17 50.6866 57.8774  16
  -4  -6  17 188.136 50.3120  14
   4   6 -17 66.8816 52.6725   9
  -4  -6  16 313.433 48.4612  14
   4   6 -16 281.862 49.8039   9
  -4   6  15-41.2058 54.2487  16
   4   6 -15-29.1505 47.3524   9
  -4  -6  15-4.09625 45.3733  14
  -4   6  14 1214.26 61.9819  16
  -4  -6  14 1171.54 56.7263  14
   4   6 -13 591.402 49.6961   9
  -4  -6  13 716.698 48.8025  14
   4  -6 -12 824.520 42.6680   6
   4   6 -12 904.058 52.6956   9
   4   6 -11 39.8308 45.2612   9
   4  -6 -11-26.2258 33.3231   6
  -4  -6  10 257.075 41.7746  14
   4  -6 -10 154.934 45.0275  19
   4  -6 -10 144.585 32.7806   6
  -4  -6   9 237.527 41.4593  14
   4  -6  -9 204.580 32.1371   6
   4  -6  -9 246.448 44.9146  19
   4  -6  -8 1957.99 62.0287  19
  -4  -6   8 1707.76 59.5544  14
   4  -6  -8 1478.95 51.3589   6
   4   6  -8 1819.57 65.5159   9
   4  -6  -8 1479.11 54.7466  12
   4  -6  -7 195.055 22.1851   6
   4   6  -7 247.925 43.0512   9
  -4  -6   7 215.466 36.1026  14
  -4  -6   6 3586.49 102.951   3
   4   6  -6 3913.39 108.710   9
   4  -6  -6 3717.40 105.908  19
  -4  -6   6 3798.81 106.066  14
  -4  -6   5 1449.72 47.9862  14
   4   6  -5 1462.00 51.6899   9
   4  -6  -5 1390.39 49.2005  19
  -4  -6   5 1412.90 45.2361   3
  -4   6   5 1360.59 48.7326  17
  -4  -6   4 5805.93 158.401  14
   4   6  -4 5938.70 159.818   9
  -4  -6   4 5721.62 157.956   3
  -4   6   4 5652.96 159.064  17
  -4  -6   3 3076.36 85.4103  14
  -4   6   3 2820.38 85.7498  17
   4  -6  -3 2745.84 83.9458  10
   4   6  -3 3279.44 87.5757   9
  -4  -6   3 3019.68 86.0148   3
   4   6  -2 1783.58 53.0781  11
  -4  -6   2 1641.60 54.0754  14
  -4   6   2 1782.52 56.8889  17
  -4  -6   2 1680.48 58.6847   3
   4   6  -2 1878.47 59.1748   9
   4  -6  -2 1730.19 53.6480  10
  -4   6   1 2862.69 82.3022  17
   4   6  -1 2795.50 82.2252   9
   4  -6  -1 2738.20 79.8557  10
  -4  -6   1 2989.74 83.1713   3
   4   6  -1 2751.17 79.1172  11
   4   6   0 3320.89 90.1650  11
  -4  -6   0 3182.53 88.7712  10
   4  -6   0 3329.98 91.7744  10
  -4  -6   0 3127.61 93.5155  13
  -4   6   0 3243.29 93.1455  17
   4   6   0 3247.61 92.3739   9
  -4  -6   0 3222.97 94.9454   3
  -4   6  -1 915.046 36.4764   2
  -4  -6  -1 914.847 43.1283   3
   4   6   1 880.528 32.5746   2
  -4  -6  -1 985.292 42.1341  13
   4  -6   1 1016.74 36.5843  10
  -4  -6  -1 914.759 28.5540  10
   4   6   1 984.188 32.6458  11
  -4  -6  -1 974.536 38.2840  15
   4   6   1 948.328 37.2346   9
  -4   6  -1 974.470 39.1890  17
  -4   6  -2 307.568 30.2276  17
  -4  -6  -2 326.730 28.3737  15
  -4   6  -2 377.843 29.4472   2
   4   6   2 295.983 21.2581   2
  -4  -6  -2 337.665 34.7474   3
  -4  -6  -2 297.016 35.1385  13
   4  -6   2 293.322 27.4080  10
   4   6   2 321.636 20.3311  11
   4   6   2 303.441 25.9812   9
  -4  -6  -2 301.214 35.6969   5
  -4  -6  -3 7.59080 33.6493   3
  -4  -6  -3-11.8939 27.5922  15
  -4  -6  -3 21.2537 35.1526  13
  -4   6  -3 33.7973 25.4281   2
   4   6   3 12.1336 18.4790   2
  -4  -6  -3 41.7242 34.2241   5
   4  -6   3 12.7066 26.9498  10
  -4   6  -3 26.4297 29.8684  17
   4   6   3 16.1700 22.1023  17
  -4  -6  -4 10068.4 268.798   5
  -4  -6  -4 9732.25 269.064  13
   4  -6   4 10491.4 268.123  10
  -4  -6  -4 10416.4 268.256  15
  -4  -6  -4 9507.54 268.450   3
  -4   6  -4 9576.81 267.310   2
   4   6   4 10173.6 266.068   2
  -4   6  -4 10502.6 268.788  17
   4   6   4 9267.36 266.110  17
   4   6   5 140.144 14.5718  17
  -4   6  -5 251.743 33.2137  17
  -4   6  -5 231.611 18.8373  15
  -4  -6  -5 168.092 31.6406  15
  -4  -6  -5 235.960 39.2411  13
   4  -6   5 284.996 31.5304  10
  -4  -6  -5 250.370 37.6675  12
   4   6   5 168.732 20.2413   2
  -4  -6  -5 186.293 38.9911   5
  -4   6  -5 283.910 28.3179   2
  -4  -6  -5 168.558 35.2754   3
  -4  -6  -6 59.2348 33.9477  15
  -4  -6  -6 130.340 41.9462  13
  -4  -6  -6 119.691 38.7296  12
  -4   6  -6 85.4536 27.1805  11
  -4   6  -6 124.149 37.4414  17
  -4  -6  -6 184.963 42.5079   5
  -4   6  -6 81.5296 22.1816  15
   4  -6   6 120.032 31.8677  10
   4  -6   7 5749.67 164.220  10
  -4   6  -7 5440.18 162.263  11
  -4  -6  -7 6296.75 164.934  15
  -4   6  -7 5829.76 164.237  17
  -4  -6  -7 6227.83 165.455  12
  -4  -6  -7 5894.23 166.366  13
  -4  -6  -7 6065.52 163.862   7
  -4  -6  -8 354.830 50.1666  13
   4  -6   8 469.997 43.7750  10
  -4   6  -8 479.346 37.3424  11
  -4  -6  -8 348.570 47.9769  12
  -4  -6  -8 416.814 45.8659  15
  -4   6  -8 476.256 43.1332  17
  -4  -6  -8 481.975 44.4366   3
  -4  -6  -8 443.042 40.3861   7
  -4   6  -9 370.625 37.2769  11
  -4  -6  -9 864.854 48.3899  15
  -4   6  -9 394.921 41.2847  17
  -4  -6  -9 485.890 41.7040   7
  -4  -6  -9 445.027 52.7655  13
  -4  -6  -9 799.006 49.7188  12
  -4   6 -10-31.4886 38.6499  17
  -4  -6 -10-9.65822 46.1561  12
  -4  -6 -10 31.2266 44.6495  15
  -4  -6 -10-39.8853 50.2780  13
  -4   6 -11 2630.26 82.6926  17
   4  -6  11 2732.29 84.6986  10
  -4  -6 -11 2530.66 85.3827   6
  -4  -6 -12 105.682 38.5312   7
   4  -6  12 90.5111 40.6915  10
  -4   6 -12 101.389 38.9669   4
  -4  -6 -12 96.1287 43.4320   6
  -4   6 -12 55.7098 37.1221  17
  -4  -6 -12 28.6474 45.3782  15
   4  -6  13-1.12932 40.6670  10
  -4  -6 -13 8.10972 48.0629  12
  -4  -6 -13 31.1966 50.9694  13
  -4  -6 -13 47.0721 43.3689   6
  -4  -6 -13 24.4390 38.2892   7
  -4  -6 -13-12.8004 46.6957  15
   4  -6  14 786.748 48.1006  10
  -4  -6 -14 655.645 57.7031  13
  -4  -6 -14 659.211 52.8965  15
  -4  -6 -14 669.267 49.4549   6
  -4  -6 -14 696.729 45.0294   7
  -4  -6 -15 150.374 57.8816  13
   4  -6  15 89.1661 44.0550  10
  -4  -6 -15 127.358 49.7432  15
  -4  -6 -15 95.8214 41.5396   7
  -4  -6 -15 206.469 47.2622   6
   4  -6  16 225.265 45.5792  10
  -4  -6 -16 270.255 52.4317  15
  -4  -6 -16 249.262 43.5496   7
  -4  -6 -16 201.870 49.0752   6
   4  -6  17 15.1483 45.9688  10
  -4  -6 -17-27.6284 53.6518  15
  -4  -6 -17-51.2684 44.5030   7
  -4  -6 -17 26.2791 49.1713   6
  -4  -6 -18 66.6204 55.9840  15
   4  -6  18 129.697 50.8096  10
  -4  -6 -19 83.5169 56.6521  15
   4  -6  19 191.732 52.3529  10
   4  -6  20 85.1405 51.5561  10
  -4  -6 -20 86.4703 56.8631  15
   4  -6  21 26.3348 48.1816  10
  -4   6 -21 81.0453 55.1434   6
  -4  -6 -21-61.1218 56.0731  15
   4  -6  22-29.0834 47.3538  10
  -4  -6 -22 50.7668 50.9102  15
  -4   6 -22 56.4928 52.4055   7
  -4   6 -22 26.1376 56.4848   6
  -4  -6 -23 194.132 51.8259  15
  -4  -6 -24-6.14301 52.8403   5
   4  -6  24 11.4236 45.2777  10
  -4   6 -24 35.4991 53.5699   6
  -4   6 -24-33.4719 47.7799   7
  -4  -6 -25 11.0407 50.1578   5
   4  -6  25 29.0013 43.8883  10
  -4  -6 -25 57.4187 46.0690  15
  -4   6 -25 15.3688 52.7548   6
  -4  -6 -26-20.5331 47.3538   5
   4  -6  26-64.0217 38.4929  10
  -4  -6 -26 29.2376 43.0779  15
  -4   6 -26 29.8664 47.8006   6
  -4  -6 -27 9.45397 38.7496  15
  -4   6 -27-5.20291 44.4731   6
   4  -6  27 55.3226 33.3834  10
  -4  -6 -28-2.01035 34.0976  15
  -4   6 -28 14.9497 38.8418   6
  -4  -6 -29-8.89771 27.7856  15
  -4  -8  29 12.5462 33.2110  10
   4   8 -29 13.0617 30.6694   6
   4  -8 -29 54.7169 30.2855  15
  -4  -8  28-3.78054 38.2731  10
   4   8 -28 41.1756 37.6882   6
   4  -8 -28-3.02844 35.0325  15
  -4  -8  27 8.96293 40.1549  10
   4  -8 -27-32.5724 38.7514  15
   4   8 -27 8.11351 43.3717   6
   4   8 -26 81.1245 50.6961   1
   4  -8 -26 27.7057 44.3564  15
  -4  -8  26-19.3143 46.4344  10
   4   8 -25-28.3991 51.4968   1
   4  -8 -25-32.0612 47.6446  15
  -4  -8  25 2.58446 47.6674  10
   4   8 -24 203.754 54.8480   1
   4  -8 -24 74.9445 50.0114  15
  -4  -8  24 148.390 52.9473  10
   4   8 -23 11.1461 56.0480   1
   4  -8 -23 70.3949 52.9880  15
   4   8 -22 63.8230 54.5735   1
   4  -8 -22 33.0743 53.1289  15
   4   8 -21 249.672 58.0751   9
   4  -8 -21 209.895 54.6369  15
   4   8 -20 6.20601 61.5362   1
   4   8 -20-112.900 59.6542   9
   4  -8 -20 31.7153 52.2535  15
   4   8 -19 51.0754 58.5582   1
   4   8 -19 154.458 58.3635   9
   4  -8 -19 125.319 53.9878  15
   4   8 -18 103.633 57.5223   9
  -4  -8  18-64.0614 53.7000  14
  -4   8  18 36.3912 59.2915  16
   4   8 -17 317.422 57.3390   9
  -4  -8  17 387.916 54.0097  14
  -4   8  17 491.938 61.9003  16
  -4   8  16 1296.16 69.0902  16
  -4  -8  16 1183.62 61.8080  14
   4   8 -16 1057.72 65.0365   9
  -4   8  15 2434.50 91.0011  16
   4   8 -15 2417.33 87.8373   9
  -4  -8  15 2525.06 85.5827  14
   4   8 -14 103.136 51.1423   9
  -4  -8  14 205.700 46.3957  14
  -4   8  14 168.383 53.4032  16
   4  -8 -13 70.1338 52.3265   3
   4   8 -13 19.2136 47.5069   9
  -4  -8  13 10.3874 43.8190  14
  -4  -8  12 615.411 47.9899  14
   4  -8 -12 639.470 55.1992   3
   4   8 -12 570.931 49.6007   9
   4  -8 -11 180.481 44.6473  19
   4  -8 -11 158.713 52.7151   3
   4   8 -11 173.497 47.2362   9
  -4  -8  11 209.496 44.2737  14
   4  -8 -10 1120.33 63.1748   3
   4   8 -10 1023.13 56.5104   9
  -4  -8   9 5208.19 149.573  14
   4   8  -9 5350.29 151.973   9
  -4  -8   8 523.865 43.8232  14
  -4  -8   7 1246.80 53.9912  14
   4   8  -7 1158.64 59.6858   9
  -4  -8   6 7506.06 202.422   3
   4   8  -6 7334.52 205.556   9
  -4   8   6 7232.68 204.117  17
  -4  -8   6 7077.92 203.624  14
   4  -8  -6 7668.45 203.217  19
  -4  -8   5 864.655 45.8758   3
  -4   8   5 748.850 43.5439  17
   4   8  -5 835.984 50.7368   9
  -4  -8   5 767.951 45.1151  14
   4  -8  -5 760.041 46.7114  19
   4   8  -4 864.652 38.7744  11
  -4  -8   4 845.633 44.5340  14
   4   8  -4 895.765 48.9164   9
  -4  -8   4 842.135 47.3281   3
  -4   8   4 831.210 43.0965  17
   4   8  -3 7253.89 199.246  11
   4   8  -3 7272.39 200.965   9
   4  -8  -3 7083.31 198.912  10
   4  -8  -3 7250.01 197.249  15
  -4   8   3 7532.62 200.941  17
  -4  -8   3 7522.13 200.982   3
  -4  -8   2 21.9030 43.0300   3
  -4  -8   2 80.9162 27.3468  10
   4   8  -2 56.7388 27.7033  11
   4  -8  -2 30.1342 15.9450  15
   4  -8  -2 64.3863 28.8587  10
  -4   8   2 22.8392 34.3629  17
   4   8  -2 83.6388 38.6206   9
[truncated: 1,126,462 more chars]
