# Supplementary material for: Tetrafluorenofulvalene as a sterically frustrated open-shell alkene
Source: Nat Chem. 2023 Oct 2;15(11):1541–8. doi: 10.1038/s41557-023-01341-8 (PMC10624625; doi:10.1038/s41557-023-01341-8)
Supplement: Supplementary file 5 — Crystallographic data for compound ([Na(THF)3]4[4a]); CCDC reference 2209268 [file 41557_2023_1341_MOESM5_ESM.cif]

 
data_mdatd
 
_audit_creation_method            SHELXL-2013
_chemical_name_systematic
;
 ?
;
_chemical_name_common             ?
_chemical_melting_point           ?
_chemical_formula_moiety      'C138 H164 Na4 O12, 1.5(C6 H14)' 
_chemical_formula_sum
 'C147 H185 Na4 O12' 
_chemical_formula_weight          2235.90

loop_
 _atom_type_symbol
 _atom_type_description
 _atom_type_scat_dispersion_real
 _atom_type_scat_dispersion_imag
 _atom_type_scat_source
 'C'  'C'   0.0181   0.0091
 'International Tables Vol C Tables 4.2.6.8 and 6.1.1.4'
 'H'  'H'   0.0000   0.0000
 'International Tables Vol C Tables 4.2.6.8 and 6.1.1.4'
 'O'  'O'   0.0492   0.0322
 'International Tables Vol C Tables 4.2.6.8 and 6.1.1.4'
 'Na'  'Na'   0.1353   0.1239
 'International Tables Vol C Tables 4.2.6.8 and 6.1.1.4'
 
_space_group_crystal_system       monoclinic
_space_group_IT_number            15
_space_group_name_H-M_alt         'C 2/c'
_space_group_name_Hall            '-C 2yc'
 
_shelx_space_group_comment
;
The symmetry employed for this shelxl refinement is uniquely defined
by the following loop, which should always be used as a source of
symmetry information in preference to the above space-group names.
They are only intended as comments.
;
 
loop_
 _space_group_symop_operation_xyz
 'x, y, z'
 '-x, y, -z+1/2'
 'x+1/2, y+1/2, z'
 '-x+1/2, y+1/2, -z+1/2'
 '-x, -y, -z'
 'x, -y, z-1/2'
 '-x+1/2, -y+1/2, -z'
 'x+1/2, -y+1/2, z-1/2'
 
_cell_length_a                    49.516(9)
_cell_length_b                    9.700(2)
_cell_length_c                    37.374(5)
_cell_angle_alpha                 90
_cell_angle_beta                  134.00(5)
_cell_angle_gamma                 90
_cell_volume                      12913(9)
_cell_formula_units_Z             4
_cell_measurement_temperature     100(2)
_cell_measurement_reflns_used     7183 
_cell_measurement_theta_min       2.3 
_cell_measurement_theta_max       65
 
_exptl_crystal_description        block
_exptl_crystal_colour             black
_exptl_crystal_density_meas       ? 
_exptl_crystal_density_method     ?              
_exptl_crystal_density_diffrn     1.150          
_exptl_crystal_F_000              4828
_exptl_transmission_factor_min    ?                                             
_exptl_transmission_factor_max    ?                                             
_exptl_crystal_size_max           0.150
_exptl_crystal_size_mid           0.140
_exptl_crystal_size_min           0.130
_exptl_absorpt_coefficient_mu     0.667
_shelx_estimated_absorpt_T_min    0.907
_shelx_estimated_absorpt_T_max    0.918
_exptl_absorpt_correction_T_min                   0.58129
_exptl_absorpt_correction_T_max                   1.00000
_exptl_absorpt_correction_type            multi-scan
_exptl_absorpt_process_details
;
CrysAlisPro 1.171.42.42a (Rigaku Oxford Diffraction, 2022)
Empirical absorption correction using spherical harmonics,
implemented in SCALE3 ABSPACK scaling algorithm.
;
_oxdiff_exptl_absorpt_empirical_full_min           0.530
_oxdiff_exptl_absorpt_empirical_full_max           1.810
_oxdiff_exptl_absorpt_empirical_details
;
Empirical correction (ABSPACK) includes:
- Absorption correction using spherical harmonics
- Frame scaling
;
_exptl_special_details
;
 ?
;
 
_diffrn_ambient_temperature       100(2)
_diffrn_source 'Rotating-anode X-ray tube'
_diffrn_source_type 'Rigaku (Cu) X-ray Source'
_diffrn_radiation_probe x-ray
_diffrn_radiation_type 'Cu K\a'
_diffrn_radiation_wavelength 1.54184
_diffrn_radiation_monochromator mirror
_diffrn_measurement_device 'four-circle diffractometer'
_diffrn_measurement_device_type 'XtaLAB Synergy R, DW system, HyPix-Arc 150'
_diffrn_detector 'Hybrid Pixel Array Detector'
_diffrn_detector_type 'HyPix-Arc 150'
_diffrn_detector_area_resol_mean 10.0000
_diffrn_reflns_number             41585
_diffrn_reflns_av_unetI/netI      0.0547
_diffrn_reflns_av_R_equivalents   0.0420
_diffrn_reflns_limit_h_min        -59
_diffrn_reflns_limit_h_max        60
_diffrn_reflns_limit_k_min        -11
_diffrn_reflns_limit_k_max        11
_diffrn_reflns_limit_l_min        -44
_diffrn_reflns_limit_l_max        45
_diffrn_reflns_theta_min          2.373
_diffrn_reflns_theta_max          73.486
_diffrn_reflns_theta_full         67.000
_diffrn_measured_fraction_theta_max   0.961
_diffrn_measured_fraction_theta_full  0.998
_diffrn_reflns_Laue_measured_fraction_max    0.961
_diffrn_reflns_Laue_measured_fraction_full   0.998
_diffrn_reflns_point_group_measured_fraction_max   0.961
_diffrn_reflns_point_group_measured_fraction_full  0.998
_reflns_number_total              12489
_reflns_number_gt                 4893
_reflns_threshold_expression      'I > 2\s(I)'
_reflns_Friedel_coverage          0.000
_reflns_Friedel_fraction_max      .
_reflns_Friedel_fraction_full     .
 
_reflns_special_details
;
 Reflections were merged by SHELXL according to the crystal
 class for the calculation of statistics and refinement.
 
 _reflns_Friedel_fraction is defined as the number of unique
 Friedel pairs measured divided by the number that would be
 possible theoretically, ignoring centric projections and
 systematic absences.
;
 
_computing_data_collection     'CrysAlisPro 1.171.42.42a (Rigaku OD, 2022)'
_computing_cell_refinement     'CrysAlisPro 1.171.42.42a (Rigaku OD, 2022)'
_computing_data_reduction      'CrysAlisPro 1.171.42.42a (Rigaku OD, 2022)'
_computing_structure_solution     'SHELXS-97 (Sheldrick, 1990)'
_computing_structure_refinement   'SHELXL-2013 (Sheldrick, 2013)'
_computing_molecular_graphics     ?
_computing_publication_material   ?
 
_refine_special_details
;
 ?
;
_refine_ls_structure_factor_coef  Fsqd
_refine_ls_matrix_type            full
_refine_ls_weighting_scheme       calc
_refine_ls_weighting_details
;
 w=1/[\s^2^(Fo^2^)+(0.1000P)^2^]
 where P=(Fo^2^+2Fc^2^)/3
;
_atom_sites_solution_primary      'direct methods'
_atom_sites_solution_secondary    ?
_atom_sites_solution_hydrogens    geom
_refine_ls_hydrogen_treatment     constr
_refine_ls_extinction_method      none
_refine_ls_extinction_coef        .
_refine_ls_number_reflns          12489
_refine_ls_number_parameters      772
_refine_ls_number_restraints      60
_refine_ls_R_factor_all           0.2414
_refine_ls_R_factor_gt            0.1376
_refine_ls_wR_factor_ref          0.3531
_refine_ls_wR_factor_gt           0.3208
_refine_ls_goodness_of_fit_ref    1.657
_refine_ls_restrained_S_all       1.711
_refine_ls_shift/su_max           0.000
_refine_ls_shift/su_mean          0.000
 
loop_
 _atom_site_label
 _atom_site_type_symbol
 _atom_site_fract_x
 _atom_site_fract_y
 _atom_site_fract_z
 _atom_site_U_iso_or_equiv
 _atom_site_adp_type
 _atom_site_occupancy
 _atom_site_site_symmetry_order  
 _atom_site_calc_flag
 _atom_site_refinement_flags_posn
 _atom_site_refinement_flags_adp
 _atom_site_refinement_flags_occupancy
 _atom_site_disorder_assembly
 _atom_site_disorder_group
C1 C 0.50353(13) 0.4004(6) 0.73557(16) 0.0870(16) Uani 1 1 d . . . . .
C2 C 0.53896(13) 0.3568(6) 0.74982(17) 0.0841(15) Uani 1 1 d . . . . .
C3 C 0.57066(14) 0.2940(6) 0.79248(18) 0.0882(16) Uani 1 1 d . . . . .
H3 H 0.5736 0.2828 0.8203 0.106 Uiso 1 1 calc R U . . .
C4 C 0.59872(13) 0.2463(6) 0.79453(17) 0.0824(15) Uani 1 1 d . . . . .
C5 C 0.63292(13) 0.1728(6) 0.83207(17) 0.0884(15) Uani 1 1 d . . . . .
C6 C 0.64977(16) 0.1240(6) 0.87931(19) 0.1019(17) Uani 1 1 d . . . . .
H6 H 0.6383 0.1388 0.8913 0.122 Uiso 1 1 calc R U . . .
C7 C 0.68360(17) 0.0536(6) 0.9078(2) 0.1104(19) Uani 1 1 d . . . . .
H7 H 0.6958 0.0220 0.9401 0.133 Uiso 1 1 calc R U . . .
C8 C 0.70015(15) 0.0287(6) 0.8890(2) 0.1008(13) Uani 1 1 d . . . . .
H8 H 0.7228 -0.0230 0.9086 0.121 Uiso 1 1 calc R U . . .
C9 C 0.68457(14) 0.0766(6) 0.84355(19) 0.1008(13) Uani 1 1 d . . . . .
H9 H 0.6966 0.0610 0.8323 0.121 Uiso 1 1 calc R U . . .
C10 C 0.64995(13) 0.1504(6) 0.81343(17) 0.0838(14) Uani 1 1 d . . . . .
C11 C 0.62661(13) 0.2045(5) 0.76479(18) 0.0817(14) Uani 1 1 d . . . . .
C12 C 0.59422(12) 0.2604(5) 0.75240(17) 0.0751(13) Uani 1 1 d . . . . .
C13 C 0.56165(12) 0.3274(6) 0.70887(17) 0.0825(15) Uani 1 1 d . . . . .
H13 H 0.5586 0.3425 0.6811 0.099 Uiso 1 1 calc R U . . .
C14 C 0.53447(13) 0.3703(6) 0.70804(16) 0.0820(14) Uani 1 1 d . . . . .
C15 C 0.49671(13) 0.4281(5) 0.66604(17) 0.0793(14) Uani 1 1 d . . . . .
C16 C 0.48189(12) 0.4720(5) 0.62104(16) 0.0793(14) Uani 1 1 d . . . . .
H16 H 0.4951 0.4602 0.6113 0.095 Uiso 1 1 calc R U . . .
C17 C 0.44511(13) 0.5379(5) 0.58799(17) 0.0779(14) Uani 1 1 d . . . . .
C18 C 0.42301(13) 0.5973(5) 0.54015(17) 0.0781(14) Uani 1 1 d . . . . .
C19 C 0.39008(13) 0.6502(6) 0.52696(18) 0.0817(14) Uani 1 1 d . . . . .
C20 C 0.35960(14) 0.7240(6) 0.48585(19) 0.0996(18) Uani 1 1 d . . . . .
H20 H 0.3579 0.7440 0.4594 0.119 Uiso 1 1 calc R U . . .
C21 C 0.33171(15) 0.7685(7) 0.4833(2) 0.1098(19) Uani 1 1 d . . . . .
H21 H 0.3110 0.8194 0.4551 0.132 Uiso 1 1 calc R U . . .
C22 C 0.33368(16) 0.7389(7) 0.5218(2) 0.117(2) Uani 1 1 d . . . . .
H22 H 0.3140 0.7677 0.5192 0.140 Uiso 1 1 calc R U . . .
C23 C 0.36381(15) 0.6688(7) 0.5631(2) 0.1011(18) Uani 1 1 d . . . . .
H23 H 0.3654 0.6530 0.5896 0.121 Uiso 1 1 calc R U . . .
C24 C 0.39191(13) 0.6205(6) 0.56670(17) 0.0832(15) Uani 1 1 d . . . . .
C25 C 0.42663(13) 0.5496(5) 0.60494(18) 0.0788(14) Uani 1 1 d . . . . .
C26 C 0.44285(13) 0.5023(6) 0.65082(18) 0.0844(15) Uani 1 1 d . . . . .
H26 H 0.4297 0.5113 0.6608 0.101 Uiso 1 1 calc R U . . .
C27 C 0.47828(13) 0.4414(5) 0.68308(17) 0.0796(14) Uani 1 1 d . . . . .
C28 C 0.63290(14) 0.2005(6) 0.7318(2) 0.0862(15) Uani 1 1 d . . . . .
C29 C 0.60799(17) 0.1327(6) 0.6858(2) 0.0971(17) Uani 1 1 d . . . . .
C30 C 0.6144(2) 0.1308(8) 0.6549(3) 0.132(2) Uani 1 1 d . . . . .
H30 H 0.5975 0.0832 0.6241 0.159 Uiso 1 1 calc R U . . .
C31 C 0.6452(3) 0.1974(11) 0.6684(4) 0.157(4) Uani 1 1 d . . . . .
C32 C 0.6707(2) 0.2586(9) 0.7144(4) 0.144(3) Uani 1 1 d . . . . .
H32 H 0.6929 0.2973 0.7250 0.172 Uiso 1 1 calc R U . . .
C33 C 0.66511(17) 0.2661(7) 0.7462(3) 0.1043(18) Uani 1 1 d . . . . .
C34 C 0.57393(16) 0.0559(6) 0.6684(2) 0.1091(18) Uani 1 1 d . . . . .
H34A H 0.5795 0.0183 0.6973 0.164 Uiso 1 1 calc R U . . .
H34B H 0.5677 -0.0196 0.6463 0.164 Uiso 1 1 calc R U . . .
H34C H 0.5526 0.1194 0.6505 0.164 Uiso 1 1 calc R U . . .
C35 C 0.6521(3) 0.1879(11) 0.6338(3) 0.235(5) Uani 1 1 d . . . . .
H35A H 0.6651 0.1016 0.6403 0.353 Uiso 1 1 calc R U . . .
H35B H 0.6675 0.2662 0.6402 0.353 Uiso 1 1 calc R U . . .
H35C H 0.6279 0.1901 0.5990 0.353 Uiso 1 1 calc R U . . .
C36 C 0.69194(17) 0.3450(7) 0.7938(3) 0.143(3) Uani 1 1 d . . . . .
H36A H 0.7072 0.2805 0.8218 0.215 Uiso 1 1 calc R U . . .
H36B H 0.6779 0.4052 0.7971 0.215 Uiso 1 1 calc R U . . .
H36C H 0.7083 0.4011 0.7936 0.215 Uiso 1 1 calc R U . . .
C37 C 0.43239(15) 0.6042(6) 0.51066(19) 0.0880(16) Uani 1 1 d . . . . .
C38 C 0.46548(16) 0.6737(7) 0.5298(2) 0.1041(19) Uani 1 1 d . . . . .
C39 C 0.47496(18) 0.6733(8) 0.5016(3) 0.129(3) Uani 1 1 d . . . . .
H39 H 0.4979 0.7147 0.5155 0.155 Uiso 1 1 calc R U . . .
C40 C 0.4524(2) 0.6158(10) 0.4555(3) 0.146(3) Uani 1 1 d . . . . .
C41 C 0.4194(2) 0.5523(10) 0.4361(2) 0.157(3) Uani 1 1 d . . . . .
H41 H 0.4028 0.5147 0.4035 0.188 Uiso 1 1 calc R U . . .
C42 C 0.40996(16) 0.5426(8) 0.4641(2) 0.113(2) Uani 1 1 d . . . . .
C43 C 0.49150(16) 0.7478(6) 0.5797(2) 0.118(2) Uani 1 1 d . . . . .
H43A H 0.5074 0.8125 0.5811 0.177 Uiso 1 1 calc R U . . .
H43B H 0.5073 0.6801 0.6066 0.177 Uiso 1 1 calc R U . . .
H43C H 0.4765 0.7984 0.5835 0.177 Uiso 1 1 calc R U . . .
C44 C 0.4621(2) 0.6173(12) 0.4246(3) 0.236(6) Uani 1 1 d . . . . .
H44A H 0.4894 0.6120 0.4468 0.354 Uiso 1 1 calc R U . . .
H44B H 0.4529 0.7028 0.4053 0.354 Uiso 1 1 calc R U . . .
H44C H 0.4503 0.5382 0.4020 0.354 Uiso 1 1 calc R U . . .
C45 C 0.37461(18) 0.4641(8) 0.4413(2) 0.146(3) Uani 1 1 d . . . . .
H45A H 0.3537 0.5288 0.4246 0.219 Uiso 1 1 calc R U . . .
H45B H 0.3785 0.4150 0.4675 0.219 Uiso 1 1 calc R U . . .
H45C H 0.3688 0.3976 0.4170 0.219 Uiso 1 1 calc R U . . .
Na1 Na 0.61687(7) 0.5126(3) 0.79002(8) 0.1333(9) Uani 1 1 d . . . . .
O1 O 0.67414(13) 0.5415(5) 0.86890(16) 0.1435(16) Uani 1 1 d . . . . .
C1A C 0.6902(2) 0.4446(9) 0.9071(3) 0.177(3) Uani 1 1 d . . . . .
H1A1 H 0.7002 0.3648 0.9028 0.213 Uiso 1 1 calc R U . . .
H1A2 H 0.6714 0.4109 0.9071 0.213 Uiso 1 1 calc R U . . .
C2A C 0.7216(2) 0.5194(13) 0.9550(2) 0.187(4) Uani 1 1 d . . . . .
H2A1 H 0.7456 0.4683 0.9754 0.225 Uiso 1 1 calc R U . A 13
H2A2 H 0.7155 0.5353 0.9749 0.225 Uiso 1 1 calc R U . A 13
C3A C 0.7231(3) 0.6594(11) 0.9348(4) 0.183(4) Uani 0.5 1 d . . P B 13
H3A1 H 0.7312 0.7372 0.9575 0.219 Uiso 0.5 1 calc R U P B 13
H3A2 H 0.7399 0.6526 0.9292 0.219 Uiso 0.5 1 calc R U P B 13
C4A C 0.6891(6) 0.671(3) 0.8942(8) 0.144(6) Uani 0.5 1 d . . P B 13
H4A1 H 0.6870 0.7389 0.8727 0.173 Uiso 0.5 1 calc R U P B 13
H4A2 H 0.6742 0.7052 0.9011 0.173 Uiso 0.5 1 calc R U P B 13
C3T C 0.7231(3) 0.6594(11) 0.9348(4) 0.183(4) Uani 0.5 1 d . . P B 14
H3T1 H 0.7118 0.7345 0.9386 0.219 Uiso 0.5 1 calc R U P B 14
H3T2 H 0.7495 0.6842 0.9538 0.219 Uiso 0.5 1 calc R U P B 14
C4T C 0.7034(5) 0.642(3) 0.8851(7) 0.144(6) Uani 0.5 1 d . . P B 14
H4T1 H 0.7197 0.6048 0.8809 0.173 Uiso 0.5 1 calc R U P B 14
H4T2 H 0.6922 0.7301 0.8666 0.173 Uiso 0.5 1 calc R U P B 14
O2 O 0.62657(15) 0.6248(6) 0.7448(2) 0.1568(18) Uani 1 1 d . . . . .
C1B C 0.6078(3) 0.5864(10) 0.6935(4) 0.178(3) Uani 0.5 1 d . . P C 11
H1B1 H 0.5810 0.5646 0.6731 0.213 Uiso 0.5 1 calc R U P C 11
H1B2 H 0.6201 0.5046 0.6941 0.213 Uiso 0.5 1 calc R U P C 11
C2B C 0.6116(4) 0.7155(19) 0.6711(5) 0.178(3) Uani 0.5 1 d D . P C 11
H2B1 H 0.6129 0.6874 0.6468 0.213 Uiso 0.5 1 calc R U P C 11
H2B2 H 0.5907 0.7818 0.6553 0.213 Uiso 0.5 1 calc R U P C 11
C3B C 0.6490(3) 0.7737(12) 0.7188(4) 0.209(3) Uani 0.5 1 d D . P C 11
H3B1 H 0.6704 0.7273 0.7266 0.251 Uiso 0.5 1 calc R U P C 11
H3B2 H 0.6507 0.8740 0.7158 0.251 Uiso 0.5 1 calc R U P C 11
C4B C 0.6489(3) 0.7441(12) 0.7583(4) 0.209(3) Uani 1 1 d . . . . .
H4B1 H 0.6749 0.7284 0.7907 0.251 Uiso 1 1 calc R U . C 11
H4B2 H 0.6385 0.8242 0.7619 0.251 Uiso 1 1 calc R U . C 11
C1S C 0.6078(3) 0.5864(10) 0.6935(4) 0.178(3) Uani 0.5 1 d . . P C 12
H1S1 H 0.6087 0.4858 0.6899 0.213 Uiso 0.5 1 calc R U P C 12
H1S2 H 0.5815 0.6189 0.6684 0.213 Uiso 0.5 1 calc R U P C 12
C2S C 0.6317(6) 0.6619(19) 0.6911(8) 0.178(3) Uani 0.5 1 d . . P C 12
H2S1 H 0.6512 0.5975 0.7001 0.213 Uiso 0.5 1 calc R U P C 12
H2S2 H 0.6163 0.6891 0.6560 0.213 Uiso 0.5 1 calc R U P C 12
C3S C 0.6490(3) 0.7737(12) 0.7188(4) 0.209(3) Uani 0.5 1 d . . P C 12
H3S1 H 0.6349 0.8586 0.7000 0.251 Uiso 0.5 1 calc R U P C 12
H3S2 H 0.6749 0.7810 0.7331 0.251 Uiso 0.5 1 calc R U P C 12
O3 O 0.58835(16) 0.6916(7) 0.7886(2) 0.192(3) Uani 1 1 d D . . . .
C1C C 0.6022(2) 0.8267(8) 0.8076(3) 0.156(3) Uani 0.5 1 d D . P D 9
H1C1 H 0.6290 0.8355 0.8257 0.187 Uiso 0.5 1 calc R U P D 9
H1C2 H 0.5986 0.8556 0.8295 0.187 Uiso 0.5 1 calc R U P D 9
C2C C 0.5772(4) 0.9052(17) 0.7597(5) 0.169(7) Uani 0.5 1 d D . P D 9
H2C1 H 0.5925 0.9456 0.7542 0.202 Uiso 0.5 1 calc R U P D 9
H2C2 H 0.5649 0.9815 0.7615 0.202 Uiso 0.5 1 calc R U P D 9
C3C C 0.5479(4) 0.8118(18) 0.7170(4) 0.169(7) Uani 0.5 1 d D . P D 9
H3C1 H 0.5554 0.7735 0.7005 0.203 Uiso 0.5 1 calc R U P D 9
H3C2 H 0.5231 0.8573 0.6922 0.203 Uiso 0.5 1 calc R U P D 9
C4C C 0.54883(19) 0.7048(10) 0.7474(4) 0.205(5) Uani 0.5 1 d D . P D 9
H4C1 H 0.5362 0.7381 0.7578 0.246 Uiso 0.5 1 calc R U P D 9
H4C2 H 0.5373 0.6168 0.7290 0.246 Uiso 0.5 1 calc R U P D 9
C1P C 0.6022(2) 0.8267(8) 0.8076(3) 0.156(3) Uani 0.5 1 d D . P D 10
H1P1 H 0.6137 0.8628 0.7960 0.187 Uiso 0.5 1 calc R U P D 10
H1P2 H 0.6219 0.8233 0.8444 0.187 Uiso 0.5 1 calc R U P D 10
C2P C 0.5701(5) 0.9265(15) 0.7905(9) 0.260(13) Uani 0.5 1 d D . P D 10
H2P1 H 0.5746 0.9623 0.8190 0.312 Uiso 0.5 1 calc R U P D 10
H2P2 H 0.5667 1.0045 0.7706 0.312 Uiso 0.5 1 calc R U P D 10
C3P C 0.5367(4) 0.826(2) 0.7587(8) 0.281(16) Uani 0.5 1 d D . P D 10
H3P1 H 0.5301 0.7957 0.7770 0.337 Uiso 0.5 1 calc R U P D 10
H3P2 H 0.5146 0.8715 0.7275 0.337 Uiso 0.5 1 calc R U P D 10
C4P C 0.54883(19) 0.7048(10) 0.7474(4) 0.205(5) Uani 0.5 1 d D . P D 10
H4P1 H 0.5358 0.6199 0.7433 0.246 Uiso 0.5 1 calc R U P D 10
H4P2 H 0.5429 0.7211 0.7164 0.246 Uiso 0.5 1 calc R U P D 10
Na2 Na 0.41452(7) 0.2923(3) 0.56769(10) 0.1465(10) Uani 1 1 d . . . . .
O4 O 0.43303(16) 0.1083(6) 0.6176(2) 0.177(2) Uani 1 1 d D . . . .
C1D C 0.4156(2) -0.0227(8) 0.5996(3) 0.152(3) Uani 0.5 1 d D . P E 1
H1D1 H 0.3947 -0.0258 0.5629 0.182 Uiso 0.5 1 calc R U P E 1
H1D2 H 0.4071 -0.0571 0.6154 0.182 Uiso 0.5 1 calc R U P E 1
C2D C 0.4506(4) -0.0931(17) 0.6185(8) 0.212(10) Uani 0.5 1 d D . P E 1
H2D1 H 0.4583 -0.1646 0.6431 0.255 Uiso 0.5 1 calc R U P E 1
H2D2 H 0.4453 -0.1391 0.5906 0.255 Uiso 0.5 1 calc R U P E 1
C3D C 0.4815(4) 0.0085(16) 0.6423(6) 0.150(6) Uani 0.5 1 d D . P E 1
H3D1 H 0.5066 -0.0338 0.6682 0.180 Uiso 0.5 1 calc R U P E 1
H3D2 H 0.4800 0.0576 0.6177 0.180 Uiso 0.5 1 calc R U P E 1
C4D C 0.47138(19) 0.0975(12) 0.6635(3) 0.180(4) Uani 0.5 1 d D . P E 1
H4D1 H 0.4746 0.0513 0.6899 0.216 Uiso 0.5 1 calc R U P E 1
H4D2 H 0.4847 0.1872 0.6755 0.216 Uiso 0.5 1 calc R U P E 1
C1Z C 0.4156(2) -0.0227(8) 0.5996(3) 0.152(3) Uani 0.5 1 d . . P E 2
H1Z1 H 0.4154 -0.0555 0.5743 0.182 Uiso 0.5 1 calc R U P E 2
H1Z2 H 0.3892 -0.0156 0.5836 0.182 Uiso 0.5 1 calc R U P E 2
C2Z C 0.4367(8) -0.123(2) 0.6421(7) 0.267(13) Uani 0.5 1 d D . P E 2
H2Z1 H 0.4216 -0.1535 0.6491 0.320 Uiso 0.5 1 calc R U P E 2
H2Z2 H 0.4453 -0.2045 0.6364 0.320 Uiso 0.5 1 calc R U P E 2
C3Z C 0.4685(6) -0.033(2) 0.6822(9) 0.245(11) Uani 0.5 1 d D . P E 2
H3Z1 H 0.4922 -0.0850 0.7015 0.294 Uiso 0.5 1 calc R U P E 2
H3Z2 H 0.4655 -0.0085 0.7051 0.294 Uiso 0.5 1 calc R U P E 2
C4Z C 0.47138(19) 0.0975(12) 0.6635(3) 0.180(4) Uani 0.5 1 d . . P E 2
H4Z1 H 0.4794 0.1767 0.6857 0.216 Uiso 0.5 1 calc R U P E 2
H4Z2 H 0.4884 0.0874 0.6584 0.216 Uiso 0.5 1 calc R U P E 2
O5 O 0.4260(2) 0.1761(6) 0.5246(2) 0.179(2) Uani 1 1 d D . . . .
C1E C 0.4085(3) 0.0605(14) 0.4907(5) 0.251(6) Uani 0.5 1 d D . P F 15
H1E1 H 0.3831 0.0871 0.4592 0.301 Uiso 0.5 1 calc R U P F 15
H1E2 H 0.4060 -0.0170 0.5054 0.301 Uiso 0.5 1 calc R U P F 15
C2E C 0.4311(7) 0.014(4) 0.4798(12) 0.337(15) Uani 0.5 1 d D . P F 15
H2E1 H 0.4156 0.0160 0.4435 0.405 Uiso 0.5 1 calc R U P F 15
H2E2 H 0.4405 -0.0810 0.4921 0.405 Uiso 0.5 1 calc R U P F 15
C3E C 0.4632(14) 0.114(6) 0.506(3) 0.387(14) Uani 0.5 1 d D . P F 15
H3E1 H 0.4620 0.1672 0.4827 0.465 Uiso 0.5 1 calc R U P F 15
H3E2 H 0.4877 0.0655 0.5302 0.465 Uiso 0.5 1 calc R U P F 15
C4E C 0.4573(3) 0.2048(12) 0.5330(4) 0.232(5) Uani 0.5 1 d D . P F 15
H4E1 H 0.4797 0.1978 0.5692 0.279 Uiso 0.5 1 calc R U P F 15
H4E2 H 0.4556 0.3015 0.5231 0.279 Uiso 0.5 1 calc R U P F 15
C1V C 0.4085(3) 0.0605(14) 0.4907(5) 0.251(6) Uani 0.5 1 d D . P F 16
H1V1 H 0.3811 0.0748 0.4680 0.301 Uiso 0.5 1 calc R U P F 16
H1V2 H 0.4147 -0.0213 0.5111 0.301 Uiso 0.5 1 calc R U P F 16
C2V C 0.4145(8) 0.017(5) 0.4582(10) 0.337(15) Uani 0.5 1 d D . P F 16
H2V1 H 0.3954 0.0498 0.4234 0.405 Uiso 0.5 1 calc R U P F 16
H2V2 H 0.4207 -0.0816 0.4605 0.405 Uiso 0.5 1 calc R U P F 16
C3V C 0.4476(13) 0.111(7) 0.494(2) 0.387(14) Uani 0.5 1 d D . P F 16
H3V1 H 0.4475 0.1712 0.4721 0.465 Uiso 0.5 1 calc R U P F 16
H3V2 H 0.4698 0.0504 0.5113 0.465 Uiso 0.5 1 calc R U P F 16
C4V C 0.4573(3) 0.2048(12) 0.5330(4) 0.232(5) Uani 0.5 1 d D . P F 16
H4V1 H 0.4809 0.1779 0.5669 0.279 Uiso 0.5 1 calc R U P F 16
H4V2 H 0.4585 0.3028 0.5268 0.279 Uiso 0.5 1 calc R U P F 16
O6 O 0.35126(14) 0.2633(6) 0.5106(2) 0.1607(19) Uani 1 1 d D . . . .
C1F C 0.3264(4) 0.3466(16) 0.5080(8) 0.203(8) Uani 0.5 1 d D . P G 1
H1F1 H 0.3218 0.4348 0.4911 0.244 Uiso 0.5 1 calc R U P G 1
H1F2 H 0.3376 0.3676 0.5419 0.244 Uiso 0.5 1 calc R U P G 1
C2F C 0.2900(3) 0.2696(15) 0.4793(6) 0.121(5) Uani 0.5 1 d D . P G 1
H2F1 H 0.2682 0.3312 0.4555 0.145 Uiso 0.5 1 calc R U P G 1
H2F2 H 0.2884 0.2282 0.5019 0.145 Uiso 0.5 1 calc R U P G 1
C3F C 0.2919(5) 0.158(2) 0.4519(10) 0.276(7) Uani 0.5 1 d D . P G 1
H3F1 H 0.2938 0.0648 0.4644 0.331 Uiso 0.5 1 calc R U P G 1
H3F2 H 0.2694 0.1612 0.4156 0.331 Uiso 0.5 1 calc R U P G 1
C4F C 0.3275(4) 0.194(3) 0.4638(5) 0.244(14) Uani 0.5 1 d D . P G 1
H4F1 H 0.3398 0.1098 0.4659 0.293 Uiso 0.5 1 calc R U P G 1
H4F2 H 0.3215 0.2552 0.4378 0.293 Uiso 0.5 1 calc R U P G 1
C1X C 0.3227(4) 0.3666(13) 0.4845(6) 0.203(8) Uani 0.5 1 d D . P G 2
H1X1 H 0.3285 0.4395 0.4721 0.244 Uiso 0.5 1 calc R U P G 2
H1X2 H 0.3207 0.4093 0.5066 0.244 Uiso 0.5 1 calc R U P G 2
C2X C 0.2866(4) 0.294(3) 0.4415(8) 0.226(11) Uani 0.5 1 d D . P G 2
H2X1 H 0.2786 0.3196 0.4097 0.271 Uiso 0.5 1 calc R U P G 2
H2X2 H 0.2664 0.3197 0.4399 0.271 Uiso 0.5 1 calc R U P G 2
C3X C 0.2943(5) 0.139(2) 0.4507(10) 0.276(7) Uani 0.5 1 d D . P G 2
H3X1 H 0.2787 0.0955 0.4552 0.331 Uiso 0.5 1 calc R U P G 2
H3X2 H 0.2888 0.0939 0.4225 0.331 Uiso 0.5 1 calc R U P G 2
C4X C 0.3356(5) 0.1278(9) 0.4978(8) 0.232(5) Uani 0.5 1 d D . P G 2
H4X1 H 0.3388 0.0889 0.5250 0.279 Uiso 0.5 1 calc R U P G 2
H4X2 H 0.3484 0.0664 0.4923 0.279 Uiso 0.5 1 calc R U P G 2
C1G C 0.7440(3) 0.2010(10) 0.6570(4) 0.1666(19) Uani 0.75 1 d D . P . .
H1G1 H 0.7459 0.1585 0.6350 0.250 Uiso 0.75 1 calc R U P . .
H1G2 H 0.7215 0.1667 0.6486 0.250 Uiso 0.75 1 calc R U P . .
H1G3 H 0.7663 0.1776 0.6916 0.250 Uiso 0.75 1 calc R U P . .
C2G C 0.7413(3) 0.3592(11) 0.6505(4) 0.1666(19) Uani 0.75 1 d D . P . .
H2G1 H 0.7638 0.3908 0.6579 0.200 Uiso 0.75 1 calc R U P . .
H2G2 H 0.7192 0.3799 0.6150 0.200 Uiso 0.75 1 calc R U P . .
C3G C 0.7383(3) 0.4426(10) 0.6809(4) 0.1666(19) Uani 0.75 1 d D . P . .
H3G1 H 0.7624 0.4336 0.7161 0.200 Uiso 0.75 1 calc R U P . .
H3G2 H 0.7186 0.4006 0.6778 0.200 Uiso 0.75 1 calc R U P . .
C4G C 0.7298(3) 0.5931(10) 0.6697(4) 0.1666(19) Uani 0.75 1 d D . P . .
H4G1 H 0.7091 0.6046 0.6332 0.200 Uiso 0.75 1 calc R U P . .
H4G2 H 0.7521 0.6400 0.6802 0.200 Uiso 0.75 1 calc R U P . .
C5G C 0.7187(3) 0.6664(11) 0.6944(4) 0.1666(19) Uani 0.75 1 d D . P . .
H5G1 H 0.7402 0.6647 0.7310 0.200 Uiso 0.75 1 calc R U P . .
H5G2 H 0.6976 0.6164 0.6863 0.200 Uiso 0.75 1 calc R U P . .
C6G C 0.7070(3) 0.8173(10) 0.6766(3) 0.1666(19) Uani 0.75 1 d D . P . .
H6G1 H 0.7002 0.8613 0.6930 0.250 Uiso 0.75 1 calc R U P . .
H6G2 H 0.6854 0.8191 0.6405 0.250 Uiso 0.75 1 calc R U P . .
H6G3 H 0.7280 0.8673 0.6851 0.250 Uiso 0.75 1 calc R U P . .
 
loop_
 _atom_site_aniso_label
 _atom_site_aniso_U_11
 _atom_site_aniso_U_22
 _atom_site_aniso_U_33
 _atom_site_aniso_U_23
 _atom_site_aniso_U_13
 _atom_site_aniso_U_12
C1 0.081(3) 0.125(5) 0.079(3) -0.003(3) 0.065(3) 0.001(3)
C2 0.074(3) 0.123(5) 0.069(3) 0.007(3) 0.055(3) 0.010(3)
C3 0.092(4) 0.116(5) 0.071(3) -0.006(3) 0.062(3) -0.008(3)
C4 0.073(3) 0.108(4) 0.069(3) 0.002(3) 0.050(3) 0.004(3)
C5 0.071(3) 0.111(5) 0.066(3) 0.001(3) 0.042(3) 0.002(3)
C6 0.098(4) 0.123(5) 0.081(3) 0.009(3) 0.060(3) 0.016(4)
C7 0.106(4) 0.111(5) 0.079(3) 0.010(3) 0.051(3) -0.002(4)
C8 0.080(3) 0.105(3) 0.096(3) 0.003(3) 0.053(3) 0.007(2)
C9 0.080(3) 0.105(3) 0.096(3) 0.003(3) 0.053(3) 0.007(2)
C10 0.069(3) 0.099(4) 0.069(3) 0.001(3) 0.042(3) -0.003(3)
C11 0.081(3) 0.091(4) 0.091(4) 0.003(3) 0.066(3) 0.000(3)
C12 0.067(3) 0.098(4) 0.070(3) 0.003(3) 0.051(3) 0.006(3)
C13 0.077(3) 0.115(4) 0.078(3) 0.003(3) 0.062(3) 0.006(3)
C14 0.079(3) 0.107(4) 0.078(3) 0.008(3) 0.062(3) 0.010(3)
C15 0.080(3) 0.105(4) 0.075(3) 0.004(3) 0.062(3) 0.007(3)
C16 0.072(3) 0.117(4) 0.068(3) 0.006(3) 0.055(3) 0.007(3)
C17 0.076(3) 0.099(4) 0.079(3) 0.000(3) 0.061(3) -0.002(3)
C18 0.079(3) 0.096(4) 0.071(3) 0.004(3) 0.056(3) 0.006(3)
C19 0.071(3) 0.099(4) 0.082(3) 0.000(3) 0.056(3) 0.007(3)
C20 0.081(3) 0.136(5) 0.091(4) 0.010(3) 0.063(3) 0.022(3)
C21 0.090(4) 0.129(5) 0.108(4) 0.016(4) 0.068(4) 0.019(4)
C22 0.081(4) 0.163(6) 0.112(4) 0.019(4) 0.069(4) 0.030(4)
C23 0.084(4) 0.137(5) 0.102(4) -0.003(4) 0.072(3) 0.003(4)
C24 0.072(3) 0.116(4) 0.081(3) 0.006(3) 0.060(3) 0.010(3)
C25 0.085(3) 0.102(4) 0.082(3) 0.001(3) 0.070(3) 0.003(3)
C26 0.080(3) 0.121(5) 0.088(3) 0.002(3) 0.072(3) 0.007(3)
C27 0.076(3) 0.103(4) 0.079(3) 0.009(3) 0.061(3) 0.006(3)
C28 0.086(3) 0.086(4) 0.109(4) 0.017(3) 0.076(3) 0.020(3)
C29 0.120(4) 0.107(5) 0.094(4) 0.012(4) 0.085(4) 0.034(4)
C30 0.181(7) 0.139(6) 0.140(5) 0.020(5) 0.135(6) 0.036(5)
C31 0.177(8) 0.196(10) 0.191(8) 0.076(8) 0.163(8) 0.067(7)
C32 0.133(6) 0.146(7) 0.217(9) 0.068(7) 0.146(7) 0.041(5)
C33 0.091(4) 0.104(5) 0.139(5) 0.023(4) 0.088(4) 0.020(4)
C34 0.113(4) 0.104(5) 0.109(4) -0.012(3) 0.077(4) -0.006(4)
C35 0.289(11) 0.323(14) 0.280(10) 0.101(10) 0.267(10) 0.109(10)
C36 0.099(4) 0.120(6) 0.210(8) 0.000(6) 0.107(5) -0.012(4)
C37 0.085(3) 0.121(5) 0.079(3) 0.025(3) 0.065(3) 0.021(3)
C38 0.092(4) 0.137(6) 0.103(4) 0.047(4) 0.075(4) 0.037(4)
C39 0.105(4) 0.185(7) 0.135(6) 0.063(5) 0.098(5) 0.033(5)
C40 0.122(6) 0.239(10) 0.113(5) 0.072(6) 0.095(5) 0.081(6)
C41 0.127(6) 0.259(10) 0.086(4) 0.033(5) 0.075(4) 0.066(6)
C42 0.092(4) 0.187(7) 0.072(3) 0.017(4) 0.062(3) 0.023(4)
C43 0.113(4) 0.109(5) 0.150(6) 0.013(4) 0.098(5) -0.006(4)
C44 0.221(8) 0.428(16) 0.173(7) 0.157(9) 0.179(7) 0.151(9)
C45 0.114(5) 0.194(8) 0.091(4) -0.022(4) 0.057(4) 0.004(5)
Na1 0.1235(17) 0.125(2) 0.1133(16) -0.0059(14) 0.0679(15) -0.0080(15)
O1 0.141(4) 0.111(4) 0.102(3) -0.003(3) 0.056(3) -0.011(3)
C1A 0.183(7) 0.141(7) 0.114(6) 0.001(5) 0.069(6) -0.024(6)
C2A 0.118(5) 0.287(13) 0.080(5) -0.011(7) 0.041(4) 0.033(7)
C3A 0.186(9) 0.173(10) 0.146(8) -0.018(7) 0.100(7) -0.039(7)
C4A 0.125(13) 0.172(13) 0.104(8) -0.005(8) 0.068(7) -0.059(11)
C3T 0.186(9) 0.173(10) 0.146(8) -0.018(7) 0.100(7) -0.039(7)
C4T 0.125(13) 0.172(13) 0.104(8) -0.005(8) 0.068(7) -0.059(11)
O2 0.159(4) 0.131(4) 0.191(5) 0.027(4) 0.125(4) 0.007(3)
C1B 0.212(8) 0.155(8) 0.190(7) 0.027(5) 0.148(7) 0.008(6)
C2B 0.212(8) 0.155(8) 0.190(7) 0.027(5) 0.148(7) 0.008(6)
C3B 0.215(6) 0.207(8) 0.278(10) 0.024(7) 0.199(7) -0.012(6)
C4B 0.215(6) 0.207(8) 0.278(10) 0.024(7) 0.199(7) -0.012(6)
C1S 0.212(8) 0.155(8) 0.190(7) 0.027(5) 0.148(7) 0.008(6)
C2S 0.212(8) 0.155(8) 0.190(7) 0.027(5) 0.148(7) 0.008(6)
C3S 0.215(6) 0.207(8) 0.278(10) 0.024(7) 0.199(7) -0.012(6)
O3 0.124(4) 0.175(6) 0.174(5) -0.064(4) 0.066(4) -0.011(4)
C1C 0.148(6) 0.182(9) 0.163(7) -0.012(7) 0.117(6) -0.012(7)
C2C 0.177(14) 0.195(18) 0.110(11) 0.042(12) 0.091(11) -0.032(14)
C3C 0.232(19) 0.181(18) 0.127(12) -0.038(12) 0.137(14) -0.059(15)
C4C 0.119(7) 0.172(10) 0.204(9) -0.030(8) 0.067(7) 0.010(6)
C1P 0.148(6) 0.182(9) 0.163(7) -0.012(7) 0.117(6) -0.012(7)
C2P 0.29(3) 0.24(3) 0.44(4) 0.11(3) 0.32(3) 0.13(2)
C3P 0.160(18) 0.37(4) 0.32(3) 0.13(3) 0.17(2) 0.01(2)
C4P 0.119(7) 0.172(10) 0.204(9) -0.030(8) 0.067(7) 0.010(6)
Na2 0.140(2) 0.125(2) 0.171(2) -0.0261(18) 0.1069(19) -0.0220(16)
O4 0.145(4) 0.151(5) 0.176(5) 0.003(4) 0.090(4) -0.032(4)
C1D 0.162(7) 0.166(8) 0.155(7) -0.021(6) 0.121(6) -0.016(7)
C2D 0.139(12) 0.22(2) 0.32(3) -0.14(2) 0.173(16) -0.068(14)
C3D 0.109(10) 0.186(17) 0.162(13) -0.029(12) 0.097(10) -0.024(11)
C4D 0.110(6) 0.211(11) 0.158(8) 0.023(7) 0.070(6) 0.012(7)
C1Z 0.162(7) 0.166(8) 0.155(7) -0.021(6) 0.121(6) -0.016(7)
C2Z 0.35(4) 0.28(3) 0.162(18) -0.01(2) 0.17(2) -0.03(3)
C3Z 0.21(2) 0.25(3) 0.21(2) 0.05(2) 0.12(2) 0.09(2)
C4Z 0.110(6) 0.211(11) 0.158(8) 0.023(7) 0.070(6) 0.012(7)
O5 0.205(6) 0.159(5) 0.174(5) -0.030(4) 0.132(5) 0.003(4)
C1E 0.303(13) 0.228(13) 0.238(11) -0.110(10) 0.195(11) -0.063(11)
C2E 0.57(4) 0.28(2) 0.16(3) 0.06(2) 0.25(3) 0.12(3)
C3E 0.77(4) 0.226(16) 0.67(3) -0.17(2) 0.69(4) -0.18(3)
C4E 0.224(10) 0.246(12) 0.284(12) -0.079(9) 0.198(10) -0.015(9)
C1V 0.303(13) 0.228(13) 0.238(11) -0.110(10) 0.195(11) -0.063(11)
C2V 0.57(4) 0.28(2) 0.16(3) 0.06(2) 0.25(3) 0.12(3)
C3V 0.77(4) 0.226(16) 0.67(3) -0.17(2) 0.69(4) -0.18(3)
C4V 0.224(10) 0.246(12) 0.284(12) -0.079(9) 0.198(10) -0.015(9)
O6 0.152(4) 0.116(4) 0.177(4) -0.029(3) 0.100(4) -0.017(3)
C1F 0.303(15) 0.159(11) 0.33(2) -0.067(13) 0.290(17) -0.038(11)
C2F 0.106(10) 0.078(10) 0.138(12) 0.004(9) 0.069(9) 0.002(7)
C3F 0.33(2) 0.147(13) 0.39(2) 0.000(13) 0.269(18) 0.025(11)
C4F 0.127(13) 0.52(4) 0.132(12) -0.05(2) 0.109(12) -0.03(2)
C1X 0.303(15) 0.159(11) 0.33(2) -0.067(13) 0.290(17) -0.038(11)
C2X 0.118(14) 0.24(3) 0.18(2) 0.01(2) 0.051(14) 0.010(15)
C3X 0.33(2) 0.147(13) 0.39(2) 0.000(13) 0.269(18) 0.025(11)
C4X 0.224(10) 0.246(12) 0.284(12) -0.079(9) 0.198(10) -0.015(9)
C1G 0.131(3) 0.193(5) 0.144(3) -0.022(4) 0.084(3) -0.022(4)
C2G 0.131(3) 0.193(5) 0.144(3) -0.022(4) 0.084(3) -0.022(4)
C3G 0.131(3) 0.193(5) 0.144(3) -0.022(4) 0.084(3) -0.022(4)
C4G 0.131(3) 0.193(5) 0.144(3) -0.022(4) 0.084(3) -0.022(4)
C5G 0.131(3) 0.193(5) 0.144(3) -0.022(4) 0.084(3) -0.022(4)
C6G 0.131(3) 0.193(5) 0.144(3) -0.022(4) 0.084(3) -0.022(4)
 
_geom_special_details
;
 All esds (except the esd in the dihedral angle between two l.s. planes)
 are estimated using the full covariance matrix.  The cell esds are taken
 into account individually in the estimation of esds in distances, angles
 and torsion angles; correlations between esds in cell parameters are only
 used when they are defined by crystal symmetry.  An approximate (isotropic)
 treatment of cell esds is used for estimating esds involving l.s. planes.
;
 
loop_
 _geom_bond_atom_site_label_1
 _geom_bond_atom_site_label_2
 _geom_bond_distance
 _geom_bond_site_symmetry_2
 _geom_bond_publ_flag
C1 C1 1.345(8) 2_656 ?
C1 C27 1.470(6) . ?
C1 C2 1.497(6) . ?
C2 C3 1.378(6) . ?
C2 C14 1.422(6) . ?
C3 C4 1.415(6) . ?
C3 H3 0.9500 . ?
C4 C5 1.429(7) . ?
C4 C12 1.435(6) . ?
C4 Na1 2.779(6) . ?
C5 C6 1.411(7) . ?
C5 C10 1.435(6) . ?
C6 C7 1.388(7) . ?
C6 H6 0.9500 . ?
C7 C8 1.423(7) . ?
C7 H7 0.9500 . ?
C8 C9 1.370(7) . ?
C8 H8 0.9500 . ?
C9 C10 1.427(7) . ?
C9 H9 0.9500 . ?
C10 C11 1.413(6) . ?
C11 C12 1.432(6) . ?
C11 C28 1.469(7) . ?
C12 C13 1.423(6) . ?
C12 Na1 2.651(6) . ?
C13 C14 1.388(6) . ?
C13 Na1 2.895(6) . ?
C13 H13 0.9500 . ?
C14 C15 1.482(6) . ?
C15 C16 1.354(6) . ?
C15 C27 1.436(6) . ?
C16 C17 1.458(6) . ?
C16 Na2 2.984(6) . ?
C16 H16 0.9500 . ?
C17 C18 1.417(6) . ?
C17 C25 1.434(5) . ?
C17 Na2 2.636(6) . ?
C18 C19 1.431(6) . ?
C18 C37 1.465(6) . ?
C19 C20 1.389(7) . ?
C19 C24 1.452(6) . ?
C20 C21 1.384(7) . ?
C20 H20 0.9500 . ?
C21 C22 1.404(7) . ?
C21 H21 0.9500 . ?
C22 C23 1.368(7) . ?
C22 H22 0.9500 . ?
C23 C24 1.382(6) . ?
C23 H23 0.9500 . ?
C24 C25 1.434(6) . ?
C25 C26 1.372(6) . ?
C25 Na2 2.715(6) . ?
C26 C27 1.394(6) . ?
C26 Na2 3.117(6) . ?
C26 H26 0.9500 . ?
C28 C29 1.401(7) . ?
C28 C33 1.430(7) . ?
C29 C30 1.396(7) . ?
C29 C34 1.516(8) . ?
C30 C31 1.387(11) . ?
C30 H30 0.9500 . ?
C31 C32 1.374(11) . ?
C31 C35 1.553(9) . ?
C32 C33 1.397(9) . ?
C32 H32 0.9500 . ?
C33 C36 1.493(9) . ?
C34 H34A 0.9800 . ?
C34 H34B 0.9800 . ?
C34 H34C 0.9800 . ?
C35 H35A 0.9800 . ?
C35 H35B 0.9800 . ?
C35 H35C 0.9800 . ?
C36 H36A 0.9800 . ?
C36 H36B 0.9800 . ?
C36 H36C 0.9800 . ?
C37 C42 1.389(7) . ?
C37 C38 1.422(7) . ?
C38 C39 1.419(7) . ?
C38 C43 1.522(8) . ?
C39 C40 1.364(9) . ?
C39 H39 0.9500 . ?
C40 C41 1.391(10) . ?
C40 C44 1.527(8) . ?
C41 C42 1.416(8) . ?
C41 H41 0.9500 . ?
C42 C45 1.516(8) . ?
C43 H43A 0.9800 . ?
C43 H43B 0.9800 . ?
C43 H43C 0.9800 . ?
C44 H44A 0.9800 . ?
C44 H44B 0.9800 . ?
C44 H44C 0.9800 . ?
C45 H45A 0.9800 . ?
C45 H45B 0.9800 . ?
C45 H45C 0.9800 . ?
Na1 O3 2.216(6) . ?
Na1 O1 2.280(5) . ?
Na1 O2 2.324(6) . ?
O1 C1A 1.407(8) . ?
O1 C4A 1.43(2) . ?
O1 C4T 1.485(19) . ?
C1A C2A 1.510(10) . ?
C1A H1A1 0.9900 . ?
C1A H1A2 0.9900 . ?
C2A C3A 1.581(12) . ?
C2A H2A1 0.9900 . ?
C2A H2A2 0.9900 . ?
C3A C4A 1.26(2) . ?
C3A H3A1 0.9900 . ?
C3A H3A2 0.9900 . ?
C4A H4A1 0.9900 . ?
C4A H4A2 0.9900 . ?
C4T H4T1 0.9900 . ?
C4T H4T2 0.9900 . ?
O2 C4B 1.429(10) . ?
O2 C1B 1.484(9) . ?
C1B C2B 1.588(18) . ?
C1B H1B1 0.9900 . ?
C1B H1B2 0.9900 . ?
C2B C3B 1.532(9) . ?
C2B H2B1 0.9900 . ?
C2B H2B2 0.9900 . ?
C3B C4B 1.508(11) . ?
C3B H3B1 0.9900 . ?
C3B H3B2 0.9900 . ?
C4B H4B1 0.9900 . ?
C4B H4B2 0.9900 . ?
C2S H2S1 0.9900 . ?
C2S H2S2 0.9900 . ?
O3 C1C 1.420(5) . ?
O3 C4C 1.425(5) . ?
C1C C2C 1.497(11) . ?
C1C H1C1 0.9900 . ?
C1C H1C2 0.9900 . ?
C2C C3C 1.502(13) . ?
C2C H2C1 0.9900 . ?
C2C H2C2 0.9900 . ?
C3C C4C 1.514(12) . ?
C3C H3C1 0.9900 . ?
C3C H3C2 0.9900 . ?
C4C H4C1 0.9900 . ?
C4C H4C2 0.9900 . ?
C2P C3P 1.536(16) . ?
C2P H2P1 0.9900 . ?
C2P H2P2 0.9900 . ?
C3P H3P1 0.9900 . ?
C3P H3P2 0.9900 . ?
Na2 O4 2.264(6) . ?
Na2 O6 2.271(6) . ?
Na2 O5 2.335(6) . ?
O4 C1D 1.416(4) . ?
O4 C4D 1.427(5) . ?
C1D C2D 1.505(9) . ?
C1D H1D1 0.9900 . ?
C1D H1D2 0.9900 . ?
C2D C3D 1.491(9) . ?
C2D H2D1 0.9900 . ?
C2D H2D2 0.9900 . ?
C3D C4D 1.475(9) . ?
C3D H3D1 0.9900 . ?
C3D H3D2 0.9900 . ?
C4D H4D1 0.9900 . ?
C4D H4D2 0.9900 . ?
C2Z C3Z 1.487(10) . ?
C2Z H2Z1 0.9900 . ?
C2Z H2Z2 0.9900 . ?
C3Z H3Z1 0.9900 . ?
C3Z H3Z2 0.9900 . ?
O5 C4E 1.381(11) . ?
O5 C1E 1.445(11) . ?
C1E C2E 1.501(5) . ?
C1E H1E1 0.9900 . ?
C1E H1E2 0.9900 . ?
C2E C3E 1.502(5) . ?
C2E H2E1 0.9900 . ?
C2E H2E2 0.9900 . ?
C3E C4E 1.504(5) . ?
C3E H3E1 0.9900 . ?
C3E H3E2 0.9900 . ?
C4E H4E1 0.9900 . ?
C4E H4E2 0.9900 . ?
C2V C3V 1.501(5) . ?
C2V H2V1 0.9900 . ?
C2V H2V2 0.9900 . ?
C3V H3V1 0.9900 . ?
C3V H3V2 0.9900 . ?
O6 C1F 1.417(5) . ?
O6 C4F 1.427(5) . ?
O6 C1X 1.427(5) . ?
O6 C4X 1.429(5) . ?
C1F C2F 1.506(9) . ?
C1F H1F1 0.9900 . ?
C1F H1F2 0.9900 . ?
C2F C3F 1.536(10) . ?
C2F H2F1 0.9900 . ?
C2F H2F2 0.9900 . ?
C3F C4F 1.535(10) . ?
C3F H3F1 0.9900 . ?
C3F H3F2 0.9900 . ?
C4F H4F1 0.9900 . ?
C4F H4F2 0.9900 . ?
C1X C2X 1.512(9) . ?
C1X H1X1 0.9900 . ?
C1X H1X2 0.9900 . ?
C2X C3X 1.528(10) . ?
C2X H2X1 0.9900 . ?
C2X H2X2 0.9900 . ?
C3X C4X 1.514(10) . ?
C3X H3X1 0.9900 . ?
C3X H3X2 0.9900 . ?
C4X H4X1 0.9900 . ?
C4X H4X2 0.9900 . ?
C1G C2G 1.544(11) . ?
C1G H1G1 0.9800 . ?
C1G H1G2 0.9800 . ?
C1G H1G3 0.9800 . ?
C2G C3G 1.483(10) . ?
C2G H2G1 0.9900 . ?
C2G H2G2 0.9900 . ?
C3G C4G 1.497(11) . ?
C3G H3G1 0.9900 . ?
C3G H3G2 0.9900 . ?
C4G C5G 1.535(11) . ?
C4G H4G1 0.9900 . ?
C4G H4G2 0.9900 . ?
C5G C6G 1.544(11) . ?
C5G H5G1 0.9900 . ?
C5G H5G2 0.9900 . ?
C6G H6G1 0.9800 . ?
C6G H6G2 0.9800 . ?
C6G H6G3 0.9800 . ?
 
loop_
 _geom_angle_atom_site_label_1
 _geom_angle_atom_site_label_2
 _geom_angle_atom_site_label_3
 _geom_angle
 _geom_angle_site_symmetry_1
 _geom_angle_site_symmetry_3
 _geom_angle_publ_flag
C1 C1 C27 128.0(5) 2_656 . ?
C1 C1 C2 127.4(5) 2_656 . ?
C27 C1 C2 104.5(4) . . ?
C3 C2 C14 119.6(4) . . ?
C3 C2 C1 130.4(4) . . ?
C14 C2 C1 109.4(4) . . ?
C2 C3 C4 119.6(4) . . ?
C2 C3 H3 120.2 . . ?
C4 C3 H3 120.2 . . ?
C3 C4 C5 131.7(5) . . ?
C3 C4 C12 120.7(4) . . ?
C5 C4 C12 107.4(4) . . ?
C3 C4 Na1 92.3(3) . . ?
C5 C4 Na1 108.1(3) . . ?
C12 C4 Na1 69.8(3) . . ?
C6 C5 C4 131.6(5) . . ?
C6 C5 C10 121.3(5) . . ?
C4 C5 C10 107.1(4) . . ?
C7 C6 C5 118.4(5) . . ?
C7 C6 H6 120.8 . . ?
C5 C6 H6 120.8 . . ?
C6 C7 C8 120.4(5) . . ?
C6 C7 H7 119.8 . . ?
C8 C7 H7 119.8 . . ?
C9 C8 C7 122.3(5) . . ?
C9 C8 H8 118.9 . . ?
C7 C8 H8 118.9 . . ?
C8 C9 C10 118.8(5) . . ?
C8 C9 H9 120.6 . . ?
C10 C9 H9 120.6 . . ?
C11 C10 C9 131.4(5) . . ?
C11 C10 C5 109.7(4) . . ?
C9 C10 C5 118.8(5) . . ?
C10 C11 C12 106.8(4) . . ?
C10 C11 C28 127.6(4) . . ?
C12 C11 C28 125.6(4) . . ?
C13 C12 C11 131.9(4) . . ?
C13 C12 C4 119.1(4) . . ?
C11 C12 C4 108.9(4) . . ?
C13 C12 Na1 84.9(3) . . ?
C11 C12 Na1 102.2(3) . . ?
C4 C12 Na1 79.7(3) . . ?
C14 C13 C12 118.3(4) . . ?
C14 C13 Na1 91.9(3) . . ?
C12 C13 Na1 65.8(3) . . ?
C14 C13 H13 120.9 . . ?
C12 C13 H13 120.9 . . ?
Na1 C13 H13 111.5 . . ?
C13 C14 C2 122.6(4) . . ?
C13 C14 C15 128.8(4) . . ?
C2 C14 C15 108.5(4) . . ?
C16 C15 C27 124.0(4) . . ?
C16 C15 C14 129.1(4) . . ?
C27 C15 C14 106.7(4) . . ?
C15 C16 C17 118.1(4) . . ?
C15 C16 Na2 92.1(3) . . ?
C17 C16 Na2 62.0(3) . . ?
C15 C16 H16 121.0 . . ?
C17 C16 H16 121.0 . . ?
Na2 C16 H16 114.9 . . ?
C18 C17 C25 110.8(4) . . ?
C18 C17 C16 131.5(4) . . ?
C25 C17 C16 117.7(4) . . ?
C18 C17 Na2 102.6(3) . . ?
C25 C17 Na2 77.5(3) . . ?
C16 C17 Na2 88.7(3) . . ?
C17 C18 C19 106.1(4) . . ?
C17 C18 C37 126.7(4) . . ?
C19 C18 C37 127.2(4) . . ?
C20 C19 C18 131.9(5) . . ?
C20 C19 C24 118.8(4) . . ?
C18 C19 C24 109.3(4) . . ?
C21 C20 C19 120.2(5) . . ?
C21 C20 H20 119.9 . . ?
C19 C20 H20 119.9 . . ?
C20 C21 C22 120.6(5) . . ?
C20 C21 H21 119.7 . . ?
C22 C21 H21 119.7 . . ?
C23 C22 C21 120.1(5) . . ?
C23 C22 H22 119.9 . . ?
C21 C22 H22 119.9 . . ?
C22 C23 C24 121.0(5) . . ?
C22 C23 H23 119.5 . . ?
C24 C23 H23 119.5 . . ?
C23 C24 C25 133.5(5) . . ?
C23 C24 C19 119.3(5) . . ?
C25 C24 C19 107.1(4) . . ?
C26 C25 C24 131.4(4) . . ?
C26 C25 C17 121.8(4) . . ?
C24 C25 C17 106.8(4) . . ?
C26 C25 Na2 93.6(3) . . ?
C24 C25 Na2 104.2(3) . . ?
C17 C25 Na2 71.5(3) . . ?
C25 C26 C27 121.0(4) . . ?
C25 C26 Na2 60.4(3) . . ?
C27 C26 Na2 90.5(3) . . ?
C25 C26 H26 119.5 . . ?
C27 C26 H26 119.5 . . ?
Na2 C26 H26 119.5 . . ?
C26 C27 C15 117.4(4) . . ?
C26 C27 C1 131.4(4) . . ?
C15 C27 C1 110.7(4) . . ?
C29 C28 C33 118.2(5) . . ?
C29 C28 C11 121.6(5) . . ?
C33 C28 C11 120.2(6) . . ?
C30 C29 C28 120.5(7) . . ?
C30 C29 C34 117.8(6) . . ?
C28 C29 C34 121.7(5) . . ?
C31 C30 C29 121.2(8) . . ?
C31 C30 H30 119.4 . . ?
C29 C30 H30 119.4 . . ?
C32 C31 C30 118.6(7) . . ?
C32 C31 C35 121.8(10) . . ?
C30 C31 C35 119.3(10) . . ?
C31 C32 C33 122.3(8) . . ?
C31 C32 H32 118.8 . . ?
C33 C32 H32 118.8 . . ?
C32 C33 C28 118.9(7) . . ?
C32 C33 C36 120.1(7) . . ?
C28 C33 C36 121.0(6) . . ?
C29 C34 H34A 109.5 . . ?
C29 C34 H34B 109.5 . . ?
H34A C34 H34B 109.5 . . ?
C29 C34 H34C 109.5 . . ?
H34A C34 H34C 109.5 . . ?
H34B C34 H34C 109.5 . . ?
C31 C35 H35A 109.5 . . ?
C31 C35 H35B 109.5 . . ?
H35A C35 H35B 109.5 . . ?
C31 C35 H35C 109.5 . . ?
H35A C35 H35C 109.5 . . ?
H35B C35 H35C 109.5 . . ?
C33 C36 H36A 109.5 . . ?
C33 C36 H36B 109.5 . . ?
H36A C36 H36B 109.5 . . ?
C33 C36 H36C 109.5 . . ?
H36A C36 H36C 109.5 . . ?
H36B C36 H36C 109.5 . . ?
C42 C37 C38 118.2(5) . . ?
C42 C37 C18 121.7(5) . . ?
C38 C37 C18 120.0(5) . . ?
C39 C38 C37 119.0(6) . . ?
C39 C38 C43 118.4(6) . . ?
C37 C38 C43 122.6(5) . . ?
C40 C39 C38 122.5(6) . . ?
C40 C39 H39 118.7 . . ?
C38 C39 H39 118.7 . . ?
C39 C40 C41 118.2(6) . . ?
C39 C40 C44 122.8(9) . . ?
C41 C40 C44 119.0(8) . . ?
C40 C41 C42 121.1(7) . . ?
C40 C41 H41 119.4 . . ?
C42 C41 H41 119.4 . . ?
C37 C42 C41 120.7(6) . . ?
C37 C42 C45 121.8(5) . . ?
C41 C42 C45 117.5(6) . . ?
C38 C43 H43A 109.5 . . ?
C38 C43 H43B 109.5 . . ?
H43A C43 H43B 109.5 . . ?
C38 C43 H43C 109.5 . . ?
H43A C43 H43C 109.5 . . ?
H43B C43 H43C 109.5 . . ?
C40 C44 H44A 109.5 . . ?
C40 C44 H44B 109.5 . . ?
H44A C44 H44B 109.5 . . ?
C40 C44 H44C 109.5 . . ?
H44A C44 H44C 109.5 . . ?
H44B C44 H44C 109.5 . . ?
C42 C45 H45A 109.5 . . ?
C42 C45 H45B 109.5 . . ?
H45A C45 H45B 109.5 . . ?
C42 C45 H45C 109.5 . . ?
H45A C45 H45C 109.5 . . ?
H45B C45 H45C 109.5 . . ?
O3 Na1 O1 97.7(2) . . ?
O3 Na1 O2 93.8(2) . . ?
O1 Na1 O2 100.6(2) . . ?
O3 Na1 C12 133.1(2) . . ?
O1 Na1 C12 119.2(2) . . ?
O2 Na1 C12 105.7(2) . . ?
O3 Na1 C4 120.2(2) . . ?
O1 Na1 C4 101.55(19) . . ?
O2 Na1 C4 135.9(2) . . ?
C12 Na1 C4 30.54(13) . . ?
O3 Na1 C13 109.8(2) . . ?
O1 Na1 C13 148.5(2) . . ?
O2 Na1 C13 92.9(2) . . ?
C12 Na1 C13 29.32(14) . . ?
C4 Na1 C13 51.45(14) . . ?
C1A O1 C4A 104.3(10) . . ?
C1A O1 C4T 108.8(10) . . ?
C1A O1 Na1 123.3(5) . . ?
C4A O1 Na1 124.8(10) . . ?
C4T O1 Na1 126.4(8) . . ?
O1 C1A C2A 105.8(7) . . ?
O1 C1A H1A1 110.6 . . ?
C2A C1A H1A1 110.6 . . ?
O1 C1A H1A2 110.6 . . ?
C2A C1A H1A2 110.6 . . ?
H1A1 C1A H1A2 108.7 . . ?
C1A C2A C3A 101.4(6) . . ?
C1A C2A H2A1 111.5 . . ?
C3A C2A H2A1 111.5 . . ?
C1A C2A H2A2 111.5 . . ?
C3A C2A H2A2 111.5 . . ?
H2A1 C2A H2A2 109.3 . . ?
C4A C3A C2A 100.4(12) . . ?
C4A C3A H3A1 111.7 . . ?
C2A C3A H3A1 111.7 . . ?
C4A C3A H3A2 111.7 . . ?
C2A C3A H3A2 111.7 . . ?
H3A1 C3A H3A2 109.5 . . ?
C3A C4A O1 111.2(19) . . ?
C3A C4A H4A1 109.4 . . ?
O1 C4A H4A1 109.4 . . ?
C3A C4A H4A2 109.4 . . ?
O1 C4A H4A2 109.4 . . ?
H4A1 C4A H4A2 108.0 . . ?
O1 C4T H4T1 111.4 . . ?
O1 C4T H4T2 111.4 . . ?
H4T1 C4T H4T2 109.3 . . ?
C4B O2 C1B 107.3(7) . . ?
C4B O2 Na1 128.4(6) . . ?
C1B O2 Na1 124.2(5) . . ?
O2 C1B C2B 106.6(9) . . ?
O2 C1B H1B1 110.4 . . ?
C2B C1B H1B1 110.4 . . ?
O2 C1B H1B2 110.4 . . ?
C2B C1B H1B2 110.4 . . ?
H1B1 C1B H1B2 108.6 . . ?
C3B C2B C1B 99.6(10) . . ?
C3B C2B H2B1 111.9 . . ?
C1B C2B H2B1 111.9 . . ?
C3B C2B H2B2 111.9 . . ?
C1B C2B H2B2 111.9 . . ?
H2B1 C2B H2B2 109.6 . . ?
C4B C3B C2B 104.2(10) . . ?
C4B C3B H3B1 110.9 . . ?
C2B C3B H3B1 110.9 . . ?
C4B C3B H3B2 110.9 . . ?
C2B C3B H3B2 110.9 . . ?
H3B1 C3B H3B2 108.9 . . ?
O2 C4B C3B 109.6(9) . . ?
O2 C4B H4B1 109.7 . . ?
C3B C4B H4B1 109.7 . . ?
O2 C4B H4B2 109.7 . . ?
C3B C4B H4B2 109.7 . . ?
H4B1 C4B H4B2 108.2 . . ?
H2S1 C2S H2S2 107.1 . . ?
C1C O3 C4C 106.3(6) . . ?
C1C O3 Na1 129.3(5) . . ?
C4C O3 Na1 118.0(5) . . ?
O3 C1C C2C 99.2(8) . . ?
O3 C1C H1C1 111.9 . . ?
C2C C1C H1C1 111.9 . . ?
O3 C1C H1C2 111.9 . . ?
C2C C1C H1C2 111.9 . . ?
H1C1 C1C H1C2 109.6 . . ?
C1C C2C C3C 110.5(10) . . ?
C1C C2C H2C1 109.6 . . ?
C3C C2C H2C1 109.6 . . ?
C1C C2C H2C2 109.6 . . ?
C3C C2C H2C2 109.6 . . ?
H2C1 C2C H2C2 108.1 . . ?
C2C C3C C4C 96.6(8) . . ?
C2C C3C H3C1 112.4 . . ?
C4C C3C H3C1 112.4 . . ?
C2C C3C H3C2 112.4 . . ?
C4C C3C H3C2 112.4 . . ?
H3C1 C3C H3C2 110.0 . . ?
O3 C4C C3C 100.2(8) . . ?
O3 C4C H4C1 111.7 . . ?
C3C C4C H4C1 111.7 . . ?
O3 C4C H4C2 111.7 . . ?
C3C C4C H4C2 111.7 . . ?
H4C1 C4C H4C2 109.5 . . ?
C3P C2P H2P1 111.9 . . ?
C3P C2P H2P2 111.9 . . ?
H2P1 C2P H2P2 109.6 . . ?
C2P C3P H3P1 110.4 . . ?
C2P C3P H3P2 110.4 . . ?
H3P1 C3P H3P2 108.6 . . ?
O4 Na2 O6 100.4(2) . . ?
O4 Na2 O5 91.9(2) . . ?
O6 Na2 O5 97.4(3) . . ?
O4 Na2 C17 130.7(2) . . ?
O6 Na2 C17 121.6(2) . . ?
O5 Na2 C17 105.6(2) . . ?
O4 Na2 C25 118.9(2) . . ?
O6 Na2 C25 105.4(2) . . ?
O5 Na2 C25 136.4(2) . . ?
C17 Na2 C25 31.05(13) . . ?
O4 Na2 C16 106.6(2) . . ?
O6 Na2 C16 150.7(2) . . ?
O5 Na2 C16 92.8(2) . . ?
C17 Na2 C16 29.24(14) . . ?
C25 Na2 C16 51.24(14) . . ?
O4 Na2 C26 92.9(2) . . ?
O6 Na2 C26 112.9(2) . . ?
O5 Na2 C26 147.8(2) . . ?
C17 Na2 C26 49.58(14) . . ?
C25 Na2 C26 26.06(13) . . ?
C16 Na2 C26 55.38(13) . . ?
C1D O4 C4D 111.7(6) . . ?
C1D O4 Na2 123.5(5) . . ?
C4D O4 Na2 119.2(6) . . ?
O4 C1D C2D 93.4(8) . . ?
O4 C1D H1D1 113.0 . . ?
C2D C1D H1D1 113.0 . . ?
O4 C1D H1D2 113.0 . . ?
C2D C1D H1D2 113.0 . . ?
H1D1 C1D H1D2 110.4 . . ?
C3D C2D C1D 110.6(11) . . ?
C3D C2D H2D1 109.5 . . ?
C1D C2D H2D1 109.5 . . ?
C3D C2D H2D2 109.5 . . ?
C1D C2D H2D2 109.5 . . ?
H2D1 C2D H2D2 108.1 . . ?
C4D C3D C2D 96.5(10) . . ?
C4D C3D H3D1 112.4 . . ?
C2D C3D H3D1 112.4 . . ?
C4D C3D H3D2 112.4 . . ?
C2D C3D H3D2 112.4 . . ?
H3D1 C3D H3D2 110.0 . . ?
O4 C4D C3D 93.6(9) . . ?
O4 C4D H4D1 113.0 . . ?
C3D C4D H4D1 113.0 . . ?
O4 C4D H4D2 113.0 . . ?
C3D C4D H4D2 113.0 . . ?
H4D1 C4D H4D2 110.4 . . ?
C3Z C2Z H2Z1 112.0 . . ?
C3Z C2Z H2Z2 112.0 . . ?
H2Z1 C2Z H2Z2 109.7 . . ?
C2Z C3Z H3Z1 108.8 . . ?
C2Z C3Z H3Z2 108.8 . . ?
H3Z1 C3Z H3Z2 107.7 . . ?
C4E O5 C1E 104.4(7) . . ?
C4E O5 Na2 121.2(6) . . ?
C1E O5 Na2 134.1(7) . . ?
O5 C1E C2E 111.6(12) . . ?
O5 C1E H1E1 109.3 . . ?
C2E C1E H1E1 109.3 . . ?
O5 C1E H1E2 109.3 . . ?
C2E C1E H1E2 109.3 . . ?
H1E1 C1E H1E2 108.0 . . ?
C1E C2E C3E 105.8(15) . . ?
C1E C2E H2E1 110.6 . . ?
C3E C2E H2E1 110.6 . . ?
C1E C2E H2E2 110.6 . . ?
C3E C2E H2E2 110.6 . . ?
H2E1 C2E H2E2 108.7 . . ?
C2E C3E C4E 102.3(15) . . ?
C2E C3E H3E1 111.3 . . ?
C4E C3E H3E1 111.3 . . ?
C2E C3E H3E2 111.3 . . ?
C4E C3E H3E2 111.3 . . ?
H3E1 C3E H3E2 109.2 . . ?
O5 C4E C3E 115.8(13) . . ?
O5 C4E H4E1 108.3 . . ?
C3E C4E H4E1 108.3 . . ?
O5 C4E H4E2 108.3 . . ?
C3E C4E H4E2 108.3 . . ?
H4E1 C4E H4E2 107.4 . . ?
C3V C2V H2V1 115.3 . . ?
C3V C2V H2V2 115.3 . . ?
H2V1 C2V H2V2 112.3 . . ?
C2V C3V H3V1 104.8 . . ?
C2V C3V H3V2 104.8 . . ?
H3V1 C3V H3V2 105.8 . . ?
C1F O6 C4F 104.3(11) . . ?
C1X O6 C4X 111.5(8) . . ?
C1F O6 Na2 123.9(7) . . ?
C4F O6 Na2 129.3(7) . . ?
C1X O6 Na2 128.3(8) . . ?
C4X O6 Na2 120.2(9) . . ?
O6 C1F C2F 108.5(8) . . ?
O6 C1F H1F1 110.0 . . ?
C2F C1F H1F1 110.0 . . ?
O6 C1F H1F2 110.0 . . ?
C2F C1F H1F2 110.0 . . ?
H1F1 C1F H1F2 108.4 . . ?
C1F C2F C3F 103.3(8) . . ?
C1F C2F H2F1 111.1 . . ?
C3F C2F H2F1 111.1 . . ?
C1F C2F H2F2 111.1 . . ?
C3F C2F H2F2 111.1 . . ?
H2F1 C2F H2F2 109.1 . . ?
C4F C3F C2F 103.4(8) . . ?
C4F C3F H3F1 111.1 . . ?
C2F C3F H3F1 111.1 . . ?
C4F C3F H3F2 111.1 . . ?
C2F C3F H3F2 111.1 . . ?
H3F1 C3F H3F2 109.0 . . ?
O6 C4F C3F 105.3(9) . . ?
O6 C4F H4F1 110.7 . . ?
C3F C4F H4F1 110.7 . . ?
O6 C4F H4F2 110.7 . . ?
C3F C4F H4F2 110.7 . . ?
H4F1 C4F H4F2 108.8 . . ?
O6 C1X C2X 106.1(8) . . ?
O6 C1X H1X1 110.5 . . ?
C2X C1X H1X1 110.5 . . ?
O6 C1X H1X2 110.5 . . ?
C2X C1X H1X2 110.5 . . ?
H1X1 C1X H1X2 108.7 . . ?
C1X C2X C3X 107.1(8) . . ?
C1X C2X H2X1 110.3 . . ?
C3X C2X H2X1 110.3 . . ?
C1X C2X H2X2 110.3 . . ?
C3X C2X H2X2 110.3 . . ?
H2X1 C2X H2X2 108.6 . . ?
C4X C3X C2X 104.9(8) . . ?
C4X C3X H3X1 110.8 . . ?
C2X C3X H3X1 110.8 . . ?
C4X C3X H3X2 110.8 . . ?
C2X C3X H3X2 110.8 . . ?
H3X1 C3X H3X2 108.8 . . ?
O6 C4X C3X 107.7(9) . . ?
O6 C4X H4X1 110.2 . . ?
C3X C4X H4X1 110.2 . . ?
O6 C4X H4X2 110.2 . . ?
C3X C4X H4X2 110.2 . . ?
H4X1 C4X H4X2 108.5 . . ?
C2G C1G H1G1 109.5 . . ?
C2G C1G H1G2 109.5 . . ?
H1G1 C1G H1G2 109.5 . . ?
C2G C1G H1G3 109.5 . . ?
H1G1 C1G H1G3 109.5 . . ?
H1G2 C1G H1G3 109.5 . . ?
C3G C2G C1G 117.6(9) . . ?
C3G C2G H2G1 107.9 . . ?
C1G C2G H2G1 107.9 . . ?
C3G C2G H2G2 107.9 . . ?
C1G C2G H2G2 107.9 . . ?
H2G1 C2G H2G2 107.2 . . ?
C2G C3G C4G 118.6(10) . . ?
C2G C3G H3G1 107.7 . . ?
C4G C3G H3G1 107.7 . . ?
C2G C3G H3G2 107.7 . . ?
C4G C3G H3G2 107.7 . . ?
H3G1 C3G H3G2 107.1 . . ?
C3G C4G C5G 115.7(9) . . ?
C3G C4G H4G1 108.3 . . ?
C5G C4G H4G1 108.3 . . ?
C3G C4G H4G2 108.3 . . ?
C5G C4G H4G2 108.3 . . ?
H4G1 C4G H4G2 107.4 . . ?
C4G C5G C6G 111.3(9) . . ?
C4G C5G H5G1 109.4 . . ?
C6G C5G H5G1 109.4 . . ?
C4G C5G H5G2 109.4 . . ?
C6G C5G H5G2 109.4 . . ?
H5G1 C5G H5G2 108.0 . . ?
C5G C6G H6G1 109.5 . . ?
C5G C6G H6G2 109.5 . . ?
H6G1 C6G H6G2 109.5 . . ?
C5G C6G H6G3 109.5 . . ?
H6G1 C6G H6G3 109.5 . . ?
H6G2 C6G H6G3 109.5 . . ?
 
_refine_diff_density_max    0.539
_refine_diff_density_min   -0.363
_refine_diff_density_rms    0.072

_shelxl_version_number 2013-2

_shelx_res_file
;
TITL mdatd_a.res in C2/c
CELL 1.54184 49.516  9.700  37.374  90 134.00 90
ZERR 4 0.009 0.002  0.005  0 0.05  0
LATT 7
SYMM -X,+Y,0.5-Z
SFAC C H O Na
UNIT 588 740 48 16
acta 134
L.S. 15
size 0.13 0.14 0.15
PLAN  20
TEMP -173
BOND $H
fmap 2

WGHT    0.100000
FVAR       1.25018
C1    1    0.503532    0.400434    0.735572    11.00000    0.08107    0.12525 =
         0.07892   -0.00296    0.06457    0.00083
C2    1    0.538960    0.356807    0.749820    11.00000    0.07431    0.12322 =
         0.06889    0.00695    0.05500    0.01002
C3    1    0.570659    0.294000    0.792478    11.00000    0.09156    0.11623 =
         0.07143   -0.00642    0.06204   -0.00842
AFIX  43
H3    2    0.573649    0.282824    0.820322    11.00000   -1.20000
AFIX   0
C4    1    0.598722    0.246271    0.794534    11.00000    0.07282    0.10806 =
         0.06931    0.00202    0.05044    0.00386
C5    1    0.632916    0.172842    0.832065    11.00000    0.07140    0.11079 =
         0.06645    0.00104    0.04169    0.00241
C6    1    0.649774    0.123959    0.879311    11.00000    0.09767    0.12280 =
         0.08072    0.00859    0.06023    0.01635
AFIX  43
H6    2    0.638252    0.138819    0.891305    11.00000   -1.20000
AFIX   0
C7    1    0.683599    0.053641    0.907823    11.00000    0.10635    0.11117 =
         0.07882    0.01005    0.05129   -0.00220
AFIX  43
H7    2    0.695778    0.021970    0.940099    11.00000   -1.20000
AFIX   0
C8    1    0.700149    0.028689    0.889011    11.00000    0.08023    0.10529 =
         0.09573    0.00317    0.05327    0.00726
AFIX  43
H8    2    0.722773   -0.022981    0.908645    11.00000   -1.20000
AFIX   0
C9    1    0.684574    0.076634    0.843546    11.00000    0.08023    0.10529 =
         0.09573    0.00317    0.05327    0.00726
eadp c8 c9
AFIX  43
H9    2    0.696594    0.061044    0.832282    11.00000   -1.20000
AFIX   0
C10   1    0.649954    0.150434    0.813428    11.00000    0.06877    0.09923 =
         0.06897    0.00061    0.04247   -0.00280
C11   1    0.626613    0.204457    0.764795    11.00000    0.08083    0.09127 =
         0.09099    0.00259    0.06634    0.00045
C12   1    0.594225    0.260414    0.752404    11.00000    0.06710    0.09802 =
         0.06993    0.00271    0.05124    0.00578
C13   1    0.561646    0.327450    0.708870    11.00000    0.07666    0.11544 =
         0.07776    0.00281    0.06195    0.00607
AFIX  43
H13   2    0.558581    0.342479    0.681101    11.00000   -1.20000
AFIX   0
C14   1    0.534468    0.370297    0.708043    11.00000    0.07945    0.10720 =
         0.07845    0.00817    0.06198    0.00986
C15   1    0.496712    0.428107    0.666039    11.00000    0.08022    0.10543 =
         0.07473    0.00415    0.06220    0.00678
C16   1    0.481892    0.471991    0.621038    11.00000    0.07199    0.11657 =
         0.06756    0.00600    0.05522    0.00721
AFIX  43
H16   2    0.495075    0.460189    0.611288    11.00000   -1.20000
AFIX   0
C17   1    0.445114    0.537877    0.587990    11.00000    0.07623    0.09905 =
         0.07874   -0.00036    0.06144   -0.00241
C18   1    0.423011    0.597288    0.540150    11.00000    0.07882    0.09604 =
         0.07084    0.00406    0.05621    0.00562
C19   1    0.390078    0.650203    0.526964    11.00000    0.07114    0.09902 =
         0.08152   -0.00023    0.05551    0.00651
C20   1    0.359600    0.723987    0.485850    11.00000    0.08090    0.13594 =
         0.09078    0.00966    0.06297    0.02152
AFIX  43
H20   2    0.357886    0.743988    0.459444    11.00000   -1.20000
AFIX   0
C21   1    0.331712    0.768452    0.483262    11.00000    0.09004    0.12918 =
         0.10764    0.01618    0.06774    0.01910
AFIX  43
H21   2    0.311042    0.819447    0.455134    11.00000   -1.20000
AFIX   0
C22   1    0.333679    0.738917    0.521801    11.00000    0.08084    0.16281 =
         0.11221    0.01866    0.06939    0.03032
AFIX  43
H22   2    0.314039    0.767729    0.519212    11.00000   -1.20000
AFIX   0
C23   1    0.363807    0.668759    0.563060    11.00000    0.08439    0.13652 =
         0.10240   -0.00294    0.07237    0.00332
AFIX  43
H23   2    0.365448    0.652968    0.589607    11.00000   -1.20000
AFIX   0
C24   1    0.391907    0.620491    0.566695    11.00000    0.07249    0.11586 =
         0.08056    0.00600    0.06038    0.01035
C25   1    0.426627    0.549620    0.604938    11.00000    0.08461    0.10211 =
         0.08157    0.00079    0.06964    0.00329
C26   1    0.442848    0.502337    0.650821    11.00000    0.08040    0.12097 =
         0.08750    0.00245    0.07164    0.00727
AFIX  43
H26   2    0.429729    0.511295    0.660756    11.00000   -1.20000
AFIX   0
C27   1    0.478281    0.441359    0.683078    11.00000    0.07582    0.10336 =
         0.07871    0.00945    0.06074    0.00636
C28   1    0.632895    0.200504    0.731756    11.00000    0.08607    0.08632 =
         0.10920    0.01715    0.07638    0.01960
C29   1    0.607993    0.132661    0.685783    11.00000    0.12028    0.10680 =
         0.09364    0.01219    0.08526    0.03438
C30   1    0.614450    0.130842    0.654891    11.00000    0.18081    0.13938 =
         0.13959    0.02034    0.13468    0.03593
AFIX  43
H30   2    0.597471    0.083169    0.624060    11.00000   -1.20000
AFIX   0
C31   1    0.645216    0.197405    0.668415    11.00000    0.17705    0.19641 =
         0.19071    0.07594    0.16275    0.06653
C32   1    0.670695    0.258635    0.714426    11.00000    0.13307    0.14558 =
         0.21740    0.06803    0.14591    0.04079
AFIX  43
H32   2    0.692902    0.297289    0.724988    11.00000   -1.20000
AFIX   0
C33   1    0.665115    0.266081    0.746229    11.00000    0.09143    0.10394 =
         0.13891    0.02340    0.08795    0.02042
C34   1    0.573933    0.055911    0.668426    11.00000    0.11340    0.10420 =
         0.10909   -0.01244    0.07700   -0.00566
AFIX 137
H34A  2    0.579496    0.018307    0.697299    11.00000   -1.50000
H34B  2    0.567684   -0.019598    0.646304    11.00000   -1.50000
H34C  2    0.552607    0.119423    0.650460    11.00000   -1.50000
AFIX   0
C35   1    0.652085    0.187934    0.633779    11.00000    0.28902    0.32331 =
         0.27989    0.10051    0.26702    0.10882
AFIX 137
H35A  2    0.665150    0.101613    0.640270    11.00000   -1.50000
H35B  2    0.667491    0.266152    0.640219    11.00000   -1.50000
H35C  2    0.627950    0.190061    0.598989    11.00000   -1.50000
AFIX   0
C36   1    0.691937    0.345013    0.793769    11.00000    0.09924    0.12024 =
         0.21032   -0.00037    0.10741   -0.01222
AFIX 137
H36A  2    0.707220    0.280549    0.821816    11.00000   -1.50000
H36B  2    0.677884    0.405205    0.797088    11.00000   -1.50000
H36C  2    0.708315    0.401102    0.793610    11.00000   -1.50000
AFIX   0
C37   1    0.432389    0.604241    0.510658    11.00000    0.08511    0.12083 =
         0.07916    0.02480    0.06497    0.02107
C38   1    0.465481    0.673714    0.529792    11.00000    0.09208    0.13671 =
         0.10287    0.04674    0.07488    0.03687
C39   1    0.474957    0.673332    0.501639    11.00000    0.10528    0.18536 =
         0.13528    0.06275    0.09770    0.03289
AFIX  43
H39   2    0.497897    0.714745    0.515499    11.00000   -1.20000
AFIX   0
C40   1    0.452408    0.615815    0.455453    11.00000    0.12202    0.23905 =
         0.11291    0.07178    0.09494    0.08089
C41   1    0.419364    0.552281    0.436069    11.00000    0.12742    0.25904 =
         0.08577    0.03307    0.07455    0.06608
AFIX  43
H41   2    0.402828    0.514730    0.403450    11.00000   -1.20000
AFIX   0
C42   1    0.409961    0.542640    0.464140    11.00000    0.09223    0.18743 =
         0.07166    0.01704    0.06197    0.02328
C43   1    0.491502    0.747773    0.579682    11.00000    0.11317    0.10931 =
         0.14995    0.01346    0.09825   -0.00647
AFIX 137
H43A  2    0.507417    0.812519    0.581094    11.00000   -1.50000
H43B  2    0.507333    0.680102    0.606559    11.00000   -1.50000
H43C  2    0.476518    0.798398    0.583525    11.00000   -1.50000
AFIX   0
C44   1    0.462128    0.617332    0.424615    11.00000    0.22105    0.42759 =
         0.17318    0.15720    0.17947    0.15074
AFIX 137
H44A  2    0.489430    0.611967    0.446813    11.00000   -1.50000
H44B  2    0.452855    0.702843    0.405268    11.00000   -1.50000
H44C  2    0.450338    0.538162    0.401970    11.00000   -1.50000
AFIX   0
C45   1    0.374610    0.464060    0.441294    11.00000    0.11408    0.19449 =
         0.09109   -0.02240    0.05703    0.00357
AFIX 137
H45A  2    0.353675    0.528843    0.424627    11.00000   -1.50000
H45B  2    0.378489    0.414961    0.467480    11.00000   -1.50000
H45C  2    0.368812    0.397570    0.417005    11.00000   -1.50000
AFIX   0
NA1   4    0.616873    0.512602    0.790019    11.00000    0.12351    0.12469 =
         0.11334   -0.00586    0.06792   -0.00799
O1    3    0.674142    0.541539    0.868899    11.00000    0.14089    0.11117 =
         0.10245   -0.00319    0.05626   -0.01104
C1A   1    0.690240    0.444556    0.907116    11.00000    0.18265    0.14143 =
         0.11447    0.00122    0.06854   -0.02405
AFIX  23
H1A1  2    0.700213    0.364810    0.902770    11.00000   -1.20000
H1A2  2    0.671362    0.410906    0.907112    11.00000   -1.20000
AFIX   0
C2A   1    0.721572    0.519416    0.955003    11.00000    0.11850    0.28700 =
         0.08034   -0.01093    0.04084    0.03268
AFIX  23
H2A1  2    0.745565    0.468334    0.975350    11.00000   -1.20000
H2A2  2    0.715458    0.535314    0.974886    11.00000   -1.20000
AFIX   0
part 13
C3A   1    0.723102    0.659386    0.934768    10.50000    0.18611    0.17291 =
         0.14647   -0.01846    0.09985   -0.03872
AFIX  23
H3A1  2    0.731206    0.737223    0.957520    10.50000   -1.20000
H3A2  2    0.739904    0.652562    0.929204    10.50000   -1.20000
AFIX   0
C4A   1    0.689069    0.670815    0.894250    10.50000    0.12501    0.17201 =
         0.10407   -0.00504    0.06789   -0.05923
AFIX  23
H4A1  2    0.686981    0.738876    0.872689    10.50000   -1.20000
H4A2  2    0.674196    0.705236    0.901078    10.50000   -1.20000
AFIX   0
eadp c3t c3a
exyz c3t c3a
eadp c4a c4t
part 14
C3T   1    0.723102    0.659386    0.934768    10.50000    0.18611    0.17291 =
         0.14647   -0.01846    0.09985   -0.03872
AFIX  23
H3T1  2    0.711757    0.734545    0.938618    10.50000   -1.20000
H3T2  2    0.749501    0.684178    0.953839    10.50000   -1.20000
AFIX   0
C4T   1    0.703433    0.642257    0.885092    10.50000    0.12501    0.17201 =
         0.10407   -0.00504    0.06789   -0.05923
AFIX  23
H4T1  2    0.719686    0.604766    0.880893    10.50000   -1.20000
H4T2  2    0.692172    0.730098    0.866559    10.50000   -1.20000
AFIX   0
part 0
O2    3    0.626568    0.624785    0.744780    11.00000    0.15854    0.13067 =
         0.19132    0.02674    0.12526    0.00673
part 11
C1B   1    0.607806    0.586392    0.693486    10.50000    0.21189    0.15466 =
         0.18993    0.02656    0.14832    0.00776
AFIX  23
H1B1  2    0.581031    0.564571    0.673136    10.50000   -1.20000
H1B2  2    0.620070    0.504607    0.694071    10.50000   -1.20000
AFIX   0
C2B   1    0.611567    0.715451    0.671072    10.50000    0.21189    0.15466 =
         0.18993    0.02656    0.14832    0.00776
AFIX  23
H2B1  2    0.612859    0.687404    0.646822    10.50000   -1.20000
H2B2  2    0.590738    0.781786    0.655254    10.50000   -1.20000
AFIX   0
C3B   1    0.649036    0.773666    0.718850    10.50000    0.21466    0.20735 =
         0.27830    0.02358    0.19868   -0.01241
AFIX  23
H3B1  2    0.670416    0.727272    0.726632    10.50000   -1.20000
H3B2  2    0.650651    0.874014    0.715754    10.50000   -1.20000
AFIX   0
part 0
C4B   1    0.648897    0.744115    0.758322    11.00000    0.21466    0.20735 =
         0.27830    0.02358    0.19868   -0.01241
AFIX  23
H4B1  2    0.674904    0.728385    0.790664    11.00000   -1.20000
H4B2  2    0.638539    0.824233    0.761899    11.00000   -1.20000
AFIX   0
dfix 1.5 0.01  c2b c3b
part 12
eadp c2b c2s c1b c1s
exyz c1b c1s
eadp c3b c3s c4b
exyz c3b c3s
C1S   1    0.607806    0.586392    0.693486    10.50000    0.21189    0.15466 =
         0.18993    0.02656    0.14832    0.00776
AFIX  23
H1S1  2    0.608673    0.485800    0.689881    10.50000   -1.20000
H1S2  2    0.581472    0.618853    0.668357    10.50000   -1.20000
AFIX   0
C2S   1    0.631730    0.661897    0.691101    10.50000    0.21189    0.15466 =
         0.18993    0.02656    0.14832    0.00776
AFIX  23
H2S1  2    0.651168    0.597458    0.700113    10.50000   -1.20000
H2S2  2    0.616270    0.689113    0.656024    10.50000   -1.20000
AFIX   0
C3S   1    0.649036    0.773666    0.718850    10.50000    0.21466    0.20735 =
         0.27830    0.02358    0.19868   -0.01241
AFIX  23
H3S1  2    0.634878    0.858604    0.700020    10.50000   -1.20000
H3S2  2    0.674875    0.781023    0.733058    10.50000   -1.20000
AFIX   0
part 0
O3    3    0.588352    0.691633    0.788626    11.00000    0.12412    0.17527 =
         0.17409   -0.06359    0.06584   -0.01056
part 9
C1C   1    0.602192    0.826734    0.807631    10.50000    0.14823    0.18170 =
         0.16304   -0.01160    0.11739   -0.01221
AFIX  23
H1C1  2    0.629002    0.835535    0.825701    10.50000   -1.20000
H1C2  2    0.598643    0.855581    0.829547    10.50000   -1.20000
AFIX   0
C2C   1    0.577240    0.905175    0.759689    10.50000    0.17684    0.19535 =
         0.11020    0.04152    0.09108   -0.03197
AFIX  23
H2C1  2    0.592492    0.945645    0.754230    10.50000   -1.20000
H2C2  2    0.564920    0.981477    0.761451    10.50000   -1.20000
AFIX   0
C3C   1    0.547875    0.811764    0.717019    10.50000    0.23176    0.18069 =
         0.12654   -0.03840    0.13662   -0.05912
AFIX  23
H3C1  2    0.555435    0.773488    0.700502    10.50000   -1.20000
H3C2  2    0.523090    0.857290    0.692175    10.50000   -1.20000
AFIX   0
C4C   1    0.548829    0.704798    0.747368    10.50000    0.11932    0.17161 =
         0.20365   -0.03036    0.06698    0.00970
AFIX  23
H4C1  2    0.536239    0.738055    0.757762    10.50000   -1.20000
H4C2  2    0.537281    0.616819    0.729049    10.50000   -1.20000
AFIX   0
part 10
C1P   1    0.602192    0.826734    0.807631    10.50000    0.14823    0.18170 =
         0.16304   -0.01160    0.11739   -0.01221
AFIX  23
H1P1  2    0.613664    0.862820    0.795954    10.50000   -1.20000
H1P2  2    0.621942    0.823252    0.844424    10.50000   -1.20000
AFIX   0
C2P   1    0.570090    0.926479    0.790502    10.50000    0.28872    0.23705 =
         0.44050    0.11301    0.32224    0.13170
AFIX  23
H2P1  2    0.574557    0.962339    0.819046    10.50000   -1.20000
H2P2  2    0.566720    1.004484    0.770624    10.50000   -1.20000
AFIX   0
C3P   1    0.536741    0.826229    0.758664    10.50000    0.16029    0.36841 =
         0.32362    0.12558    0.17131    0.00560
AFIX  23
H3P1  2    0.530115    0.795715    0.777042    10.50000   -1.20000
H3P2  2    0.514553    0.871501    0.727452    10.50000   -1.20000
AFIX   0
C4P   1    0.548829    0.704798    0.747368    10.50000    0.11932    0.17161 =
         0.20365   -0.03036    0.06698    0.00970
AFIX  23
H4P1  2    0.535815    0.619928    0.743305    10.50000   -1.20000
H4P2  2    0.542863    0.721056    0.716352    10.50000   -1.20000
AFIX   0
exyz c1p c1c
exyz c4c c4p
eadp c1p c1c
eadp c4c c4p
part 0
dfix 1.42 0.005 o3 c1c o3 c4c
dfix 1.50 c1c c2c c2c c3c c3c c4c c1p c2p c2p c3p c3p c4p
dfix 2.5 o3 c3c c2c c4c c1c c3c  o3  c2p c2p c4p c1p c3p
NA2   4    0.414519    0.292252    0.567694    11.00000    0.14013    0.12476 =
         0.17129   -0.02610    0.10690   -0.02201
O4    3    0.433026    0.108282    0.617552    11.00000    0.14493    0.15088 =
         0.17611    0.00293    0.08968   -0.03206
exyz c1d  c1z
eadp c1d c1z
part 1
C1D   1    0.415555   -0.022665    0.599556    10.50000    0.16175    0.16626 =
         0.15544   -0.02138    0.12055   -0.01615
AFIX  23
H1D1  2    0.394681   -0.025829    0.562873    10.50000   -1.20000
H1D2  2    0.407108   -0.057111    0.615381    10.50000   -1.20000
AFIX   0
C2D   1    0.450552   -0.093127    0.618532    10.50000    0.13850    0.21684 =
         0.31956   -0.14195    0.17315   -0.06811
AFIX  23
H2D1  2    0.458331   -0.164635    0.643077    10.50000   -1.20000
H2D2  2    0.445289   -0.139057    0.590571    10.50000   -1.20000
AFIX   0
C3D   1    0.481534    0.008542    0.642309    10.50000    0.10895    0.18636 =
         0.16243   -0.02864    0.09720   -0.02441
AFIX  23
H3D1  2    0.506649   -0.033803    0.668243    10.50000   -1.20000
H3D2  2    0.480020    0.057635    0.617738    10.50000   -1.20000
AFIX   0
C4D   1    0.471383    0.097495    0.663485    10.50000    0.10990    0.21097 =
         0.15782    0.02288    0.07009    0.01206
AFIX  23
H4D1  2    0.474613    0.051344    0.689884    10.50000   -1.20000
H4D2  2    0.484658    0.187159    0.675497    10.50000   -1.20000
AFIX   0
part 2
C1Z   1    0.415555   -0.022665    0.599556    10.50000    0.16175    0.16626 =
         0.15544   -0.02138    0.12055   -0.01615
AFIX  23
H1Z1  2    0.415401   -0.055482    0.574333    10.50000   -1.20000
H1Z2  2    0.389225   -0.015643    0.583610    10.50000   -1.20000
AFIX   0
C2Z   1    0.436682   -0.123087    0.642130    10.50000    0.34939    0.27655 =
         0.16240   -0.01418    0.17313   -0.03420
AFIX  23
H2Z1  2    0.421644   -0.153529    0.649119    10.50000   -1.20000
H2Z2  2    0.445296   -0.204506    0.636356    10.50000   -1.20000
AFIX   0
C3Z   1    0.468460   -0.032749    0.682163    10.50000    0.21067    0.24737 =
         0.21198    0.04636    0.12286    0.08653
AFIX  23
H3Z1  2    0.492182   -0.085038    0.701466    10.50000   -1.20000
H3Z2  2    0.465545   -0.008518    0.705061    10.50000   -1.20000
AFIX   0
C4Z   1    0.471383    0.097495    0.663485    10.50000    0.10990    0.21097 =
         0.15782    0.02288    0.07009    0.01206
AFIX  23
H4Z1  2    0.479437    0.176731    0.685725    10.50000   -1.20000
H4Z2  2    0.488431    0.087353    0.658421    10.50000   -1.20000
AFIX   0
eadp c4z c4d
exyz c4z c4d
part 0
dfix 1.42 0.005 o4 c1d o4 c4d
dfix 1.5 0.01 c1d c2d c2d c3d c3d c4d c1d c2z c2z c3z c3z c4d
dfix 2.5 c1d c4d
O5    3    0.425951    0.176110    0.524600    11.00000    0.20527    0.15912 =
         0.17357   -0.03050    0.13212    0.00266
part 15
C1E   1    0.408529    0.060484    0.490697    10.50000    0.30321    0.22815 =
         0.23822   -0.10998    0.19464   -0.06331
AFIX  23
H1E1  2    0.383052    0.087138    0.459234    10.50000   -1.20000
H1E2  2    0.405957   -0.016962    0.505407    10.50000   -1.20000
AFIX   0
eadp c2e c2v
C2E   1    0.431115    0.014037    0.479778    10.50000    0.57212    0.27572 =
         0.15782    0.05674    0.25134    0.12167
AFIX  23
H2E1  2    0.415648    0.016028    0.443541    10.50000   -1.20000
H2E2  2    0.440514   -0.080972    0.492086    10.50000   -1.20000
AFIX   0
eadp c3e c3v
C3E   1    0.463242    0.113704    0.506447    10.50000    0.77186    0.22591 =
         0.67199   -0.16813    0.69081   -0.17630
AFIX  23
H3E1  2    0.461952    0.167189    0.482733    10.50000   -1.20000
H3E2  2    0.487707    0.065515    0.530225    10.50000   -1.20000
AFIX   0
C4E   1    0.457301    0.204787    0.533045    10.50000    0.22445    0.24553 =
         0.28401   -0.07917    0.19786   -0.01484
AFIX  23
H4E1  2    0.479722    0.197848    0.569231    10.50000   -1.20000
H4E2  2    0.455573    0.301455    0.523118    10.50000   -1.20000
AFIX   0
part 16
exyz c1e c1v
eadp c1e c1v
dfix 2.5 o5 c2e o5 c3e
C1V   1    0.408529    0.060484    0.490697    10.50000    0.30321    0.22815 =
         0.23822   -0.10998    0.19464   -0.06331
AFIX  23
H1V1  2    0.381137    0.074843    0.467994    10.50000   -1.20000
H1V2  2    0.414672   -0.021311    0.511072    10.50000   -1.20000
AFIX   0
C2V   1    0.414535    0.017068    0.458229    10.50000    0.57212    0.27572 =
         0.15782    0.05674    0.25134    0.12167
AFIX  23
H2V1  2    0.395359    0.049818    0.423393    10.50000   -1.20000
H2V2  2    0.420717   -0.081552    0.460483    10.50000   -1.20000
AFIX   0
C3V   1    0.447644    0.110855    0.493599    10.50000    0.77186    0.22591 =
         0.67199   -0.16813    0.69081   -0.17630
AFIX  23
H3V1  2    0.447480    0.171237    0.472092    10.50000   -1.20000
H3V2  2    0.469843    0.050357    0.511284    10.50000   -1.20000
AFIX   0
C4V   1    0.457301    0.204787    0.533045    10.50000    0.22445    0.24553 =
         0.28401   -0.07917    0.19786   -0.01484
AFIX  23
H4V1  2    0.480920    0.177881    0.566874    10.50000   -1.20000
H4V2  2    0.458526    0.302754    0.526836    10.50000   -1.20000
AFIX   0
eadp c4e c4v
exyz c4e c4v
dfix 1.5 0.005 c1v c2v c2v c3v c1e c2e c2e c3e c3e c4e  c3v c4v
part 0

O6    3    0.351257    0.263256    0.510589    11.00000    0.15163    0.11587 =
         0.17685   -0.02912    0.10002   -0.01678
eadp c1x c1f
part 1
C1F   1    0.326415    0.346649    0.507963    10.50000    0.30276    0.15933 =
         0.33302   -0.06719    0.29023   -0.03798
AFIX  23
H1F1  2    0.321804    0.434764    0.491095    10.50000   -1.20000
H1F2  2    0.337594    0.367560    0.541888    10.50000   -1.20000
AFIX   0
C2F   1    0.290049    0.269642    0.479263    10.50000    0.10557    0.07764 =
         0.13809    0.00370    0.06906    0.00247
AFIX  23
H2F1  2    0.268221    0.331185    0.455466    10.50000   -1.20000
H2F2  2    0.288419    0.228186    0.501918    10.50000   -1.20000
AFIX   0
eadp c3f c3x
C3F   1    0.291853    0.157750    0.451874    10.50000    0.33313    0.14695 =
         0.39293   -0.00015    0.26902    0.02496
AFIX  23
H3F1  2    0.293791    0.064758    0.464417    10.50000   -1.20000
H3F2  2    0.269428    0.161153    0.415610    10.50000   -1.20000
AFIX   0
C4F   1    0.327543    0.194207    0.463759    10.50000    0.12729    0.52310 =
         0.13187   -0.04690    0.10880   -0.02581
AFIX  23
H4F1  2    0.339848    0.109805    0.465904    10.50000   -1.20000
H4F2  2    0.321543    0.255191    0.437782    10.50000   -1.20000
AFIX   0
part 2
C1X   1    0.322714    0.366559    0.484510    10.50000    0.30276    0.15933 =
         0.33302   -0.06719    0.29023   -0.03798
AFIX  23
H1X1  2    0.328494    0.439524    0.472146    10.50000   -1.20000
H1X2  2    0.320681    0.409274    0.506618    10.50000   -1.20000
AFIX   0
C2X   1    0.286576    0.293791    0.441536    10.50000    0.11815    0.23660 =
         0.18171    0.00793    0.05136    0.00977
AFIX  23
H2X1  2    0.278635    0.319617    0.409743    10.50000   -1.20000
H2X2  2    0.266375    0.319676    0.439853    10.50000   -1.20000
AFIX   0
C3X   1    0.294270    0.139057    0.450701    10.50000    0.33313    0.14695 =
         0.39293   -0.00015    0.26902    0.02496
AFIX  23
H3X1  2    0.278688    0.095531    0.455163    10.50000   -1.20000
H3X2  2    0.288829    0.093933    0.422507    10.50000   -1.20000
AFIX   0
C4X   1    0.335578    0.127753    0.497809    10.50000    0.22445    0.24553 =
         0.28401   -0.07917    0.19786   -0.01484
AFIX  23
H4X1  2    0.338765    0.088891    0.525047    10.50000   -1.20000
H4X2  2    0.348385    0.066361    0.492310    10.50000   -1.20000
AFIX   0
part 0
eadp c4e c4x
dfix 1.42 0.005 o6 c1f o6 c4f o6 c4x o6 c1x
dfix 1.5 0.01 c1f c2f c2f c3f  c3f c4f c1x c2x c2x c3x c3x c4x
dfix 2.5 o6 c2f o6 c2x c1f c3f c1x c3x c2x c4x c2f c4f c3f o6 c3x o6 c4x c1x
dfix 1.52 c1g c2g c2g c3g c3g c4g c4g c5g c5g c6g
dfix 2.5 c1g c3g c2g c4g c3g c5g c4g c6g
eadp c1g > c6g
C1G   1    0.744009    0.201041    0.657026    10.75000    0.13103    0.19334 =
         0.14407   -0.02192    0.08388   -0.02200
AFIX  33
H1G1  2    0.745874    0.158463    0.635030    10.75000   -1.50000
H1G2  2    0.721531    0.166697    0.648552    10.75000   -1.50000
H1G3  2    0.766318    0.177622    0.691650    10.75000   -1.50000
AFIX   0
C2G   1    0.741337    0.359175    0.650481    10.75000    0.13103    0.19334 =
         0.14407   -0.02192    0.08388   -0.02200
AFIX  23
H2G1  2    0.763801    0.390776    0.657887    10.75000   -1.20000
H2G2  2    0.719199    0.379916    0.615022    10.75000   -1.20000
AFIX   0
C3G   1    0.738345    0.442628    0.680853    10.75000    0.13103    0.19334 =
         0.14407   -0.02192    0.08388   -0.02200
AFIX  23
H3G1  2    0.762356    0.433563    0.716084    10.75000   -1.20000
H3G2  2    0.718610    0.400617    0.677826    10.75000   -1.20000
AFIX   0
C4G   1    0.729773    0.593147    0.669699    10.75000    0.13103    0.19334 =
         0.14407   -0.02192    0.08388   -0.02200
AFIX  23
H4G1  2    0.709052    0.604555    0.633224    10.75000   -1.20000
H4G2  2    0.752116    0.640002    0.680244    10.75000   -1.20000
AFIX   0
C5G   1    0.718718    0.666378    0.694389    10.75000    0.13103    0.19334 =
         0.14407   -0.02192    0.08388   -0.02200
AFIX  23
H5G1  2    0.740223    0.664707    0.730957    10.75000   -1.20000
H5G2  2    0.697600    0.616415    0.686288    10.75000   -1.20000
AFIX   0
C6G   1    0.707020    0.817302    0.676627    10.75000    0.13103    0.19334 =
         0.14407   -0.02192    0.08388   -0.02200
AFIX  33
H6G1  2    0.700154    0.861264    0.692992    10.75000   -1.50000
H6G2  2    0.685447    0.819087    0.640505    10.75000   -1.50000
H6G3  2    0.728036    0.867323    0.685113    10.75000   -1.50000

AFIX   0
HKLF 4

REM  mdatd_a.res in C2/c
REM R1 =  0.1376 for    4893 Fo > 4sig(Fo)  and  0.2414 for all   12489 data
REM    772 parameters refined using     60 restraints

END

WGHT      0.2000      0.0000

REM Highest difference peak  0.539,  deepest hole -0.363,  1-sigma level  0.072
Q1    1   0.7108  0.4760  0.8892  11.00000  0.05    0.54
Q2    1   0.7648  0.4682  0.7519  11.00000  0.05    0.42
Q3    1   0.3966  0.3187  0.5183  11.00000  0.05    0.41
Q4    1   0.3168  0.2025  0.5004  11.00000  0.05    0.40
Q5    1   0.6099  0.6915  0.7795  11.00000  0.05    0.38
Q6    1   0.7448  0.5240  0.9480  11.00000  0.05    0.37
Q7    1   0.7698  0.4113  0.6993  11.00000  0.05    0.37
Q8    1   0.7224  0.9651  0.6801  11.00000  0.05    0.36
Q9    1   0.4119  0.2031  0.4785  11.00000  0.05    0.36
Q10   1   0.4214  0.1190  0.5678  11.00000  0.05    0.34
Q11   1   0.6466  0.5042  0.7894  11.00000  0.05    0.33
Q12   1   0.7213  0.0095  0.6509  11.00000  0.05    0.32
Q13   1   0.4383  0.1133  0.4702  11.00000  0.05    0.31
Q14   1   0.5914  0.6729  0.6511  11.00000  0.05    0.29
Q15   1   0.7435  1.0448  0.7124  11.00000  0.05    0.29
Q16   1   0.3172  0.3272  0.4497  11.00000  0.05    0.27
Q17   1   0.4386  0.1761  0.4773  11.00000  0.05    0.27
Q18   1   0.6589  0.2901  0.6892  11.00000  0.05    0.26
Q19   1   0.4612  0.4911  0.5993  11.00000  0.05    0.25
Q20   1   0.5577  0.7621  0.7301  11.00000  0.05    0.25
;
_shelx_res_checksum   92727

_shelx_hkl_file
;
   0   0  -2 28792.6 1211.17   4
   0   0  -2 26169.3 1211.06   2
   0   0  -3-59.1236 21.8853   9
   0   0  -4 437922. 13283.7   9
   0   0   4 427368. 13283.8  16
   0   0  -4 418919. 13283.6   4
   0   0  -4 428932. 13283.8  11
   0   0  -4 415446. 13283.6   2
   0   0  -5 29.6370 41.7606   9
   0   0  -5 22.5524 49.4935  11
   0   0  -5 47.1017 41.3568   4
   0   0   5 55.6822 45.5362  16
   0   0  -5 66.0875 35.8176   2
   0   0  -6 42774.4 1318.49  11
   0   0  -6 41704.8 1317.74   8
   0   0  -6 42569.5 1317.91   4
   0   0   6 42142.3 1318.27  16
   0   0  -6 41680.6 1317.52   2
   0   0  -7 85.3925 70.1882  11
   0   0  -7 45.4997 55.8405   8
   0   0  -7 25.7727 56.6252   4
   0   0   7 91.8739 62.9045  16
   0   0  -7 102.838 48.4141   2
   0   0  -8 7312.94 251.462   5
   0   0  -8 7885.09 247.893  11
   0   0  -8 7474.79 244.280   8
   0   0  -8 7471.93 245.371   4
   0   0  -8 7411.55 242.604   2
   0   0   8 7742.65 246.343  16
   0   0  -9 70.1293 55.6458   8
   0   0  -9 68.8783 60.9167   4
   0   0  -9 135.624 79.8488   5
   0   0   9 124.019 61.9981  16
   0   0  -9 79.6642 48.7193   2
   0   0 -10 694.740 65.6603   8
   0   0 -10 1010.31 70.7056   4
   0   0  10 732.734 72.6901  16
   0   0 -10 1011.48 61.5599   2
   0   0 -10 1006.67 94.1931   5
   0   0  11-36.7016 72.3092  16
   0   0 -11 22.5071 73.4523   4
   0   0 -11-14.0901 62.5949   8
   0   0 -11 11.0376 81.1233  13
   0   0 -11-75.0332 105.326   5
   0   0  12 1105.24 86.7188  16
   0   0 -12 1003.77 77.1742   8
   0   0 -12 1362.62 90.7015   4
   0   0 -12 1310.20 120.622   5
   0   0 -12 1254.29 100.927  13
   0   0 -13 12.0864 102.152  10
   0   0 -13-12.4250 85.3263   4
   0   0 -13 144.193 101.929  13
   0   0  13-14.4125 82.1830  16
   0   0 -13 39.7106 71.1867   2
   0   0 -14 7336.34 258.433   2
   0   0 -14 7405.88 264.521   4
   0   0 -14 7934.04 269.338  10
   0   0 -14 8028.79 268.986  13
   0   0 -15 5.50216 124.378   5
   0   0 -15 27.4512 77.8002   2
   0   0 -16 248.857 99.4093   4
   0   0 -16 412.700 83.3363   2
   0   0 -16 511.659 123.227   5
   0   0 -16 507.638 115.067  10
   0   0 -17-193.924 116.891  10
   0   0 -17 97.0973 126.123   5
   0   0 -17-95.7601 104.098   4
   0   0 -17-31.2837 122.125  13
   0   0 -18 30.1550 125.929  10
   0   0 -18 54.2666 140.855   5
   0   0 -18 94.3027 111.624   4
   0   0 -18-89.0585 129.462  13
   0   0 -19-39.5355 137.417  10
   0   0 -19-113.668 154.095   5
   0   0 -19-30.0568 118.859   4
   0   0 -19-90.1860 144.485  13
   0   0 -20 403.413 154.653  10
   0   0 -20 38.8497 161.878   5
   0   0 -20 260.450 128.873   4
   0   0 -20 109.393 157.321  13
   0   0 -21 200.836 167.338  13
   0   0 -21 185.759 170.740   5
   0   0 -21-171.586 156.577  10
   0   0 -22 6222.46 274.979   5
   0   0 -22 6607.92 310.871  15
   0   0 -22 6025.55 271.736  13
   0   0 -22 6487.06 267.323  10
   0   0 -23 300.185 223.421  15
   0   0 -23 49.7329 174.452   5
   0   0 -23 23.1204 175.354  13
   0   0 -23 71.4816 164.847  10
   0   0 -24 1230.92 223.289  15
   0   0 -24 590.308 173.075   5
   0   0 -24 751.226 175.873  13
   0   0 -24 1058.81 163.186  10
   0   0 -25-107.656 210.836  15
   0   0 -25-45.4065 164.939  10
   0   0 -25 116.342 169.667  13
   0   0 -25-87.1433 170.317   5
   0   0 -26 242.662 171.665  13
   0   0 -26 413.843 216.988  15
   0   0 -26 455.571 163.847  10
   0   0 -27-184.872 166.355   5
   0   0 -28-135.972 205.707  15
   0   0 -28 212.939 152.556  10
   0   0 -28 227.136 157.271   5
   0   0 -28 15.9927 158.969  13
   0   0 -29-393.383 185.520  15
   0   0 -29 26.1108 149.153   5
   0   0 -30-128.900 174.716  15
   0   0 -30-112.678 136.210   5
   0   0 -31 49.7699 157.249  15
   0   0 -31-126.338 123.822   5
   0   0 -32-158.290 134.713  15
   0   0 -32 53.3639 99.7059   5
   0   2   0 114385. 3564.01   8
   0  -2   0 113709. 3563.90  17
   0   2  -1 38327.2 1215.91   8
   0   2   1 39271.8 1215.03   8
   0  -2  -1 39461.7 1214.94  17
   0  -2   1 37820.5 1215.45  17
   0   2  -2 53266.6 1691.73   8
   0   2   2 53635.2 1690.07   8
   0  -2  -2 53785.1 1689.94  17
   0  -2   2 57021.2 1691.82  17
   0  -2  -2 53242.5 1689.48   5
   0   2  -3 141480. 4355.01   8
   0   2   3 140519. 4352.94   8
   0  -2  -3 137878. 4353.06   3
   0  -2  -3 137036. 4352.89  17
   0  -2   3 140543. 4354.87  17
   0  -2  -3 140174. 4353.20   5
   0  -2  -4 685185. 21014.7  15
   0  -2  -4 680119. 21014.6  13
   0  -2  -4 686301. 21014.2   5
   0  -2  -4 682129. 21014.0  10
   0   2   4 671476. 21013.2   8
   0   2  -4 684579. 21015.6   8
   0  -2  -4 664319. 21012.1   7
   0  -2   4 685497. 21015.6  17
   0  -2  -4 655731. 21013.6   3
   0  -2  -5 33249.9 1097.37  15
   0  -2  -5 33262.0 1096.66  13
   0  -2  -5 37012.1 1096.25   5
   0  -2  -5 34116.2 1095.84  10
   0   2  -5 34567.7 1099.18   8
   0  -2  -5 36044.7 1096.30   4
   0   2   5 34664.7 1093.24   1
   0  -2  -5 36532.8 1095.13   3
   0   2   5 34699.0 1093.35   8
   0  -2  -6 54.4669 85.1001  15
   0  -2  -6 146.148 79.9894  13
   0  -2  -6 211.167 78.7070   5
   0  -2  -6 146.637 72.5369  10
   0  -2  -6 202.700 75.7280   4
   0   2  -6 198.596 92.7427   8
   0  -2  -6 177.430 63.9511   3
   0  -2  -7 5737.42 198.783   4
   0   2   7 5839.66 187.863  12
   0  -2  -7 6318.04 199.708  10
   0   2  -7 5526.89 184.278  11
   0   2  -7 5976.72 207.691   8
   0  -2  -7 6003.15 195.944   9
   0  -2  -7 5922.86 200.372  13
   0  -2  -7 5657.50 202.838  15
   0  -2  -7 5676.53 193.602   3
   0  -2  -7 6106.38 200.723   5
   0  -2  -8 5004.70 167.506   4
   0  -2  -8 4892.51 169.324  13
   0   2   8 4349.46 149.585  12
   0  -2  -8 4752.74 166.980  10
   0   2  -8 4495.44 150.713  11
   0   2  -8 4821.20 178.497   8
   0  -2  -8 4919.72 162.902   9
   0  -2  -8 4931.65 163.119   3
   0  -2  -8 4774.17 175.576  15
   0  -2  -8 5255.41 171.914   5
   0  -2  -9 10640.8 343.674  15
   0  -2  -9 11387.0 340.556   5
   0  -2  -9 10997.8 337.022  10
   0   2  -9 10020.2 327.213  11
   0  -2  -9 11124.5 334.482   9
   0   2  -9 10390.3 343.676   8
   0  -2  -9 10541.8 339.044  13
   0  -2  -9 10953.3 337.884   4
   0  -2  -9 10569.7 333.361   3
   0   2   9 9358.12 328.173  16
   0  -2 -10 1224.31 103.639  13
   0  -2 -10 1377.54 111.420   5
   0  -2 -10 1318.07 102.811  10
   0   2 -10 1176.73 121.521   8
   0  -2 -10 1279.94 88.7735   9
   0  -2 -10 1341.30 101.324   4
   0  -2 -10 1389.13 119.262  15
   0  -2 -11 795.274 125.737  15
   0  -2 -11 781.971 106.431  13
   0  -2  11 818.653 118.375  17
   0   2 -11 686.218 120.902   8
   0  -2 -11 862.210 102.671  10
   0  -2 -11 735.365 86.2752   9
   0  -2 -11 628.102 101.122   4
   0  -2 -11 748.984 83.2434   3
   0  -2 -11 740.869 112.971   5
   0  -2 -12 6445.94 236.857  15
   0  -2 -12 6451.15 225.528  10
   0   2 -12 5723.67 233.115   8
   0  -2 -12 6262.42 217.224   9
   0  -2  12 6150.47 234.682  17
   0   2 -12 6093.62 211.921   4
   0  -2 -12 6211.71 215.244   3
   0  -2 -12 6295.48 225.796  13
   0  -2 -13 5376.99 199.608   5
   0  -2 -13 4911.10 207.218  15
   0   2 -13 4179.03 199.386   8
   0  -2 -13 4676.89 180.328   9
   0  -2  13 4478.97 201.014  17
   0   2 -13 4856.33 176.454   4
   0  -2 -13 4666.23 193.896  13
   0  -2 -13 4893.06 180.982   3
   0   2 -13 5519.00 174.911   2
   0   2 -14 3217.20 169.368   8
   0   2 -14 3705.69 143.081   4
   0  -2 -14 3562.96 160.937   4
   0  -2 -14 3990.74 172.576   5
   0   2 -14 3419.70 163.529   5
   0  -2  14 3429.06 171.865  17
   0   2 -14 3896.83 142.603   2
   0  -2 -15 1125.97 118.023  10
   0  -2 -15 893.837 116.312   4
   0   2 -15 969.712 128.872   5
   0  -2 -15 954.854 132.202   5
   0  -2 -15 750.460 146.867  15
   0   2 -15 1026.59 84.2341   2
   0  -2 -16 1943.34 142.501  13
   0   2 -16 2014.75 142.170   5
   0  -2 -16 2366.60 153.690   5
   0  -2 -16 1889.37 135.382  10
   0  -2  16 1650.61 154.154  17
   0  -2 -16 1877.59 136.768   4
   0  -2 -16 1927.80 167.133  15
   0   2 -16 2207.36 106.437   2
   0  -2 -17-147.870 136.381  13
   0   2 -17 32.4597 84.1720   2
   0  -2 -17 133.117 127.864  10
   0  -2 -17-41.4360 121.426   4
   0  -2 -17 24.9595 139.226   5
   0   2 -17-2.97301 136.741   5
   0  -2  17 133.326 145.453  17
   0  -2 -17-8.82171 161.952  15
   0  -2 -18 3371.61 183.427  13
   0   2 -18 3213.43 185.884   5
   0  -2 -18 3460.13 194.455   5
   0  -2 -18 3572.93 189.122  10
   0  -2  18 3072.95 184.807  17
   0  -2 -18 3080.44 174.768   4
   0  -2 -18 3579.94 206.416  15
   0   2 -18 3341.42 144.851   2
   0  -2 -19 680.896 154.225  13
   0  -2 -19 1043.83 153.337  10
   0   2 -19 1306.51 140.541  10
   0  -2 -19 924.778 144.984   4
   0   2 -19 1178.30 107.490   2
   0  -2  19 753.949 164.388  17
   0   2 -19 1325.99 158.125  13
   0  -2 -19 1015.97 185.121  15
   0  -2 -19 1158.60 167.062   5
   0   2 -19 1115.13 150.535   5
   0  -2 -20 368.007 163.371  13
   0  -2 -20 541.682 162.524  10
   0   2 -20 490.202 146.888  10
   0   2 -20 648.017 110.265   2
   0  -2  20 437.894 163.278  17
   0  -2 -20 495.848 185.553  15
   0   2 -20 526.161 163.157  13
   0   2 -20 155.171 147.691   5
   0  -2 -20 422.457 168.219   5
   0  -2 -21 186.908 166.430  13
   0   2 -21 100.548 158.415   5
   0  -2 -21 170.891 177.770   5
   0  -2 -21-23.2834 162.423  10
   0   2 -21-154.695 152.441  10
   0  -2  21-113.654 165.196  17
   0   2 -21-19.8151 110.757   2
   0   2 -21 38.5625 162.924  13
   0  -2 -21 9.28472 197.326  15
   0   2 -22 2240.36 173.762  10
   0  -2 -22 2224.57 182.959  10
   0  -2 -22 2021.86 186.580  13
   0   2 -22 2150.61 188.321  13
   0  -2 -22 2203.01 224.048  15
   0   2 -22 2222.74 139.941   2
   0  -2 -22 2532.23 198.869   5
   0   2 -22 1791.71 179.291   5
   0   2 -23-92.5804 155.057  10
   0  -2 -23-83.5246 168.012  13
   0   2 -23 56.7432 169.917  13
   0  -2 -23 173.273 197.759  15
   0  -2 -23-115.690 163.817  10
   0   2 -23 89.4952 161.704   5
   0   2 -24-185.419 155.504  10
   0  -2 -24 498.883 169.612  13
   0   2 -24-100.516 172.315  13
   0  -2 -24-99.2857 184.645  15
   0  -2 -24 177.811 163.378  10
   0  -2 -24 234.398 175.157   5
   0   2 -24 95.0382 157.786   5
   0  -2 -25 125.279 195.177  15
   0   2 -25 349.348 172.511  13
   0  -2 -25 228.053 163.433  13
   0   2 -25 225.362 150.777  10
   0  -2 -26-161.095 194.036  15
   0  -2 -26 90.8288 168.542   5
   0   2 -26 308.029 151.843   5
   0  -2 -27 27.8317 157.432  13
   0   2 -27-61.9352 161.034  13
   0  -2 -27 207.845 170.281   5
   0   2 -27 127.330 144.348   5
   0   2 -27 93.4921 152.424  10
   0  -2 -28 120.810 160.522   5
   0  -2 -28 115.551 174.192  15
   0   2 -28 214.998 203.748  15
   0   2 -28 263.772 133.760   5
   0   2 -28-10.7017 137.342  10
   0   2 -29 137.059 190.755  15
   0  -2 -29-210.331 164.927  15
   0  -2 -29-26.6150 146.948   5
   0   2 -30 121.955 166.546  15
   0  -2 -30-122.693 132.293   5
   0   2 -31 141.830 155.742  15
   0  -2 -31 260.744 117.543   5
   0   2 -32 286.279 131.539  15
   0  -4   0 234.432 112.291  17
   0   4   0 29.7781 112.331   8
   0  -4  -1 82.1988 104.217  17
   0  -4   1 78.9178 103.892  17
   0   4   1 116.359 108.774   8
   0   4  -1 49.0329 119.317   8
   0  -4   2 22.7598 112.181  17
   0  -4  -2 87.1599 100.149  17
   0   4  -2 157.054 120.712   8
   0   4   2 57.0013 109.106   8
   0  -4   3 605.738 118.022  17
   0  -4  -3 605.142 100.999  17
   0   4  -3 582.490 126.432   8
   0   4   3 663.863 113.381   8
   0  -4  -4 2526.71 115.589   7
   0  -4   4 2609.67 154.550  17
   0  -4  -4 3324.90 132.484   3
   0   4   4 3021.74 142.222   8
   0   4  -4 2944.09 160.695   8
   0  -4  -5 1758.09 107.306   5
   0   4   5 1910.81 121.990   8
   0   4  -5 1785.33 150.057   8
   0  -4   5 1942.15 138.271  17
   0  -4  -5 2212.23 113.379   3
   0  -4  -6 10961.7 370.359   5
   0  -4   6 11074.5 382.760  17
   0   4   6 11133.9 372.986   8
   0  -4  -6 12066.5 371.108   3
   0  -4  -7 3690.12 161.232   5
   0  -4   7 3907.21 183.114  17
   0  -4  -7 4263.72 159.795   3
   0  -4   8 2167.54 151.741  17
   0  -4  -8 2540.54 126.060   3
   0   4  -9 2332.72 165.514   8
   0  -4  -9 2427.15 124.349   3
   0   4 -10 3610.75 186.182   8
   0  -4 -10 3363.70 149.047   3
   0  -4 -10 3540.55 157.071   5
   0  -4 -11 100.334 102.694   9
   0  -4 -11 14.9937 106.696   5
   0   4 -11 184.917 145.803   8
   0  -4  11 11.8065 132.818  17
   0  -4 -11-2.81750 99.4517   3
   0  -4 -12 3.58076 111.096   5
   0  -4 -12-111.732 100.731   9
   0  -4 -12 20.2611 98.0549   3
   0   4 -12 158.644 147.428   8
   0  -4 -12 242.001 123.206  15
   0  -4  12 130.043 136.908  17
   0  -4 -13 4265.02 199.784  13
   0  -4 -13 4693.80 184.898   9
   0   4 -13 5032.60 222.317   8
   0  -4 -13 4844.37 193.446   5
   0  -4 -13 4451.86 202.958  15
   0  -4 -13 4611.09 181.661   3
   0  -4  13 4604.79 211.540  17
   0  -4 -14 2923.39 164.265  13
   0  -4 -14 2626.50 160.037   5
   0   4 -14 2774.16 183.054   8
   0  -4 -14 2607.85 139.373   9
   0  -4 -14 2624.05 163.240  15
   0  -4  14 3059.16 180.908  17
   0  -4 -14 2818.69 137.746   3
   0  -4 -15 490.053 140.893  13
   0  -4 -15 686.454 135.574   5
   0  -4 -15 637.487 115.068   9
   0  -4 -15 491.881 146.563  15
   0   4 -15 272.445 170.028   8
   0  -4  15 689.074 158.339  17
   0  -4 -15 555.603 110.293   3
   0  -4 -16 1054.16 150.221  13
   0  -4 -16 1135.64 150.173   5
   0  -4 -16 1020.95 124.347   9
   0  -4 -16 937.488 156.743  15
   0   4 -16 727.743 177.915   8
   0  -4  16 1329.73 166.612  17
   0   4 -16 1136.07 104.413   2
   0  -4 -16 980.141 120.235   3
   0  -4 -17-44.3128 157.686  15
   0  -4 -17 43.7918 154.970  13
   0  -4 -17 1.74993 149.856   5
   0  -4 -17-144.970 116.548   9
   0   4 -17-49.4956 179.621   8
   0   4 -17 79.0857 97.7282   2
   0  -4  17-213.600 175.757  17
   0  -4 -18-14.5508 156.423  13
   0   4 -18 178.043 98.4944   2
   0  -4 -18-37.4749 121.878   9
   0  -4 -18 113.046 159.124   5
   0   4 -18 142.560 191.043   8
   0  -4 -18-4.80201 166.763  15
   0  -4  18 217.583 176.913  17
   0  -4 -19 552.842 124.119   9
   0  -4  19 617.672 178.441  17
   0  -4 -19 825.262 165.588   5
   0   4 -19 385.731 106.622   2
   0  -4  20 188.699 173.189  17
   0  -4 -20 120.493 161.611   5
   0  -4 -20-91.4215 168.583  15
   0   4 -20-6.98860 108.120   2
   0   4 -21 374.773 137.279  10
   0  -4  21 458.883 166.955  17
   0  -4 -21 443.022 164.536   5
   0  -4 -21 467.387 174.159  15
   0   4 -21 425.280 104.781   2
   0  -4 -22 222.563 163.076   5
   0   4 -22 52.5595 167.192  13
   0  -4  22 126.471 170.937  17
   0   4 -22 10.0658 138.522  10
   0  -4  23-166.400 173.257  17
   0   4 -23 31.7843 131.521  10
   0   4 -23 203.443 103.599   2
   0   4 -23-108.867 169.440  13
   0   4 -24 51.8939 165.570  13
   0  -4  25 370.426 153.456  17
   0  -4 -25 303.428 159.261   5
   0   4 -26 261.595 154.283  13
   0  -4 -26 129.367 150.903   5
   0  -4 -27-57.7747 142.497   5
   0   4 -28-165.696 184.589  15
   0   4 -29 160.541 163.845  15
   0   4 -30-145.578 144.843  15
   0   4 -31 9.67408 118.981  15
   0   6   0 415.605 151.217   8
   0   6  -1 156.567 150.365   8
   0   6   1 215.564 151.437   8
   0  -6  -1 217.800 112.359   3
   0  -6  -1 281.954 127.632  17
   0  -6  -2 368.226 111.995   3
   0   6  -2 176.723 151.183   8
   0   6   2 143.595 145.758   8
   0   6   3 1254.48 152.830   8
   0   6  -3 1528.56 168.527   8
   0  -6   3 1283.89 150.340  17
   0   6  -4 1014.75 165.984   8
   0   6   4 946.231 152.287   8
   0  -6  -4 1176.45 118.914   3
   0  -6   4 801.591 144.462  17
   0   6  -5 134.512 166.456   8
   0  -6  -5 87.1330 107.939   3
   0  -6   5 265.725 147.042  17
   0   6  -6 206.488 166.694   8
   0  -6  -6 175.470 112.195   3
   0  -6   6 4.39163 147.947  17
   0   6  -7 713.034 175.211   8
   0  -6  -7 1061.40 122.462   3
   0  -6   7 1062.66 159.855  17
   0  -6   8 2189.31 179.207  17
   0   6  -8 2365.22 193.705   8
   0   6  -9 623.838 181.567   8
   0  -6  -9 721.412 127.493   3
   0  -6   9 602.722 163.017  17
   0  -6  -9 546.156 130.868   9
   0   6 -10 289.628 188.779   8
   0  -6 -10 338.535 123.778   3
   0  -6  10 202.469 155.416  17
   0  -6 -10 181.655 132.334   9
   0   6 -11 193.494 195.798   8
   0  -6 -11 15.6058 130.517   3
   0  -6 -11 221.717 133.430   9
   0  -6  11-31.7968 163.527  17
   0  -6 -12 3033.63 164.264   3
   0  -6  12 2513.77 195.441  17
   0  -6 -12 3085.99 168.169   9
   0   6 -12 2808.94 224.924   8
   0   6 -13 305.817 204.109   8
   0  -6 -13 252.688 130.355   3
   0  -6  13 62.6930 170.056  17
   0  -6 -13 45.1370 133.196   9
   0   6 -14 171.656 199.210   8
   0  -6 -14 294.361 128.727   3
   0  -6  14 518.030 177.478  17
   0  -6 -14 287.587 132.095   9
   0   6 -15 535.922 208.195   8
   0  -6 -15 1004.48 130.909   3
   0  -6  15 683.279 182.896  17
   0  -6 -15 670.329 135.117   9
   0  -6 -16-186.774 128.054   3
   0  -6  16-232.221 183.758  17
   0  -6 -16 136.645 134.566   9
   0  -6 -17 817.188 135.168   9
   0   6 -17 851.049 107.657   2
   0   6 -17 775.746 208.399   8
   0  -6  17 834.155 178.598  17
   0  -6 -17 679.318 131.100   3
   0   6 -18 250.690 202.507   8
   0  -6 -18 110.591 127.539   9
   0  -6  18-246.779 172.093  17
   0   6 -19-6.88280 195.780   8
   0   6 -19 275.876 95.5148   2
   0  -6  19 149.252 170.593  17
   0  -6 -19 176.480 123.091   9
   0  -6  20-134.603 171.569  17
   0  -6 -20 85.8648 122.503   9
   0   6 -23-100.272 147.951  13
   0  -6  23 19.2867 151.455  17
   0   6 -24 92.8302 142.766  13
   0  -6  24 98.2031 138.535  17
   0  -6  25 51.8275 132.430  17
   0  -6  26 160.421 119.888  17
   0   6 -27-333.019 139.068  15
   0  -6  27 177.370 100.462  17
   0   6 -28 27.9577 120.129  15
   0  -8   0 114.891 132.303   3
   0   8   0 186.071 200.866   8
   0  -8  -1 274.694 128.017   3
   0  -8   1 278.663 128.509   3
   0   8   1-153.909 199.969   8
   0   8  -1-14.2466 204.149   8
   0  -8   2 620.652 130.659   3
   0  -8  -2 225.520 127.924   3
   0   8  -2 62.5132 206.569   8
   0  -8  -3 204.234 131.409   3
   0  -8   3 376.250 130.764   3
   0  -8   3 122.929 164.432  17
   0   8  -4 696.663 217.538   8
   0  -8  -4 875.139 132.934   3
   0  -8   4 784.415 132.766   3
   0  -8   4 390.210 170.378  17
   0   8  -5 22.7722 215.699   8
   0  -8  -5 52.6068 131.046   3
   0  -8   5-143.305 165.912  17
   0   8  -6 228.611 213.410   8
   0  -8  -6 304.532 133.862   3
   0   8  -7 30.8567 213.452   8
   0  -8  -7 266.872 141.011   9
   0  -8   7 56.0330 167.749  17
   0  -8  -7 0.80880 133.361   3
   0   8  -8 618.329 213.653   8
   0  -8  -8 861.943 143.582   9
   0  -8   8 625.523 168.685  17
   0  -8  -8 857.293 132.155   3
   0  -8   9 235.203 170.072  17
   0   8  -9 296.502 210.704   8
   0  -8  -9 429.200 139.921   9
   0  -8  10-20.0382 164.097  17
   0   8 -10 213.507 207.738   8
   0  -8 -10 24.6687 137.151   9
   0  -8  11-71.2555 163.932  17
   0   8 -11 69.3938 207.102   8
   0  -8 -11 333.766 132.000   9
   0  -8 -12 75.5301 131.859   9
   0  -8 -12 59.3996 123.976   3
   0  -8 -13 25.5530 127.038   9
   0  -8 -13 243.570 123.202   3
   0  -8 -14 190.835 123.216   9
   0  -8 -14 23.1671 120.104   3
   0  -8  14-109.511 159.459  17
   0   8 -15-184.491 203.394   8
   0  -8 -15-205.974 118.548   3
   0   8 -16 135.338 197.219   8
   0  -8 -16 126.282 116.420   3
   0   8 -17 89.1577 199.449   8
   0  -8 -17 11.2067 115.521   9
   0  -8  17-233.347 150.152  17
   0  -8 -17 20.2731 114.708   3
   0  -8  18-260.167 147.415  17
   0   8 -18 195.679 192.130   8
   0  -8 -18 179.898 113.312   9
   0  -8  19 212.982 140.893  17
   0  -8 -19-7.60119 101.978   9
   0  -8  20 138.264 135.544  17
   0  -8  21 121.989 124.954  17
   0  -8  22 55.5512 114.807  17
   0  -8  23 33.5981 102.728  17
   0  -8  24 2.09274 92.4754  17
   0 -10   0 145.681 111.346   3
   0 -10  -1 141.831 107.058   3
   0 -10   1 11.4609 104.867   3
   0 -10  -2 113.107 113.593   9
   0 -10  -2 98.0671 107.172   3
   0 -10  -3 14.5907 114.104   9
   0 -10   3 50.0308 99.7689   3
   0 -10  -3 11.8333 105.991   3
   0 -10  -4-149.331 114.719   9
   0 -10  -4 131.618 107.191   3
   0 -10   4 42.4221 98.1466   3
   0 -10  -5 49.1088 112.167   9
   0 -10  -5 245.568 105.895   3
   0 -10   5 87.8464 96.5397   3
   0  10  -5-6.45492 189.774   8
   0 -10  -6 206.163 115.666   9
   0 -10   6 109.922 92.6813   3
   0 -10  -6 87.2309 111.250   3
   0  10  -6 442.410 190.926   8
   0 -10  -7 0.66830 111.801   9
   0 -10  -7-289.860 107.863   3
   0 -10   7 35.6692 90.9854   3
   0 -10  -8 82.3348 108.210   9
   0 -10  -8 105.428 103.281   3
   0 -10   8 48.2934 85.1142   3
   0  10  -8-142.805 184.576   8
   0 -10  -9 94.1729 105.089   9
   0 -10   9 40.4365 81.3254   3
   0 -10  -9 236.115 103.733   3
   0  10  -9 48.3082 184.913   8
   0 -10 -10 88.1755 102.011   9
   0 -10 -10 268.494 97.1015   3
   0 -10  10 177.307 78.5310   3
   0  10 -10 44.5953 182.286   8
   0 -10 -11 138.216 98.3464   9
   0 -10  11 176.605 73.4367   3
   0 -10 -11 158.852 92.9478   3
   0 -10 -12-4.85565 94.8206   9
   0 -10 -12 108.964 89.7260   3
   0 -10 -13-51.0556 89.5712   9
   0 -10 -13 75.7384 87.6007   3
   0 -10 -14 183.104 85.2862   9
   0 -10 -14 58.2276 84.4469   3
   0 -10 -15 120.895 82.1998   9
   0 -10 -16-10.4891 71.7885   9
   1   1 -33-121.691 124.189  15
   1  -1 -32-177.385 139.566  15
   1   1 -32-29.0041 150.486  15
   1   1 -32-66.2307 99.2840   5
   1  -1 -32 165.992 113.938   5
   1   1 -31-33.9980 164.054  15
   1  -1 -31-62.3511 154.321  15
   1  -1 -31 170.254 132.435   5
   1   1 -31-76.8113 122.143   5
   1  -1 -30-12.7816 172.631  15
   1   1 -30 151.038 185.174  15
   1   1 -30 135.576 135.330   5
   1  -1 -30-73.9886 149.209   5
   1   1 -30 157.320 135.696  10
   1  -1 -29-115.831 159.675   5
   1   1 -29 278.075 202.638  15
   1  -1 -29 140.827 186.489  15
   1   1 -29-62.5150 143.696  10
   1   1 -29 153.449 146.091   5
   1   1 -28 2.89848 154.452  10
   1   1 -28 28.4167 156.677   5
   1  -1 -28 279.094 167.274   5
   1  -1 -28 188.307 154.541  13
   1   1 -28-62.0969 160.234  13
   1   1 -27 188.578 162.548   5
   1  -1 -27 112.316 174.750   5
   1  -1 -27 171.777 205.769  15
   1   1 -27 153.025 218.605  15
   1  -1 -27 101.924 163.547  10
   1   1 -26 108.541 158.852  10
   1  -1 -26 300.188 166.498  13
   1   1 -26-20.7703 166.866  13
   1   1 -26 231.421 225.325  15
   1  -1 -26 294.608 201.752  15
   1  -1 -26-9.41544 163.898  10
   1  -1 -25 1342.73 173.728  10
   1   1 -25 1359.83 167.089  10
   1  -1 -25 928.661 176.701  13
   1   1 -25 855.685 174.281  13
   1   1 -25 1178.49 231.454  15
   1  -1 -25 1045.06 212.158  15
   1  -1 -25 1241.12 187.865   5
   1   1 -25 968.875 172.944   5
   1   1 -24 212.900 171.047  13
   1  -1 -24 152.230 168.349  13
   1  -1 -24 76.3510 167.503  10
   1  -1 -24 194.760 213.956  15
   1   1 -24 145.265 162.936  10
   1  -1 -24 151.340 181.193   5
   1   1 -24 88.1739 173.105   5
   1  -1 -23 152.692 215.892  15
   1   1 -23 673.788 165.885  10
   1  -1 -23 111.978 170.139  10
   1   1 -23 39.2830 173.324  13
   1  -1 -23 354.558 167.596  13
   1  -1 -23 337.358 176.073   5
   1   1 -23 278.765 172.449   5
   1  -1 -22 452.966 210.019  15
   1  -1 -22-20.9693 160.641  10
   1   1 -22 142.976 159.504  10
   1   1 -22-69.7628 163.948  13
   1  -1 -22-10.1242 162.990  13
   1  -1 -22-69.1338 176.455   5
   1   1 -22 164.041 169.785   5
   1  -1 -21 1074.01 181.886   5
   1   1 -21 1124.44 166.524   5
   1   1 -21 1263.96 157.387  10
   1  -1 -21 1202.50 162.444  10
   1  -1 -21 1106.93 204.539  15
   1  -1 -21 1030.12 162.658  13
   1   1 -21 1179.07 165.695  13
   1  -1 -21 982.174 144.235   4
   1   1 -20 349.076 151.712  13
   1  -1 -20 184.403 150.566  13
   1  -1 -20 98.3179 164.420   5
   1   1 -20 329.109 149.657   5
   1  -1 -20 44.2698 149.470  10
   1   1 -20 263.479 148.538  10
   1  -1 -20 149.093 128.634   4
   1   1 -20 501.268 101.713   2
   1  -1 -20 322.817 188.342  15
   1   1 -19-13.5021 137.887  13
   1  -1 -19 362.501 140.843  13
   1   1 -19 251.493 142.770   5
   1  -1 -19 164.607 154.629   5
   1   1 -19 96.5432 132.513  10
   1  -1 -19 229.923 138.966  10
  -1  -1  19 319.492 147.910  17
   1  -1 -19 128.483 121.844   4
   1   1 -19 360.346 94.2129   2
   1  -1 -19 81.2372 176.420  15
   1   1 -18 172.153 131.043  13
   1  -1 -18 324.237 128.588  13
   1   1 -18 136.539 141.245   5
   1  -1 -18 305.848 144.202   5
   1  -1 -18 191.355 131.129  10
   1   1 -18 46.9591 120.120  10
  -1  -1  18 125.674 135.664  17
   1  -1 -18 205.708 111.887   4
   1   1 -18 190.441 87.7044   2
   1  -1 -18 89.4111 161.944  15
   1  -1 -17 979.459 128.555  13
   1   1 -17 990.240 88.4059   2
   1  -1 -17 973.365 124.468  10
   1   1 -17 953.006 127.504  13
   1   1 -17 1084.87 143.551   5
   1  -1 -17 1167.15 140.185   5
   1  -1 -17 983.147 114.367   4
  -1  -1  16 1314.22 129.236  17
   1  -1 -16 1356.42 122.832  10
   1   1 -16 1397.73 89.7712   2
   1  -1 -16 1635.03 136.714   5
   1   1 -16 1709.42 139.055   5
   1  -1 -16 1324.83 115.019   4
   1  -1 -15 597.758 121.899   5
   1   1 -15 482.365 128.898   5
   1   1 -15 521.623 85.3630   4
   1   1 -15 474.921 74.9683   2
   1  -1 -15 567.246 112.690  13
   1  -1 -14 4845.99 188.702  13
   1  -1 -14 4908.50 194.084   5
   1  -1 -14 4505.19 187.297  10
   1   1 -14 4317.55 184.656   8
   1   1 -14 5322.66 170.057   2
   1   1 -14 4805.32 173.716   4
   1  -1 -14 4816.29 183.534   4
  -1  -1  14 4442.88 183.664  16
   1  -1 -13 990.621 105.550  13
   1   1 -13 871.241 120.423   5
   1  -1 -13 956.820 90.3419   9
   1  -1 -13 1095.40 109.585  10
   1   1 -13 1084.43 75.6364   2
   1  -1 -13 1009.75 103.242   4
   1   1 -13 1012.09 84.5768   4
  -1  -1  13 1023.06 103.899  16
   1   1 -13 762.867 104.888   8
   1   1 -12 573.298 102.265   8
   1  -1 -12 701.972 96.4698  13
   1  -1 -12 451.272 60.9407   1
   1  -1 -12 803.957 99.3306  10
   1  -1 -12 668.278 81.0818   9
  -1  -1  12 710.369 94.2720  16
  -1   1  12 514.538 68.8502  16
   1  -1 -12 525.326 91.3000   4
   1   1 -12 804.620 73.8386   4
   1  -1 -12 754.695 112.896   5
  -1   1  11 4766.83 178.191  16
   1   1 -11 5630.56 180.232   4
   1  -1 -11 5731.60 187.885   4
   1  -1 -11 5440.24 189.307  13
   1  -1 -11 5727.64 198.233   5
   1  -1 -11 5884.28 190.824  10
   1   1 -11 5235.26 192.417   8
   1  -1 -11 5247.75 180.853   9
  -1  -1  11 5253.11 189.487  16
   1  -1 -11 4859.86 175.491   1
   1   1 -11 5556.16 178.711   2
  -1   1  10 9276.26 330.140  16
  -1  -1  10 10191.2 337.866  16
   1  -1 -10 10098.0 335.258  13
   1  -1 -10 11793.2 342.578   5
   1  -1 -10 10490.5 335.963  10
   1   1 -10 10240.0 337.692   8
   1  -1 -10 10353.2 331.924   9
   1  -1 -10 10474.5 331.650   3
   1   1 -10 10784.6 330.277   2
   1   1 -10 10823.2 330.850   4
   1  -1 -10 10676.8 335.064   4
   1  -1 -10 10085.4 328.782   1
  -1   1   9 122.169 50.2606  16
  -1  -1   9 123.932 77.3107  16
   1  -1  -9 270.088 55.8601   3
   1  -1  -9 178.778 70.7965  13
   1  -1  -9 161.816 46.5393   1
   1  -1  -9 290.141 59.2985   9
   1  -1  -9 298.089 71.5191  10
   1   1  -9 227.194 52.3566   4
   1  -1  -9 254.606 70.6605   4
   1   1  -9 232.114 79.0642   8
   1  -1  -9 348.333 84.1288   5
  -1  -1   8 33328.9 1050.15  16
   1  -1  -8 32632.0 1048.89  13
   1  -1  -8 35276.4 1050.69   5
   1  -1  -8 33645.1 1048.81  10
   1   1  -8 33662.5 1046.47  11
   1  -1  -8 33061.8 1047.35   9
  -1   1   8 31667.9 1046.80  16
   1  -1  -8 33531.3 1048.73   4
   1  -1  -8 33867.9 1046.19   1
   1  -1  -8 34367.3 1047.39   3
   1  -1  -7 529.721 49.4928   1
   1  -1  -7 569.615 75.0223  13
  -1   1   7 528.465 38.6639  12
   1   1  -7 513.051 53.6226  11
   1  -1  -7 654.971 71.1715  10
   1  -1  -7 597.294 61.8353   9
  -1  -1   7 384.707 82.7515  16
   1  -1  -7 749.776 72.7193   4
   1  -1  -7 771.020 83.9362   5
   1  -1  -7 792.958 59.8323   3
   1  -1  -6 139593. 4192.23   1
   1  -1  -6 136357. 4193.43  13
  -1   1   6 124512. 4191.57  12
   1   1  -6 128847. 4191.66  11
   1  -1  -6 136071. 4193.28  10
   1  -1  -6 138244. 4192.87   9
  -1  -1   6 137342. 4194.14  16
   1  -1  -6 136683. 4193.41   4
   1  -1  -6 139808. 4194.02   5
   1  -1  -6 146580. 4192.93   3
   1  -1  -5 688.190 61.1552  13
  -1   1   5 610.370 41.8914  12
   1  -1  -5 536.865 44.5536   1
   1  -1  -5 600.716 53.3561   9
   1  -1  -5 569.142 56.6986  10
   1  -1  -5 670.852 51.4487   3
   1  -1  -5 740.215 70.4658   5
  -1  -1   5 700.444 69.4274  16
   1  -1  -5 568.698 59.3168   4
   1  -1  -4 6262.39 207.493  10
   1  -1  -4 6216.33 210.820  15
  -1  -1   4 6423.37 211.553  16
   1  -1  -4 6246.47 208.884  13
  -1   1   4 6396.12 204.215   1
  -1   1   3 1060.41 47.4372   8
   1  -1  -3 1072.53 44.7049   7
   1  -1  -3 1191.76 61.0481  15
  -1  -1   3 1119.30 63.3623  16
   1  -1  -3 1117.78 58.8616  13
   1  -1  -3 975.327 53.9625   5
   1  -1  -3 943.761 51.7734  10
   1  -1  -3 862.555 56.1587   4
   1  -1  -3 784.740 51.6450   3
  -1   1   3 671.606 51.3735   1
   1  -1  -2 1152.95 53.2321  13
   1  -1  -2 1054.30 46.8070  10
  -1   1   2 1147.92 48.2890   8
   1  -1  -2 1223.48 47.0081   5
   1  -1  -2 1147.74 52.4693  15
  -1  -1   2 1118.21 55.6401  16
  -1   1   1 62672.3 1996.63   8
  -1  -1   1 62946.4 1996.76  16
   1  -1  -1 64516.0 1996.76  17
   1  -1  -1 64760.2 1995.92   5
  -1  -1   0 156784. 4878.09   5
  -1   1   0 155829. 4878.58   8
   1  -1   0 156201. 4878.66  17
  -1  -1   0 155921. 4878.09  17
  -1  -1  -1 49753.2 1525.76  13
  -1  -1  -1 48220.8 1525.52   5
  -1  -1  -1 48065.3 1525.31  11
  -1   1  -1 48646.0 1526.27   8
  -1  -1  -1 51703.0 1525.99  15
  -1  -1  -1 48446.8 1525.42   4
   1  -1   1 51031.3 1526.52  17
  -1  -1  -1 46857.9 1525.10   3
  -1  -1  -2 2480.93 149.711  13
  -1  -1  -2 2332.89 149.113   5
  -1  -1  -2 2603.46 148.745  10
  -1   1  -2 2501.71 152.841   8
  -1  -1  -2 2109.94 147.971   4
   1  -1   2 2748.10 153.693  17
  -1  -1  -2 2142.28 145.918   3
  -1  -1  -3  6882.5 375.397  10
  -1  -1  -3  6192.7 376.384  11
  -1  -1  -4 107998. 3364.62  13
  -1  -1  -4 106816. 3364.75  11
  -1  -1  -4 107497. 3364.46  10
  -1   1  -4 108302. 3365.35   8
  -1  -1  -4 107351. 3364.16   9
  -1  -1  -4 106684. 3364.84   5
  -1  -1  -4 106710. 3365.43  15
   1  -1   4 110522. 3365.28  16
  -1  -1  -4 108409. 3364.01   3
  -1  -1  -4 106869. 3364.45   4
  -1  -1  -5 44633.7 1418.39  13
  -1  -1  -5 45309.4 1418.79   5
  -1  -1  -5 44937.5 1418.17  10
  -1  -1  -5 44424.0 1418.91  11
  -1  -1  -5 46069.3 1417.57   9
  -1   1  -5 45985.1 1419.62   8
   1  -1   5 44337.6 1419.10  16
  -1  -1  -5 44768.1 1418.01   4
  -1  -1  -5 46627.9 1417.36   3
   1   1   6 22544.9 754.303  16
  -1  -1  -6 24578.3 757.824   4
  -1  -1  -6 25253.9 758.358  13
  -1  -1  -6 24673.4 758.960   5
  -1  -1  -6 24921.6 758.147  10
  -1  -1  -6 25480.6 759.309  11
  -1  -1  -6 25271.9 756.857   9
  -1   1  -6 25112.6 760.134   8
   1  -1   6 26016.0 760.028  16
  -1  -1  -6 22935.6 753.520   1
  -1  -1  -6 25539.9 756.627   3
   1   1   7 9081.22 313.949  16
  -1  -1  -7 9958.61 320.311   4
  -1  -1  -7 10124.2 320.802  13
  -1  -1  -7 9834.71 322.326   5
  -1  -1  -7 10178.6 324.061  11
  -1   1  -7 9910.01 315.954  11
  -1  -1  -7 9873.99 320.312  10
  -1  -1  -7 10092.3 317.671   9
  -1   1  -7 9852.55 322.652   8
   1  -1   7 10272.7 322.913  16
  -1  -1  -7 10144.0 312.559   1
  -1  -1  -7 10394.2 317.336   3
   1   1   8 7888.53 268.194  16
   1  -1   8 8786.58 277.988  16
  -1  -1  -8 8357.15 275.660  13
  -1  -1  -8 8583.22 278.078   5
  -1  -1  -8 8833.39 275.590  10
  -1   1  -8 8788.17 271.087  11
  -1  -1  -8 9004.93 272.661   9
  -1   1  -8 8737.43 278.709   8
  -1  -1  -8 8695.51 274.985   4
  -1  -1  -8 8002.46 266.292   1
  -1  -1  -8 8626.24 271.728   3
   1   1   9 41.7678 46.9380  16
   1  -1   9 228.597 80.1605  16
  -1  -1  -9 125.197 62.0924   3
  -1  -1  -9 107.286 76.4739  13
  -1   1  -9 262.901 62.3211  11
  -1  -1  -9 105.929 63.5380   9
  -1  -1  -9 46.4622 75.3162  10
  -1   1  -9 264.470 83.2650   8
  -1  -1  -9 54.6948 70.7678   4
  -1   1  -9 258.992 62.3147   4
  -1  -1  -9 42.8266 83.0175   5
  -1   1  -9 89.6305 53.7621   2
  -1  -1  -9 66.7384 37.9567   1
  -1  -1 -10 9533.03 309.776  13
  -1   1 -10 9642.08 305.587  11
  -1  -1 -10 9633.52 309.914  10
  -1  -1 -10 9841.61 305.626   9
  -1   1 -10 9430.25 310.261   8
  -1   1 -10 9567.39 312.040   5
  -1  -1 -10 9883.31 312.409   5
  -1   1 -10 10600.6 305.380   4
  -1  -1 -10 10148.7 308.785   4
   1  -1  10 9452.64 310.062  16
  -1  -1 -10 9250.88 297.978   1
  -1  -1 -11 14352.4 462.623  10
  -1   1 -11 13357.7 462.600   8
  -1  -1 -11 13781.4 458.464   9
  -1  -1 -11 14724.3 461.666   4
  -1   1 -11 15213.0 458.533   4
  -1  -1 -11 14555.5 462.730  13
  -1   1 -11 14259.3 465.188   5
  -1  -1 -11 14407.6 465.276   5
  -1   1 -12 8493.04 294.680   5
  -1  -1 -12 8852.17 290.623  10
  -1   1 -12 7763.24 288.980   8
   1  -1  12 8259.73 294.261  17
  -1  -1 -12 8543.55 288.169   4
  -1   1 -12 8633.96 282.537   4
  -1  -1 -12 8873.85 290.243  13
  -1   1 -12 8714.61 279.260   2
  -1  -1 -13 1635.77 131.438   5
  -1  -1 -13 1683.56 120.635  10
  -1   1 -13 1285.73 110.731   8
  -1   1 -13 1823.44 103.654   4
  -1  -1 -13 1631.54 121.463  13
   1  -1  13 1584.68 125.305  17
  -1   1 -13 1773.17 91.0855   2
   1  -1  14 801.463 119.673  17
  -1   1 -14 903.939 84.8942   2
  -1  -1 -14 1062.01 127.586   5
  -1   1 -14 1165.69 124.689   5
  -1  -1 -15 934.213 119.173  10
  -1  -1 -15 1108.19 112.788   4
  -1  -1 -15 1056.69 129.691   5
  -1   1 -15 992.086 135.531   5
   1  -1  15 725.296 124.482  17
  -1   1 -15 1066.58 85.2082   2
  -1   1 -16 3109.73 163.066   5
  -1  -1 -16 2929.64 168.412   5
  -1   1 -16 3092.07 151.228  10
  -1  -1 -16 3202.78 158.528  10
  -1  -1 -16 2854.29 188.064  15
  -1  -1 -16 3006.58 150.111   4
  -1   1 -16 2711.90 140.170   4
  -1   1 -16 3309.19 129.730   2
  -1   1 -16 2672.53 158.774  13
  -1  -1 -16 2853.20 162.850  13
  -1  -1 -17 314.200 133.178  13
  -1   1 -17 317.125 126.524   5
  -1  -1 -17 255.695 143.248   5
  -1   1 -17 302.264 119.389  10
  -1  -1 -17 281.087 128.756  10
  -1  -1 -17 475.751 169.001  15
  -1  -1 -17 228.419 118.157   4
  -1   1 -17 206.594 110.813   4
  -1   1 -17 180.350 132.178  13
  -1   1 -17 178.150 90.1558   2
  -1  -1 -18 516.733 144.218  13
  -1  -1 -18 386.361 151.239   5
  -1   1 -18 503.966 139.953   5
  -1  -1 -18 600.423 137.867  10
  -1   1 -18 627.179 135.926  10
  -1  -1 -18 400.010 184.350  15
  -1   1 -18 300.784 110.155   4
  -1  -1 -18 572.106 131.979   4
  -1   1 -18 431.449 140.310  13
  -1   1 -18 535.350 103.044   2
  -1   1 -19 288.058 152.655   5
  -1  -1 -19 127.608 162.864   5
  -1  -1 -19 298.850 148.411  10
  -1   1 -19 93.2556 142.017  10
  -1  -1 -19 341.094 191.975  15
  -1  -1 -19 214.566 134.235   4
  -1   1 -19 167.049 153.149  13
  -1  -1 -19 404.786 155.066  13
  -1   1 -19 321.661 103.404   2
  -1  -1 -20 565.125 154.596  10
  -1   1 -20 736.324 150.736  10
  -1  -1 -20 561.479 203.667  15
  -1  -1 -20 499.276 143.796   4
  -1  -1 -20 560.699 170.378   5
  -1   1 -20 382.898 159.783   5
  -1   1 -20 486.023 162.764  13
  -1  -1 -20 625.156 162.808  13
  -1   1 -21 338.119 159.303  10
  -1  -1 -21 393.090 170.720  10
  -1  -1 -21 571.097 207.471  15
  -1  -1 -21 394.848 144.955   4
  -1   1 -21 361.814 168.940  13
  -1  -1 -21 344.015 165.095  13
  -1   1 -21 312.157 169.992   5
  -1  -1 -21 302.187 171.215   5
  -1  -1 -22 583.343 170.883  10
  -1   1 -22 908.462 165.539  10
  -1   1 -22 922.866 174.484  13
  -1  -1 -22 711.382 174.455  13
  -1  -1 -22 829.431 216.724  15
  -1  -1 -22 468.558 147.631   4
  -1   1 -22 672.938 172.462   5
  -1  -1 -22 815.323 180.200   5
  -1   1 -23 950.717 164.997  10
  -1  -1 -23 1132.49 171.835  10
  -1  -1 -23 978.678 178.841  13
  -1   1 -23 1125.05 183.935  13
  -1  -1 -23 1008.39 216.642  15
  -1   1 -23 1129.22 171.891   5
  -1  -1 -23 1069.91 182.565   5
  -1  -1 -24 817.733 204.721  15
  -1   1 -24 602.207 158.851  10
  -1  -1 -24 581.985 164.331  10
  -1  -1 -24 614.058 169.450  13
  -1   1 -24 489.510 176.034  13
  -1   1 -24 1231.92 226.017  15
  -1   1 -24 607.990 163.794   5
  -1  -1 -24 578.526 179.527   5
  -1   1 -25 2.01166 154.484  10
  -1  -1 -25 48.2577 161.475  10
  -1   1 -25 537.034 221.702  15
  -1   1 -25 68.8777 174.776  13
  -1  -1 -25 49.1928 171.431  13
  -1  -1 -25-59.8382 208.576  15
  -1  -1 -26 5.31039 200.381  15
  -1   1 -26-247.022 216.556  15
  -1   1 -26 185.859 158.297   5
  -1  -1 -26 60.4893 166.253   5
  -1  -1 -27 35.3570 159.826   5
  -1   1 -27 146.000 144.075  10
  -1   1 -27-209.992 150.675   5
  -1   1 -27-169.081 163.115  13
  -1  -1 -27-73.2654 160.851  13
  -1  -1 -28 81.7286 153.778   5
  -1   1 -28-131.527 139.399   5
  -1   1 -28 159.138 140.287  10
  -1  -1 -28-40.4271 184.725  15
  -1   1 -28 16.5402 195.264  15
  -1  -1 -29-182.838 171.727  15
  -1   1 -29 362.116 186.127  15
  -1   1 -29 293.077 129.129   5
  -1  -1 -29-243.492 142.919   5
  -1   1 -30-21.7037 154.669  15
  -1  -1 -30-81.9548 152.904  15
  -1  -1 -30-22.2066 128.702   5
  -1   1 -30 166.127 112.560   5
  -1   1 -31-108.145 147.961  15
  -1  -1 -31 245.455 140.310  15
  -1  -1 -31-88.5067 110.467   5
  -1   1 -32 18.2323 122.624  15
   1   3 -32-86.3471 130.733  15
   1   3 -31 15.6522 153.778  15
   1   3 -30 308.399 177.091  15
   1  -3 -30 45.7304 132.536   5
   1   3 -29 114.409 192.435  15
   1  -3 -29 439.735 145.841   5
   1  -3 -28 468.628 157.816   5
   1   3 -28 476.289 208.953  15
   1   3 -27 40.6892 136.470  10
   1  -3 -27 388.866 173.840  15
   1   3 -27-147.544 162.878  13
   1  -3 -27-43.6266 162.129   5
   1  -3 -26-107.142 163.589   5
   1   3 -25-127.991 164.538  13
   1  -3 -25 72.1565 158.327  13
   1  -3 -25 83.8722 179.770  15
   1   3 -25 33.1728 145.826  10
   1   3 -24 165.331 144.713  10
   1  -3 -24 13.9294 165.601   5
  -1  -3  24 274.845 161.829  17
   1  -3 -24 59.9207 182.486  15
   1  -3 -24 147.484 159.285  13
   1   3 -24 455.969 169.399  13
   1  -3 -23 56.1952 165.452  13
   1  -3 -23 145.551 170.763   5
   1   3 -23 274.926 148.439   5
   1   3 -23-37.8417 147.672  10
  -1  -3  23 218.866 164.608  17
   1  -3 -23-74.6153 184.561  15
   1   3 -23 436.933 168.599  13
   1   3 -23 3.99657 108.043   2
   1   3 -22 2183.65 187.492  13
   1  -3 -22 1488.99 185.782  13
   1   3 -22 2186.95 167.341  10
   1  -3 -22 2062.80 202.119  15
  -1  -3  22 1726.39 190.336  17
   1   3 -22 2223.38 130.643   2
   1  -3 -22 2180.67 187.782   5
   1   3 -22 1623.58 165.772   5
   1  -3 -21 790.763 164.921  13
   1  -3 -21 1066.93 166.939  10
   1   3 -21 1180.35 153.376  10
  -1  -3  21 985.017 184.802  17
   1   3 -21 806.681 149.246   5
   1  -3 -21 977.822 172.123   5
   1  -3 -21 857.836 193.567  15
   1   3 -21 875.684 111.926   2
   1  -3 -20-75.9161 157.164  13
   1   3 -20 6.18200 99.3686   2
   1  -3 -20 143.366 154.789  10
  -1  -3  20-16.7310 166.581  17
   1  -3 -20-64.2137 184.627  15
   1   3 -20 148.113 147.243   5
   1  -3 -20 113.260 166.547   5
   1  -3 -19 76.9630 146.479  13
   1  -3 -19 257.756 147.669  10
   1   3 -19 100.570 100.279   2
  -1  -3  19 269.016 168.649  17
   1  -3 -19 222.660 171.482  15
   1  -3 -19 435.129 160.901   5
   1   3 -19 148.480 158.720   5
   1  -3 -18 879.855 150.726  13
   1  -3 -18 1176.29 144.520  10
   1  -3 -18 991.262 112.475   9
   1   3 -18 1153.50 148.124   5
   1  -3 -18 1078.05 158.310   5
   1   3 -18 1081.88 101.432   2
   1  -3 -18 1075.95 166.036  15
  -1  -3  18 1204.70 166.386  17
   1  -3 -17 2275.51 161.660  13
   1  -3 -17 2525.72 168.121   5
   1   3 -17 2583.17 164.083   5
   1  -3 -17 2352.46 154.090  10
   1   3 -17 2237.60 175.797   8
   1  -3 -17 2202.23 133.878   9
   1  -3 -17 2371.17 172.066  15
   1   3 -17 2957.74 121.397   2
  -1  -3  17 2124.13 171.867  17
   1  -3 -16 702.025 138.803  15
   1  -3 -16 741.640 133.370  13
   1   3 -16 687.754 123.743   5
   1  -3 -16 535.238 136.477   5
   1  -3 -16 879.258 123.609  10
   1  -3 -16 682.362 101.139   9
   1   3 -16 667.064 148.796   8
   1   3 -16 1004.00 86.3895   2
  -1  -3  16 886.533 150.810  17
   1  -3 -15 7135.19 272.249  13
   1  -3 -15 8239.94 275.548   5
   1  -3 -15 7256.39 269.712  10
   1  -3 -15 7144.92 259.170   9
   1   3 -15 6870.47 286.903   8
  -1  -3  15 7699.98 286.384  17
   1   3 -15 8400.90 254.269   2
   1  -3 -15 7431.16 259.225   3
   1  -3 -15 6652.07 276.746  15
   1  -3 -14 575.595 122.694   5
   1   3 -14 374.507 135.511   8
   1  -3 -14 572.851 91.8131   3
   1  -3 -14 383.644 109.562  10
  -1  -3  14 510.362 136.760  17
   1  -3 -13 325.447 113.838   5
   1  -3 -13 342.775 89.4396   3
  -1  -3  12 1706.45 142.485  17
   1  -3 -12 1882.31 113.036   9
   1  -3 -12 2039.59 128.801   5
   1  -3 -12 1884.38 135.728  15
   1  -3 -12 1742.71 126.664  13
   1  -3 -12 2135.77 111.841   3
   1  -3 -11 975.011 98.2582   9
  -1  -3  11 846.623 128.453  17
   1  -3 -11 1133.55 95.0973   3
   1  -3 -11 804.349 122.531  15
   1  -3 -11 879.121 113.188  13
   1  -3 -11 765.668 106.187  10
   1  -3 -10 4806.42 195.476  13
   1  -3 -10 5314.62 194.342   5
   1  -3 -10 4681.67 190.691  10
   1  -3 -10 5178.52 188.066   9
   1   3 -10 5043.02 213.863   8
   1  -3 -10 4613.35 199.423  15
   1  -3 -10 5644.94 185.911   3
  -1  -3  10 5006.69 202.560  17
   1  -3  -9 529.183 106.878  15
   1  -3  -9 533.535 108.426  13
  -1   3   9 373.158 72.4905  12
   1  -3  -9 574.831 95.7533  10
   1  -3  -9 480.036 90.8336   9
   1   3  -9 483.287 129.021   8
   1  -3  -9 377.403 98.7683   5
  -1  -3   9 355.233 117.739  17
   1  -3  -9 423.752 84.7927   3
   1  -3  -8 278.354 92.5338   5
   1  -3  -8 461.634 98.1999  15
   1   3  -8 500.225 120.606   8
   1  -3  -8 418.427 98.0611  13
  -1  -3   8 427.522 111.227  17
   1  -3  -7 2379.31 114.170   5
   1   3  -7 2334.96 136.051   8
   1  -3  -7 2361.02 121.593  13
   1  -3  -7 2386.13 120.276  15
  -1  -3   7 2452.70 132.002  17
   1  -3  -6 18632.9 539.105   5
  -1   3   6 18062.3 537.523   8
   1   3  -6 18080.3 546.489   8
  -1  -3   6 17351.7 545.087  17
   1  -3  -6 19138.8 538.036   3
   1  -3  -5 31837.1 1034.87   5
   1  -3  -5 33214.3 1032.90   7
  -1   3   5 32811.9 1035.11   8
  -1  -3   5 33436.2 1039.62  17
   1  -3  -5 33842.5 1035.57   3
   1   3  -5 32622.1 1039.94   8
   1  -3  -4 4947.64 176.550   5
   1   3  -4 4921.66 191.783   8
  -1   3   4 5110.00 181.089   8
   1  -3  -4 5149.85 182.595  17
  -1  -3   4 5348.59 191.889  17
   1  -3  -4 5274.73 179.323   3
  -1   3   3 334.256 84.2847   8
   1   3  -3 244.507 99.2848   8
   1  -3  -3 339.464 65.1166   5
   1  -3  -3 361.899 86.0527  17
  -1  -3   3 203.880 91.4420  17
   1   3  -2 35.6915 93.9633   8
  -1   3   2 100.693 82.7751   8
  -1  -3   2 24.2266 91.2711  17
   1  -3  -2 86.9501 90.1331  17
  -1   3   1 13503.3 435.061   8
   1   3  -1 13426.5 435.932   8
  -1  -3   1 13685.9 435.836  17
   1  -3  -1 13273.4 434.905  17
  -1   3   0 604.171 95.8092   8
  -1  -3   0 794.420 88.7114  17
   1  -3   0 623.979 95.1766  17
   1   3   0 654.451 93.9675   8
   1  -3   1 900.275 101.609  17
  -1  -3  -1 1018.14 92.0999  17
   1   3   1 1152.11 93.7412   8
  -1   3  -1 1137.73 101.917   8
   1  -3   2 15943.6 548.864  17
  -1  -3  -2 16389.4 544.601  17
  -1   3  -2 16542.1 549.396   8
   1   3   2 16612.8 545.659   8
  -1  -3  -3 3914.47 157.101   5
   1   3   3 4578.98 159.803   8
  -1   3  -3 4307.21 175.279   8
  -1  -3  -3 4252.30 157.022   3
   1  -3   3 4590.94 173.711  17
  -1  -3  -3 4566.25 157.540  17
  -1  -3  -4 173532. 5464.87   5
  -1  -3  -4 171294. 5461.98   7
  -1  -3  -4 176175. 5464.44   3
   1  -3   4 180382. 5467.47  17
   1   3   4 179377. 5464.47   8
  -1   3  -4 179474. 5467.63   8
  -1  -3  -5 35086.1 1136.04   5
  -1   3  -5 36401.3 1140.55   8
   1   3   5 36370.0 1134.10   8
  -1  -3  -5 35381.7 1135.00   3
   1  -3   5 38731.4 1140.61  17
  -1  -3  -6 2140.19 107.758   5
  -1   3  -6 2069.20 134.140   8
  -1  -3  -6 1967.08 116.669  15
   1   3   6 2082.30 91.9355   8
   1  -3   6 2059.03 129.229  17
  -1  -3  -6 1983.61 114.161  13
  -1  -3  -7 1403.75 102.710   5
  -1  -3  -7 1304.69 95.5483   9
  -1   3  -7 1417.65 130.082   8
  -1  -3  -7 1247.02 111.486  13
  -1  -3  -7 1087.48 108.031  15
   1  -3   7 1312.60 126.854  17
  -1  -3  -8 170.996 103.544  13
   1  -3   8 65.7958 124.510  17
  -1   3  -8 234.506 131.359   8
  -1  -3  -8 308.598 108.271  15
  -1  -3  -8 167.730 83.0986   3
  -1  -3  -8 139.250 100.459   5
  -1  -3  -8 255.765 90.3835   9
  -1  -3  -9 9496.28 325.793  15
  -1  -3  -9 9144.95 321.061  10
  -1   3  -9 9243.33 333.555   8
  -1  -3  -9 9762.19 318.523   9
  -1  -3  -9 9737.77 323.554   5
  -1  -3  -9 8985.03 323.603  13
  -1  -3  -9 10222.9 318.314   3
   1  -3   9 9958.41 333.827  17
   1  -3  10 1837.25 143.064  17
  -1  -3 -10 1641.28 118.846  10
  -1  -3 -10 1509.29 108.261   9
  -1  -3 -10 1451.10 123.911  13
  -1  -3 -10 1699.17 104.858   3
  -1  -3 -10 1630.99 133.471  15
  -1  -3 -11 10416.2 357.905  13
   1  -3  11 10786.1 366.124  17
  -1  -3 -11 10398.1 357.871   4
  -1  -3 -11 11232.4 359.096   5
  -1  -3 -11 10643.1 362.534  15
  -1  -3 -11 10770.2 349.551   3
  -1  -3 -11 10444.6 350.829   9
  -1  -3 -12 238.613 113.215   4
  -1  -3 -12 233.736 90.2394   3
  -1  -3 -12 103.611 116.453   5
  -1  -3 -13-0.66700 129.427  15
  -1  -3 -13-64.8822 118.009  13
  -1  -3 -13 211.587 111.844  10
  -1  -3 -13 91.7758 92.1229   9
  -1  -3 -13 127.558 114.718   4
  -1  -3 -13-1.73097 91.1024   3
  -1   3 -13 29.9476 134.876   8
   1  -3  13 71.3604 132.207  17
  -1  -3 -13 212.769 121.713   5
  -1   3 -14 1880.67 126.164   5
  -1  -3 -14 1882.23 140.610   5
  -1  -3 -14 1721.66 131.928  10
  -1   3 -14 1723.87 154.230   8
  -1  -3 -14 1672.17 114.439   9
  -1  -3 -14 1904.28 114.054   3
   1  -3  14 1785.18 151.913  17
  -1  -3 -14 1623.50 139.649  13
  -1  -3 -14 1599.04 149.680  15
  -1  -3 -15 53.5992 143.038  15
  -1  -3 -15-209.060 132.176  13
  -1  -3 -15 254.503 122.944  10
  -1  -3 -15-105.235 98.0577   9
  -1   3 -15 93.1411 81.6512   2
  -1   3 -15-147.908 146.680   8
  -1   3 -15-263.358 127.121   5
  -1  -3 -15-67.1089 131.959   5
   1  -3  15 247.868 144.891  17
  -1  -3 -16 297.340 152.095  15
  -1  -3 -16 165.431 139.483  13
  -1   3 -16 253.167 125.456   5
  -1  -3 -16 63.9118 140.281   5
  -1  -3 -16 58.5985 132.404  10
  -1  -3 -16 160.904 102.916   9
  -1   3 -16 18.5297 150.848   8
   1  -3  16 19.0517 154.914  17
  -1   3 -16 125.966 86.9767   2
  -1  -3 -17 1086.04 154.793  13
  -1  -3 -17 1224.77 147.634  10
  -1  -3 -17 1136.40 118.117   9
   1  -3  17 1401.21 165.995  17
  -1   3 -17 1283.68 101.315   2
  -1  -3 -17 1279.17 158.865   5
  -1   3 -17 1090.05 145.123   5
  -1  -3 -17 1261.75 170.120  15
  -1  -3 -18 162.259 155.870  13
  -1  -3 -18 263.636 149.595  10
  -1   3 -18-127.505 101.729   2
   1  -3  18-158.791 170.073  17
  -1  -3 -18 132.625 174.780  15
  -1   3 -18 59.1112 132.256   5
  -1  -3 -18 68.2390 159.206   5
  -1   3 -19 39.8658 134.877   5
  -1  -3 -19 327.992 166.573   5
  -1   3 -19 179.863 137.125  10
  -1  -3 -19 378.635 160.486  13
   1  -3  19 85.8398 170.691  17
  -1  -3 -19 309.572 178.727  15
  -1   3 -19 170.786 104.090   2
  -1   3 -20 1428.64 161.047   5
  -1  -3 -20 1686.81 179.382   5
  -1   3 -20 1573.51 156.352  10
  -1  -3 -20 1445.14 178.301  13
  -1   3 -20 1880.89 125.103   2
  -1  -3 -20 1543.96 196.731  15
   1  -3  20 1215.85 183.308  17
  -1  -3 -21 936.958 171.244  13
  -1   3 -21 1142.13 151.911  10
  -1  -3 -21 971.008 173.928   5
   1  -3  21 876.180 172.941  17
  -1   3 -21 1202.86 182.225  13
  -1  -3 -21 1212.18 191.863  15
  -1   3 -21 1150.72 118.100   2
  -1  -3 -22-4.54139 166.062   5
  -1   3 -22 180.054 144.589  10
  -1  -3 -22 156.697 170.198  13
  -1  -3 -22-189.075 185.610  15
  -1   3 -22 228.713 170.174  13
   1  -3  22 115.176 170.332  17
  -1   3 -23 200.317 144.062  10
  -1  -3 -23-91.9354 168.617   5
  -1  -3 -23-234.114 166.052  13
  -1   3 -23-66.6579 170.425  13
  -1  -3 -23-113.363 180.781  15
  -1   3 -23-67.6084 111.805   2
  -1  -3 -24-201.878 163.312  13
  -1   3 -24 154.185 166.743  13
  -1  -3 -24 224.326 180.465  15
  -1   3 -24 174.134 140.402  10
  -1  -3 -25 28.5316 167.076   5
  -1   3 -26 577.755 169.041  13
  -1  -3 -26 526.661 163.204   5
  -1   3 -26 537.662 217.581  15
  -1  -3 -26 442.062 175.940  15
  -1   3 -26 434.455 135.349  10
  -1   3 -27-125.773 152.539  13
  -1   3 -27 79.5976 204.336  15
  -1  -3 -27 444.329 157.015   5
  -1   3 -28-34.7311 188.858  15
  -1  -3 -28 84.7705 140.568   5
  -1   3 -29-50.9091 171.491  15
  -1  -3 -29-87.8465 127.778   5
  -1   3 -30 184.091 149.262  15
  -1   3 -31 172.861 124.711  15
   1   5 -30-73.7267 126.401  15
   1   5 -29 21.9775 148.856  15
   1   5 -28-88.6043 164.523  15
  -1  -5  27 98.5628 127.926  17
  -1  -5  26-160.713 143.573  17
  -1  -5  25-10.7906 154.520  17
   1   5 -25 147.099 151.728  13
   1  -5 -24-66.8210 144.010   5
  -1  -5  23 339.864 171.054  17
   1  -5 -23-121.490 147.165   5
  -1  -5  22 102.408 178.284  17
  -1  -5  21 189.752 176.509  17
   1  -5 -21 176.619 149.473   5
   1  -5 -20 210.078 121.073   9
   1  -5 -20 33.9090 154.831   5
   1   5 -20 246.980 194.709   8
  -1  -5  20-77.8260 165.816  17
   1   5 -20-26.2518 98.6472   2
   1  -5 -19 628.548 131.575   9
   1  -5 -19 582.948 157.480   5
   1   5 -19 381.564 206.063   8
  -1  -5  19 711.824 178.384  17
   1   5 -19 644.021 102.074   2
   1  -5 -18-18.7761 127.552   3
   1  -5 -18-26.7072 126.772   9
   1  -5 -18 199.970 146.100   5
   1   5 -18 191.629 198.113   8
  -1  -5  18-164.551 178.641  17
   1   5 -18 23.0582 98.9480   2
   1  -5 -17-30.6173 125.146   3
   1  -5 -17 32.5461 128.838   9
   1  -5 -17-93.9935 144.525   5
   1   5 -17 334.098 197.236   8
  -1  -5  17-76.1443 176.574  17
   1   5 -17 8.70091 105.407   2
   1  -5 -16-72.3523 124.694   9
   1  -5 -16-141.188 137.712   5
   1   5 -16-149.631 197.800   8
  -1  -5  16 188.236 175.021  17
   1  -5 -16 65.7810 121.895   3
   1  -5 -15 223.599 121.311   9
   1  -5 -15-89.4090 135.185   5
   1   5 -15 59.0356 188.742   8
  -1  -5  15 11.0790 172.099  17
   1  -5 -15 228.228 118.302   3
   1  -5 -14 2604.34 158.603   5
  -1  -5  14 2800.60 199.138  17
   1  -5 -14 3311.94 158.921   3
   1   5 -14 2774.45 210.786   8
   1  -5 -14 2828.18 156.901   9
   1  -5 -13 2720.78 159.656   5
   1  -5 -13 2729.33 153.576   9
   1   5 -13 3137.04 207.647   8
  -1  -5  13 2821.10 192.121  17
   1  -5 -13 2894.87 150.586   3
   1  -5 -12 54.5784 118.865   9
   1  -5 -12 136.418 114.809   5
   1   5 -12 52.3374 167.052   8
  -1  -5  12-156.938 156.641  17
   1  -5 -12 51.2674 117.726   3
   1  -5 -11-16.0146 116.400   9
   1  -5 -11 17.0111 103.338   5
   1   5 -11 49.0710 161.251   8
  -1  -5  11 103.830 149.229  17
   1  -5 -11 81.3183 108.386   3
   1  -5 -10-18.0515 109.288   9
   1  -5 -10 151.508 102.779   5
  -1  -5  10 232.850 145.040  17
   1   5 -10 18.3745 158.136   8
   1  -5 -10 234.827 106.205   3
   1  -5  -9 116.605 96.7033   5
   1   5  -9-66.6941 150.871   8
   1  -5  -9 164.092 106.766   3
  -1  -5   9 94.9107 140.982  17
   1   5  -8 246.683 150.693   8
   1  -5  -8 480.518 104.614   3
  -1  -5   8 436.635 141.705  17
   1  -5  -7 1311.72 112.258   3
   1   5  -7 975.480 157.120   8
   1  -5  -6 402.339 102.714   3
   1   5  -6 320.345 150.078   8
   1   5  -5 977.692 150.943   8
  -1   5   5 1101.06 128.986   8
   1  -5  -5 1056.77 111.791   3
  -1  -5   5 1018.15 134.503  17
   1   5  -4 104.992 144.007   8
  -1   5   4 300.580 127.420   8
   1  -5  -4 217.493 104.631   3
  -1  -5   4 366.328 126.903  17
  -1   5   3 31.5559 130.266   8
   1   5  -3 2.76979 139.323   8
   1  -5  -3 170.900 108.150   3
   1  -5  -3 145.060 113.910  17
  -1  -5   3-6.73396 123.768  17
  -1  -5   2 4911.61 199.474  17
   1  -5  -2 4396.11 193.517  17
  -1  -5   1 335.704 125.912  17
   1  -5  -1 293.492 123.240  17
  -1  -5   0 4972.69 205.900  17
   1  -5   0 5294.59 211.570  17
   1   5   1 91.5017 131.710   8
  -1  -5  -1 223.635 112.124  17
   1  -5   1 189.381 131.805  17
   1   5   2 5237.15 215.906   8
  -1   5  -2 5077.65 223.593   8
  -1  -5  -2 4474.61 202.809  17
   1  -5   2 4961.33 217.498  17
   1   5   3 347.475 126.132   8
  -1   5  -3 436.538 143.538   8
  -1  -5  -3 561.813 103.655   3
   1  -5   3 452.962 133.830  17
  -1  -5  -3 400.803 108.678  17
   1   5   4 11964.8 419.037   8
  -1   5  -4 13004.9 429.014   8
  -1  -5  -4 13773.8 412.446   3
   1  -5   4 11274.1 420.864  17
  -1  -5  -5 4531.68 171.974   3
  -1   5  -5 3735.94 203.890   8
  -1   5  -6 578.818 152.131   8
  -1  -5  -6 710.348 103.938   3
  -1   5  -7 2390.90 179.195   8
   1  -5   7 2754.38 166.481  17
  -1  -5  -7 2642.94 137.194   3
  -1   5  -8 1112.80 157.882   8
   1  -5   8 802.045 142.682  17
  -1  -5  -8 833.410 109.818   3
  -1  -5  -8 802.646 114.294   9
  -1  -5  -9 1542.66 121.923   5
  -1   5  -9 1792.61 175.359   8
  -1  -5  -9 2040.66 127.732   9
   1  -5   9 1573.24 158.960  17
  -1  -5  -9 2005.31 126.546   3
  -1  -5 -10 1574.50 125.261   9
  -1  -5 -10 1048.49 122.810   5
  -1   5 -10 1266.39 172.930   8
   1  -5  10 1589.67 159.592  17
  -1  -5 -10 1505.97 121.418   3
  -1  -5 -11 1576.13 125.765   5
  -1   5 -11 1473.01 178.379   8
   1  -5  11 1443.55 164.437  17
  -1  -5 -11 1672.62 126.349   3
  -1  -5 -11 1762.11 131.148   9
  -1  -5 -12 3402.14 175.308   5
  -1   5 -12 4056.85 222.779   8
  -1  -5 -12 3987.83 175.928   9
  -1  -5 -12 4098.34 174.871   3
   1  -5  12 3924.20 210.147  17
  -1  -5 -13 279.132 125.359   9
  -1  -5 -13-51.6464 128.353   5
  -1   5 -13 205.407 181.751   8
  -1  -5 -13 191.242 119.728   3
   1  -5  13 157.833 167.905  17
  -1  -5 -14 1028.69 129.429   9
  -1  -5 -14 913.597 140.886   5
  -1   5 -14 995.547 191.146   8
  -1  -5 -14 979.929 125.399   3
   1  -5  14 882.789 177.564  17
  -1  -5 -15 166.832 126.935   9
  -1  -5 -15-88.4176 143.518   5
  -1   5 -15-117.807 190.362   8
  -1  -5 -15-127.457 124.265   3
   1  -5  15 8.98553 168.918  17
  -1  -5 -16 360.071 131.553   9
  -1  -5 -16 132.578 145.140   5
  -1   5 -16 211.922 197.290   8
  -1  -5 -16 337.159 128.715   3
   1  -5  16 217.548 174.721  17
  -1  -5 -17 491.960 131.860   9
  -1  -5 -17 641.553 151.242   5
  -1   5 -17 496.349 202.915   8
   1  -5  17 578.479 172.821  17
  -1   5 -17 558.312 105.277   2
  -1  -5 -18 106.671 130.355   9
  -1  -5 -18 132.046 150.925   5
  -1   5 -18 87.0219 195.811   8
   1  -5  18 11.1418 174.899  17
  -1   5 -18-153.308 102.680   2
  -1  -5 -19 45.8743 124.846   9
  -1   5 -19 68.0660 194.397   8
  -1  -5 -19-143.385 144.354   5
  -1   5 -19 64.0419 102.484   2
   1  -5  19 166.552 175.775  17
  -1  -5 -20 110.666 146.120   5
   1  -5  20 122.960 175.564  17
  -1   5 -21 90.2261 100.090   2
   1  -5  21 231.133 171.599  17
  -1  -5 -22 776.554 153.093   5
  -1   5 -22 1069.21 109.002   2
   1  -5  22 532.790 168.994  17
  -1  -5 -23 31.3758 139.748   5
   1  -5  24-150.729 146.802  17
  -1   5 -24 43.8908 153.575  13
   1  -5  25-133.972 137.948  17
  -1   5 -25 117.009 146.855  13
   1  -5  26 3.96291 125.454  17
  -1   5 -27-15.0747 161.955  15
  -1   5 -28 93.7543 142.231  15
  -1   5 -29 73.2279 122.766  15
   1   7 -27-302.612 108.085  15
  -1  -7  27 34.4293 85.8373  17
  -1  -7  26 77.6776 100.727  17
  -1  -7  25-44.3674 116.176  17
  -1  -7  24-82.7028 128.533  17
  -1  -7  23 20.2823 134.812  17
  -1  -7  22-6.05860 142.874  17
   1   7 -21 11.1451 187.816   8
  -1  -7  21 132.720 152.465  17
   1   7 -20-1.31439 194.301   8
   1  -7 -20 96.2408 111.527   9
   1   7 -19 339.292 199.462   8
  -1  -7  18 67.1580 161.570  17
   1  -7 -18-65.2699 123.114   9
   1  -7 -18 34.3906 121.571   3
  -1  -7  17 109.646 170.484  17
   1  -7 -17-6.13520 122.477   3
   1  -7 -17 17.4350 127.351   9
   1   7 -16 585.494 213.101   8
  -1  -7  16 642.896 178.163  17
   1  -7 -16 273.640 132.675   9
   1   7 -15 416.959 210.960   8
  -1  -7  15 339.770 176.249  17
   1  -7 -15 59.8926 129.496   9
   1   7 -14 192.139 210.450   8
  -1  -7  14 283.344 175.127  17
   1  -7 -14 291.122 134.866   3
   1  -7 -14 179.268 137.547   9
   1   7 -13 235.670 204.336   8
  -1  -7  13 221.999 177.735  17
   1  -7 -13 102.648 132.097   3
   1  -7 -13-119.364 137.976   9
  -1  -7  12 183.674 173.467  17
   1  -7 -12 264.005 136.426   3
   1  -7 -12 116.920 141.904   9
   1   7 -11 298.088 212.787   8
  -1  -7  11 41.3134 177.315  17
   1  -7 -11-118.745 135.607   3
   1  -7 -11 50.2199 144.753   9
   1   7 -10 238.741 203.992   8
  -1  -7  10 102.399 171.576  17
   1  -7 -10 324.347 134.024   3
   1  -7 -10 138.377 143.717   9
   1   7  -9 124.326 203.670   8
  -1  -7   9 121.168 176.638  17
   1  -7  -9-63.6479 133.217   3
   1  -7  -9 21.9942 142.989   9
   1   7  -8 369.705 202.825   8
  -1  -7   8 192.312 168.402  17
   1  -7  -8 159.497 136.443   3
   1   7  -7 365.189 197.288   8
  -1  -7   7 417.115 160.850  17
   1  -7  -7 412.879 131.203   3
   1   7  -6 383.862 201.251   8
  -1  -7   6 330.279 163.462  17
   1  -7  -6 295.177 127.608   3
   1   7  -5 517.707 191.372   8
  -1  -7   5 11.9882 163.303  17
   1  -7  -5 167.334 126.668   3
   1   7  -4 1193.33 196.550   8
   1  -7  -4 1076.92 131.301   3
  -1   7   3 775.455 178.388   8
   1   7  -3 688.022 185.876   8
  -1  -7   3 428.659 159.151  17
   1  -7  -3 966.651 133.849   3
  -1   7   2 229.452 183.094   8
   1   7  -2 556.704 185.669   8
  -1  -7   2 479.399 160.477  17
  -1  -7   2 617.270 130.883   3
   1  -7  -2 523.412 130.787   3
  -1   7   1 446.400 187.644   8
   1   7  -1 477.022 180.291   8
   1  -7  -1 248.138 130.152   3
  -1  -7   1 216.936 126.380   3
   1   7   0 199.971 177.366   8
  -1   7   0 347.483 182.923   8
   1  -7   0-1.77212 156.400  17
   1  -7   0 116.788 131.544   3
  -1  -7   0 54.7168 124.006   3
   1   7   1 1.02553 175.848   8
  -1   7  -1 179.667 184.782   8
   1  -7   1 116.728 156.301  17
  -1  -7  -1 457.305 127.528   3
   1   7   2-6.19259 182.744   8
  -1   7  -2 281.503 183.502   8
   1  -7   2 306.129 161.262  17
  -1  -7  -2 278.880 122.934   3
  -1   7  -3 170.977 186.613   8
   1  -7   3 158.224 159.663  17
  -1  -7  -3 432.599 120.667   3
  -1   7  -4 243.119 186.359   8
   1  -7   4 312.817 163.290  17
  -1  -7  -4 514.206 124.942   3
  -1   7  -5 46.9475 194.181   8
   1  -7   5 20.5474 168.027  17
  -1  -7  -5-150.100 124.566   3
  -1   7  -6 6.17299 195.155   8
  -1  -7  -6 302.935 130.543   3
   1  -7   6 268.867 171.177  17
  -1   7  -7 597.839 205.074   8
   1  -7   7 79.5656 171.249  17
  -1  -7  -7 123.636 131.642   3
  -1  -7  -7 185.284 142.315   9
  -1   7  -8 911.301 212.951   8
   1  -7   8 1035.60 178.514  17
  -1  -7  -8 1100.10 136.171   3
  -1  -7  -8 1081.08 146.999   9
  -1   7  -9 429.102 208.183   8
   1  -7   9 224.283 175.545  17
  -1  -7  -9 247.235 134.281   3
  -1  -7  -9 402.769 142.294   9
  -1   7 -10-36.5575 203.685   8
   1  -7  10-140.433 174.960  17
  -1  -7 -10-4.79371 138.691   3
  -1  -7 -10 90.2549 141.943   9
  -1   7 -11 344.787 210.718   8
   1  -7  11 642.480 181.402  17
  -1  -7 -11 407.897 135.472   3
  -1  -7 -11 629.144 143.979   9
  -1   7 -12 195.527 212.867   8
   1  -7  12 231.877 177.446  17
  -1  -7 -12 79.9623 131.071   3
  -1  -7 -12 76.0165 138.989   9
  -1   7 -13 48.4369 209.493   8
   1  -7  13-130.181 172.756  17
  -1  -7 -13-77.5406 124.930   3
  -1  -7 -13 251.679 133.100   9
  -1   7 -14-90.0079 210.975   8
   1  -7  14 100.477 170.617  17
  -1  -7 -14 247.354 128.860   9
  -1   7 -15 39.4714 206.628   8
  -1  -7 -15 24.1304 128.632   9
   1  -7  15 165.572 168.759  17
  -1  -7 -16 149.717 124.332   3
  -1  -7 -16 174.154 126.074   9
   1  -7  16 52.0620 165.503  17
  -1  -7 -17 55.7145 126.454   9
   1  -7  17-198.178 168.672  17
  -1  -7 -17-26.9545 123.973   3
  -1   7 -17 15.9491 94.4876   2
  -1   7 -18 235.239 199.343   8
  -1   7 -18-24.8917 91.3716   2
  -1   7 -19 246.279 194.787   8
  -1  -7 -19-78.3012 114.072   9
   1  -7  20 268.276 149.187  17
   1  -7  21-30.0247 144.575  17
   1  -7  22 186.207 139.149  17
  -1   7 -23-20.4973 125.416  13
   1  -7  23 8.29339 127.862  17
   1  -7  24-78.5637 113.205  17
   1  -7  25-127.097 100.554  17
  -1  -9  21-29.5022 99.4467  17
  -1  -9  20 108.882 106.623  17
  -1  -9  19 71.2948 113.556  17
  -1  -9  18 126.439 123.026  17
   1  -9 -18-177.155 91.0886   9
  -1  -9  17 73.8365 127.991  17
   1   9 -17 71.4384 174.505   8
   1  -9 -17 205.509 96.3704   9
   1  -9 -16-206.858 105.818   9
   1  -9 -16 47.8937 103.184   3
  -1  -9  16 23.8482 137.208  17
   1   9 -16 131.876 185.954   8
   1  -9 -15 206.269 110.303   9
   1  -9 -15 314.018 106.329   3
  -1  -9  15 125.163 141.592  17
   1   9 -15-9.00690 185.077   8
   1  -9 -14-117.528 113.563   9
   1  -9 -14-77.4987 106.949   3
  -1  -9  14-68.2269 144.221  17
   1   9 -14-96.1713 192.391   8
   1  -9 -13-235.700 116.363   9
  -1  -9  13 30.6628 90.9426   3
   1  -9 -13-3.51532 113.487   3
  -1  -9  13-114.691 147.365  17
   1   9 -13-203.132 194.983   8
   1  -9 -12-161.655 118.419   3
  -1  -9  12-24.8903 95.6598   3
  -1  -9  12-237.498 151.709  17
   1   9 -12-475.382 199.843   8
   1   9 -11 402.904 203.982   8
   1  -9 -11 190.788 120.367   3
  -1  -9  11 420.996 101.500   3
   1  -9 -10 7.17491 126.791   9
  -1  -9  10-87.4116 102.723   3
   1  -9 -10 15.3570 120.849   3
   1   9 -10 209.834 201.610   8
   1  -9  -9-98.4132 126.593   9
  -1  -9   9 8.58241 152.296  17
   1  -9  -9 208.850 128.725   3
  -1  -9   9-82.3397 104.136   3
   1  -9  -8 127.876 127.957   9
  -1  -9   8 13.8230 153.528  17
  -1  -9   8-38.8686 106.721   3
   1  -9  -8-102.311 120.583   3
   1  -9  -7 54.2653 127.132   9
  -1  -9   7-208.199 150.996  17
  -1  -9   7-104.948 110.847   3
   1  -9  -7 158.281 122.647   3
   1  -9  -6 284.316 129.671   9
  -1  -9   6 28.7313 114.938   3
   1  -9  -6 92.3042 125.456   3
   1  -9  -5 434.008 127.775   3
  -1  -9   5 180.490 114.004   3
   1   9  -4 645.372 206.602   8
  -1  -9   4 422.078 115.265   3
   1  -9  -4 585.575 128.977   3
   1   9  -3-97.3111 201.590   8
   1  -9  -3 140.383 120.983   3
  -1  -9   3 238.160 112.293   3
  -1  -9   2 145.354 112.558   3
   1  -9  -2 104.001 119.268   3
   1   9  -1 92.7606 198.695   8
  -1   9   0 167.378 201.378   8
  -1   9  -1-137.386 200.464   8
  -1  -9  -1-30.9663 116.640   3
   1  -9   1 100.575 116.001   3
  -1   9  -2-41.1150 203.383   8
   1  -9   2 170.884 117.179   3
  -1  -9  -2 299.856 121.368   3
  -1   9  -3 102.854 203.111   8
  -1  -9  -3 231.158 123.639   3
   1  -9   3 164.079 120.088   3
  -1  -9  -4-104.857 131.401   9
   1  -9   4 80.8134 119.015   3
  -1  -9  -4-134.950 120.478   3
  -1  -9  -5 98.0658 127.282   9
   1  -9   5 345.875 155.140  17
   1  -9   5-6.29684 113.422   3
  -1  -9  -5 176.722 121.788   3
  -1  -9  -6 374.251 129.007   9
   1  -9   6 160.634 153.048  17
   1  -9   6 95.3667 112.039   3
  -1  -9  -6 156.000 120.333   3
  -1  -9  -7-28.3329 125.830   9
   1  -9   7-141.394 152.596  17
  -1  -9  -7-70.3110 122.028   3
   1  -9   7-16.1088 111.005   3
  -1  -9  -8 37.5645 125.154   9
  -1  -9  -8-95.4186 122.449   3
   1  -9   8 227.956 107.967   3
   1  -9   8-62.2759 150.547  17
  -1  -9  -9-16.5737 121.251   3
   1  -9   9 209.109 106.785   3
  -1   9  -9 10.1120 197.262   8
   1  -9  10 209.908 105.921   3
  -1  -9 -10 10.9706 116.651   3
  -1   9 -10 9.98394 199.916   8
  -1  -9 -11 22.4908 113.905   3
   1  -9  11-57.9154 101.280   3
  -1   9 -11 208.490 194.851   8
  -1  -9 -12-58.3392 114.028   9
  -1  -9 -12 55.3781 110.030   3
   1  -9  12-14.9056 95.3419   3
   1  -9  12-32.0147 148.856  17
  -1   9 -12-248.549 196.970   8
  -1  -9 -13 83.3430 113.721   9
   1  -9  13 46.8257 91.7119   3
  -1  -9 -13 65.9617 106.407   3
   1  -9  13-60.0890 145.407  17
  -1   9 -13 139.641 196.874   8
  -1  -9 -14-46.0481 110.282   9
  -1  -9 -14 371.917 105.539   3
   1  -9  14 13.1152 84.6765   3
   1  -9  14 59.6752 140.657  17
  -1   9 -14-183.495 190.895   8
  -1  -9 -15 245.749 105.155   9
  -1  -9 -15 21.8871 102.433   3
   1  -9  15 150.572 136.023  17
  -1   9 -15-9.78482 184.446   8
   1  -9  16 103.639 127.364  17
  -1  -9 -16 62.3459 100.381   9
   1  -9  17 45.7762 120.046  17
  -1  -9 -17 112.934 91.8014   9
   1  -9  18 109.776 114.549  17
   1  -9  19-141.935 109.491  17
   1  -9  20 11.9880 91.2966   7
   1 -11 -14-70.0627 50.5588   9
   1 -11 -13-97.4611 60.0176   9
   1 -11 -12-21.4823 64.7807   9
   1 -11 -11 3.17825 69.6544   9
   1 -11 -10-148.583 70.5053   3
   1 -11 -10 137.600 72.8842   9
   1 -11  -9-78.8858 71.8097   3
   1 -11  -9-61.1076 75.8817   9
  -1 -11   9 53.6826 59.2431   9
   1 -11  -8 86.6130 76.8033   3
  -1 -11   8-76.7108 63.1291   9
   1 -11  -8 167.171 78.8387   9
   1 -11  -7 69.5517 75.9265   3
  -1 -11   7 15.3765 67.6674   9
   1 -11  -7 20.2111 80.9949   9
  -1 -11   6-1.83086 68.5660   3
   1 -11  -6 5.30481 78.7489   3
  -1 -11   6 165.388 71.3444   9
   1 -11  -6-109.703 83.3386   9
  -1 -11   5-173.292 69.4834   3
   1 -11  -5-131.640 80.2611   3
   1 -11  -5-7.92011 84.9234   9
  -1 -11   5 56.5445 73.7590   9
  -1 -11   4 24.3129 73.0101   3
   1 -11  -4 7.46551 82.4018   3
   1 -11  -4 145.475 86.3279   9
  -1 -11   4 103.845 77.3835   9
   1 -11  -3 14.9763 84.6060   3
  -1 -11   3 89.2536 75.4140   3
   1 -11  -3-27.7809 87.3447   9
  -1 -11   3 101.581 80.3689   9
   1 -11  -2-106.528 83.0891   3
  -1 -11   2-157.711 77.3017   3
  -1 -11   2-122.610 83.4317   9
   1 -11  -2-99.0926 87.3074   9
  -1 -11   1 18.3318 76.8410   3
   1 -11  -1 25.5313 80.7378   3
   1 -11  -1 32.7795 87.1400   9
  -1 -11   1 39.2144 82.9085   9
   1 -11   0 60.5398 80.4777   3
  -1 -11   0 55.9382 79.8554   3
   1 -11   0-42.4413 85.4989   9
  -1 -11   0 84.8688 84.0739   9
  -1 -11  -1 20.6922 83.7897   3
   1 -11   1 12.3657 78.0625   3
  -1 -11  -1 123.811 85.5708   9
   1 -11   1-130.502 84.2933   9
   1 -11   2-20.1540 76.0785   3
  -1 -11  -2-98.9674 81.6313   3
  -1 -11  -2-11.8122 83.7736   9
   1 -11   2-9.91887 81.6422   9
   1 -11   3 97.9617 76.6493   3
  -1 -11  -3-36.6241 81.0025   3
  -1 -11  -3 1.86153 83.5298   9
   1 -11   3-71.2312 79.5787   9
  -1 -11  -4-34.1350 78.0622   3
   1 -11   4 9.99140 73.3063   3
   1 -11   4 67.3853 77.9058   9
  -1 -11  -4-115.840 83.4068   9
   1 -11   5-21.8889 68.9585   3
  -1 -11  -5 127.049 79.4739   3
   1 -11   5 236.998 75.0486   9
  -1 -11  -5 11.2597 83.1197   9
  -1 -11  -6 14.1510 75.2845   3
   1 -11   6 19.7614 66.9454   3
  -1 -11  -6-33.3721 79.5865   9
  -1 -11  -7 5.63622 73.3813   3
  -1 -11  -7 50.1970 76.6596   9
  -1 -11  -8 3.43620 70.2288   3
  -1 -11  -8 72.0703 75.2299   9
  -1 -11  -9-31.0160 68.5880   3
  -1 -11  -9-103.916 72.3953   9
   1 -11   9 74.7830 56.3485   9
  -1 -11 -10 49.4940 69.9647   9
  -1 -11 -11 80.5293 63.6678   9
  -1 -11 -12 45.7067 59.3408   9
  -1 -11 -13-80.7340 52.7509   9
   2   0 -33-142.686 133.988  15
   2   0 -33-16.1145 101.812   5
   2   0 -32-59.7019 158.085  15
   2   0 -32 49.1510 123.481   5
   2   0 -31 49.7305 173.493  15
   2   0 -31 66.3082 139.866   5
   2   0 -30 329.187 194.473  15
   2   0 -30 77.4414 151.203   5
   2   0 -30 236.902 149.679  10
   2   0 -29 88.2753 202.032  15
   2   0 -29 182.294 163.767   5
   2   0 -29 482.793 156.921  10
   2   0 -28 950.758 178.290   5
   2   0 -27-79.4971 166.456  10
   2   0 -27 204.436 218.687  15
   2   0 -27 21.9062 162.884  13
   2   0 -26 63.3147 166.860  10
   2   0 -26 136.918 173.948   5
   2   0 -26 208.444 220.709  15
   2   0 -26 278.696 165.074  13
   2   0 -25 243.741 221.545  15
   2   0 -25 331.679 178.267   5
   2   0 -25-50.3184 165.750  13
   2   0 -25 305.563 166.084  10
   2   0 -24 3356.49 202.513  10
   2   0 -24 3255.20 254.407  15
   2   0 -24 2750.94 204.685  13
   2   0 -24 3415.04 215.667   5
   2   0 -23-206.395 223.349  15
   2   0 -23 13.4757 181.883   5
   2   0 -23 254.383 167.584  13
   2   0 -23-4.78852 166.868  10
   2   0 -22 643.904 176.177   5
   2   0 -22 375.789 163.568  13
   2   0 -22 499.991 159.860  10
   2   0 -21-28.2900 169.826   5
   2   0 -21 101.203 156.267  13
   2   0 -21-38.1034 148.831  10
   2   0 -20 2107.19 158.987  10
   2   0 -20 2224.01 161.486  13
   2   0 -20 2270.06 169.146   5
   2   0 -19 132.265 128.492  10
   2   0 -19 63.2059 128.722  13
   2   0 -19 79.7368 137.019   5
   2   0 -19 42.6506 107.925   4
   2   0 -18 139.712 122.080  10
   2   0 -18 137.396 121.531  13
   2   0 -18-15.6422 134.581   5
   2   0 -18-48.1038 100.503   4
   2   0 -17-7.83226 115.870  10
   2   0 -17 61.0368 133.921   5
   2   0 -16 5944.09 211.518   2
   2   0 -16 5950.24 223.680  13
   2   0 -15 23.2839 126.049   5
   2   0 -15-106.605 100.175  13
   2   0 -15 71.7315 89.8853   4
  -2   0  15 63.5467 89.4354  16
   2   0 -15-149.071 70.9564   2
   2   0 -14 292.606 99.5498  13
   2   0 -14 448.555 71.5547   2
   2   0 -14 277.216 84.6757   4
  -2   0  13 41.9354 81.5569  16
   2   0 -13 246.766 94.3859  13
   2   0 -13 89.2541 80.7250   4
   2   0 -13 118.083 70.5427   8
   2   0 -13 248.431 114.955   5
   2   0 -12 5014.49 188.893   5
   2   0 -12 4874.91 169.080   2
   2   0 -12 4689.58 171.184   8
   2   0 -12 5124.60 178.463  13
  -2   0  12 5104.15 177.523  16
   2   0 -12 5152.41 173.822   4
   2   0 -11 29.7961 63.0213   4
   2   0 -11 20.5491 62.5152   8
  -2   0  11 80.3722 70.0683  16
   2   0 -11-8.08301 86.1466   5
   2   0 -11 98.0153 50.3803   2
   2   0 -10 14562.3 460.372   2
   2   0 -10 14761.4 461.813   4
  -2   0  10 14381.6 463.159  16
   2   0  -9-8.35143 46.6333   2
   2   0  -9-27.5622 55.2595   4
  -2   0   9-4.45615 67.0289  16
   2   0  -8 128125. 3913.56   4
   2   0  -8 127940. 3913.43   2
  -2   0   8 118470. 3914.09  16
   2   0  -7 202.650 47.9642   9
   2   0  -7 115.679 41.9067   2
   2   0  -7 210.639 49.3945   4
  -2   0   7 119.149 58.9843  16
   2   0  -6 590.481 45.3100   4
   2   0  -6 606.950 40.9128   2
  -2   0   6 655.119 54.9037  16
   2   0  -5 159.820 33.9472   4
   2   0  -5 144.218 33.7851   9
   2   0  -5 93.4690 27.6023   2
  -2   0   5 66.6289 44.4488  16
   2   0  -5 112.393 47.0505   6
   2   0  -4 6472.71 195.108   9
   2   0  -4 6037.69 195.148   4
  -2   0   4 6367.05 195.018   3
   2   0  -4 6293.83 195.076   3
   2   0  -4 5685.78 194.790   2
   2   0  -4 6199.44 197.075   6
  -2   0   4 6653.15 197.357  16
   2   0  -3-17.7445 11.9820   4
   2   0  -3-12.9489 19.6398   6
   2   0  -3 3.93416 10.2935   3
  -2   0   3-13.4774 10.5068   3
  -2   0   3-1.54388 9.54022   2
   2   0  -3-8.47627 9.74119   2
   2   0  -2 201665. 6296.57   6
  -2   0   0 241699. 7546.32   5
  -2   0  -1-8.44663 18.9683   8
   2   0   1-42.4173 14.0367   3
  -2   0  -1-16.5833 15.0889   9
  -2   0  -1-16.2510 15.0704  10
  -2   0  -1-19.2874 19.4290   5
  -2   0  -2 210858. 6592.86   8
  -2   0  -2 212293. 6592.90   2
  -2   0  -2 206042. 6593.25   5
  -2   0  -2 214006. 6592.88   9
  -2   0  -3 22.2396 31.5391   2
  -2   0  -3 39.0641 38.5933   9
   2   0   3 37.6723 36.7539  16
  -2   0  -3 92.0735 40.1754   8
  -2   0  -3-2.29147 52.4368   5
  -2   0  -4 162479. 4820.02   5
  -2   0  -4 156571. 4819.16  11
  -2   0  -4 150209. 4818.67   8
   2   0   4 153701. 4818.71  16
  -2   0  -4 158995. 4819.15   4
  -2   0  -4 149013. 4818.82   2
  -2   0  -5-22.6436 77.7367   5
  -2   0  -5-30.7833 61.8463  11
   2   0   5 51.5231 53.3312  16
  -2   0  -5 74.6180 53.0880   4
  -2   0  -5-3.44248 41.6756   2
  -2   0  -5 52.7720 51.2531   8
  -2   0  -6 53616.4 1581.95   5
  -2   0  -6 51112.4 1580.64  11
  -2   0  -6 49096.9 1579.29   8
   2   0   6 49817.2 1579.68  16
  -2   0  -6 52108.3 1580.19   4
  -2   0  -6 49277.4 1579.50   2
  -2   0  -7 408.171 70.3566  11
   2   0   7 277.001 58.5020  16
  -2   0  -7 389.270 62.9195   4
  -2   0  -7 468.775 81.3443   5
  -2   0  -7 347.482 56.0143   8
  -2   0  -7 347.913 51.8417   2
  -2   0  -8 65217.1 1997.62  11
   2   0   8 63513.4 1996.85  16
  -2   0  -8 64825.5 1997.23   4
  -2   0  -8 65416.9 1999.05   5
  -2   0  -8 61375.3 1996.18   8
  -2   0  -8 64347.2 1996.97   2
  -2   0  -9 299.568 89.8147   5
  -2   0  -9 198.928 59.1619   8
  -2   0  -9 271.519 69.8601   4
  -2   0  -9 152.390 78.6454  11
  -2   0  -9 182.681 55.9933   2
   2   0   9 161.872 65.6176  16
  -2   0 -10 12839.4 376.291   5
  -2   0 -10 12074.2 366.967   4
  -2   0 -10 11919.0 369.205  10
  -2   0 -10 11720.5 370.208  11
  -2   0 -11 61.2305 111.958   5
  -2   0 -11 96.5545 67.8963   2
  -2   0 -11 57.2006 95.3669  10
  -2   0 -11 13.5474 66.9979   8
  -2   0 -11 158.882 85.8901   4
  -2   0 -11 64.3105 96.1873  13
  -2   0 -12 11372.8 363.583  10
  -2   0 -12 10904.7 360.806   4
  -2   0 -12 11325.7 364.705  13
  -2   0 -12 11793.9 356.368   2
  -2   0 -13 116.478 112.555   5
   2   0  13 19.8241 101.688  17
  -2   0 -13 220.497 105.547  10
  -2   0 -13-81.9468 105.671  13
  -2   0 -13-40.1859 76.0444   2
   2   0  14-43.5275 104.639  17
  -2   0 -14 161.467 79.6701   2
  -2   0 -14 161.141 114.355   5
  -2   0 -15 203.294 121.591   5
  -2   0 -15-206.951 107.483  10
  -2   0 -15-64.4894 102.579   4
  -2   0 -15-38.9076 120.145  13
  -2   0 -15-20.1209 81.8795   2
  -2   0 -16 1550.18 128.031  10
  -2   0 -16 1635.94 137.769  13
  -2   0 -16 1514.29 120.627   4
  -2   0 -16 1622.90 106.695   2
  -2   0 -16 1538.84 142.418   5
  -2   0 -17-8.06222 116.457   4
  -2   0 -17 33.1002 135.344  13
  -2   0 -17 271.559 144.452   5
  -2   0 -17-43.0352 127.830  10
  -2   0 -18 1016.83 133.866   4
  -2   0 -18 840.123 152.523  13
  -2   0 -18 1224.18 158.605   5
  -2   0 -18 1309.47 146.353  10
  -2   0 -19 73.9369 132.148   4
  -2   0 -19-3.43754 157.060  13
  -2   0 -19 108.947 157.454   5
  -2   0 -19 145.660 149.704  10
  -2   0 -20 653.501 158.186  10
  -2   0 -20 568.783 172.354  13
  -2   0 -20 430.157 139.501   4
  -2   0 -20 558.108 168.913   5
  -2   0 -20 420.220 213.001  15
  -2   0 -21 122.763 173.709  13
  -2   0 -21-128.155 161.087  10
  -2   0 -21 72.0342 171.235   5
  -2   0 -21 34.6238 221.419  15
  -2   0 -22 1628.92 186.179  13
  -2   0 -22 2118.66 231.580  15
  -2   0 -22 1739.21 183.410   5
  -2   0 -22 1481.37 169.942  10
  -2   0 -23-91.3012 175.117  13
  -2   0 -23-44.1244 216.290  15
  -2   0 -23-303.882 171.570   5
  -2   0 -23-115.954 164.112  10
  -2   0 -24-226.178 175.295  13
  -2   0 -24 268.596 215.387  15
  -2   0 -24-232.000 167.414   5
  -2   0 -24 56.6321 161.322  10
  -2   0 -25 47.1537 211.920  15
  -2   0 -25-15.8972 151.797  10
  -2   0 -25 29.2420 171.031  13
  -2   0 -26 80.9465 159.668   5
  -2   0 -27 128.880 202.791  15
  -2   0 -27-81.7812 152.227   5
  -2   0 -27-376.613 164.987  13
  -2   0 -28-86.3496 174.857  15
  -2   0 -28-98.2142 142.369   5
  -2   0 -29-101.136 170.592  15
  -2   0 -29-123.757 129.076   5
  -2   0 -30 98.8762 153.650  15
  -2   0 -30-124.445 111.017   5
  -2   0 -31 10.1919 131.075  15
   2   2 -33 264.243 132.710  15
   2   2 -32 260.044 161.128  15
   2  -2 -32-83.3753 120.509   5
   2   2 -31 22.1832 177.011  15
   2  -2 -31-58.5156 139.336   5
   2   2 -30-6.09356 131.797  10
   2   2 -30 51.1902 198.124  15
   2  -2 -30 323.871 163.253  15
   2   2 -30 64.8992 127.405   5
   2  -2 -30 60.2746 150.760   5
   2   2 -29-27.9054 142.529  10
   2  -2 -29-21.5365 161.519   5
   2   2 -29-13.2884 209.723  15
   2  -2 -29 100.553 174.972  15
   2   2 -29 70.8405 141.337   5
   2  -2 -28 540.935 172.048   5
   2   2 -28 342.001 151.923   5
   2   2 -28 148.624 160.335  13
   2   2 -28 325.005 147.854  10
   2  -2 -27-115.759 190.902  15
   2  -2 -27-37.0391 175.662   5
   2   2 -27 86.4604 154.438   5
   2  -2 -26-158.392 164.187  10
   2  -2 -26 309.236 192.220  15
   2  -2 -26 39.7308 159.088  13
   2   2 -26-212.883 173.863  13
   2   2 -26 166.323 156.774  10
   2  -2 -25 145.406 159.499  13
   2   2 -25-33.3072 164.647  13
   2  -2 -25-17.9843 164.540  10
   2  -2 -25-138.530 190.609  15
   2   2 -25 96.8217 161.778   5
   2  -2 -25 145.134 177.472   5
   2   2 -25-207.235 160.510  10
   2   2 -24 2271.80 176.837  10
   2  -2 -24 2125.56 183.024  10
   2  -2 -24 1902.64 215.872  15
   2   2 -24 2146.56 185.166  13
   2  -2 -24 1829.55 184.285  13
   2  -2 -24 2282.01 195.397   5
   2   2 -24 2138.75 183.908   5
   2   2 -23 507.005 170.082  13
   2  -2 -23 604.961 169.025  13
   2  -2 -23 706.459 166.959  10
   2   2 -23 584.198 156.763  10
   2  -2 -23 646.756 194.361  15
   2   2 -23 518.386 169.986   5
   2  -2 -23 429.800 176.831   5
   2  -2 -22-182.620 164.799  13
   2  -2 -22 28.9953 173.231   5
   2   2 -22 81.4430 155.149   5
   2  -2 -22 271.559 167.426  10
   2   2 -22 102.508 155.601  10
  -2  -2  22 17.3993 161.822  17
   2   2 -22 228.963 162.316  13
   2  -2 -22-92.7716 187.785  15
   2   2 -22 13.2719 105.779   2
   2  -2 -21 3889.15 215.182   5
   2   2 -21 3648.51 204.147   5
   2   2 -21 3811.94 192.840  10
   2  -2 -21 3700.41 203.610  10
   2  -2 -21 3232.66 201.587  13
   2   2 -21 3653.40 201.645  13
  -2  -2  21 3261.94 208.470  17
   2   2 -21 3737.23 162.256   2
   2  -2 -21 3431.45 226.700  15
   2  -2 -20 154.296 150.508  13
   2  -2 -20 16.4046 148.403  10
   2   2 -20 63.9304 163.250   5
   2  -2 -20-8.58337 163.637   5
  -2  -2  20 293.401 158.593  17
   2   2 -20 46.5603 147.312  13
   2  -2 -20-196.268 180.953  15
   2   2 -20-2.53769 96.7298   2
   2  -2 -19 100.702 141.009  13
   2   2 -19-59.2427 91.6446   2
   2  -2 -19 61.1896 137.204  10
   2   2 -19-94.7266 149.092   5
   2  -2 -19 134.783 154.660   5
  -2  -2  19-143.725 150.357  17
   2  -2 -19-34.0816 171.760  15
   2  -2 -18 6391.70 263.086  13
   2  -2 -18 7542.42 273.183   5
   2   2 -18 7603.95 273.318   5
   2  -2 -18 6744.45 261.122  10
   2  -2 -18 7088.47 282.670  15
   2  -2 -18 6641.19 257.741   4
  -2  -2  18 6536.23 273.982  17
   2   2 -18 7457.04 242.407   2
   2  -2 -17 455.609 117.016   4
   2  -2 -17 574.307 136.846   5
   2   2 -17 503.700 129.591   5
   2  -2 -17 750.342 123.242  10
   2  -2 -17 498.789 126.915  13
   2   2 -17 596.387 81.0057   2
   2  -2 -17 806.038 153.075  15
  -2  -2  17 470.391 136.354  17
   2   2 -16 398.994 76.2184   2
   2  -2 -16 553.917 128.215   5
   2   2 -16 462.584 122.179   5
   2  -2 -16 114.916 112.585  10
   2  -2 -16 170.483 136.980  15
   2  -2 -16 491.273 110.752   4
   2   2 -15 585.939 121.832   8
   2   2 -15 535.874 75.9831   4
   2  -2 -15 496.877 109.821   4
   2   2 -15 623.639 73.0313   2
   2  -2 -15 488.178 122.046   5
   2   2 -14 5367.59 188.592   4
   2  -2 -14 6110.39 214.622   5
   2   2 -14 5153.35 216.703   8
   2  -2 -14 5199.54 195.843   9
   2  -2 -14 5485.41 221.157  15
   2  -2 -14 5284.34 195.111   3
   2   2 -14 5722.06 188.029   2
   2  -2 -14 5438.74 206.610  13
   2  -2 -13-37.0367 104.778  13
   2   2 -13-184.826 120.112   8
   2   2 -13-39.9429 71.3978   4
   2  -2 -13-23.3807 104.316  10
   2  -2 -13-34.8204 84.7476   9
  -2  -2  13-50.0616 111.287  16
   2  -2 -13-68.0323 80.6384   3
   2  -2 -13-68.1048 125.415  15
   2  -2 -12 1328.19 117.648   5
   2  -2 -12 1058.44 107.454  10
   2  -2 -12 1155.33 89.0846   9
  -2  -2  12 1240.50 115.025  16
   2  -2 -12 1121.09 107.746   4
   2  -2 -12 1115.68 126.595  15
   2  -2 -12 1083.04 108.466  13
   2   2 -12 1054.70 127.866   8
   2  -2 -11 184.032 91.5913  13
   2  -2 -11 428.986 102.592   5
   2  -2 -11 182.913 78.3259   9
   2  -2 -11 349.175 92.7551  10
  -2  -2  11 384.332 104.380  16
  -2   2  11 163.413 62.8217  16
   2  -2 -11 277.313 94.0584   4
   2   2 -11 214.497 111.540   8
   2  -2 -11 158.563 109.416  15
   2  -2 -10 10396.3 329.255   4
  -2   2  10 9253.18 318.168  12
   2  -2 -10 10403.9 328.934  10
   2   2 -10 10062.5 335.632   8
   2  -2 -10 10482.8 326.180   9
   2  -2 -10 10379.3 329.396  13
   2  -2 -10 10485.9 334.533  15
  -2  -2  10 10788.3 333.605  16
   2  -2 -10 10133.7 324.888   3
   2  -2 -10 10890.2 331.920   5
   2  -2  -9 13073.9 418.783   4
  -2   2   9 12476.7 411.921  12
   2  -2  -9 13145.2 418.156  10
   2  -2  -9 13439.8 416.617   9
   2  -2  -9 12446.4 418.810  13
  -2  -2   9 13804.0 422.444  16
   2  -2  -9 13073.8 421.927  15
   2  -2  -9 13096.8 416.049   3
   2  -2  -9 14062.9 420.246   5
   2  -2  -8 20872.6 656.374   4
  -2   2   8 19958.3 652.519  12
   2  -2  -8 20896.3 655.394  10
   2  -2  -8 20960.2 654.593   9
  -2  -2   8 20710.0 658.498  16
   2  -2  -8 20598.2 657.550  15
   2  -2  -8 20948.2 653.938   3
   2  -2  -8 21921.0 656.898   5
   2  -2  -8 20592.2 656.665  13
   2  -2  -7 4225.45 162.432  13
   2  -2  -7 4260.75 166.739  15
  -2  -2   7 4529.38 167.421  16
   2  -2  -7 4951.35 161.936   5
   2  -2  -7 4699.57 156.818   3
   2  -2  -7 4226.65 158.994  10
   2  -2  -6 235729. 7395.26  13
   2  -2  -6 231800. 7394.43   3
   2  -2  -6 239898. 7394.87  10
   2  -2  -6 239437. 7395.08   5
  -2  -2   6 240567. 7396.32  16
   2  -2  -6 234905. 7395.39  15
  -2  -2   5 18090.0 592.174  16
   2  -2  -5 18572.4 589.638  15
   2  -2  -5 18141.6 589.655  13
   2  -2  -5 19570.7 588.405   5
  -2   2   5 18009.3 587.171   8
   2  -2  -5 18667.5 585.728   7
   2  -2  -5 19752.9 588.305   3
   2  -2  -5 18074.9 587.960  10
  -2   2   4 4729.46 165.221   8
   2  -2  -4 4486.22 160.648   7
  -2  -2   4 4388.62 175.065  16
  -2  -2   3 151960. 4679.24  16
  -2   2   3 148710. 4678.25   8
   2  -2  -3 149334. 4678.60  17
   2  -2  -3 149593. 4677.44   5
  -2   2   2 28342.4 890.832   8
   2  -2  -2 27870.5 891.225  17
  -2  -2   2 27719.2 890.922  17
   2  -2  -2 28886.5 887.955   5
  -2   2   1 34495.6 1117.93   8
   2  -2  -1 35720.7 1118.16  17
  -2   2   0 38350.6 1149.76   8
   2  -2   0 36811.3 1149.63  17
  -2  -2   0 35445.7 1147.32  17
  -2   2  -1 434793. 13570.0   8
  -2  -2  -1 433897. 13568.4   3
  -2  -2  -1 435901. 13568.6   5
   2  -2   1 439560. 13570.0  17
  -2  -2  -1 431253. 13568.2  17
  -2  -2  -2 26152.7 862.923   4
  -2  -2  -2 26764.0 861.954   3
  -2  -2  -2 26394.2 863.072   5
  -2  -2  -3 59026.3 1823.22   5
   2  -2   3 59450.0 1825.56  17
  -2  -2  -3 58377.5 1823.15   4
   2   2   3 58309.4 1821.44   8
  -2   2  -3 57943.5 1825.16   8
  -2  -2  -3 57734.2 1823.95  15
  -2  -2  -3 59102.9 1822.16   3
  -2  -2  -3 55894.1 1823.51  13
   2  -2   4 53874.8 1635.95  17
  -2  -2  -4 53601.8 1632.87   4
  -2  -2  -4 52070.4 1634.10  15
  -2  -2  -4 51726.2 1633.41  13
  -2  -2  -4 54291.0 1633.42   5
  -2  -2  -4 52345.7 1632.86  10
   2   2   4 52618.3 1630.12   8
  -2   2  -4 53126.0 1635.13   8
  -2  -2  -4 56591.9 1632.37   3
   2   2   4 49231.1 1629.30   1
  -2  -2  -5 122.298 63.3820   3
  -2  -2  -5 15.1457 85.8019  15
  -2  -2  -5 27.3458 77.7671  13
  -2  -2  -5 24.3775 72.4975  10
  -2  -2  -5 67.4879 66.5155   9
  -2  -2  -5 48.2162 75.7272   4
   2   2   5 100.489 35.4641   8
  -2   2  -5 144.006 96.1954   8
  -2  -2  -5 52.4629 78.2077   5
   2  -2   5 134.599 97.2503  17
   2  -2   6 3465.13 142.076  17
  -2  -2  -6 3298.43 127.097   4
  -2  -2  -6 3174.47 128.685  13
   2   2   6 2852.13 106.594  12
  -2  -2  -6 3261.55 126.184  10
  -2   2  -6 3469.91 140.280   8
  -2  -2  -6 3309.61 121.738   9
  -2  -2  -6 3448.00 121.303   3
  -2  -2  -6 3271.54 138.028  15
  -2  -2  -6 3279.03 128.989   5
  -2  -2  -7 2225.29 118.376  15
  -2  -2  -7 2275.33 112.555   5
  -2  -2  -7 2259.59 110.357  10
  -2  -2  -7 2392.42 100.263   9
  -2   2  -7 2278.98 122.437   8
  -2  -2  -7 2255.43 110.665  13
  -2  -2  -7 2291.22 107.677   4
  -2  -2  -7 2241.86 99.7085   3
   2  -2   7 2273.18 124.735  17
  -2  -2  -8 5315.86 193.079  13
  -2  -2  -8 5641.81 195.178   5
  -2   2  -8 5087.65 176.547  11
  -2  -2  -8 5727.51 193.571  10
  -2  -2  -8 5686.32 186.152   9
  -2   2  -8 5287.27 200.063   8
  -2  -2  -8 5603.90 191.188   4
  -2  -2  -8 4980.27 199.598  15
   2  -2   8 4929.70 200.632  17
  -2  -2  -9 229.207 113.675  15
  -2  -2  -9 218.241 97.8573  13
  -2   2  -9 281.264 60.4351  11
  -2  -2  -9 282.161 95.9458  10
  -2  -2  -9 165.087 79.1072   9
  -2  -2  -9 162.112 93.9873   4
  -2   2  -9 205.958 111.311   8
   2  -2   9 259.464 114.157  17
  -2  -2  -9 307.091 103.970   5
  -2  -2 -10 2655.71 154.088  15
  -2  -2 -10 2632.47 136.236  10
  -2   2 -10 2469.93 108.496  11
  -2  -2 -10 2863.37 123.946   9
  -2   2 -10 2646.23 148.902   8
   2  -2  10 2508.85 147.972  17
  -2  -2 -10 2910.56 136.005   4
  -2  -2 -10 2702.42 137.218  13
  -2  -2 -10 3090.87 122.280   3
  -2  -2 -11 13098.0 417.975  13
  -2   2 -11 12252.5 415.324   5
  -2  -2 -11 13082.9 417.479  10
  -2   2 -11 11679.1 419.787   8
  -2  -2 -11 12520.0 411.817   9
   2  -2  11 12849.7 423.013  17
  -2  -2 -11 13166.6 411.230   3
  -2  -2 -11 13101.8 424.957  15
  -2  -2 -12 4029.62 186.072  15
  -2  -2 -12 4123.82 175.414   5
  -2   2 -12 3482.39 175.759   8
  -2  -2 -12 3587.78 153.652   9
   2  -2  12 3768.83 179.638  17
  -2   2 -12 4084.06 152.544   4
  -2  -2 -12 3700.84 165.321   4
  -2   2 -12 4162.79 148.709   2
  -2  -2 -12 4054.34 169.379  13
  -2   2 -13 6638.02 274.188   8
   2  -2  13 6898.93 280.830  17
  -2  -2 -13 7597.06 270.975   4
  -2   2 -13 8487.04 258.322   2
  -2  -2 -13 8117.44 278.346   5
  -2  -2 -14 41.3547 122.852  13
  -2   2 -14 66.1774 75.5816   2
  -2  -2 -14 163.399 121.361  10
  -2  -2 -14-94.7934 87.5971   9
  -2  -2 -14-48.9175 111.674   4
  -2  -2 -14-93.9751 143.044  15
  -2  -2 -14 105.055 122.563   5
  -2   2 -14-125.652 114.839   5
  -2   2 -15 1981.21 147.849   5
  -2  -2 -15 2197.51 148.678   5
  -2  -2 -15 2149.82 143.585  10
   2  -2  15 1868.98 150.826  17
  -2   2 -15 2054.69 119.095   4
  -2  -2 -15 1746.62 136.571   4
  -2  -2 -15 2024.44 169.547  15
  -2  -2 -15 2124.62 144.673  13
  -2   2 -15 2315.94 110.691   2
  -2  -2 -16 122.675 162.546  15
  -2  -2 -16 45.1166 135.273  13
  -2  -2 -16 49.4947 129.449  10
   2  -2  16-17.2056 144.314  17
  -2   2 -16-95.8693 103.397   4
  -2  -2 -16 135.235 126.135   4
  -2  -2 -16-7.11782 141.184   5
  -2   2 -16 57.0761 125.923   5
  -2   2 -16-79.2297 90.4793   2
  -2  -2 -17 67.1490 174.683  15
  -2  -2 -17 45.1155 143.172  13
  -2  -2 -17-31.3999 140.611  10
  -2   2 -17-31.6933 125.799  10
   2  -2  17 84.6883 146.293  17
  -2  -2 -17-108.904 136.792   4
  -2  -2 -17-45.1265 147.357   5
  -2   2 -17 151.429 127.164   5
  -2   2 -17 127.680 94.6039   2
  -2   2 -18 867.853 155.074  13
  -2  -2 -18 584.715 177.419  15
  -2  -2 -18 692.422 154.042  13
  -2  -2 -18 995.503 154.772  10
  -2   2 -18 635.187 137.350  10
   2  -2  18 655.510 165.730  17
  -2  -2 -18 872.861 145.811   4
  -2   2 -18 881.393 105.736   2
  -2   2 -18 790.886 142.274   5
  -2  -2 -18 1000.25 169.483   5
  -2  -2 -19 7.26482 150.332   4
  -2   2 -19 217.020 167.008  13
  -2  -2 -19-45.2103 189.116  15
  -2  -2 -19 214.551 156.720  10
  -2   2 -19 112.946 143.243  10
  -2  -2 -19 424.434 159.567  13
  -2   2 -19 243.392 108.207   2
   2  -2  19-92.7595 157.555  17
  -2  -2 -19 246.714 168.584   5
  -2   2 -19-31.8284 147.900   5
  -2  -2 -20 46.4025 155.818  10
  -2   2 -20 65.1998 145.787  10
  -2  -2 -20 378.258 200.996  15
  -2   2 -20 137.263 170.149  13
  -2   2 -20 126.310 114.191   2
  -2  -2 -20 41.4498 168.942  13
  -2   2 -20-90.7314 153.147   5
  -2  -2 -20 354.382 177.684   5
  -2  -2 -21 275.533 165.869  10
  -2   2 -21 275.770 148.996  10
  -2  -2 -21 383.713 198.636  15
  -2   2 -21 307.236 116.143   2
  -2  -2 -21 621.314 174.721  13
  -2   2 -21 199.370 174.161  13
  -2  -2 -21 270.385 172.941   5
  -2   2 -21 213.613 157.596   5
  -2  -2 -22 204.578 163.697  10
  -2   2 -22 67.5208 154.759  10
  -2   2 -22 144.606 154.993   5
  -2  -2 -22-23.4120 171.985   5
  -2  -2 -22-74.7740 196.640  15
  -2   2 -22-337.911 172.600  13
  -2  -2 -22 45.8103 171.978  13
  -2   2 -23 4.62538 147.310  10
  -2   2 -23 54.2878 148.214   5
  -2  -2 -23 134.086 168.582   5
  -2  -2 -23-43.8534 193.311  15
  -2  -2 -23 259.295 171.540  13
  -2   2 -23 114.034 172.948  13
  -2   2 -24 18.6009 172.443  13
  -2  -2 -24 62.6641 163.717  13
  -2  -2 -24-144.486 195.513  15
  -2   2 -24 119.374 143.964  10
  -2   2 -25 312.578 220.106  15
  -2  -2 -25 105.340 168.868   5
  -2  -2 -25-356.790 193.166  15
  -2   2 -25 35.9374 143.713   5
  -2   2 -26-118.699 168.559  13
  -2  -2 -26-87.6583 163.647  13
  -2  -2 -26 296.378 165.031   5
  -2   2 -26 105.818 139.452  10
  -2  -2 -27-34.1755 152.901  13
  -2   2 -27 364.102 158.868  13
  -2   2 -27-204.337 129.096  10
  -2  -2 -27 66.7752 154.201   5
  -2   2 -27-94.4340 199.963  15
  -2  -2 -27-108.373 173.804  15
  -2  -2 -28 111.487 144.041   5
  -2  -2 -28-88.6373 163.466  15
  -2   2 -28 21.0290 185.306  15
  -2  -2 -29-100.574 130.700   5
  -2   2 -29 381.137 169.612  15
  -2   2 -30 19.4531 149.786  15
  -2   2 -31 87.7746 126.979  15
   2   4 -32 175.928 120.779  15
   2   4 -31 168.227 148.475  15
   2   4 -30 108.209 168.135  15
   2   4 -29-153.921 185.457  15
   2  -4 -29-10.5425 129.531   5
   2  -4 -28 9.19697 144.808   5
   2  -4 -27 46.2874 153.112   5
   2  -4 -26-85.6772 159.224   5
   2   4 -26-184.907 133.998  10
  -2  -4  26 81.5551 158.161  17
   2   4 -26-374.875 157.791  13
   2   4 -25 516.069 161.977  13
  -2  -4  24-48.8416 165.102  17
   2   4 -24-167.274 164.107  13
   2   4 -24-17.5376 142.138  10
   2  -4 -23 7.78253 163.888   5
  -2  -4  23 56.2937 163.025  17
   2   4 -23-80.0054 163.416  13
   2   4 -23-141.425 140.952  10
   2  -4 -22-152.852 164.125   5
  -2  -4  22-81.5875 174.815  17
   2  -4 -22 47.5028 165.701  15
   2   4 -22-76.6140 141.163  10
   2  -4 -21 702.459 165.609   5
   2   4 -21 748.519 104.819   2
   2  -4 -21 767.268 171.643  15
   2  -4 -20 98.0573 155.971   5
   2  -4 -20-33.8658 122.402   9
   2  -4 -20 129.596 163.346  15
   2   4 -20 119.999 98.8893   2
  -2  -4  20-148.229 184.900  17
   2  -4 -19-46.6123 155.680   5
   2  -4 -19-64.0810 121.090   9
   2  -4 -19 85.2526 157.161  15
   2   4 -19-229.337 185.981   8
  -2  -4  19-181.671 172.698  17
   2   4 -19 77.6453 95.1987   2
   2  -4 -18 2261.96 170.095   5
   2  -4 -18 2049.90 138.512   9
   2   4 -18 2464.43 124.994   2
   2   4 -18 1861.14 197.996   8
  -2  -4  18 2222.04 185.320  17
   2  -4 -18 2080.17 174.669  15
   2   4 -17 91.2035 91.3686   2
   2  -4 -17 10.6434 138.825   5
   2  -4 -17 130.285 116.560   9
  -2  -4  17 275.564 162.450  17
   2   4 -17 83.1454 176.528   8
   2  -4 -17-33.0143 149.385  15
   2  -4 -17 153.888 112.911   3
   2  -4 -16 1258.08 140.190   5
   2  -4 -16 1066.72 119.522   9
  -2  -4  16 1101.85 161.976  17
   2   4 -16 1223.30 172.038   8
   2  -4 -16 1130.93 146.573  15
   2  -4 -16 1170.84 115.277   3
   2  -4 -15 2551.51 151.950   5
   2   4 -15 2879.33 185.104   8
   2  -4 -15 2421.62 136.208   9
  -2  -4  15 2541.02 172.140  17
   2  -4 -15 2628.64 133.219   3
   2  -4 -15 2367.32 159.451  15
   2  -4 -14 503.558 104.617   3
   2  -4 -14 280.732 103.667   9
   2  -4 -14 507.665 119.652   5
   2   4 -14 535.396 153.676   8
   2  -4 -14 424.781 126.258  15
  -2  -4  14 405.412 142.088  17
   2  -4 -13 183.956 112.422   5
   2   4 -13 305.171 146.507   8
   2  -4 -13 303.631 101.975   9
  -2  -4  13 215.163 138.983  17
   2  -4 -13 124.017 98.9793   3
   2  -4 -12 1051.36 112.721   5
  -2  -4  12 1166.06 140.154  17
   2  -4 -12 1049.72 108.425   3
   2   4 -12 1263.44 155.949   8
   2  -4 -11 262.243 100.487   5
   2   4 -11 438.703 146.894   8
   2  -4 -11 339.828 97.1801   3
   2   4 -10 285.663 142.900   8
   2  -4 -10-23.4214 96.6050   3
   2  -4  -9 8137.29 291.253   5
   2  -4  -9 8974.78 291.215   3
  -2  -4   9 8695.10 307.226  17
   2  -4  -8 167.769 91.3389   5
  -2  -4   8 251.333 126.976  17
   2  -4  -8 196.146 93.8304   3
   2  -4  -7 124.924 86.9186   5
  -2   4   7 148.607 103.364   8
  -2  -4   7 219.114 122.017  17
   2  -4  -7 142.436 91.9523   3
   2  -4  -6 1644.98 99.3142   5
   2  -4  -6 1548.95 92.5935   7
  -2   4   6 1714.20 121.406   8
   2   4  -6 1664.26 147.280   8
  -2  -4   6 1456.95 128.265  17
  -2   4   5 4214.26 172.956   8
   2  -4  -5 3757.06 157.005   7
   2   4  -5 4352.29 192.676   8
  -2  -4   5 4148.89 182.108  17
  -2  -4   4 1964.62 133.869  17
   2  -4  -4 2004.67 125.775  17
  -2   4   4 2162.41 131.245   8
   2   4  -4 2140.53 143.495   8
  -2  -4   3 217.248 114.743  17
   2  -4  -3 154.028 107.845  17
  -2   4   3 340.334 111.472   8
   2   4  -3 177.823 120.364   8
   2  -4  -2 4178.21 176.349  17
  -2  -4   2 3948.56 174.952  17
   2   4  -2 4217.72 179.882   8
  -2   4   2 4509.08 177.866   8
   2  -4  -1 2841.83 149.961  17
  -2  -4   1 2987.95 143.115  17
  -2   4   1 3091.57 152.247   8
   2   4  -1 3280.50 154.540   8
  -2  -4   0 2220.12 123.214  17
   2  -4   0 2235.61 135.602  17
  -2   4   0 2159.91 139.343   8
   2   4   0 2275.71 136.112   8
  -2  -4  -1 8180.80 285.940  17
   2  -4   1 8904.31 295.413  17
  -2   4  -1 8284.55 296.002   8
   2   4   1 8512.44 292.153   8
  -2   4  -2 278.909 121.089   8
   2   4   2 291.102 108.133   8
  -2  -4  -2 155.537 94.0257  17
   2  -4   2 232.017 115.363  17
   2   4   3 357.903 106.202   8
  -2   4  -3 399.461 132.474   8
   2  -4   3 383.266 121.843  17
  -2  -4  -3 85.4952 89.7073  17
  -2  -4  -3 278.558 92.8285   3
   2  -4   4 50213.0 1563.23  17
  -2  -4  -4 50321.3 1557.13   3
  -2   4  -4 47887.0 1564.01   8
   2   4   4 49538.0 1558.53   8
  -2  -4  -5 4505.71 186.119   5
   2   4   5 4847.94 186.553   8
  -2  -4  -5 4889.25 182.862   3
  -2  -4  -6 141.782 97.2464   5
   2  -4   6 109.580 131.013  17
  -2  -4  -6 199.409 93.7115   3
   2  -4   7 3558.29 182.303  17
  -2  -4  -7 3825.67 161.316   9
  -2  -4  -7 4010.21 157.670   3
  -2   4  -8 17265.6 557.210   8
  -2  -4  -8 16757.9 542.935   3
  -2   4  -9 5915.27 244.025   8
  -2  -4  -9 5725.69 221.604   5
  -2  -4  -9 6159.02 217.044   3
  -2  -4 -10 421.331 98.3145   3
  -2  -4 -10 511.157 102.123   9
  -2  -4 -10 469.979 113.977   5
  -2   4 -10 281.587 147.574   8
  -2  -4 -10 434.173 124.821  13
   2  -4  10 710.811 138.145  17
  -2  -4 -11 44.1071 99.0326   3
  -2  -4 -11 193.442 101.492   9
  -2  -4 -11 87.3564 115.881   5
  -2   4 -11 201.080 146.298   8
   2  -4  11 15.8589 140.306  17
  -2  -4 -11 21.3629 123.009  13
  -2  -4 -12 84.9052 126.666  13
  -2  -4 -12 43.4109 103.166   3
  -2  -4 -12 36.6414 102.697   9
  -2  -4 -12 67.3891 120.365   5
  -2   4 -12 188.601 155.927   8
   2  -4  12-59.3381 144.978  17
  -2  -4 -12 300.379 133.784  15
  -2  -4 -13 954.829 138.147  13
  -2  -4 -13 1019.51 109.601   3
  -2  -4 -13 800.955 111.847   9
  -2  -4 -13 1068.53 136.951   5
  -2   4 -13 1062.01 167.930   8
   2  -4  13 943.461 161.078  17
  -2  -4 -13 934.509 141.497  15
  -2  -4 -14 980.708 147.903  13
  -2  -4 -14 913.673 113.187   3
  -2  -4 -14 781.397 116.061   9
  -2  -4 -14 924.276 145.717   5
  -2   4 -14 891.007 169.644   8
   2  -4  14 984.404 163.255  17
  -2  -4 -14 817.256 150.117  15
  -2  -4 -15 191.342 146.851  13
  -2  -4 -15 151.066 116.683   3
  -2  -4 -15 322.412 117.872   9
  -2  -4 -15 180.346 144.738   5
  -2   4 -15 240.994 175.982   8
  -2  -4 -15 179.722 153.142  15
   2  -4  15 269.320 165.659  17
  -2  -4 -16 571.317 154.190  13
  -2   4 -16 656.877 99.4111   2
  -2  -4 -16 779.972 127.833   9
  -2  -4 -16 921.460 158.624   5
  -2   4 -16 674.293 189.057   8
  -2  -4 -16 579.092 164.917  15
   2  -4  16 565.179 168.578  17
  -2  -4 -17 53.8004 158.268  13
  -2   4 -17 159.697 101.229   2
  -2  -4 -17 236.432 122.761   9
  -2   4 -17 36.4240 186.326   8
  -2  -4 -17 241.906 152.204   5
   2  -4  17 205.702 174.488  17
  -2  -4 -17 253.363 169.060  15
  -2  -4 -18 1501.20 176.867  13
  -2  -4 -18 1943.66 174.962   5
  -2  -4 -18 1573.06 186.407  15
  -2   4 -18 1668.47 124.235   2
   2  -4  18 1686.30 182.742  17
  -2   4 -19 410.226 112.905   2
  -2   4 -19 384.973 131.368  10
  -2  -4 -19 261.769 163.064   5
   2  -4  19 236.831 172.909  17
  -2  -4 -19 236.515 173.268  15
  -2  -4 -19 294.733 165.113  13
  -2  -4 -20-219.939 160.481   5
  -2   4 -20-1.61473 106.458   2
  -2  -4 -21 198.298 158.645   5
   2  -4  21-7.36228 163.666  17
  -2   4 -21 69.6114 167.035  13
  -2   4 -22-3.31670 105.465   2
  -2   4 -22 107.232 172.727  13
   2  -4  22 87.1554 167.684  17
  -2   4 -23 125.838 107.386   2
  -2   4 -23-204.153 167.255  13
  -2  -4 -23-113.014 158.637   5
  -2  -4 -24-270.906 151.118   5
  -2   4 -25 14.9827 159.461  13
  -2  -4 -25 306.355 148.841   5
  -2   4 -26 160.011 153.521  13
  -2   4 -26 99.9023 189.578  15
  -2   4 -27-105.785 175.540  15
  -2   4 -28 94.3731 158.198  15
  -2   4 -29 41.3645 136.045  15
  -2   4 -30-111.201 111.870  15
   2   6 -29 101.457 122.740  15
  -2  -6  28-36.7081 104.573  17
  -2  -6  27 11.3400 121.155  17
  -2  -6  26-19.8954 131.777  17
  -2  -6  25 32.5880 143.388  17
  -2  -6  24 74.1936 154.080  17
   2   6 -24 114.897 144.922  13
   2  -6 -21 2.18404 120.497   9
  -2  -6  21 45.2938 165.891  17
   2   6 -20 337.269 200.366   8
   2  -6 -20 188.481 124.461   9
  -2  -6  20-18.9387 171.044  17
   2   6 -19 96.4005 199.638   8
  -2  -6  19-44.3738 177.019  17
   2  -6 -19 269.289 126.972   9
   2   6 -18 848.148 207.621   8
   2  -6 -18 490.731 128.538   3
  -2  -6  18 541.619 176.400  17
   2  -6 -18 427.208 134.335   9
   2   6 -17 270.679 203.900   8
   2  -6 -17 231.288 125.994   3
  -2  -6  17 273.520 171.350  17
   2  -6 -17 304.075 132.990   9
   2   6 -16 634.622 209.394   8
   2  -6 -16 548.988 129.057   3
  -2  -6  16 244.367 176.093  17
   2  -6 -16 467.701 133.745   9
   2   6 -15 232.865 204.876   8
   2  -6 -15 143.683 126.793   3
  -2  -6  15 387.454 175.908  17
   2  -6 -15 209.575 135.213   9
   2   6 -14 438.542 204.794   8
   2  -6 -14 344.440 129.143   3
  -2  -6  14 76.7519 173.410  17
   2  -6 -14 163.662 133.954   9
   2   6 -13 724.575 197.673   8
   2  -6 -13 890.788 133.538   3
  -2  -6  13 616.125 170.779  17
   2  -6 -13 554.935 137.686   9
   2   6 -12 467.142 193.529   8
   2  -6 -12 559.945 126.948   3
  -2  -6  12 528.156 166.072  17
   2  -6 -12 605.744 136.519   9
   2   6 -11 414.948 194.295   8
   2  -6 -11 668.117 125.680   3
  -2  -6  11 576.472 163.837  17
   2  -6 -11 893.516 132.764   9
   2   6 -10 240.115 178.619   8
   2  -6 -10-24.6251 122.644   3
  -2  -6  10 25.1929 157.503  17
   2  -6 -10 66.1308 127.558   9
   2   6  -9 1426.98 189.894   8
  -2  -6   9 1490.00 162.062  17
   2   6  -8 595.623 173.795   8
   2  -6  -8 961.293 120.090   3
  -2  -6   8 571.000 152.707  17
   2   6  -7 498.150 170.703   8
   2  -6  -7 423.303 119.554   3
  -2  -6   7 181.848 141.376  17
   2   6  -6 406.398 162.649   8
  -2  -6   6 578.948 149.934  17
   2  -6  -6 821.389 114.715   3
  -2   6   5 1694.90 166.174   8
   2  -6  -5 2612.39 140.399   3
  -2  -6   5 2013.69 156.610  17
   2   6  -5 2374.83 179.945   8
  -2   6   4 2689.90 178.348   8
   2  -6  -4 3042.53 147.007   3
   2   6  -4 2523.19 185.339   8
  -2   6   3 7792.55 296.168   8
   2   6  -3 7566.27 300.360   8
   2   6  -2 596.980 152.239   8
  -2   6   2 411.557 151.263   8
  -2   6   1 1410.70 159.574   8
   2   6  -1 1299.15 163.305   8
  -2  -6   1 1561.68 118.812   3
  -2  -6   1 1009.80 135.550  17
  -2   6   0 282.934 151.784   8
   2   6   0 411.532 147.764   8
  -2  -6   0 265.767 107.715   3
  -2  -6   0-50.8664 126.097  17
  -2  -6  -1 391.128 108.338   3
   2   6   1 183.221 144.156   8
  -2   6  -1 190.299 155.374   8
  -2   6  -2 1439.97 165.827   8
   2   6   2 1048.14 150.862   8
  -2  -6  -2 1476.41 119.264   3
   2  -6   2 1055.79 155.648  17
  -2   6  -3 445.324 161.933   8
  -2  -6  -3 527.942 111.475   3
   2  -6   3 445.645 143.465  17
  -2   6  -4-253.346 166.117   8
  -2  -6  -4-48.1290 109.974   3
   2  -6   4-84.2382 148.370  17
  -2   6  -5-8.07057 168.458   8
  -2  -6  -5 225.408 111.814   3
   2  -6   5-100.484 152.671  17
  -2  -6  -6 4696.85 186.151   3
  -2   6  -6 4343.71 227.155   8
  -2   6  -7 988.633 183.335   8
  -2  -6  -7 1132.04 128.781   3
   2  -6   7 1210.01 173.519  17
  -2  -6  -7 1230.01 131.460   9
  -2   6  -8 848.289 185.742   8
  -2  -6  -8 699.410 125.410   3
   2  -6   8 449.916 175.308  17
  -2  -6  -8 837.909 132.979   9
  -2   6  -9 1422.12 195.475   8
  -2  -6  -9 1499.52 133.115   3
   2  -6   9 1593.98 175.851  17
  -2  -6  -9 1284.88 139.730   9
  -2   6 -10 270.239 193.713   8
  -2  -6 -10 222.874 133.023   3
   2  -6  10 73.8654 167.898  17
  -2  -6 -10 121.647 132.837   9
  -2   6 -11 352.533 196.792   8
  -2  -6 -11 193.459 127.551   3
   2  -6  11 277.274 172.473  17
  -2  -6 -11 54.5472 133.463   9
  -2   6 -12-204.643 199.350   8
  -2  -6 -12 130.780 130.774   3
   2  -6  12-29.8233 172.517  17
  -2  -6 -12 79.4706 136.126   9
  -2   6 -13 34.2616 206.898   8
  -2  -6 -13 28.0479 130.266   3
   2  -6  13 84.7507 186.133  17
  -2  -6 -13-136.949 133.482   9
  -2   6 -14-159.333 215.376   8
  -2  -6 -14 224.595 126.183   3
   2  -6  14-197.158 186.972  17
  -2  -6 -14 332.984 133.033   9
  -2   6 -15 404.361 213.300   8
  -2  -6 -15 703.639 129.974   3
   2  -6  15 389.985 180.697  17
  -2  -6 -15 574.800 136.378   9
  -2   6 -16 259.584 200.857   8
  -2  -6 -16 173.656 127.126   3
   2  -6  16-231.055 175.586  17
  -2  -6 -16-78.4640 131.917   9
   2  -6  17 302.928 176.947  17
  -2   6 -17 240.961 201.634   8
  -2  -6 -17 330.368 123.903   9
  -2  -6 -18 143.543 126.213   9
  -2   6 -18-79.4080 196.266   8
   2  -6  18-84.1631 171.185  17
  -2   6 -18 39.2068 97.6179   2
   2  -6  19 90.9900 165.717  17
  -2   6 -19 128.585 97.3718   2
  -2   6 -20 20.1447 96.4448   2
   2  -6  21 13.5957 158.715  17
  -2   6 -21 67.7936 95.0438   2
   2  -6  22 61.5268 147.071  17
  -2   6 -22-173.308 150.615  13
   2  -6  23 262.027 142.227  17
  -2   6 -23 25.8742 142.758  13
   2  -6  24 135.972 130.644  17
  -2   6 -24 201.932 134.088  13
   2  -6  25-48.5075 114.793  17
   2  -6  26 104.759 100.825  17
  -2   6 -26 140.104 132.115  15
  -2   6 -27-77.9020 109.286  15
  -2  -8  25 77.4542 90.7894  17
  -2  -8  24-187.399 104.499  17
  -2  -8  23 27.4216 116.453  17
  -2  -8  22-25.4174 124.436  17
  -2  -8  21-114.697 136.244  17
   2   8 -20 187.339 182.960   8
  -2  -8  20-150.744 140.866  17
   2  -8 -20-28.7944 100.704   9
   2   8 -19-17.8476 187.338   8
  -2  -8  19 63.7610 145.609  17
   2  -8 -19 132.103 110.700   9
   2   8 -18 28.1071 194.385   8
  -2  -8  18 166.229 148.948  17
   2  -8 -18-9.02084 113.548   9
   2  -8 -18-101.123 114.339   3
   2  -8 -17-30.6618 115.540   3
   2   8 -17 28.0040 198.782   8
   2  -8 -16-13.1726 117.691   3
   2   8 -16-21.6045 203.544   8
  -2  -8  15 167.238 164.361  17
   2  -8 -15 284.389 123.913   9
   2  -8 -15 300.747 121.029   3
  -2  -8  14 17.9324 164.890  17
   2  -8 -14 222.089 121.554   3
   2  -8 -14 264.783 126.745   9
   2   8 -13 52.2647 213.002   8
  -2  -8  13 19.1557 163.627  17
   2  -8 -13 61.3674 126.018   3
   2  -8 -13 94.9135 128.888   9
   2   8 -12 52.3213 206.555   8
  -2  -8  12 163.361 164.481  17
   2  -8 -12 14.3896 136.640   9
   2   8 -11-156.043 205.822   8
  -2  -8  11 161.955 165.580  17
   2  -8 -11 174.531 137.402   9
   2   8 -10 178.822 211.557   8
  -2  -8  10 237.246 167.307  17
   2  -8 -10 390.582 141.017   9
   2   8  -9 49.2325 211.415   8
  -2  -8   9-64.1064 165.129  17
   2  -8  -9 194.458 130.658   3
   2  -8  -9 31.3532 142.327   9
   2   8  -8 140.009 205.732   8
  -2  -8   8 38.8928 164.976  17
   2  -8  -8-0.80442 132.146   3
   2   8  -7-274.262 205.006   8
  -2  -8   7 51.0401 161.787  17
  -2  -8   7 111.402 123.394   3
   2  -8  -7 191.858 137.143   3
   2   8  -6 135.534 207.029   8
  -2  -8   6 135.666 164.139  17
   2  -8  -6 83.7484 132.253   3
  -2  -8   6 180.142 124.160   3
   2   8  -5-149.366 204.933   8
  -2  -8   5-30.0810 162.899  17
  -2  -8   5 147.781 124.257   3
   2  -8  -5 219.512 132.005   3
   2   8  -4-189.336 204.859   8
  -2  -8   4-81.4430 161.305  17
  -2  -8   4 142.474 126.088   3
   2  -8  -4 3.83054 132.859   3
   2   8  -3-132.722 203.353   8
  -2  -8   3 215.551 125.963   3
   2  -8  -3 192.559 131.777   3
   2   8  -2-358.508 207.297   8
  -2   8   2 58.6934 199.501   8
  -2  -8   2 62.4932 128.679   3
   2  -8  -2 134.669 135.893   3
  -2   8   1 65.1407 200.600   8
   2   8  -1 342.987 206.035   8
  -2  -8   1 188.590 125.475   3
   2  -8  -1 317.710 135.955   3
  -2   8   0-44.1905 205.284   8
   2   8   0 17.3376 197.351   8
  -2  -8   0 20.1201 126.326   3
   2  -8   0 85.8978 131.913   3
  -2   8  -1 792.262 210.923   8
  -2  -8  -1 827.332 131.238   3
   2  -8   1 1013.29 136.904   3
  -2   8  -2-71.2447 206.971   8
   2  -8   2-16.7770 167.459  17
   2  -8   2-35.3012 134.164   3
  -2  -8  -2 258.619 126.624   3
  -2   8  -3 387.921 209.628   8
   2  -8   3-25.0286 168.439  17
  -2  -8  -3 264.660 129.617   3
  -2   8  -4 369.390 209.341   8
  -2  -8  -4 551.483 139.125   3
   2  -8   4 265.270 172.213  17
  -2   8  -5 174.211 209.125   8
   2  -8   5-14.8334 170.412  17
  -2  -8  -5 280.737 130.374   3
  -2  -8  -5-12.3480 139.884   9
  -2   8  -6-130.818 208.780   8
   2  -8   6 99.9424 172.722  17
  -2  -8  -6 148.675 127.849   3
  -2  -8  -6 169.152 137.506   9
  -2   8  -7 275.342 209.012   8
   2  -8   7 542.286 177.999  17
  -2  -8  -7 559.762 129.527   3
  -2  -8  -7 443.124 140.302   9
  -2   8  -8-91.3419 208.216   8
   2  -8   8-94.3579 170.245  17
  -2  -8  -8-92.8963 135.906   9
  -2   8  -9 50.4064 205.991   8
   2  -8   9 85.5265 167.309  17
  -2  -8  -9-11.7070 133.678   9
  -2   8 -10-132.435 205.700   8
   2  -8  10-26.2913 162.573  17
  -2  -8 -10 72.2696 128.739   9
  -2   8 -11 328.103 210.843   8
   2  -8  11 2.39368 161.613  17
  -2  -8 -11 124.111 129.463   9
  -2  -8 -11-38.5164 125.853   3
   2  -8  12 97.7527 160.760  17
  -2  -8 -12-65.1296 126.968   9
  -2  -8 -12 54.9412 122.544   3
   2  -8  13 187.578 163.072  17
  -2  -8 -13 36.4168 122.144   9
  -2  -8 -13 68.4804 117.358   3
  -2  -8 -14 203.557 118.562   3
  -2   8 -14 85.8098 203.352   8
  -2  -8 -15 230.645 119.306   3
  -2   8 -15 355.657 201.295   8
  -2   8 -16 232.679 195.847   8
  -2   8 -16-113.230 85.6247   2
   2  -8  16-227.822 153.141  17
  -2  -8 -16 362.264 114.086   9
   2  -8  17 114.502 145.100  17
  -2   8 -17 118.452 189.178   8
  -2  -8 -17-37.2218 108.948   9
  -2  -8 -18-33.8061 105.795   9
   2  -8  18 29.3520 141.986  17
   2  -8  19-236.000 135.187  17
   2  -8  20-29.3303 124.814  17
  -2   8 -21 144.363 111.567  13
   2  -8  21-56.9984 113.092  17
   2  -8  22 8.16966 105.417  17
   2  -8  23-85.5099 89.8536   7
   2 -10 -17-11.9638 71.4115   9
   2 -10 -16 138.717 77.8813   9
   2 -10 -15 101.382 87.3881   9
   2 -10 -15-8.38030 84.0669   3
   2 -10 -14 56.5614 92.0794   9
   2 -10 -14-7.86112 86.8596   3
   2 -10 -13 88.5685 94.4051   9
   2  10 -13 158.864 172.825   8
   2 -10 -13 190.380 89.7602   3
   2 -10 -12-104.638 99.4611   9
   2  10 -12-1.16754 177.319   8
   2 -10 -12 12.6878 94.5523   3
   2 -10 -11-19.2121 104.069   9
   2 -10 -11-16.6483 97.7571   3
  -2 -10  11 165.885 76.3929   3
   2 -10 -10 206.267 107.672   9
   2  10 -10-79.4253 185.407   8
  -2 -10  10-72.9723 80.9286   3
   2 -10 -10 110.431 100.794   3
   2 -10  -9 43.1335 111.127   9
   2  10  -9-36.6995 188.437   8
   2 -10  -9-86.6775 106.236   3
  -2 -10   9 116.881 84.4482   3
   2 -10  -8 131.060 112.249   9
   2  10  -8-26.9191 189.499   8
   2 -10  -8-67.1885 108.106   3
  -2 -10   8 9.63971 86.9652   3
   2 -10  -7-228.875 115.372   9
   2  10  -7 15.4831 191.739   8
   2 -10  -7-90.0946 107.819   3
  -2 -10   7-7.96225 88.7314   3
   2 -10  -6 9.88105 115.742   9
   2 -10  -6-118.334 108.659   3
  -2 -10   6 122.385 93.2485   3
   2 -10  -5-15.4828 114.167   9
   2  10  -5-152.768 191.371   8
   2 -10  -5 15.3193 106.758   3
  -2 -10   5 69.9105 93.9318   3
   2 -10  -4 215.466 114.224   9
   2  10  -4 8.88371 190.413   8
   2 -10  -4 95.0784 110.535   3
  -2 -10   4-55.6658 97.2491   3
  -2 -10   3 8.04256 101.804   3
   2 -10  -3-22.1628 107.902   3
  -2 -10   2-113.682 107.440   3
   2 -10  -2 281.957 114.435   3
  -2 -10   1 69.0435 103.480   3
   2 -10  -1 167.687 106.813   3
  -2 -10   0 174.351 111.219   9
  -2 -10   0 50.1069 105.381   3
   2 -10   0 157.405 105.149   3
  -2 -10  -1 164.494 110.641   9
   2 -10   1 95.8145 102.781   3
  -2 -10  -1-76.2192 105.449   3
  -2 -10  -2-148.963 111.148   9
  -2 -10  -2-6.44394 104.759   3
   2 -10   2-16.0824 102.640   3
  -2 -10  -3-0.68087 112.185   9
  -2 -10  -3-159.645 104.596   3
   2 -10   3 102.533 100.964   3
  -2 -10  -4-76.5905 111.638   9
  -2 -10  -4 35.6042 109.146   3
   2 -10   4 26.0022 98.5471   3
  -2 -10  -5 202.213 110.100   9
  -2 -10  -5 102.790 108.362   3
   2 -10   5-119.506 93.6286   3
  -2 -10  -6-0.65082 107.204   9
  -2 -10  -6 48.5002 104.361   3
   2 -10   6-68.2919 92.2846   3
  -2 -10  -7 115.884 106.130   9
   2 -10   7-238.646 90.4446   3
  -2 -10  -7-11.5773 102.198   3
  -2 -10  -8 80.3752 103.618   9
  -2 -10  -8 233.384 97.3433   3
   2 -10   8 161.830 84.6408   3
  -2 -10  -9 92.7606 101.197   9
   2 -10   9-25.6522 82.1205   3
  -2 -10  -9 97.2115 96.2728   3
  -2 -10 -10-94.2680 96.4871   9
   2 -10  10 163.591 77.1648   3
  -2 -10 -10 78.7580 91.3617   3
  -2 -10 -11-32.5305 94.0822   9
   2 -10  11 35.4943 71.8231   3
  -2 -10 -11 13.4364 89.3840   3
  -2 -10 -12 101.618 90.1740   9
   2 -10  12 97.8077 67.2972   3
  -2 -10 -12-24.7850 87.9455   3
  -2 -10 -13 22.1838 82.6458   9
  -2 -10 -14 65.8291 81.0158   9
  -2 -10 -15 55.6872 71.2736   9
   3   1 -34-74.6859 127.170  15
   3   1 -33-151.633 150.212  15
   3  -1 -33-92.6566 135.263  15
   3   1 -33 202.482 105.899   5
   3  -1 -33-191.812 120.605   5
   3  -1 -32-112.834 155.448  15
   3   1 -32-201.270 172.654  15
   3  -1 -32 43.8160 135.069   5
   3   1 -32 3.03799 126.681   5
   3   1 -31-120.338 139.390   5
   3   1 -31-84.6459 138.835  10
   3  -1 -31 325.196 172.934  15
   3  -1 -31 23.5513 153.749   5
   3  -1 -30-8.27173 188.075  15
   3   1 -30 295.181 203.980  15
   3   1 -30 259.470 150.697  10
   3  -1 -30 50.2441 161.795   5
   3   1 -30-131.996 151.954   5
   3   1 -29 101.622 159.104  10
   3  -1 -29 176.966 162.783  10
   3  -1 -29 16.1170 171.044   5
   3   1 -29 389.852 162.891   5
   3   1 -28-278.593 225.393  15
   3  -1 -28 191.574 208.523  15
   3  -1 -28 137.174 177.206   5
   3   1 -28 28.5556 167.374   5
   3  -1 -28-13.7536 164.547  10
   3   1 -27 1191.72 169.755  10
   3  -1 -27 1125.27 212.667  15
   3   1 -27 1515.68 236.836  15
   3   1 -27 886.466 171.549  13
   3  -1 -27 634.721 167.202  13
   3  -1 -27 848.856 172.072  10
   3  -1 -26 444.059 172.519  10
   3  -1 -26 281.271 207.018  15
   3   1 -26 799.695 168.330  10
   3   1 -26 471.888 165.419  13
   3  -1 -26 590.180 167.166  13
   3  -1 -26 467.278 184.247   5
   3   1 -26 657.612 176.110   5
   3  -1 -25 21.6831 211.275  15
   3  -1 -25 66.1971 180.412  10
   3   1 -25-387.078 170.230  10
   3   1 -25-91.5012 168.981  13
   3  -1 -25 415.153 161.487  13
   3  -1 -25 32.1065 177.264   5
   3   1 -25 159.955 175.615   5
   3  -1 -24-73.1424 209.028  15
   3   1 -24-256.746 165.099  10
   3  -1 -24 174.319 167.322  10
   3  -1 -24-128.835 164.013  13
   3   1 -24-130.115 169.195  13
   3  -1 -24-261.428 186.068   5
   3   1 -24 139.861 177.581   5
   3  -1 -23 1828.49 178.616  10
   3   1 -23 1743.19 171.627  10
   3   1 -23 1672.19 172.985  13
   3  -1 -23 1200.79 173.263  13
   3   1 -23 1358.65 176.849   5
   3  -1 -23 1615.97 194.769   5
   3  -1 -23 1245.37 217.655  15
   3   1 -22 260.368 158.166  10
   3  -1 -22 197.449 157.818  10
   3   1 -22 137.409 161.579   5
   3  -1 -22 350.102 180.395   5
   3  -1 -22 80.1214 202.127  15
   3  -1 -22 141.246 156.676  13
   3   1 -22 346.405 154.197  13
   3  -1 -21 456.296 146.785  13
   3   1 -21 555.625 148.773  13
   3  -1 -21 395.096 168.107   5
   3   1 -21 426.579 158.082   5
   3  -1 -21 544.502 152.184  10
   3   1 -21 411.634 147.893  10
   3  -1 -21 203.784 129.277   4
  -3  -1  21 80.3301 152.652  17
   3  -1 -21 480.410 195.567  15
   3  -1 -20 1418.96 183.196  15
  -3  -1  20 892.254 148.743  17
   3  -1 -20 1114.61 128.036   4
   3   1 -20 1292.88 147.369  13
   3  -1 -20 1203.93 148.594  13
   3  -1 -20 1614.54 151.894  10
   3   1 -20 1425.37 144.041  10
   3   1 -20 1623.83 175.613   5
   3  -1 -20 1645.50 168.799   5
   3   1 -20 1324.34 104.206   2
   3  -1 -19 561.721 129.756  13
   3  -1 -19 563.295 116.794   4
   3  -1 -18 2726.49 160.687   5
   3   1 -18 3038.72 175.287   5
   3  -1 -18 2788.12 150.439  10
   3  -1 -18 2723.80 151.154  13
   3   1 -18 2845.35 148.584  13
   3   1 -18 2573.00 120.904   2
   3  -1 -18 2481.55 138.271   4
   3   1 -17 187.060 81.6573   4
   3  -1 -17 64.5534 97.3762   4
   3   1 -17 280.099 73.9577   2
   3  -1 -17 348.196 124.240   5
   3   1 -17 263.937 131.274   5
   3  -1 -17 142.394 110.559  10
  -3  -1  17 138.918 106.517  16
   3   1 -16 4233.82 164.097   4
   3  -1 -16 4723.18 191.229   5
   3   1 -16 4585.53 191.315   5
   3  -1 -16 4379.37 182.784  13
   3   1 -16 4438.75 158.406   2
  -3  -1  16 4414.21 178.035  16
  -3  -1  15 3717.56 158.222  16
   3  -1 -15 3826.41 163.060  10
   3   1 -15 3433.97 159.238   8
   3  -1 -15 3985.47 176.419   5
   3  -1 -15 3597.63 154.130   4
   3   1 -15 3699.02 142.694   4
   3  -1 -15 3845.07 161.405  13
   3   1 -15 3640.12 138.100   2
   3  -1 -14 46378.0 1446.35   4
   3   1 -14 47340.6 1444.08   4
   3  -1 -14 49262.7 1448.03  10
   3   1 -14 44210.3 1447.37   8
   3  -1 -14 43264.4 1444.21   9
  -3  -1  14 47361.8 1448.07  16
  -3   1  14 44379.0 1444.68  16
   3  -1 -14 48231.4 1447.35  13
   3  -1 -13 6642.08 218.564  13
   3  -1 -13 6695.52 229.747   5
   3  -1 -13 6695.15 220.334  10
   3  -1 -13 6191.75 210.866   9
   3   1 -13 5898.97 221.534   8
   3  -1 -13 5421.52 207.539   1
   3  -1 -13 6063.54 216.381   4
   3   1 -13 6247.65 207.425   4
  -3   1  13 6220.74 209.202  16
  -3  -1  13 6441.18 220.135  16
  -3  -1  12 5470.39 196.327  16
   3  -1 -12 5554.79 193.351  13
   3  -1 -12 5594.67 202.185   5
   3  -1 -12 5658.42 195.651  10
   3  -1 -12 5275.55 185.905   9
   3  -1 -12 5362.96 184.964   1
   3  -1 -12 5530.69 191.755   4
   3   1 -12 5682.31 183.930   4
  -3   1  12 5096.76 187.652  16
   3   1 -12 5664.85 182.034   2
  -3  -1  11 2429.12 112.916  16
   3  -1 -11 2283.04 105.766  13
   3  -1 -11 2721.54 126.026   5
   3  -1 -11 2404.89 107.501  10
   3  -1 -11 2474.47 97.2099   9
   3  -1 -11 2261.95 95.3840   1
   3   1 -11 2315.99 91.2240   4
   3  -1 -11 2382.39 106.371   4
  -3   1  11 2373.21 97.3404  16
   3   1 -11 2209.56 90.3830   2
   3  -1 -11 2309.23 96.6896   3
  -3  -1  10 770.690 80.6310  16
   3   1 -10 669.562 51.7659   2
   3  -1 -10 789.666 59.0798   3
   3  -1 -10 726.818 73.4819  13
   3  -1 -10 863.316 74.1500  10
   3  -1 -10 821.343 60.7059   9
   3  -1 -10 662.823 61.2812   1
   3   1 -10 776.101 53.5479   4
   3  -1 -10 759.627 72.0186   4
   3  -1 -10 876.374 90.2932   5
  -3   1  10 743.816 66.6614  16
  -3  -1   9 911.464 84.6183  16
   3  -1  -9 911.805 74.6638  13
  -3   1   9 989.300 54.3233  12
   3  -1  -9 973.549 74.4554  10
   3  -1  -9 934.139 64.2006   9
   3  -1  -9 983.657 74.0080   4
   3   1  -9 941.360 56.9819   4
   3  -1  -9 867.629 65.2423   1
   3  -1  -9 1164.44 89.3140   5
   3  -1  -9 1026.59 63.8926   3
   3  -1  -8 2354.37 84.2539   3
  -3  -1   8 1582.49 100.349  16
   3  -1  -8 1711.71 93.0791  13
  -3   1   8 1556.07 75.4797  12
   3  -1  -8 1856.38 90.2682  10
   3  -1  -8 2022.86 84.9999   9
   3  -1  -8 2309.59 92.8241   4
   3  -1  -8 2056.49 84.7320   1
   3  -1  -8 2302.90 101.426   5
   3  -1  -8 1925.28 78.8812   6
   3  -1  -7 44466.4 1340.50   3
  -3  -1   7 43246.8 1343.08  16
   3  -1  -7 42535.2 1341.37  13
  -3   1   7 42270.0 1340.20  12
   3  -1  -7 42755.9 1341.18  10
   3  -1  -7 42608.9 1340.73   9
   3  -1  -7 42466.9 1341.50   4
   3  -1  -7 43421.7 1340.99   1
   3  -1  -7 43955.5 1342.24   5
   3  -1  -7 41872.2 1339.64   6
   3  -1  -6 8454.80 278.760   3
  -3  -1   6 9494.24 284.265  16
   3  -1  -6 8856.92 277.514  14
   3  -1  -6 9355.32 280.816  13
  -3   1   6 8815.44 278.729  12
   3  -1  -6 9232.50 279.962  10
   3  -1  -6 8710.98 281.635   4
   3  -1  -6 8148.38 280.471   1
   3  -1  -6 8929.39 282.265   5
   3  -1  -6 8313.53 276.961   6
   3  -1  -5 10183.2 319.815   3
   3  -1  -5 10166.1 321.104  13
  -3   1   5 9667.60 321.378  12
   3  -1  -5 9955.24 320.415  10
   3  -1  -5 10369.7 320.259   7
   3   1  -5 10089.1 325.101   6
  -3  -1   5 9933.96 323.555  16
   3  -1  -5 9971.55 322.325  15
   3  -1  -5 10409.3 321.577   1
   3  -1  -5 10236.0 321.341   5
   3  -1  -4 6095.08 192.204   7
   3  -1  -4 5427.35 189.217  10
   3  -1  -4 5768.17 192.289  15
  -3  -1   4 5223.80 194.396  16
   3  -1  -4 5775.39 191.900  13
   3  -1  -4 6302.24 190.874   5
   3  -1  -4 6733.66 190.640   3
   3   1  -4 5674.31 195.799   6
   3   1  -3 5240.67 175.082   6
   3  -1  -3 5480.59 170.285   5
   3  -1  -3 5234.48 170.202  10
  -3   1   3 5268.55 173.827   8
   3  -1  -3 5141.10 173.908   7
  -3  -1   3 5076.71 174.867  16
   3  -1  -3 5662.26 171.681  15
   3   1  -2 10486.4 336.084   6
   3  -1  -2 10954.6 333.419   5
  -3  -1   2 10370.7 333.702  11
  -3   1   2 10961.0 336.990   8
  -3  -1   2 10221.5 335.980  16
   3  -1  -2 10680.8 337.549  17
   3   1  -1 15480.9 484.053  14
  -3  -1   1 15209.1 483.277   3
  -3  -1   1 15527.3 483.293  11
  -3   1   1 15327.4 485.300   8
  -3  -1   1 15558.6 483.865  16
  -3  -1   1 15182.7 483.416   4
   3  -1  -1 16786.2 486.401  17
   3   1  -1 15076.0 483.848   6
   3  -1   0 11024.9 314.220  17
  -3  -1   0 9229.28 309.954   4
  -3  -1   0 10505.8 311.637  13
   3   1   0 10023.5 309.308  14
  -3  -1   0 9402.31 311.479   5
  -3  -1   0 10134.0 310.118  11
  -3   1   0 9960.36 313.188   8
  -3  -1   0 10924.0 312.895  15
  -3  -1   0 8908.28 309.277   3
   3   1   0 9589.45 309.030   6
  -3  -1  -1 3172.51 113.159   4
  -3  -1  -1 3266.60 117.637   5
  -3  -1  -1 3279.63 113.906  11
  -3   1  -1 3265.10 122.326   8
  -3  -1  -1 3224.33 111.402   3
   3   1   1 3195.51 107.012   6
  -3  -1  -2 4809.22 297.589  11
  -3  -1  -2 5009.79 296.469   9
  -3  -1  -3 7992.05 255.841  15
  -3  -1  -3 7600.63 253.027   5
  -3  -1  -3 7430.52 250.690  10
  -3  -1  -3 7872.09 252.538  11
  -3   1  -3 7611.03 254.314   8
  -3  -1  -3 7889.49 249.135   9
  -3  -1  -3 8146.99 251.631  13
  -3  -1  -3 7263.65 250.139   4
  -3  -1  -3 7414.79 248.644   3
  -3  -1  -4 88806.5 2796.53  15
  -3  -1  -4 89346.3 2795.86   5
  -3  -1  -4 88500.6 2795.43  11
  -3  -1  -4 89368.7 2795.12  10
  -3  -1  -4 90512.7 2794.54   9
  -3   1  -4 89268.1 2795.96   8
  -3  -1  -4 89648.8 2795.37  13
  -3  -1  -4 88049.9 2794.97   4
  -3  -1  -4 90108.7 2794.39   3
   3  -1   4 90256.0 2796.63  17
  -3  -1  -5 49290.1 1523.24  15
  -3  -1  -5 48152.5 1521.21  13
  -3  -1  -5 48789.7 1522.13   5
  -3  -1  -5 48817.5 1521.37  10
  -3  -1  -5 48455.6 1521.64  11
  -3   1  -5 48572.0 1522.10   8
  -3  -1  -5 49018.3 1520.27   9
  -3  -1  -5 48388.7 1520.97   4
  -3  -1  -5 48275.9 1520.04   3
  -3  -1  -5 48135.4 1520.23   2
   3  -1   5 49023.8 1523.18  17
  -3  -1  -6 528.312 60.5570   3
  -3  -1  -6 464.664 54.7583   2
  -3  -1  -6 430.276 71.8280  13
  -3  -1  -6 477.878 77.9991  11
  -3  -1  -6 491.354 60.7346   9
  -3  -1  -6 428.975 73.3509  10
  -3  -1  -6 530.698 70.1877   4
  -3   1  -6 485.395 83.7465   8
   3  -1   6 340.438 86.9905  17
  -3  -1  -6 469.997 80.5677   5
  -3   1  -6 417.018 69.6815   5
  -3  -1  -7 1484.69 94.6671   5
  -3   1  -7 1505.62 86.5634   5
  -3  -1  -7 1587.34 89.4108  10
  -3   1  -7 1529.51 79.0690  11
  -3  -1  -7 1488.89 95.2899  11
  -3  -1  -7 1347.28 77.8685   9
  -3   1  -7 1427.69 93.3719   8
  -3  -1  -7 1337.07 87.9747  13
  -3  -1  -7 1475.64 84.8097   4
   3  -1   7 1435.40 99.2378  17
  -3  -1  -7 1553.27 77.6691   3
  -3  -1  -7 1466.76 72.6328   2
  -3  -1  -8 10457.0 285.272   2
  -3  -1  -8 9735.59 289.802  13
  -3   1  -8 9657.14 284.543  11
  -3  -1  -8 10297.4 290.139  10
  -3  -1  -8 9832.95 293.318  11
  -3   1  -8 9921.06 291.430   8
  -3  -1  -8 9985.58 285.311   9
  -3  -1  -8 10530.5 294.108   5
  -3   1  -8 10638.3 290.813   5
  -3  -1  -8 10229.4 288.446   4
   3  -1   8 9156.34 294.673  17
  -3  -1  -9 1697.19 98.8043  13
  -3  -1  -9 1556.48 108.061   5
  -3   1  -9 1664.91 108.337   5
  -3  -1  -9 1433.81 107.539  11
  -3  -1  -9 1663.20 100.915  10
  -3   1  -9 1740.40 87.9632  11
  -3   1  -9 1505.58 101.346   8
  -3  -1  -9 1515.65 86.3238   9
  -3  -1  -9 1595.16 96.5390   4
  -3   1  -9 1678.18 86.2127   4
   3   1   9 1375.82 78.7577  17
   3  -1   9 1576.63 107.967  17
  -3   1 -10 183.442 68.5998   2
  -3  -1 -10 136.257 96.5503  13
  -3   1 -10 65.0421 83.9448  11
  -3  -1 -10 134.269 98.8923  10
  -3  -1 -10 118.967 80.5387   9
  -3  -1 -10 51.6713 90.7993   4
  -3   1 -10 209.647 81.9218   4
  -3   1 -10 46.7118 94.5200   8
  -3  -1 -10 73.9412 108.101   5
  -3   1 -10 185.242 101.272   5
   3  -1  10 66.2370 107.969  17
   3   1  10 61.0370 73.4068  17
  -3   1 -11 132.047 71.6204   2
  -3  -1 -11 46.1043 103.381  13
  -3   1 -11 213.736 91.5853  11
  -3  -1 -11-36.6710 105.107  10
  -3   1 -11 116.005 96.7640   8
  -3   1 -11 190.642 109.444   5
  -3   1 -11 252.850 87.1849   4
  -3  -1 -11-40.0944 93.7588   4
   3  -1  11 131.033 109.372  17
  -3  -1 -12 17731.3 559.563  13
  -3  -1 -12 17889.3 561.816   5
  -3   1 -12 17976.2 554.906   4
  -3  -1 -12 17878.8 559.731  10
  -3   1 -12 18367.7 552.820   2
   3  -1  12 16969.1 562.748  17
  -3  -1 -13 10573.7 348.300   4
  -3  -1 -13 10716.8 354.464   5
  -3   1 -13 10505.7 352.224   5
  -3   1 -13 10752.8 340.128   2
  -3  -1 -14 197.932 120.854  13
  -3   1 -14 138.878 79.1103   2
  -3  -1 -14 307.663 111.815  10
  -3   1 -14 86.9109 96.2873   4
  -3  -1 -14 182.630 107.241   4
  -3   1 -14 109.324 113.975   5
  -3  -1 -14 254.096 124.555   5
   3  -1  14 41.2724 115.567  17
  -3  -1 -14 247.286 146.069  15
  -3   1 -15 3547.93 170.754   5
  -3  -1 -15 3869.97 185.116   5
  -3  -1 -15 3723.96 171.089  10
  -3   1 -15 3597.17 164.363  10
  -3  -1 -15 4063.43 203.923  15
  -3  -1 -15 3770.94 171.070   4
  -3   1 -15 3512.58 159.393   4
  -3   1 -15 3580.19 149.387   2
  -3   1 -15 3965.32 176.701  13
  -3  -1 -15 3861.40 182.044  13
  -3  -1 -16 915.794 141.724  13
  -3  -1 -16 1003.66 145.001   5
  -3   1 -16 773.550 133.561   5
  -3   1 -16 883.825 125.238  10
  -3  -1 -16 767.535 129.919  10
  -3  -1 -16 980.519 169.799  15
  -3   1 -16 930.281 116.831   4
  -3  -1 -16 806.959 128.363   4
  -3   1 -16 844.019 97.9332   2
  -3   1 -16 856.478 139.703  13
  -3  -1 -17 661.036 149.323  13
  -3  -1 -17 619.368 149.275   5
  -3   1 -17 604.869 141.553   5
  -3   1 -17 587.324 131.534  10
  -3  -1 -17 568.418 138.540  10
  -3  -1 -17 746.810 181.280  15
  -3   1 -17 577.805 123.787   4
  -3  -1 -17 757.261 134.146   4
  -3   1 -17 548.277 145.054  13
  -3   1 -17 550.408 98.6484   2
  -3  -1 -18-9.15654 151.424   5
  -3   1 -18 151.409 144.804   5
  -3  -1 -18-100.203 150.527  10
  -3   1 -18 35.3641 135.734  10
  -3   1 -18-52.0981 107.909   2
  -3   1 -18-52.9535 122.774   4
  -3  -1 -18-288.638 138.867   4
  -3  -1 -18-220.687 192.211  15
  -3  -1 -18-59.3734 159.092  13
  -3   1 -18-162.369 154.177  13
  -3   1 -19 23.4655 155.016   5
  -3  -1 -19 249.676 167.921   5
  -3   1 -19-149.447 145.475  10
  -3  -1 -19 363.897 165.000  10
  -3   1 -19 165.051 114.244   2
  -3  -1 -19 48.5302 141.776   4
  -3   1 -19-169.002 130.450   4
  -3  -1 -19-160.468 160.983  13
  -3   1 -19 174.193 162.748  13
  -3  -1 -19-3.49361 204.174  15
  -3  -1 -20 422.800 164.898  10
  -3   1 -20 524.897 156.339  10
  -3  -1 -20 595.448 206.601  15
  -3  -1 -20 401.897 151.048   4
  -3  -1 -20 483.097 173.714  13
  -3   1 -20 264.294 170.169  13
  -3  -1 -20 364.531 171.752   5
  -3   1 -20 204.527 161.024   5
  -3  -1 -21 545.017 165.013  10
  -3   1 -21 400.057 155.813  10
  -3  -1 -21 136.197 211.892  15
  -3  -1 -21 329.673 155.002   4
  -3  -1 -21 207.135 176.430  13
  -3   1 -21 441.287 177.221  13
  -3   1 -21 290.227 161.573   5
  -3  -1 -21 90.9161 170.383   5
  -3   1 -22-41.4245 218.693  15
  -3  -1 -22 23.6679 160.099  10
  -3   1 -22-28.8190 152.473  10
  -3   1 -22 120.000 177.310  13
  -3  -1 -22 394.140 173.707  13
  -3  -1 -22-18.9106 205.795  15
  -3  -1 -22 83.8142 148.231   4
  -3   1 -22 54.3631 159.877   5
  -3  -1 -22 185.357 173.047   5
  -3  -1 -23 103.669 161.229  10
  -3   1 -23 17.5487 156.441  10
  -3   1 -23 102.655 222.048  15
  -3  -1 -23 140.616 200.357  15
  -3   1 -23 189.375 182.181  13
  -3  -1 -23 287.605 176.970  13
  -3  -1 -23-46.0222 171.722   5
  -3   1 -23 46.7518 160.003   5
  -3   1 -24 136.952 152.533  10
  -3  -1 -24 124.740 159.139  10
  -3  -1 -24-66.2250 208.995  15
  -3   1 -24 96.2391 217.308  15
  -3  -1 -24 174.494 174.590  13
  -3   1 -24 79.5153 174.372  13
  -3  -1 -25 147.001 165.281   5
  -3   1 -25 94.4759 215.195  15
  -3  -1 -25 77.0667 189.337  15
  -3   1 -25 317.511 150.655   5
  -3  -1 -26 183.825 165.218  13
  -3   1 -26 127.713 166.141  13
  -3  -1 -26 179.053 159.964   5
  -3   1 -26 96.1547 141.104  10
  -3   1 -26 69.0476 208.477  15
  -3  -1 -26-66.3828 197.214  15
  -3   1 -26-44.5855 143.086   5
  -3  -1 -27 170.622 149.094   5
  -3   1 -27 105.610 135.230   5
  -3  -1 -27-130.017 156.803  13
  -3   1 -27 264.849 157.830  13
  -3  -1 -27 118.782 184.412  15
  -3   1 -27 311.653 192.042  15
  -3  -1 -28 191.256 143.893   5
  -3   1 -28 55.5566 120.759   5
  -3   1 -28 138.878 183.170  15
  -3  -1 -28 273.069 168.528  15
  -3  -1 -29-18.6981 122.339   5
  -3   1 -29-123.255 104.118   5
  -3   1 -29-37.6101 161.422  15
  -3  -1 -29 34.5369 153.083  15
  -3   1 -30 28.4698 143.145  15
  -3   1 -31-29.4969 118.229  15
   3   3 -33 103.835 135.879  15
   3  -3 -32 290.585 115.145   5
   3   3 -32 419.964 157.018  15
   3  -3 -31 23.6021 132.015   5
   3   3 -31-33.4023 175.795  15
   3   3 -30-293.163 194.657  15
   3  -3 -30-71.5250 152.923   5
   3   3 -29 287.003 207.621  15
   3   3 -29-10.9602 133.350  10
   3  -3 -29 267.474 159.959   5
   3   3 -28 5.23037 139.480  10
   3  -3 -28-149.860 165.484   5
   3  -3 -28 141.823 171.176  15
   3  -3 -27 129.157 169.500   5
   3   3 -26 20.6151 161.813  13
   3  -3 -26-31.5049 175.447  15
   3   3 -26-13.1202 148.943  10
   3   3 -25-72.6448 153.275  10
   3  -3 -25 77.0986 154.404  13
   3   3 -25-174.693 163.950  13
  -3  -3  25 143.153 162.264  17
   3   3 -25 36.6524 151.813   5
   3  -3 -25-69.6828 172.091   5
   3  -3 -25-324.251 181.171  15
   3   3 -24 497.734 157.148  10
   3  -3 -24 415.243 161.489  13
  -3  -3  24 448.762 174.169  17
   3   3 -24 559.316 162.151  13
   3  -3 -24 663.563 187.805  15
   3  -3 -24 544.974 174.157   5
   3   3 -24 568.916 155.109   5
   3   3 -23 27.8507 164.572  13
   3  -3 -23-387.909 182.404  15
   3  -3 -23 85.6924 161.317  10
   3   3 -23-41.6586 150.944  10
  -3  -3  23-331.072 176.147  17
   3  -3 -23 86.8077 170.443   5
   3   3 -23-7.62274 151.468   5
   3   3 -23-56.9763 104.618   2
   3  -3 -23 35.2726 161.357  13
   3  -3 -22-237.004 186.156  15
   3  -3 -22 23.5373 162.065  13
  -3  -3  22-179.419 173.025  17
   3  -3 -22 158.083 160.738  10
   3  -3 -22 63.6452 170.514   5
   3   3 -22-29.0145 160.746   5
   3   3 -22-46.9943 102.577   2
   3  -3 -21 144.434 180.491  15
   3  -3 -21 266.738 154.571  13
  -3  -3  21 257.765 170.798  17
   3  -3 -21 227.616 159.887  10
   3   3 -21 293.365 162.903   5
   3  -3 -21 415.836 167.137   5
   3   3 -21 184.785 97.6379   2
   3  -3 -20 184.773 170.783  15
   3  -3 -20 340.228 145.419  10
   3  -3 -20 159.526 147.494  13
  -3  -3  20 329.116 166.373  17
   3   3 -20 201.024 93.3970   2
   3   3 -20 7.87618 154.021   5
   3  -3 -20 149.174 162.061   5
   3  -3 -19 140.846 153.651  15
   3  -3 -19 166.744 142.211  13
   3  -3 -19 164.933 140.884  10
   3  -3 -19-84.4677 103.332   9
  -3  -3  19 76.6269 162.094  17
   3   3 -19-67.1214 142.742   5
   3  -3 -19 42.9345 153.365   5
   3   3 -19 8.67187 87.3869   2
   3  -3 -18 850.359 145.144  15
   3  -3 -18 900.591 140.238  13
   3  -3 -18 951.928 135.047  10
   3  -3 -18 796.246 107.656   9
  -3  -3  18 916.671 158.352  17
   3   3 -18 658.030 163.100   8
   3  -3 -18 911.139 146.392   5
   3   3 -18 766.943 134.773   5
   3   3 -18 958.180 89.7586   2
   3  -3 -17 5991.45 244.426  13
   3  -3 -17 7178.90 253.278   5
   3  -3 -17 6885.09 246.441  10
   3   3 -17 5908.70 261.332   8
   3  -3 -17 6069.98 232.871   9
  -3  -3  17 6929.63 263.283  17
   3  -3 -17 6394.30 256.556  15
   3   3 -17 7033.86 226.485   2
   3  -3 -17 6271.52 232.074   3
   3  -3 -16 47.1944 91.6354   3
   3  -3 -16-11.1215 132.622  15
   3  -3 -16 123.055 115.565  13
   3  -3 -16 184.857 117.030  10
   3  -3 -16 80.0976 93.6066   9
   3   3 -16 204.673 139.784   8
   3  -3 -16 220.530 124.428   5
  -3  -3  16 103.102 136.291  17
   3   3 -16 47.4667 74.6448   2
   3  -3 -15-19.8455 87.3952   3
   3  -3 -15-27.5681 109.870  10
   3   3 -15-47.9575 144.863   8
  -3  -3  15-51.1804 130.516  17
   3  -3 -15 8.01637 117.384   5
   3  -3 -14 268.042 114.330   5
   3  -3 -14 121.803 88.7310   3
   3   3 -14 149.189 138.033   8
   3  -3 -14 103.153 110.606  13
   3  -3 -13 699.453 108.730  10
   3  -3 -13 966.175 97.3077   9
   3  -3 -13 753.109 119.246  15
   3  -3 -13 998.336 93.6263   3
   3  -3 -13 855.879 111.740  13
  -3  -3  13 925.716 129.659  17
   3  -3 -12 884.353 105.432  10
   3  -3 -12 756.671 97.4846   9
   3  -3 -12 824.353 119.781  15
   3  -3 -12 995.283 95.6059   3
  -3  -3  12 1018.82 126.891  17
   3  -3 -12 767.225 112.090  13
   3  -3 -11 2453.95 128.173  10
   3   3 -11 2404.98 157.998   8
   3  -3 -11 2647.06 125.501   9
   3  -3 -11 2540.50 138.698  13
   3  -3 -11 2312.07 141.996  15
   3  -3 -11 2748.70 121.876   3
   3  -3 -11 2845.89 133.918   5
   3  -3 -10 438.915 92.6459  10
   3  -3 -10 626.822 92.9286   9
   3   3 -10 637.935 135.396   8
   3  -3 -10 607.418 106.399  15
   3  -3 -10 489.685 95.5716   5
   3  -3 -10 670.769 104.212  13
  -3   3  10 538.162 79.2814  12
   3   3  -9 18195.0 579.623   8
   3  -3  -9 17750.9 572.994  13
   3  -3  -9 17797.7 570.551  10
   3  -3  -9 18265.4 570.825   5
   3  -3  -9 17653.4 572.507  15
   3  -3  -8 4732.27 173.362   5
   3  -3  -8 4875.16 176.383  15
   3  -3  -7 24286.3 756.224   5
   3  -3  -7 24386.9 756.121   3
   3  -3  -7 23397.9 753.044   7
  -3   3   7 24305.7 756.408   8
   3  -3  -6 1397.32 83.2700   5
   3  -3  -6 1383.90 88.8873   3
  -3   3   6 1546.31 93.3596   8
   3  -3  -6 1502.83 84.0411   7
  -3  -3   6 1416.07 106.401  17
   3  -3  -5 15167.7 498.727   7
  -3   3   5 16506.9 501.711   8
  -3  -3   5 16284.3 504.391  17
   3  -3  -5 15434.7 497.933   5
   3  -3  -4 18642.6 572.162   5
  -3  -3   4 17247.9 577.616  17
   3  -3  -4 17646.8 577.316  17
  -3   3   4 18525.6 577.182   8
  -3  -3   3 3508.30 143.049  17
   3  -3  -3 3603.43 146.685  17
  -3   3   3 3470.55 143.509   8
   3  -3  -2 2542.93 128.922  17
  -3  -3   2 2717.47 121.405  17
  -3   3   2 2569.73 127.773   8
  -3   3   1 180.667 94.1481   8
   3  -3  -1 257.674 100.987  17
  -3  -3   1 324.707 81.6250  17
   3  -3   0 14160.5 465.739  17
  -3  -3   0 14399.0 460.441  17
  -3   3   0 14772.8 465.916   8
  -3  -3  -1 182738. 5816.26  17
   3  -3   1 182826. 5819.06  17
  -3  -3  -1 192855. 5816.46   3
   3   3   1 185260. 5817.23   8
  -3   3  -1 186131. 5818.95   8
  -3  -3  -2 48809.7 1537.11   3
  -3   3  -2 49337.9 1541.11   8
   3   3   2 50072.0 1537.71   8
  -3  -3  -2 48740.7 1536.14  17
   3  -3   2 53175.9 1542.04  17
  -3  -3  -2 46360.6 1537.65   5
  -3  -3  -3 16231.5 505.146   3
  -3   3  -3 15451.5 513.311   8
   3   3   3 15887.8 505.889   8
   3  -3   3 14950.4 514.129  17
  -3  -3  -3 16437.6 508.183   5
  -3  -3  -4 59954.0 1905.33   5
  -3   3  -4 62078.8 1908.67   8
   3   3   4 60282.3 1903.36   8
  -3  -3  -4 60019.9 1904.05   3
   3  -3   4 63850.5 1908.86  17
  -3  -3  -4 60826.0 1906.10  13
  -3  -3  -5 24746.5 767.555   5
   3   3   5 23263.0 762.444   8
  -3   3  -5 24992.3 772.478   8
   3  -3   5 25297.4 772.585  17
  -3  -3  -5 24340.1 767.332   4
  -3  -3  -5 24449.2 768.536  13
  -3  -3  -5 24489.6 769.308  15
  -3  -3  -6 20864.5 657.601   5
  -3   3  -6 20676.0 664.079   8
  -3  -3  -6 21068.7 655.923   9
   3  -3   6 21251.5 663.708  17
  -3  -3  -6 20937.4 658.208   4
  -3  -3  -6 20149.4 658.640  13
  -3  -3  -6 19780.9 659.240  15
  -3  -3  -7 4195.75 177.714  13
   3  -3   7 4394.84 190.363  17
  -3  -3  -7 4275.48 176.986   4
  -3   3  -7 4440.64 192.523   8
  -3  -3  -7 4471.01 167.306   9
  -3  -3  -7 4808.37 167.172   3
  -3  -3  -7 4271.13 181.707  15
  -3  -3  -7 4312.66 175.781   5
  -3  -3  -8 863.220 92.9453   3
  -3  -3  -8 956.838 96.9993   9
   3  -3   9 3081.65 165.859  17
  -3  -3  -9 3244.01 139.994   9
  -3  -3  -9 3069.45 161.310  15
  -3  -3  -9 3226.51 136.503   3
  -3  -3  -9 3044.43 153.682  13
   3  -3  10 2144.37 150.038  17
  -3  -3 -10 2258.93 136.248   4
  -3   3 -10 2039.71 115.628   5
  -3  -3 -10 2562.91 137.458   5
  -3  -3 -10 2004.52 145.942  15
  -3  -3 -10 2421.16 118.041   3
  -3  -3 -11 987.176 96.8538   3
  -3  -3 -11 1071.83 120.863   4
  -3   3 -11 765.783 100.836   5
  -3  -3 -11 1019.23 122.067   5
  -3  -3 -12 4962.86 212.704  15
  -3  -3 -12 4981.13 204.575  13
  -3  -3 -12 5048.51 203.203   5
  -3  -3 -12 5093.28 197.845  10
  -3   3 -12 4739.23 217.303   8
  -3  -3 -12 5022.51 187.564   9
  -3  -3 -12 4846.33 200.518   4
  -3  -3 -12 5098.58 186.463   3
   3  -3  12 4757.98 213.753  17
  -3  -3 -13 1127.87 108.616   3
  -3  -3 -13 1336.97 129.897   4
  -3  -3 -13 1251.48 147.020  15
  -3  -3 -13 1246.37 136.404  13
  -3  -3 -13 1231.49 127.227  10
  -3  -3 -13 1231.36 110.379   9
  -3   3 -13 1410.51 101.241   4
  -3   3 -13 1193.09 152.934   8
  -3   3 -13 1068.27 115.597   5
  -3  -3 -13 1126.76 134.454   5
   3  -3  13 1363.63 147.154  17
   3  -3  14 71.6948 150.585  17
  -3   3 -14-29.3952 149.431   8
  -3   3 -14 53.1079 97.0860   4
  -3  -3 -14 15.2309 132.881   4
  -3  -3 -14-115.408 146.630  15
  -3  -3 -14 0.70583 132.965  13
  -3  -3 -14 149.749 123.796  10
  -3  -3 -14 192.781 101.932   9
  -3   3 -14 32.9993 122.562   5
  -3  -3 -14 12.1448 134.049   5
  -3   3 -14 70.8563 89.4909   2
  -3  -3 -15 790.877 138.777   4
  -3  -3 -15 449.925 156.458  15
  -3  -3 -15 494.911 142.684  13
  -3  -3 -15 652.238 135.704  10
  -3  -3 -15 628.328 107.437   9
  -3   3 -15 560.484 157.240   8
   3  -3  15 578.680 160.914  17
  -3   3 -15 587.142 119.094   5
  -3  -3 -15 456.951 146.249   5
  -3   3 -15 707.324 98.8024   2
  -3  -3 -16 314.409 150.111  13
  -3  -3 -16 377.307 152.213   5
  -3   3 -16 209.242 119.774   5
   3  -3  16 7.06780 162.139  17
  -3  -3 -16 298.016 164.579  15
  -3   3 -16 399.055 96.4490   2
  -3  -3 -17-146.035 161.883  13
  -3   3 -17 113.313 124.802  10
  -3  -3 -17-51.9448 161.058   5
   3  -3  17-105.990 163.255  17
  -3  -3 -17 228.196 174.397  15
  -3   3 -17 87.5436 101.677   2
  -3  -3 -18 622.082 165.152  13
  -3   3 -18 429.743 135.917  10
   3  -3  18 467.693 166.515  17
  -3  -3 -18 294.175 167.409   5
  -3  -3 -18 238.279 181.843  15
  -3   3 -18 404.385 111.560   2
  -3  -3 -19 2170.61 187.551  13
  -3  -3 -19 2098.96 187.077   5
  -3   3 -19 2042.86 160.770  10
  -3  -3 -19 2045.11 203.717  15
   3  -3  19 1734.56 182.489  17
  -3   3 -20 31.8445 115.715   2
  -3   3 -20 236.254 137.358  10
  -3  -3 -20-6.98351 168.470  13
  -3  -3 -20-141.688 169.239   5
  -3  -3 -20 213.831 186.765  15
  -3   3 -20 70.2504 176.635  13
   3  -3  20 115.424 165.615  17
  -3   3 -21-141.411 140.028  10
  -3  -3 -21-50.3906 166.809  13
  -3  -3 -21 166.153 168.067   5
  -3  -3 -21 386.150 184.991  15
  -3   3 -21 274.526 171.944  13
   3  -3  21 53.2575 162.812  17
  -3   3 -22 220.275 137.812  10
  -3   3 -22 394.607 114.348   2
  -3  -3 -22 269.809 183.874  15
  -3   3 -22 317.527 173.717  13
  -3  -3 -22 108.676 173.211  13
  -3  -3 -22 376.571 165.798   5
  -3  -3 -23 41.9655 178.705  15
  -3   3 -23-58.7024 172.712  13
  -3  -3 -23-94.0650 168.656  13
  -3  -3 -24 25.6623 163.244   5
  -3   3 -25 431.997 172.648  13
  -3   3 -25 331.238 209.307  15
  -3  -3 -25 473.433 162.728   5
  -3   3 -26 165.847 195.708  15
  -3   3 -26 198.979 157.868  13
  -3  -3 -26 421.610 149.135   5
  -3  -3 -27 148.420 140.922   5
  -3   3 -27 140.067 184.233  15
  -3   3 -28-177.351 164.535  15
  -3   3 -29 310.240 147.667  15
  -3   3 -30 8.72216 118.470  15
   3   5 -31 33.6203 128.325  15
   3   5 -30 135.209 153.337  15
  -3  -5  29-68.2730 117.300  17
  -3  -5  28 87.6714 128.686  17
  -3  -5  27-73.8963 144.291  17
   3   5 -26 231.601 147.258  13
  -3  -5  26-93.8074 155.011  17
   3  -5 -26-8.25171 140.957   5
   3  -5 -25 34.5773 143.268   5
  -3  -5  24-118.284 165.958  17
   3  -5 -24 70.1802 144.106   5
   3   5 -24 127.193 158.594  13
  -3  -5  23 163.085 170.054  17
   3   5 -23 123.450 131.410  10
   3  -5 -22 134.930 154.295   5
  -3  -5  22 191.479 165.772  17
   3   5 -21 742.807 200.997   8
   3  -5 -21 804.957 153.249   5
   3  -5 -21 735.122 125.457   9
  -3  -5  21 1052.63 179.935  17
   3   5 -20 113.285 200.625   8
   3  -5 -20 498.245 148.609   5
   3  -5 -20 382.239 129.139   9
  -3  -5  20 40.4143 179.223  17
   3  -5 -19-91.0505 126.196   3
   3  -5 -19 94.5710 127.812   9
   3  -5 -19 188.547 145.672   5
   3   5 -19-63.3053 198.700   8
  -3  -5  19 97.0833 180.557  17
   3   5 -19 251.935 96.7405   2
   3  -5 -18 219.484 123.686   3
   3  -5 -18-15.4052 128.479   9
   3  -5 -18-44.8765 141.328   5
   3   5 -18 210.870 199.192   8
  -3  -5  18-87.7608 185.023  17
   3   5 -18 228.570 96.4548   2
   3  -5 -17 171.486 126.104   9
   3  -5 -17 258.419 138.027   5
   3   5 -17 212.242 195.426   8
  -3  -5  17 230.521 177.114  17
   3  -5 -17 165.936 119.358   3
   3  -5 -16 235.120 122.225   9
   3  -5 -16 472.167 131.229   5
   3   5 -16 36.1610 194.382   8
  -3  -5  16 395.877 172.186  17
   3  -5 -16 255.371 121.060   3
   3  -5 -15 811.844 125.318   9
   3  -5 -15 644.313 128.781   5
   3   5 -15 469.846 182.226   8
  -3  -5  15 507.657 165.462  17
   3  -5 -15 567.897 121.297   3
   3  -5 -14 80.9249 122.785   9
   3  -5 -14 176.303 120.859   5
   3   5 -14 455.188 177.833   8
  -3  -5  14 75.3721 158.222  17
   3  -5 -14-109.176 118.542   3
   3  -5 -13 2260.02 138.633   5
  -3  -5  13 2415.49 174.196  17
   3  -5 -13 2547.43 144.842   3
   3   5 -13 2480.76 191.041   8
   3  -5 -13 2475.58 141.667   9
   3  -5 -12 4708.62 193.519   5
   3   5 -12 4468.60 232.064   8
   3  -5 -12 5133.48 198.217   9
  -3  -5  12 4502.69 219.361  17
   3  -5 -12 5196.17 194.401   3
   3  -5 -11 93.7979 109.755   9
   3  -5 -11 162.556 98.3707   5
   3   5 -11 57.4537 159.670   8
  -3  -5  11-0.85566 139.769  17
   3  -5 -11 60.4989 107.598   3
   3   5 -10 2549.39 177.220   8
  -3  -5  10 2218.71 157.976  17
   3  -5 -10 2518.14 131.692   3
  -3  -5   9 219.441 137.182  17
   3  -5  -9 126.365 103.189   3
   3   5  -9 143.136 151.371   8
   3  -5  -8 20394.7 621.540   3
   3   5  -8 17537.7 634.842   8
   3   5  -7 852.530 152.504   8
  -3   5   7 778.436 125.921   8
   3  -5  -7 1132.30 110.378   3
  -3  -5   6 1333.75 143.002  17
   3   5  -6 1421.23 156.134   8
  -3   5   6 1307.34 135.021   8
   3  -5  -6 1618.54 117.431   3
  -3  -5   5 316.541 124.725  17
  -3   5   5 209.585 131.597   8
   3   5  -5 392.028 144.769   8
   3  -5  -5 222.401 107.420   3
  -3  -5   4 280.319 123.023  17
   3  -5  -4 61.9448 120.507  17
   3   5  -4 220.424 141.049   8
  -3   5   4-0.60637 129.472   8
  -3  -5   3 660.445 118.838  17
   3  -5  -3 367.696 125.858  17
  -3  -5   2 3241.16 160.853  17
   3  -5  -2 3310.99 167.693  17
  -3  -5   1 555.054 118.767  17
   3  -5  -1 451.966 128.313  17
  -3  -5   0 254.437 110.334  17
   3  -5   0 80.0770 131.117  17
  -3  -5   0 136.358 98.6522   3
   3  -5   1 243.135 134.688  17
  -3  -5  -1 109.647 107.343  17
  -3   5  -1 127.000 141.267   8
   3   5   1 19.9665 124.169   8
  -3  -5  -1 218.290 97.6230   3
   3  -5   2 697.045 137.734  17
  -3  -5  -2 820.568 104.220   3
   3   5   2 679.873 128.323   8
  -3   5  -2 572.108 142.733   8
  -3  -5  -3 547.931 99.0001   3
   3   5   3 535.372 119.913   8
  -3   5  -3 521.588 147.446   8
  -3  -5  -4 1373.00 109.734   3
  -3   5  -4 1287.84 156.410   8
  -3   5  -5 52683.4 1756.19   8
  -3  -5  -5 57434.9 1748.82   3
   3  -5   6 593.553 143.087  17
  -3   5  -6 592.507 158.708   8
  -3   5  -7 6053.94 255.497   8
  -3  -5  -7 6379.81 226.977   9
  -3  -5  -7 6118.97 223.762   3
   3  -5   7 5811.90 245.379  17
  -3  -5  -8 4873.40 194.872   9
  -3   5  -8 4886.57 229.749   8
   3  -5   8 4606.61 216.801  17
  -3  -5  -8 5087.46 191.814   3
  -3  -5  -9 563.878 117.408   9
  -3  -5  -9 375.265 110.481   5
  -3   5  -9 172.373 162.962   8
   3  -5   9 270.031 147.796  17
  -3  -5  -9 594.309 113.460   3
  -3  -5 -10 636.571 114.997   9
  -3  -5 -10 364.129 117.359   5
  -3   5 -10 511.968 169.724   8
   3  -5  10 623.308 153.156  17
  -3  -5 -10 658.036 114.684   3
  -3  -5 -11 1028.50 123.820   9
  -3  -5 -11 808.309 129.800   5
  -3   5 -11 1255.23 181.266   8
   3  -5  11 805.813 163.960  17
  -3  -5 -11 1027.77 125.469   3
  -3  -5 -12 317.584 121.873   9
  -3  -5 -12 257.764 128.046   5
  -3   5 -12 203.819 185.001   8
   3  -5  12 441.368 163.311  17
  -3  -5 -12 611.466 121.401   3
  -3  -5 -13 243.893 125.354   9
  -3  -5 -13 315.727 138.295   5
  -3   5 -13 492.900 193.863   8
   3  -5  13 387.819 163.883  17
  -3  -5 -13 285.998 118.462   3
  -3  -5 -14 2045.03 154.640   5
  -3   5 -14 1799.07 218.064   8
  -3  -5 -14 2278.23 148.856   9
   3  -5  14 1569.68 191.173  17
  -3  -5 -14 2113.32 143.285   3
  -3  -5 -15 3845.15 203.048   5
  -3  -5 -15 4003.95 193.930   9
  -3   5 -15 4059.26 249.263   8
  -3  -5 -15 4536.32 192.551   3
   3  -5  15 4484.29 235.765  17
  -3  -5 -16 46.2610 128.981   9
  -3  -5 -16 163.032 150.859   5
  -3   5 -16-192.482 203.542   8
   3  -5  16 177.737 175.306  17
  -3   5 -16 315.118 108.326   2
  -3  -5 -17 161.144 127.568   9
  -3   5 -17 76.9071 195.705   8
  -3  -5 -17 122.559 148.811   5
  -3   5 -17 36.2381 106.719   2
   3  -5  17-180.983 185.822  17
  -3  -5 -18 129.297 148.979   5
   3  -5  18 1.27430 178.027  17
  -3  -5 -19 614.343 152.493   5
   3  -5  19 668.394 177.295  17
  -3   5 -20 75.3553 102.340   2
   3  -5  20-69.5461 166.878  17
  -3   5 -21 475.104 105.139   2
  -3   5 -22 79.1214 101.769   2
   3  -5  22-111.549 155.949  17
  -3   5 -23-4.99272 96.8847   2
   3  -5  23-115.495 146.566  17
  -3   5 -23 75.5379 154.987  13
   3  -5  24 98.2012 133.771  17
  -3   5 -24 213.402 151.180  13
  -3   5 -25 138.457 138.564  13
  -3   5 -25-209.185 171.050  15
  -3   5 -26 5.30948 155.131  15
  -3   5 -27 35.1826 134.665  15
  -3   5 -28-31.4623 111.240  15
  -3  -7  28-72.5784 83.2210  17
   3   7 -28-36.3650 111.691  15
  -3  -7  27-27.3623 103.886  17
  -3  -7  26-74.5166 116.556  17
  -3  -7  25 181.441 126.707  17
  -3  -7  24-61.1923 132.811  17
  -3  -7  23-88.1629 143.399  17
   3   7 -22-144.447 186.860   8
  -3  -7  22 9.97660 154.128  17
   3   7 -21-516.427 195.942   8
   3  -7 -21 0.67148 112.201   9
   3   7 -20-175.623 202.192   8
   3  -7 -19 12.1391 121.331   3
   3  -7 -19 20.1274 126.632   9
  -3  -7  19 223.883 170.960  17
   3  -7 -18 68.3709 120.467   3
   3  -7 -18 122.883 128.585   9
  -3  -7  18-58.1967 167.135  17
   3   7 -17 1072.71 212.573   8
   3  -7 -17 1113.87 133.368   9
  -3  -7  17 796.763 174.898  17
   3   7 -16 200.042 203.952   8
  -3  -7  16 127.471 171.048  17
   3  -7 -16 20.0002 131.456   9
   3   7 -15-215.635 207.347   8
   3  -7 -15 1.57913 129.903   3
  -3  -7  15-289.800 180.813  17
   3  -7 -15-149.115 135.275   9
   3   7 -14 221.094 211.112   8
   3  -7 -14 410.306 133.080   3
  -3  -7  14 424.118 181.204  17
   3  -7 -14 303.076 139.270   9
   3   7 -13 219.980 209.652   8
   3  -7 -13 154.318 140.242   3
  -3  -7  13 149.964 184.489  17
   3  -7 -13 124.793 142.139   9
   3   7 -12 535.621 208.108   8
   3  -7 -12 450.472 133.089   3
  -3  -7  12 209.250 182.006  17
   3  -7 -12 427.691 144.734   9
   3   7 -11 74.4128 205.604   8
   3  -7 -11 11.3776 132.030   3
  -3  -7  11-120.133 179.661  17
   3  -7 -11-44.0851 143.220   9
   3   7 -10 260.273 200.330   8
   3  -7 -10 150.376 133.515   3
  -3  -7  10 231.625 172.655  17
   3  -7 -10 7.99222 146.462   9
   3   7  -9 1416.92 205.660   8
   3  -7  -9 1644.72 145.468   3
  -3  -7   9 1138.67 176.199  17
   3   7  -8 341.474 191.279   8
   3  -7  -8 250.189 129.921   3
  -3  -7   8 125.634 168.346  17
   3   7  -7 1780.59 202.746   8
   3  -7  -7 1814.37 147.732   3
  -3  -7   7 1661.06 175.749  17
   3   7  -6 563.981 188.693   8
   3  -7  -6 1042.71 134.296   3
  -3  -7   6 459.677 159.969  17
   3   7  -5 191.768 187.663   8
   3  -7  -5 26.5823 129.894   3
  -3  -7   5 129.386 157.394  17
  -3   7   4 145.256 176.302   8
   3   7  -4-130.373 183.045   8
  -3  -7   4-11.6988 153.144  17
   3  -7  -4 69.9569 135.297   3
  -3  -7   4 106.513 122.314   3
  -3   7   3 2218.32 203.089   8
  -3  -7   3 3143.08 151.747   3
   3  -7  -3 2823.52 159.243   3
  -3  -7   3 1871.75 175.844  17
   3   7  -3 2536.89 211.488   8
   3   7  -2 1234.38 192.704   8
  -3   7   2 1491.61 191.842   8
  -3  -7   2 1688.59 132.721   3
   3  -7  -2 1652.85 146.558   3
   3  -7  -2 1185.09 167.361  17
   3   7  -1 156.077 178.428   8
  -3   7   1-138.932 189.152   8
  -3  -7   1 239.519 122.009   3
   3  -7  -1 254.251 156.888  17
   3   7   0-74.7010 174.773   8
  -3   7   0 258.393 184.204   8
  -3  -7   0 44.0815 118.535   3
   3  -7   0-43.3169 158.935  17
   3   7   1-423.147 175.037   8
  -3   7  -1 200.652 194.373   8
  -3  -7  -1-81.6450 119.628   3
   3  -7   1-201.136 167.046  17
  -3   7  -2 272.986 192.253   8
  -3  -7  -2-55.2069 120.289   3
   3  -7   2-66.2972 163.634  17
  -3   7  -3 618.231 197.277   8
  -3  -7  -3 1007.08 125.781   3
   3  -7   3 613.395 165.556  17
  -3   7  -4 284.938 197.047   8
   3  -7   4 57.8933 165.108  17
  -3   7  -5 241.090 196.719   8
   3  -7   5 374.819 171.966  17
  -3  -7  -5 246.355 130.839   3
  -3   7  -6 40.9485 201.361   8
  -3  -7  -6-71.9316 132.246   3
   3  -7   6-131.185 169.653  17
  -3  -7  -6 27.8767 139.392   9
  -3   7  -7 755.530 207.826   8
  -3  -7  -7 611.883 131.899   3
   3  -7   7 447.954 180.692  17
  -3  -7  -7 813.036 144.382   9
  -3   7  -8 649.816 214.982   8
  -3  -7  -8 802.317 137.626   3
   3  -7   8 299.590 177.932  17
  -3  -7  -8 770.299 146.356   9
  -3   7  -9 1155.64 224.810   8
  -3  -7  -9 1599.49 145.771   3
   3  -7   9 1233.07 188.822  17
  -3  -7  -9 1319.45 151.956   9
  -3   7 -10 96.7490 210.638   8
  -3  -7 -10 272.252 129.843   3
   3  -7  10 320.177 181.515  17
  -3  -7 -10 218.806 138.354   9
  -3   7 -11 210.772 210.843   8
  -3  -7 -11 327.121 133.456   3
   3  -7  11 652.941 180.385  17
  -3  -7 -11 372.498 139.729   9
  -3   7 -12 347.468 208.491   8
  -3  -7 -12 45.8959 128.917   3
  -3  -7 -12 148.911 133.235   9
   3  -7  12-200.435 177.272  17
  -3   7 -13 821.206 214.658   8
  -3  -7 -13 786.153 133.887   9
   3  -7  13 1061.32 181.999  17
  -3   7 -14 73.1786 203.473   8
   3  -7  14 247.692 172.686  17
  -3  -7 -14 117.971 127.430   9
   3  -7  15-153.954 167.339  17
  -3  -7 -15 23.1525 127.928   9
  -3  -7 -15 264.497 124.396   3
  -3  -7 -16-59.2698 125.188   9
   3  -7  16 173.074 165.071  17
  -3   7 -16 465.614 101.094   2
  -3   7 -17 85.6297 95.3621   2
  -3   7 -17-167.578 200.655   8
  -3   7 -18-56.9413 90.3619   2
  -3  -7 -18-131.993 117.980   9
   3  -7  19-104.957 152.136  17
  -3   7 -19 258.900 90.1514   2
   3  -7  20-14.9109 143.925  17
   3  -7  21 238.455 136.848  17
   3  -7  22 90.1836 125.979  17
  -3   7 -22-79.3826 127.272  13
   3  -7  23 35.3359 110.491  17
  -3   7 -23-220.311 114.530  13
   3  -7  24 114.276 99.8997   7
  -3   7 -24 161.661 113.859  15
   3  -7  24-47.1739 96.5989  17
  -3  -9  23-9.69797 86.1433  17
  -3  -9  22 142.574 96.6959  17
  -3  -9  21-5.13468 105.976  17
  -3  -9  20-58.4800 116.044  17
   3   9 -19 48.9038 167.438   8
  -3  -9  19-99.5031 122.739  17
   3  -9 -19-58.9072 89.7523   9
   3   9 -18 60.1339 177.973   8
   3  -9 -18 29.4407 95.2106   9
  -3  -9  18-150.187 129.378  17
   3   9 -17-297.333 180.787   8
   3  -9 -17-34.6534 102.357   3
   3  -9 -17 19.4374 105.388   9
  -3  -9  17-22.7614 136.387  17
   3   9 -16 66.3532 186.935   8
   3  -9 -16 33.0639 105.591   3
   3  -9 -16-9.02952 109.053   9
  -3  -9  16-56.1417 140.690  17
   3   9 -15-128.718 191.640   8
   3  -9 -15-22.6990 105.785   3
   3  -9 -15 267.144 110.096   9
  -3  -9  15-198.563 143.351  17
   3   9 -14 253.449 194.014   8
   3  -9 -14 85.6807 111.028   3
   3  -9 -14 420.170 116.539   9
  -3  -9  14 5.08179 146.507  17
   3   9 -13 147.473 194.989   8
  -3  -9  13-11.4092 150.875  17
   3  -9 -13 86.4593 114.910   3
   3  -9 -12-2.21608 118.954   3
  -3  -9  12-126.160 94.1392   3
   3   9 -12-30.3174 203.118   8
   3  -9 -11-30.3156 122.943   3
  -3  -9  11 156.057 97.6956   3
   3   9 -11 176.411 201.024   8
  -3  -9  10 262.795 103.415   3
   3  -9 -10-53.8056 125.078   3
  -3  -9  10 120.163 150.762  17
   3  -9 -10-70.3034 128.974   9
   3  -9  -9 214.393 123.388   3
  -3  -9   9 213.099 105.588   3
  -3  -9   9 257.359 152.310  17
   3  -9  -9 249.690 132.048   9
   3  -9  -8 70.3508 121.528   3
  -3  -9   8-54.3160 107.373   3
  -3  -9   8-62.7632 150.457  17
   3  -9  -8 60.4789 132.338   9
  -3  -9   7 188.427 109.908   3
   3  -9  -7 252.935 124.789   3
   3  -9  -7 195.305 134.161   9
   3  -9  -6 639.804 133.146   3
  -3  -9   6 435.913 110.446   3
   3   9  -5 29.8957 203.643   8
  -3  -9   5 205.826 109.648   3
   3  -9  -5-21.9304 124.751   3
   3   9  -4-170.039 197.254   8
   3  -9  -4-99.0427 123.389   3
  -3  -9   4-36.3230 107.379   3
   3   9  -3-103.628 197.912   8
   3  -9  -3 49.2372 122.255   3
  -3  -9   3-67.2086 112.590   3
   3   9  -2-17.6147 196.272   8
   3  -9  -2-45.4620 118.769   3
  -3  -9   2 135.489 112.799   3
  -3   9   1 146.051 200.626   8
  -3  -9   1 259.315 113.339   3
   3  -9  -1 138.488 120.575   3
  -3   9   0 112.041 203.883   8
  -3  -9   0 71.7174 115.115   3
   3  -9   0 170.979 119.739   3
   3  -9   1 260.650 123.353   3
  -3  -9  -1-7.78995 122.772   3
   3  -9   2 61.6441 120.534   3
  -3  -9  -2 128.203 118.075   3
  -3   9  -2 145.244 209.866   8
  -3  -9  -2-108.522 125.659   9
  -3  -9  -3 58.3229 116.391   3
   3  -9   3 102.714 117.345   3
  -3  -9  -3 180.551 124.448   9
   3  -9   4 26.0109 117.924   3
  -3  -9  -4-80.4837 116.970   3
  -3  -9  -4 128.736 128.046   9
  -3  -9  -5 49.4607 118.547   3
   3  -9   5 239.763 116.477   3
   3  -9   5-112.512 158.735  17
  -3  -9  -5 306.525 123.739   9
  -3  -9  -6-39.2134 123.054   3
   3  -9   6-72.6802 114.593   3
  -3  -9  -6 82.1326 126.229   9
   3  -9   6 202.141 158.990  17
  -3   9  -7-194.906 200.459   8
   3  -9   7 127.085 113.008   3
  -3  -9  -7-21.2101 120.768   3
  -3  -9  -7 159.568 123.807   9
   3  -9   7 111.106 156.855  17
  -3   9  -8 229.618 203.593   8
   3  -9   8 76.1583 111.606   3
  -3  -9  -8 30.1297 118.198   3
  -3   9  -9 193.769 204.117   8
   3  -9   9 170.859 109.366   3
  -3  -9  -9 33.8636 119.195   3
  -3   9 -10-79.9739 202.897   8
  -3  -9 -10 88.1390 114.875   3
   3  -9  10-55.5541 150.535  17
  -3   9 -11 62.2773 197.981   8
  -3  -9 -11-112.413 109.324   3
  -3  -9 -11-83.5122 112.279   9
   3  -9  11 77.7383 144.442  17
  -3   9 -12 40.1312 191.350   8
  -3  -9 -12 309.410 112.357   9
   3  -9  12 88.1275 145.592  17
  -3  -9 -12 270.491 109.369   3
  -3  -9 -13 93.9928 107.822   9
   3  -9  13 129.195 138.818  17
   3  -9  13 112.421 89.4023   3
  -3  -9 -13 108.213 105.917   3
  -3  -9 -14-141.910 100.598   9
  -3   9 -14-57.9559 76.9233   2
   3  -9  14-121.649 83.8482   3
   3  -9  14-65.9288 132.920  17
  -3  -9 -15 62.0764 97.0102   9
   3  -9  15-15.2870 128.273  17
  -3  -9 -16 264.830 90.1224   9
   3  -9  16 108.204 126.309  17
   3  -9  17-91.4216 115.747  17
   3  -9  18 7.38078 100.704   7
   3  -9  19 217.147 93.0417   7
   3 -11 -14 42.2722 58.2098   9
   3 -11 -13 104.951 65.8572   9
   3 -11 -12 31.6501 69.9697   9
   3 -11 -11 51.2364 68.1907   3
   3 -11 -11-25.6531 72.3277   9
   3 -11 -10 10.4018 71.5223   3
   3 -11 -10 164.382 76.2482   9
   3 -11  -9 72.1754 75.3425   3
  -3 -11   9 90.8409 60.4570   9
   3 -11  -9-29.0762 79.2679   9
   3 -11  -8 84.7266 78.6079   3
  -3 -11   8 20.0166 64.2129   9
   3 -11  -8 71.8146 82.5321   9
   3 -11  -7-34.7949 78.8513   3
  -3 -11   7 7.35871 64.0335   3
   3 -11  -7 188.847 84.3299   9
  -3 -11   7 11.6127 68.4349   9
  -3 -11   6-188.022 67.0790   3
   3 -11  -6 68.9183 82.2127   3
  -3 -11   6-128.971 72.0270   9
   3 -11  -6-38.8055 85.8742   9
   3 -11  -5-161.384 87.3581   3
  -3 -11   5-33.2146 69.5730   3
  -3 -11   5-13.6170 74.0752   9
   3 -11  -5 1.96143 88.3371   9
   3 -11  -4 197.548 87.5409   3
  -3 -11   4 12.5852 71.6105   3
  -3 -11   4 35.2974 76.5383   9
   3 -11  -4-25.3865 88.1447   9
  -3 -11   3 4.55204 74.6707   3
   3 -11  -3 105.333 81.6899   3
   3 -11  -3 151.791 88.0473   9
  -3 -11   3-91.5418 79.8201   9
  -3 -11   2-69.9904 78.6222   3
   3 -11  -2-65.6502 82.0042   3
   3 -11  -2 43.2540 87.4457   9
  -3 -11   2-49.5031 79.1068   9
  -3 -11   1 22.8328 80.5601   3
   3 -11  -1-47.2756 80.6683   3
  -3  11   1 234.436 146.517  12
   3 -11  -1-101.385 86.7085   9
  -3 -11   1 120.978 81.8358   9
   3 -11   0 7.38142 80.7691   3
  -3 -11   0-80.9038 78.5485   3
   3 -11   0 3.31085 84.6100   9
  -3 -11   0 55.6281 82.4469   9
  -3 -11  -1 173.386 78.5035   3
   3 -11   1-112.932 79.1429   3
  -3 -11  -1 44.6049 81.4071   9
   3 -11   1-21.0209 84.6226   9
   3 -11   2 130.704 77.4032   3
  -3 -11  -2 17.7478 76.7890   3
  -3 -11  -2 80.1457 79.7382   9
   3 -11   2 62.7385 82.1085   9
   3 -11   3-28.5366 74.3173   3
  -3 -11  -3-99.8250 78.8448   3
  -3 -11  -3-52.3299 80.8246   9
   3 -11   4-1.57144 71.8004   3
  -3 -11  -4 78.1437 74.9333   3
  -3 -11  -4 189.986 78.6178   9
   3 -11   5-149.308 72.1438   3
  -3 -11  -5-3.63314 73.5398   3
  -3 -11  -5-97.7864 76.6579   9
  -3 -11  -6-18.8789 69.7888   3
  -3 -11  -6-14.7026 74.6861   9
  -3 -11  -7-69.9469 69.6113   3
  -3 -11  -7 56.3203 73.2875   9
  -3 -11  -8 98.9915 70.6554   9
  -3 -11  -9-71.3680 67.0229   9
  -3 -11 -10 53.3839 59.8938   9
  -3 -11 -11 74.5629 57.4685   9
   4   0 -35-35.4192 108.234  15
   4   0 -34-16.0629 134.970  15
   4   0 -34 50.8498 111.663   5
   4   0 -33 178.518 157.531  15
   4   0 -33 76.3075 127.034   5
   4   0 -32 78.3665 171.768  15
   4   0 -32 76.2520 141.389   5
   4   0 -31 216.746 191.038  15
   4   0 -31 81.9465 150.899  10
   4   0 -31-223.714 158.076   5
   4   0 -30 407.788 203.158  15
   4   0 -30 661.818 170.205   5
   4   0 -30 226.837 159.517  10
   4   0 -29 150.195 176.040   5
   4   0 -28-339.681 216.672  15
   4   0 -28 52.4235 179.449  10
   4   0 -27-40.2957 216.915  15
   4   0 -27-98.5435 180.191   5
   4   0 -27-71.9486 168.731  10
   4   0 -27-154.163 160.609  13
   4   0 -26 926.476 174.663  10
   4   0 -26 1235.13 189.067   5
   4   0 -26 1000.29 228.691  15
   4   0 -26 698.023 168.484  13
   4   0 -25 342.823 169.717  10
   4   0 -25-166.929 187.355   5
   4   0 -25-425.110 224.484  15
   4   0 -25 57.0871 162.512  13
   4   0 -24 704.227 164.797  13
   4   0 -24 790.855 186.088   5
   4   0 -24 854.743 171.692  10
   4   0 -23-71.6235 153.730  13
   4   0 -23 86.5664 175.711   5
   4   0 -23-75.6429 164.068  10
   4   0 -22 1223.60 160.406  13
   4   0 -22 1288.36 174.940   5
   4   0 -22 1478.95 161.373  10
   4   0 -21-154.003 143.783  13
   4   0 -21 56.2177 158.548   5
   4   0 -21-136.448 143.969  10
   4   0 -20 33.3186 125.730  13
   4   0 -20 186.426 131.954  10
   4   0 -20-113.285 148.706   5
   4   0 -19-83.7890 100.359   4
   4   0 -19 32.2312 116.946  13
   4   0 -19 108.330 120.917  10
   4   0 -19 76.2637 154.591   5
   4   0 -18 77.5067 111.550  10
   4   0 -18-25.7792 136.147   5
   4   0 -17-50.5775 104.623  13
   4   0 -17 135.551 138.771   5
   4   0 -17 62.4087 87.1915   4
   4   0 -16 8623.52 294.436  13
   4   0 -16 9012.47 285.529   2
   4   0 -16 9175.02 307.978   5
  -4   0  16 8080.94 290.789  16
   4   0 -16 8649.42 289.994   4
   4   0 -15 43.0661 93.7952  13
   4   0 -15-17.6911 67.9506   2
  -4   0  15-74.7989 90.0273  16
   4   0 -15 61.4050 83.9030   4
   4   0 -14 17389.9 521.820   4
   4   0 -14 16960.3 523.999  13
  -4   0  14 16646.9 524.420  16
   4   0 -14 16624.7 530.995   5
   4   0 -13 77.4244 58.1923   2
   4   0 -13 40.5183 79.0275  13
  -4   0  13 156.677 79.8773  16
   4   0 -13 83.9376 69.5599   4
   4   0 -12 1976.43 84.2525   2
   4   0 -12 2167.46 90.9183   4
   4   0 -12 2094.02 97.5262  13
  -4   0  12 2052.78 99.8985  16
   4   0 -11-63.9772 54.6887   4
  -4   0  11-1.02473 68.9893  16
   4   0 -11-8.46346 46.7508   2
   4   0 -10 38672.6 1214.88   4
   4   0 -10 39504.0 1214.65   2
  -4   0  10 37868.2 1216.72  16
   4   0  -9 416.206 78.8374   6
   4   0  -9 470.147 56.1561   4
  -4   0   9 347.518 68.3340  16
   4   0  -9 351.978 46.2083   2
  -4   0   8 28272.1 898.836  16
   4   0  -8 28867.9 896.338   9
   4   0  -8 28340.2 896.213   2
   4   0  -8 28768.5 898.917   6
   4   0  -8 28833.6 896.612   4
   4   0  -7 124.290 60.2931   6
   4   0  -7 68.8876 36.7058   9
   4   0  -7 78.2532 40.2684   4
  -4   0   7 84.1628 56.0597  16
   4   0  -7 33.2214 32.2712   2
  -4   0   6 18849.2 607.644  16
   4   0  -6 19559.2 604.851   9
   4   0  -6 19748.3 605.389   4
   4   0  -6 19050.3 607.609  14
   4   0  -6 19181.2 604.940   2
   4   0  -6 18928.2 607.326   6
   4   0  -5 249.013 28.2803   4
  -4   0   5 189.757 36.4274  12
   4   0  -5 289.694 47.0549   6
  -4   0   5 110.642 19.2031   2
   4   0  -5 156.961 21.6807   3
   4   0  -5 122.183 21.1963   2
  -4   0   5 210.344 22.2679   3
   4   0  -5 278.830 49.0753  14
   4   0  -4 192675. 5713.42   6
  -4   0   4 178422. 5712.34   2
  -4   0   4 191821. 5713.31  12
   4   0  -3 4.53914 27.0565   7
  -4   0   3-10.8878 21.5725  12
   4   0  -3 0.94528 24.8607   1
   4   0  -2  709.22 248.620   7
   4   0  -2  791.10 248.252   1
  -4   0   1 9.32431 21.8080   5
  -4   0   1 1.12604 21.5606  12
  -4   0   1 3.07478 27.6883   1
   4   0  -1-36.5939 27.0616   1
   4   0  -1-23.8123 27.5733   7
  -4   0   0 438403. 13680.2   5
  -4   0   0 437839. 13680.4   1
  -4   0   0 438866. 13679.8  10
   4   0   0 437069. 13680.3  17
  -4   0  -1 275.376 36.9840  10
   4   0   1 251.972 45.1297  17
  -4   0  -1 313.668 45.4910   5
  -4   0  -2 76017.8 2348.50  10
   4   0   2 73988.5 2348.96  17
  -4   0  -2 75735.4 2348.28   2
  -4   0  -2 74454.3 2349.06   5
   4   0   3-30.4373 57.2980  17
  -4   0  -3-48.7647 55.4820   8
  -4   0  -3-13.0273 51.1037  10
  -4   0  -3 68.3168 58.7379   5
  -4   0  -3-3.80156 39.7029   2
  -4   0  -4 202335. 6529.74   5
  -4   0  -4 211143. 6529.38   4
  -4   0  -4 214084. 6529.30  10
  -4   0  -4 203186. 6529.10   8
  -4   0  -4 208735. 6529.07   2
   4   0   4 216004. 6529.95  17
  -4   0  -5 997.397 80.2421   5
  -4   0  -5 980.796 73.7950   4
  -4   0  -5 870.102 71.1300  10
  -4   0  -5 714.057 66.3903   8
  -4   0  -5 690.218 56.7590   2
   4   0   5 716.925 78.8661  17
  -4   0  -6 32708.6 1016.52   5
  -4   0  -6 32423.0 1015.73  11
  -4   0  -6 32494.5 1015.06  10
  -4   0  -6 33303.6 1015.19   4
  -4   0  -6 31161.6 1014.23   8
   4   0   6 29474.0 1015.99  17
  -4   0  -6 34536.1 1014.22   2
  -4   0  -7 31.8528 76.9924   5
  -4   0  -7 67.9275 74.9215  11
  -4   0  -7 39.6553 69.1031  10
  -4   0  -7 27.5392 60.3716   8
  -4   0  -7 28.3793 66.1213   4
  -4   0  -7 11.1466 51.0928   2
   4   0   7-7.30392 73.5290  17
  -4   0  -8 2498.14 113.701  11
  -4   0  -8 2434.52 108.565  10
  -4   0  -8 2317.10 105.944   4
  -4   0  -8 2370.48 113.240   5
   4   0   8 2522.30 112.738  17
  -4   0  -9 292.151 88.7287  11
  -4   0  -9 220.843 87.7412  10
  -4   0  -9 336.417 81.0779   4
   4   0   9 283.666 91.9508  17
  -4   0  -9 294.922 94.2430   5
  -4   0 -10-31.0742 100.397   5
  -4   0 -10 30.6421 100.685  11
  -4   0 -10 113.603 97.3249  10
  -4   0 -10 103.139 69.7815   2
  -4   0 -10 165.888 89.9813   4
   4   0  10 229.838 96.8704  17
  -4   0 -10 178.334 99.7617  13
  -4   0 -11 214.838 108.243  11
  -4   0 -11 112.796 98.1324  10
  -4   0 -11 65.5665 93.7045   4
  -4   0 -11 218.569 106.007  13
   4   0  11-56.8753 97.2056  17
  -4   0 -11 36.4698 74.3113   2
  -4   0 -12 2771.81 141.462  13
  -4   0 -12 2817.28 147.309   5
  -4   0 -12 2760.86 136.450  10
  -4   0 -12 2784.48 119.477   2
   4   0  12 2302.16 134.759  17
  -4   0 -13-48.1473 81.6076   2
  -4   0 -13 151.237 102.605   4
  -4   0 -13 181.447 118.118   5
  -4   0 -14 253.254 110.004  10
  -4   0 -14 72.0304 104.464   4
  -4   0 -14 232.745 84.5543   2
  -4   0 -14 273.993 119.003  13
  -4   0 -14 319.913 120.518   5
  -4   0 -15 68.5372 117.450  10
  -4   0 -15-69.8914 113.221   4
  -4   0 -15-2.84683 89.4980   2
  -4   0 -15 337.850 130.725   5
  -4   0 -15 135.043 127.988  13
  -4   0 -16 96.5394 120.900   4
  -4   0 -16 236.767 139.393  13
  -4   0 -16 225.904 139.202   5
  -4   0 -16 71.4682 128.057  10
  -4   0 -17-12.6498 129.609   4
  -4   0 -17 5.62624 153.617  13
  -4   0 -17 2.60311 146.805   5
  -4   0 -17 16.8505 135.850  10
  -4   0 -18 649.316 147.929  10
  -4   0 -18 784.038 167.833  13
  -4   0 -18 794.533 144.267   4
  -4   0 -18 986.745 163.308   5
  -4   0 -18 594.533 204.333  15
  -4   0 -19-37.7576 152.684  10
  -4   0 -19-192.522 175.275  13
  -4   0 -19-86.6232 144.121   4
  -4   0 -19-148.639 161.019   5
  -4   0 -19 48.9057 216.754  15
  -4   0 -20-55.0693 158.076  10
  -4   0 -20 101.354 146.039   4
  -4   0 -20 424.318 218.604  15
  -4   0 -20 85.8636 178.737  13
  -4   0 -20 14.6206 167.488   5
  -4   0 -21-341.836 179.095  13
  -4   0 -21-46.6852 219.025  15
  -4   0 -21 95.3498 167.721   5
  -4   0 -21-58.8177 159.174  10
  -4   0 -22 1268.84 186.217  13
  -4   0 -22 993.605 222.382  15
  -4   0 -22 1648.07 173.884   5
  -4   0 -22 1336.25 168.154  10
  -4   0 -23-137.248 179.033  13
  -4   0 -23 227.311 216.483  15
  -4   0 -23 61.0151 161.146   5
  -4   0 -23-236.553 154.535  10
  -4   0 -24 33.2855 175.741  13
  -4   0 -24 77.3365 204.969  15
  -4   0 -24 96.2425 150.797  10
  -4   0 -25-123.127 155.880   5
  -4   0 -26 141.784 148.360   5
  -4   0 -26 211.569 165.797  13
  -4   0 -26 173.451 193.923  15
  -4   0 -27 245.213 136.350   5
  -4   0 -27 305.894 154.774  13
  -4   0 -27-129.062 179.587  15
  -4   0 -28 85.2908 122.375   5
  -4   0 -28-146.499 168.758  15
  -4   0 -29-105.455 106.337   5
  -4   0 -29-15.7161 148.396  15
  -4   0 -30-8.58821 129.640  15
   4  -2 -34 113.432 101.729   5
   4   2 -34 28.1383 130.843  15
   4  -2 -33 167.411 121.352   5
   4   2 -33 8.13126 160.305  15
   4   2 -32 256.865 121.523  10
   4  -2 -32 4.34888 141.110   5
   4   2 -32 318.521 177.240  15
   4   2 -32-127.843 117.938   5
   4   2 -31 181.433 138.031  10
   4   2 -31-287.161 134.962   5
   4  -2 -31-22.6950 154.800   5
   4   2 -31-50.9777 196.105  15
   4  -2 -31-358.752 160.637  15
   4   2 -30 72.0830 146.162   5
   4  -2 -30 16.2163 171.093  15
   4   2 -30-7.97918 210.148  15
   4  -2 -30-239.648 164.205   5
   4   2 -30 31.5112 144.943  10
   4  -2 -29 303.625 172.410   5
   4   2 -29-58.1491 154.253   5
   4   2 -29-65.6564 154.371  10
   4  -2 -28 564.233 164.845  10
   4  -2 -28 572.081 191.608  15
   4  -2 -28 545.079 179.854   5
   4   2 -28 497.831 163.422   5
   4  -2 -27-119.095 166.466  10
   4  -2 -27-180.122 189.450  15
   4   2 -27-43.8079 168.218  13
   4  -2 -27 42.9841 161.333  13
   4   2 -27 128.430 164.635  10
   4   2 -26 233.402 159.975  13
   4  -2 -26 194.847 155.512  13
   4  -2 -26 174.180 163.222  10
   4  -2 -26 328.804 188.661  15
   4   2 -26 288.574 166.608   5
   4  -2 -26 319.561 176.726   5
   4   2 -26 359.605 161.682  10
   4   2 -25 370.155 161.382  13
   4  -2 -25-114.697 157.456  13
   4   2 -25-267.645 163.810  10
   4  -2 -25 47.6145 167.782  10
   4  -2 -25 62.4360 200.949  15
   4  -2 -25 38.5608 180.621   5
   4   2 -25-2.24289 171.650   5
   4  -2 -24-129.241 159.577  13
   4   2 -24 259.899 160.887  13
   4   2 -24 251.654 164.196  10
   4  -2 -24-86.2440 166.156  10
  -4  -2  24-127.263 170.383  17
   4  -2 -24-147.661 192.464  15
   4   2 -24-114.342 163.771   5
   4  -2 -24 195.080 175.896   5
   4  -2 -23 601.349 159.464  13
   4   2 -23 320.525 159.063  13
   4  -2 -23 627.803 172.066  10
   4   2 -23 285.889 158.203  10
  -4  -2  23 488.559 167.045  17
   4  -2 -23-24.2218 188.940  15
   4  -2 -23 177.415 179.992   5
   4   2 -23 621.940 169.766   5
   4  -2 -22 447.724 174.676   5
   4   2 -22 587.506 183.184   5
   4  -2 -22 418.781 164.602  10
  -4  -2  22 440.028 169.865  17
   4   2 -22 572.069 100.073   2
   4  -2 -22 341.376 157.677  13
   4  -2 -22 612.012 190.624  15
   4   2 -22 484.663 157.090  13
   4   2 -21 23.9689 157.564   5
   4  -2 -21 380.965 170.927   5
   4  -2 -21 95.2039 144.670  10
  -4  -2  21 94.9073 162.692  17
   4   2 -21-54.0592 92.5638   2
   4  -2 -21-60.4130 144.525  13
   4   2 -21 74.2630 149.148  13
   4  -2 -21 134.582 179.392  15
   4   2 -20 703.897 158.791   5
   4  -2 -20 574.921 163.170   5
   4  -2 -20 730.165 142.139  10
  -4  -2  20 742.971 153.970  17
   4   2 -20 653.452 91.6416   2
   4  -2 -20 915.933 141.677  13
   4  -2 -20 735.789 169.521  15
   4  -2 -19 200.730 145.514   5
   4   2 -19-97.4351 138.681   5
   4  -2 -19 101.137 126.521  10
  -4  -2  19-10.5893 136.896  17
   4   2 -19-11.5379 79.8084   2
   4  -2 -19 32.5274 130.758  13
   4  -2 -19 75.1006 158.570  15
   4  -2 -18 261.643 119.357  10
   4   2 -18 461.080 76.0604   2
   4  -2 -18 399.801 145.017  15
   4  -2 -18 536.071 136.486   5
   4   2 -18 423.139 131.067   5
   4  -2 -18 107.440 115.603  13
   4  -2 -17 8406.42 285.574   5
   4   2 -17 7710.41 260.079   2
   4  -2 -17 7573.03 276.507  10
  -4  -2  16 4260.60 185.411  16
   4  -2 -16 3954.41 163.561   9
   4   2 -16 4064.58 189.701   8
   4  -2 -16 4212.09 179.337  13
   4   2 -16 4675.84 157.216   2
   4  -2 -15 3198.48 169.749  15
  -4  -2  15 3457.68 157.736  16
   4  -2 -15 2995.87 135.568   9
   4   2 -15 3102.29 163.837   8
   4  -2 -15 3489.98 159.566   5
   4   2 -15 3137.65 123.675   4
   4  -2 -15 3207.14 148.680  13
   4  -2 -15 3056.00 134.875   3
   4   2 -15 3514.68 124.236   2
   4  -2 -14 10680.5 349.436  15
  -4  -2  14 10557.5 344.542  16
   4  -2 -14 10759.7 342.425  10
   4  -2 -14 9739.41 334.436   9
   4   2 -14 10204.7 348.769   8
   4  -2 -14 9901.51 339.930   4
   4   2 -14 10527.7 329.097   4
   4  -2 -14 10004.2 333.305   3
   4  -2 -14 9854.45 339.698  13
   4  -2 -13 4394.09 178.230   5
   4  -2 -13 4406.61 174.251  10
   4   2 -13 4233.25 186.803   8
   4  -2 -13 4316.41 163.347   9
  -4   2  13 4371.09 159.918  16
   4   2 -13 4445.27 153.589   4
  -4  -2  13 4531.54 180.719  16
   4  -2 -13 4680.62 187.683  15
   4  -2 -13 4452.77 173.435  13
   4  -2 -12 4483.88 164.646  10
   4  -2 -12 4309.46 155.636   9
   4  -2 -12 4477.02 164.282  13
   4  -2 -12 4706.70 176.848  15
  -4  -2  12 4515.40 174.294  16
   4  -2 -12 4682.48 169.417   5
  -4   2  11 2129.56 91.2877  12
   4  -2 -11 2421.30 114.412  10
   4  -2 -11 2558.75 106.339   9
   4  -2 -11 2364.72 115.234  13
   4  -2 -11 2377.04 125.831  15
  -4  -2  11 2355.08 123.177  16
   4  -2 -11 2640.72 105.278   3
   4  -2 -11 2427.20 116.013   5
   4  -2 -10 652.484 80.6971  13
  -4   2  10 521.747 59.1016  12
   4  -2 -10 642.172 72.7471   9
   4  -2 -10 733.406 79.0058  10
  -4  -2  10 771.854 96.0237  16
   4  -2 -10 733.521 67.5883   3
   4  -2 -10 733.926 93.0512  15
   4  -2 -10 855.793 83.7922   5
   4  -2  -9 25913.6 774.573   3
   4  -2  -9 26197.4 775.612  10
   4  -2  -9 25771.5 776.273  13
  -4  -2   9 27517.2 779.422  16
   4  -2  -9 26272.8 777.807  15
  -4   2   9 25958.1 774.268  12
   4  -2  -9 25509.3 776.261   5
   4  -2  -8 36965.7 1123.21   3
  -4   2   8 36828.3 1124.23  12
  -4  -2   8 37095.9 1127.01  16
   4  -2  -8 35177.2 1125.06  15
   4  -2  -8 35661.3 1124.40  13
   4  -2  -8 34819.9 1120.64   6
   4  -2  -8 36414.0 1124.06   5
   4  -2  -8 35832.8 1123.63  10
   4  -2  -7 8319.68 249.088  13
   4  -2  -7 6766.33 245.864   5
   4  -2  -7 7619.38 244.206  10
   4  -2  -7 8289.78 247.089  15
  -4  -2   7 9590.37 254.548  16
   4  -2  -7 6090.35 243.556   3
   4  -2  -7 7093.81 242.860   7
   4  -2  -6 160288. 5007.19   5
   4  -2  -6 157786. 5007.09  10
  -4  -2   6 160167. 5008.98  16
   4  -2  -6 159761. 5007.59  15
   4  -2  -6 164024. 5007.32   3
   4  -2  -6 159935. 5007.24   7
   4  -2  -5 68027.0 2129.34  10
  -4   2   5 67070.8 2130.44   8
   4  -2  -5 68777.1 2130.35   7
   4  -2  -5 68830.4 2129.32   5
  -4  -2   5 67414.8 2131.74  16
   4  -2  -4 72341.3 2280.70  17
  -4   2   4 73696.8 2279.99   8
   4  -2  -4 73288.4 2277.96   5
  -4  -2   4 71672.3 2280.49  16
   4  -2  -3 314894. 9823.43  17
  -4   2   3 313576. 9823.12   8
  -4  -2   3 314224. 9822.95  16
   4  -2  -3 314916. 9821.09   5
  -4   2   2  5176.9 497.521   8
  -4  -2   2  5501.8 491.555  11
  -4  -2   1 94764.8 2943.89  11
  -4   2   1 93869.7 2946.10   8
   4   2  -1 93467.2 2944.47   6
  -4  -2   1 92656.8 2943.98   3
  -4  -2   1 94355.2 2944.17  17
   4  -2  -1 97615.5 2946.64  17
  -4  -2   0 193635. 6057.95  11
  -4   2   0 193531. 6059.77   8
   4   2   0 194148. 6057.70   6
  -4  -2   0 193747. 6058.14   4
  -4  -2   0 197589. 6057.91   3
  -4  -2   0 192165. 6057.43  17
   4  -2   0 192603. 6059.97  17
  -4  -2  -1 677978. 20084.1   5
  -4  -2  -1 642872. 20083.3  11
  -4   2  -1 669401. 20085.2   8
  -4  -2  -1 670373. 20084.2  13
  -4  -2  -1 625074. 20083.4   4
  -4  -2  -1 627644. 20082.9   3
  -4  -2  -1 622890. 20082.0  17
   4  -2   1 674139. 20085.4  17
  -4  -2  -2 209386. 6622.20  15
  -4  -2  -2 212380. 6621.87   5
  -4  -2  -2 210801. 6621.40  11
  -4   2  -2 211452. 6622.99   8
  -4  -2  -2 211328. 6621.82  13
  -4  -2  -2 209474. 6621.33   4
  -4  -2  -2 211855. 6620.83   3
   4  -2   2 223210. 6623.71  17
  -4  -2  -3 61380.5 1928.68  15
  -4  -2  -3 60463.0 1928.00  13
  -4  -2  -3 61494.6 1927.91   5
  -4  -2  -3 61764.3 1927.55  11
  -4   2  -3 61624.6 1929.53   8
  -4  -2  -3 62046.7 1926.56   9
  -4  -2  -3 59985.7 1927.19   4
  -4  -2  -3 62380.6 1926.39   3
   4  -2   3 63367.8 1930.18  17
  -4  -2  -4 115.741 61.0503   3
  -4  -2  -4 143.003 87.8137  15
  -4  -2  -4 145.475 79.4937  13
  -4  -2  -4 137.787 81.8126  11
  -4  -2  -4 89.8800 77.6177  10
  -4  -2  -4 180.803 63.4762   9
  -4  -2  -4 64.1170 72.6642   4
   4   2   4 181.495 40.4414   8
  -4   2  -4 6.80548 93.7476   8
   4  -2   4 149.630 96.1971  17
  -4  -2  -4 183.743 79.1458   5
  -4  -2  -5 17025.0 559.555  15
  -4  -2  -5 17418.7 558.033   5
  -4  -2  -5 18114.1 557.910  11
  -4  -2  -5 17476.6 556.542  10
  -4   2  -5 18270.6 561.092   8
  -4  -2  -5 17270.9 554.592   9
  -4  -2  -5 17051.8 557.467  13
  -4  -2  -5 17415.4 556.617   4
  -4  -2  -5 17534.5 554.322   3
   4  -2   5 18220.9 562.100  17
  -4  -2  -6 10902.0 357.681  15
  -4  -2  -6 11017.6 353.447  13
  -4  -2  -6 11134.7 354.626   5
  -4  -2  -6 11083.3 354.752  11
  -4  -2  -6 10255.3 351.540  10
  -4  -2  -6 10909.8 348.926   9
  -4   2  -6 11107.8 357.935   8
  -4  -2  -6 11119.9 352.562   4
  -4  -2  -6 10502.8 348.080   3
   4  -2   6 10807.1 358.645  17
  -4  -2  -7 830.196 105.732  15
  -4  -2  -7 862.592 96.9456  13
  -4  -2  -7 937.275 104.757  11
  -4  -2  -7 859.563 92.9038  10
  -4  -2  -7 785.575 78.1208   9
  -4  -2  -7 861.292 93.2318   4
  -4   2  -7 794.348 106.112   8
   4  -2   7 976.594 108.140  17
  -4  -2  -7 698.165 97.5184   5
  -4   2  -7 617.417 80.8489   5
  -4  -2  -8 2150.18 134.784  15
  -4  -2  -8 2070.41 123.877   5
  -4   2  -8 1951.14 108.924   5
  -4  -2  -8 2156.93 120.406  10
  -4  -2  -8 2072.93 106.355   9
  -4   2  -8 2134.19 131.585   8
  -4  -2  -8 2124.45 121.723  13
  -4  -2  -8 2157.22 119.067   4
  -4  -2  -8 1956.76 102.864   3
   4  -2   8 2057.71 132.681  17
  -4  -2  -9 7930.39 287.083  15
  -4   2  -9 8483.21 275.775   5
  -4   2  -9 7642.06 264.274  11
  -4  -2  -9 8212.82 278.643  10
  -4  -2  -9 8040.95 271.120   9
  -4   2  -9 8124.10 284.713   8
  -4  -2  -9 8150.82 279.171  13
  -4  -2  -9 8445.96 269.622   3
   4  -2   9 7972.36 285.019  17
  -4  -2 -10 3057.71 162.729  15
  -4  -2 -10 2877.95 147.516  13
  -4   2 -10 3108.10 139.570   5
  -4  -2 -10 2918.96 145.495  10
  -4   2 -10 2561.38 119.201  11
  -4  -2 -10 3159.97 131.756   9
  -4   2 -10 2781.85 152.177   8
   4  -2  10 2566.83 155.508  17
  -4  -2 -10 3301.10 130.848   3
  -4   2 -11 3260.38 151.611   5
  -4  -2 -11 3269.04 160.538   5
  -4   2 -11 3185.07 164.145   8
  -4  -2 -11 3374.53 154.655   4
   4  -2  11 3335.41 169.569  17
  -4   2 -11 3701.73 137.109   2
  -4  -2 -12 7233.95 261.837   5
  -4  -2 -12 7013.41 255.113   4
  -4   2 -12 6210.47 261.211   8
   4  -2  12 6766.01 264.577  17
  -4   2 -12 7876.94 242.799   2
  -4  -2 -13 34.1198 142.602  15
  -4  -2 -13 19.7577 122.559  13
  -4  -2 -13-64.5219 114.482  10
  -4  -2 -13-109.474 92.2374   9
  -4  -2 -13 9.88353 115.924   4
  -4   2 -13 120.946 93.1783   4
  -4   2 -13-28.1667 79.4784   2
  -4  -2 -13 126.568 126.234   5
  -4   2 -13 57.7620 108.301   5
  -4   2 -14 1344.25 124.595   5
  -4  -2 -14 1604.40 144.306   5
  -4  -2 -14 1682.42 133.866  10
   4  -2  14 1210.64 148.619  17
  -4   2 -14 1435.31 112.676   4
  -4  -2 -14 1630.53 131.852   4
  -4  -2 -14 1642.02 141.084  13
  -4   2 -14 1593.11 101.368   2
  -4  -2 -14 1635.44 160.645  15
  -4  -2 -15 1572.16 171.728  15
  -4  -2 -15 1472.33 153.592  13
  -4   2 -15 1699.14 124.030  10
  -4  -2 -15 1732.97 142.108  10
   4  -2  15 1701.81 158.816  17
  -4  -2 -15 1586.35 143.118   4
  -4   2 -15 1585.00 122.399   4
  -4  -2 -15 1897.50 153.269   5
  -4   2 -15 1354.86 130.034   5
  -4   2 -15 1623.09 110.195   2
  -4  -2 -16 205.049 166.054  15
  -4  -2 -16 246.360 149.108  13
  -4  -2 -16 436.888 139.210  10
  -4   2 -16 324.673 122.915  10
  -4  -2 -16 128.310 138.151   4
  -4   2 -16 360.873 118.337   4
  -4   2 -16 382.658 98.6345   2
   4  -2  16 113.244 148.120  17
  -4  -2 -16 420.305 154.482   5
  -4   2 -16 476.838 134.336   5
  -4  -2 -17 1762.96 192.993  15
  -4   2 -17 1344.35 167.932  13
  -4  -2 -17 1583.81 169.423  13
  -4   2 -17 1542.91 142.253  10
  -4  -2 -17 1636.11 157.334  10
   4  -2  17 1049.48 164.204  17
  -4  -2 -17 1491.19 158.011   4
  -4   2 -17 1553.64 134.885   4
  -4   2 -17 1790.38 119.414   2
  -4  -2 -17 1574.04 167.350   5
  -4   2 -17 1609.67 150.528   5
  -4  -2 -18 84.2674 162.846  13
  -4  -2 -18 202.849 155.952  10
  -4   2 -18-49.7602 138.215  10
  -4   2 -18 60.2562 110.298   2
  -4  -2 -18 38.5234 152.877   4
  -4  -2 -18 300.699 195.419  15
  -4   2 -18 70.5736 169.570  13
  -4   2 -18 337.677 145.285   5
  -4  -2 -18 109.654 165.208   5
  -4  -2 -19 484.966 200.202  15
  -4   2 -19 710.167 175.832  13
  -4  -2 -19 825.297 163.435  10
  -4   2 -19 554.543 146.871  10
  -4  -2 -19 698.977 178.434  13
  -4  -2 -19 596.518 158.857   4
  -4   2 -19 834.701 119.042   2
  -4   2 -19 476.441 153.557   5
  -4  -2 -19 751.702 175.756   5
  -4  -2 -20 127.479 161.305  10
  -4   2 -20 70.6692 145.510  10
  -4  -2 -20 11.0663 193.728  15
  -4   2 -20 249.141 117.814   2
  -4   2 -20-47.6446 148.409   5
  -4  -2 -20 194.266 167.765   5
  -4  -2 -20 348.451 175.312  13
  -4   2 -20 148.693 177.260  13
  -4   2 -21 214.389 143.322  10
  -4  -2 -21 339.545 178.105  13
  -4   2 -21 7.43496 171.077  13
  -4  -2 -21 102.751 165.396   5
  -4   2 -21-1.91146 145.792   5
  -4  -2 -21 17.0341 184.922  15
  -4   2 -22-50.8588 139.227  10
  -4  -2 -22 60.6560 172.065  13
  -4   2 -22-25.0987 173.763  13
  -4  -2 -22-27.9897 166.573   5
  -4   2 -22-122.303 143.591   5
  -4  -2 -22 59.1375 193.143  15
  -4   2 -23 82.9421 221.178  15
  -4  -2 -23 380.925 194.030  15
  -4   2 -23-78.8747 140.997  10
  -4  -2 -23-92.7756 174.732  13
  -4   2 -23 62.7036 179.502  13
  -4  -2 -24 59.0959 164.940   5
  -4  -2 -25-187.950 156.449   5
  -4   2 -25-52.6711 128.790  10
  -4   2 -25 319.838 171.606  13
  -4  -2 -25-325.244 166.168  13
  -4  -2 -25 25.1385 183.654  15
  -4   2 -25-308.974 209.319  15
  -4  -2 -26 60.8596 155.553   5
  -4   2 -26 197.474 161.862  13
  -4   2 -26 432.339 197.711  15
  -4  -2 -26 8.81915 171.325  15
  -4  -2 -27 3.54452 139.604   5
  -4   2 -27-80.4673 150.900  13
  -4   2 -27 123.715 176.540  15
  -4  -2 -27-7.12908 160.675  15
  -4  -2 -28-75.6705 122.762   5
  -4   2 -28-181.974 168.610  15
  -4   2 -29-202.181 143.584  15
  -4   2 -30-264.344 122.405  15
   4   4 -33-67.9433 119.130  15
   4   4 -32 109.010 150.734  15
   4   4 -31 435.026 167.188  15
   4   4 -30 192.571 187.825  15
   4  -4 -30 67.6422 135.957   5
   4  -4 -29-229.816 143.040   5
   4  -4 -28 10.3555 158.435   5
   4   4 -28 192.035 134.378  10
  -4  -4  28-39.9430 149.364  17
   4  -4 -27 32.7668 157.731   5
   4   4 -27 23.2567 151.745  13
  -4  -4  27-149.006 163.674  17
   4   4 -27 295.471 136.739  10
   4  -4 -26 435.930 164.565   5
  -4  -4  26 613.433 164.893  17
  -4  -4  25 83.9736 166.231  17
   4   4 -25-166.975 161.280  13
   4   4 -25 117.778 142.918  10
   4  -4 -24 44.2067 161.488   5
   4   4 -24 289.853 157.929  13
  -4  -4  24-77.5255 171.312  17
   4   4 -24-106.573 146.417  10
  -4  -4  23 108.790 175.013  17
   4  -4 -23 119.355 159.271   5
   4  -4 -23 63.0816 163.428  15
  -4  -4  22-75.4064 182.401  17
   4  -4 -22 380.304 165.234  15
   4  -4 -22 218.933 159.608   5
   4  -4 -21 143.449 157.658   5
   4   4 -21 133.473 151.500   5
   4  -4 -21 202.614 121.365   9
   4   4 -21 97.1709 98.2329   2
  -4  -4  21 174.691 176.202  17
   4  -4 -21-6.74697 160.373  15
   4  -4 -20 1380.38 166.270   5
   4   4 -20 1595.78 159.301   5
   4  -4 -20 1456.63 133.432   9
   4  -4 -20 1186.45 167.539  15
   4   4 -20 1372.47 193.698   8
  -4  -4  20 1413.40 185.135  17
   4   4 -20 1606.74 108.330   2
   4  -4 -19 93.5623 151.686  15
   4  -4 -19 29.0384 150.491   5
   4   4 -19 74.2810 137.254   5
   4  -4 -19 129.476 115.437   9
   4   4 -19 4.12467 89.4413   2
   4   4 -19-73.5086 179.684   8
  -4  -4  19-39.0464 172.573  17
   4  -4 -19 38.7663 117.013   3
   4  -4 -18 454.669 146.373  15
   4  -4 -18 235.811 142.497   5
   4  -4 -18 492.074 114.810   9
   4   4 -18 284.524 86.6845   2
   4   4 -18 380.081 175.077   8
  -4  -4  18 322.668 165.103  17
   4  -4 -18 170.034 111.525   3
   4  -4 -17-27.6336 103.505   3
   4  -4 -17 38.8952 108.099   9
   4  -4 -17-115.109 129.577   5
   4   4 -17-141.840 167.102   8
   4  -4 -17-127.364 139.155  15
  -4  -4  17 203.089 159.077  17
   4  -4 -16 157.767 102.829   3
   4  -4 -16-12.9147 105.492   9
   4  -4 -16 54.4406 127.883   5
   4   4 -16 168.537 158.585   8
   4  -4 -16 188.978 129.668  15
  -4  -4  16 61.5645 154.785  17
   4  -4 -15 904.812 106.598   3
   4  -4 -15 978.578 107.993   9
   4  -4 -15 975.789 124.477   5
   4   4 -15 1311.53 163.927   8
   4  -4 -15 998.508 130.157  15
  -4  -4  15 1091.10 154.360  17
   4  -4 -14 2826.06 144.437   5
   4   4 -14 2745.59 178.853   8
   4  -4 -14 2639.88 137.854   9
  -4  -4  14 2712.59 169.666  17
   4  -4 -14 2885.04 136.807   3
   4  -4 -13 1327.82 113.342   5
  -4  -4  13 1294.64 143.458  17
   4   4 -13 1325.59 161.532   8
   4  -4 -13 1331.28 109.667   3
   4   4 -12 796.683 150.117   8
   4  -4 -12 832.413 99.4820   3
   4   4 -11 171.623 143.896   8
   4  -4 -11 88.8380 94.9277   3
   4  -4 -10 898.123 99.3958   5
   4   4 -10 1103.73 148.952   8
   4  -4 -10 1117.90 101.928   3
  -4  -4  10 1105.28 129.872  17
   4  -4  -9 42.4292 91.1626   5
  -4  -4   9 42.4488 121.747  17
   4  -4  -9 114.402 94.5970   3
   4  -4  -8 6336.11 231.271   5
  -4   4   8 6651.46 240.365   8
  -4  -4   8 6951.91 250.611  17
   4  -4  -8 7152.77 235.860   3
   4   4  -7 9186.33 346.562   8
   4  -4  -7 10033.3 325.912   5
   4  -4  -7 9817.06 326.131   7
  -4   4   7 9829.82 335.092   8
  -4  -4   7 9089.81 339.370  17
   4   4  -6 1620.82 142.156   8
   4  -4  -6 1534.32 93.1627   5
   4  -4  -6 1590.41 105.355   7
  -4   4   6 1693.75 124.695   8
  -4  -4   6 1552.83 132.352  17
   4  -4  -6 2019.02 116.139   3
  -4   4   5 15283.0 470.781   8
   4   4  -5 14259.3 475.300   8
  -4  -4   5 13713.5 470.451  17
   4  -4  -5 14396.7 470.195  17
  -4   4   4 3322.32 152.363   8
   4   4  -4 3140.37 159.392   8
   4  -4  -4 3098.74 153.346  17
  -4  -4   4 2905.76 149.008  17
  -4   4   3 2088.02 134.861   8
   4   4  -3 2126.09 137.539   8
   4  -4  -3 2054.79 134.007  17
  -4  -4   3 1987.40 123.142  17
  -4   4   2 704.542 120.511   8
   4   4  -2 659.993 118.199   8
  -4  -4   2 520.138 102.463  17
   4  -4  -2 483.232 116.448  17
   4   4  -1 409.921 113.859   8
  -4   4   1 449.397 120.789   8
  -4  -4   1 434.651 98.3890  17
   4  -4  -1 449.906 116.808  17
  -4   4   0 9255.40 330.805   8
   4   4   0 9770.60 326.476   8
  -4  -4   0 9527.52 320.167  17
   4  -4   0 9952.27 330.645  17
  -4  -4  -1 242.273 89.9159  17
   4  -4   1 396.037 126.720  17
  -4   4  -1 502.618 129.758   8
   4   4   1 497.656 111.280   8
   4  -4   2 20870.3 630.062  17
  -4  -4  -2 20449.6 619.604   3
  -4   4  -2 20247.5 632.099   8
   4   4   2 19592.8 623.953   8
   4  -4   3 12152.5 391.792  17
  -4  -4  -3 11606.8 377.860   3
   4   4   3 11222.9 381.441   8
   4  -4   4 68631.5 2080.33  17
  -4  -4  -4 68571.9 2074.71   3
   4   4   4 62989.9 2074.28   8
   4  -4   5 8389.56 306.257  17
  -4  -4  -5 8671.78 288.740   3
   4  -4   6 4342.14 208.651  17
  -4  -4  -6 4847.46 187.285   9
  -4   4  -6 4626.21 215.748   8
  -4  -4  -7 4565.64 187.649   5
  -4  -4  -7 4880.03 178.586   3
  -4  -4  -8 12362.8 426.947   5
  -4  -4  -8 13513.1 424.006   3
  -4   4  -8 13038.3 442.502   8
  -4  -4  -9 1996.43 149.013  13
  -4  -4  -9 2502.66 139.984   5
   4  -4   9 2114.71 161.381  17
  -4  -4  -9 2685.85 127.179   3
  -4  -4  -9 2369.68 128.404   9
  -4   4  -9 2568.24 170.888   8
  -4  -4 -10 2700.01 159.453  13
  -4  -4 -10 2738.18 152.735   5
  -4   4 -10 2877.90 183.506   8
  -4  -4 -10 2897.22 138.569   9
  -4  -4 -10 2923.64 137.033   3
   4  -4  10 3010.90 173.468  17
  -4  -4 -11 884.820 133.397  13
  -4  -4 -11 1042.20 106.129   3
  -4  -4 -11 972.412 108.493   9
  -4  -4 -11 1083.29 127.297   5
  -4   4 -11 808.793 157.761   8
   4  -4  11 1067.60 151.698  17
  -4  -4 -11 771.749 140.071  15
  -4  -4 -12 127.188 138.590  13
  -4  -4 -12 177.773 105.908   3
  -4  -4 -12 194.408 108.126   9
  -4  -4 -12 199.325 129.554   5
  -4   4 -12 98.3766 156.785   8
   4  -4  12 31.3856 150.973  17
  -4  -4 -12-4.73463 143.683  15
  -4  -4 -13-103.316 143.645  13
  -4  -4 -13-43.6786 146.045  15
  -4  -4 -13 231.002 111.998   9
  -4  -4 -13 118.902 140.096   5
  -4   4 -13-52.6991 175.491   8
   4  -4  13 55.1282 160.940  17
  -4  -4 -13 123.544 113.442   3
  -4  -4 -14 1688.73 134.588   3
  -4  -4 -14 1749.84 157.276   5
  -4  -4 -14 1775.05 132.161   9
  -4   4 -14 1369.82 187.678   8
  -4  -4 -14 1515.09 170.403  15
  -4  -4 -14 1766.83 162.591  13
   4  -4  14 1411.49 177.433  17
  -4  -4 -15-8.51648 158.755  13
  -4   4 -15 127.621 103.914   2
  -4  -4 -15 90.0520 123.316   9
  -4  -4 -15 170.871 154.022   5
  -4   4 -15 264.747 182.360   8
  -4  -4 -15 126.734 160.456  15
   4  -4  15 26.8621 163.784  17
  -4  -4 -16 1549.03 181.018  15
  -4  -4 -16 1527.95 174.129  13
  -4  -4 -16 1729.25 173.236   5
  -4  -4 -16 1548.82 134.386   9
  -4   4 -16 1232.01 197.627   8
  -4   4 -16 1891.97 122.233   2
   4  -4  16 1485.11 183.178  17
  -4  -4 -17 595.515 171.864  13
  -4  -4 -17 903.531 164.702   5
  -4   4 -17 911.130 114.677   2
  -4  -4 -17 656.093 178.250  15
   4  -4  17 700.698 183.453  17
  -4  -4 -18 168.212 160.774   5
  -4   4 -18 341.542 113.566   2
  -4  -4 -18 305.156 166.981  13
   4  -4  18 471.312 181.192  17
  -4  -4 -19 220.149 159.017   5
  -4   4 -19 134.535 109.847   2
   4  -4  19-160.171 173.739  17
  -4  -4 -19 288.924 166.422  13
  -4  -4 -20 192.854 165.765   5
   4  -4  20-17.0273 166.866  17
  -4   4 -20 305.689 170.798  13
  -4   4 -21 25.8286 108.862   2
  -4   4 -21 167.929 173.490  13
   4  -4  21-134.076 166.504  17
  -4   4 -22 201.827 108.000   2
  -4   4 -22 297.813 172.743  13
  -4  -4 -22 75.3580 156.087   5
  -4   4 -23-261.373 166.913  13
  -4  -4 -23-63.1796 152.427   5
  -4   4 -24 82.5927 159.927  13
  -4  -4 -24-215.933 145.002   5
  -4   4 -25-149.903 151.639  13
  -4   4 -25 65.3846 185.192  15
  -4   4 -26 219.608 140.479  13
  -4   4 -26 405.689 169.766  15
  -4   4 -27 107.816 152.730  15
  -4   4 -28-54.0869 127.900  15
  -4   4 -29-185.280 98.9891  15
   4   6 -30-69.3238 128.902  15
  -4  -6  29 71.9607 104.035  17
  -4  -6  28 27.6583 119.762  17
  -4  -6  27 132.201 132.071  17
  -4  -6  26 88.2569 144.712  17
  -4  -6  25 53.6631 151.217  17
   4   6 -25-327.505 145.531  13
   4  -6 -22-136.694 115.485   9
  -4  -6  22 72.2184 165.203  17
   4   6 -21 322.403 203.069   8
   4  -6 -21 751.572 126.568   9
  -4  -6  21 580.520 174.258  17
   4   6 -20 600.586 207.021   8
  -4  -6  20 592.469 167.381  17
   4  -6 -20 714.629 130.077   9
   4   6 -19 111.779 203.711   8
   4  -6 -19 355.165 124.247   3
  -4  -6  19 138.864 170.697  17
   4  -6 -19 313.665 129.099   9
   4   6 -18 248.871 206.185   8
   4  -6 -18-100.387 124.047   3
  -4  -6  18 315.615 171.691  17
   4  -6 -18 112.265 129.417   9
   4   6 -17 569.712 209.941   8
   4  -6 -17 235.897 128.775   3
  -4  -6  17 141.952 178.377  17
   4  -6 -17 68.4734 131.797   9
   4   6 -16 194.896 200.149   8
   4  -6 -16 22.9881 130.741   3
  -4  -6  16 252.218 178.903  17
   4  -6 -16 77.2971 134.355   9
   4   6 -15 473.461 209.988   8
   4  -6 -15 730.814 132.837   3
  -4  -6  15 124.624 174.953  17
   4  -6 -15 585.213 136.983   9
   4   6 -14 594.728 206.217   8
   4  -6 -14 775.739 135.457   3
  -4  -6  14 729.553 172.152  17
   4  -6 -14 614.102 136.397   9
   4   6 -13 13.2665 190.988   8
   4  -6 -13 224.125 125.839   3
  -4  -6  13 19.2559 164.639  17
   4  -6 -13 206.956 136.037   9
   4   6 -12 124.379 188.562   8
   4  -6 -12-98.1835 124.458   3
  -4  -6  12 174.741 163.550  17
   4  -6 -12-23.8920 129.561   9
   4   6 -11 150.239 179.793   8
   4  -6 -11-22.3846 126.672   3
  -4  -6  11 160.917 157.782  17
   4   6 -10 111.345 173.110   8
   4  -6 -10 274.200 121.816   3
  -4  -6  10 189.941 152.533  17
   4   6  -9 1299.37 178.275   8
   4  -6  -9 1281.47 129.603   3
  -4  -6   9 1230.51 157.212  17
   4   6  -8 337.785 165.405   8
   4  -6  -8 319.730 113.235   3
  -4  -6   8 235.392 144.920  17
   4   6  -7 184.871 165.036   8
   4  -6  -7 653.214 120.031   3
  -4  -6   7 415.637 139.280  17
   4   6  -6 137.403 163.310   8
  -4   6   6 425.286 150.109   8
  -4  -6   6 350.179 137.156  17
   4  -6  -6 336.804 117.310   3
   4   6  -5 3178.09 197.345   8
  -4   6   5 3125.58 190.614   8
   4  -6  -4 342.964 117.326   3
   4   6  -4-1.78043 152.673   8
  -4   6   4-33.2541 149.974   8
  -4   6   3 4319.42 217.545   8
   4   6  -3 4066.37 215.740   8
  -4   6   2 1473.99 162.614   8
   4   6  -2 1264.27 159.221   8
  -4  -6   2 1596.96 115.534   3
  -4  -6   2 1104.64 137.074  17
  -4  -6   1 315.187 103.512   3
  -4   6   1 224.450 159.174   8
   4   6  -1 167.929 149.465   8
  -4   6   0 941.712 158.569   8
   4   6   0 680.098 153.290   8
   4  -6   0 513.084 147.611  17
  -4  -6   0 788.230 110.929   3
  -4   6  -1 1845.03 174.813   8
  -4  -6  -1 1898.20 123.712   3
   4  -6   1 1531.85 160.699  17
   4   6   1 1933.07 159.925   8
  -4   6  -2 920.037 166.697   8
   4  -6   2 696.154 156.215  17
  -4   6  -3-70.4200 163.939   8
  -4  -6  -3 97.0129 106.274   3
   4  -6   3 216.152 150.600  17
  -4   6  -4 1452.26 180.950   8
   4  -6   4 1426.99 163.281  17
  -4   6  -5 1227.50 180.320   8
   4  -6   5 1148.30 167.903  17
  -4  -6  -5 1360.14 124.142   3
  -4   6  -6 623.996 178.254   8
  -4  -6  -6 545.131 121.077   3
   4  -6   6 355.481 169.889  17
  -4  -6  -6 668.377 123.898   9
  -4   6  -7 128.540 184.019   8
  -4  -6  -7 431.256 120.013   3
   4  -6   7 483.801 171.142  17
  -4  -6  -7 266.333 130.307   9
  -4   6  -8 7677.72 333.858   8
  -4  -6  -8 8827.18 301.314   3
   4  -6   8 7674.08 324.880  17
  -4  -6  -8 8600.41 301.484   9
  -4   6  -9-61.2136 194.647   8
  -4  -6  -9 206.021 127.818   3
   4  -6   9 87.4705 176.463  17
  -4  -6  -9 137.633 132.628   9
  -4   6 -10-27.4125 199.034   8
  -4  -6 -10 97.5919 127.285   3
   4  -6  10 120.229 176.710  17
  -4  -6 -10 297.709 132.827   9
  -4   6 -11 302.140 211.451   8
  -4  -6 -11 214.890 126.064   3
   4  -6  11 36.6424 181.453  17
  -4  -6 -11 391.638 134.413   9
  -4   6 -12 350.210 211.260   8
  -4  -6 -12 212.967 126.346   3
   4  -6  12 381.409 184.667  17
  -4  -6 -12 444.662 134.663   9
  -4   6 -13 212.537 207.794   8
  -4  -6 -13 306.243 127.557   3
   4  -6  13 303.966 184.827  17
  -4  -6 -13 329.345 134.902   9
  -4   6 -14 608.159 208.977   8
  -4  -6 -14 798.211 130.464   3
   4  -6  14 324.219 180.164  17
  -4  -6 -14 676.352 135.655   9
   4  -6  15-17.5347 174.488  17
  -4   6 -15-31.8757 202.625   8
  -4  -6 -15 201.351 129.391   9
   4  -6  16 227.481 168.348  17
  -4   6 -16 491.699 199.791   8
  -4  -6 -16 299.661 129.946   9
  -4   6 -17 516.329 105.326   2
  -4  -6 -17 571.501 128.147   9
   4  -6  17 213.659 170.589  17
   4  -6  18 339.132 168.567  17
  -4   6 -18-14.9500 101.793   2
  -4   6 -19 108.832 102.280   2
   4  -6  20 182.511 153.979  17
  -4   6 -20-135.068 96.3818   2
   4  -6  21-18.6963 146.537  17
  -4   6 -21-37.4093 92.0766   2
  -4   6 -21-77.9676 152.908  13
   4  -6  22-30.0140 138.084  17
  -4   6 -22 181.576 145.633  13
   4  -6  23 9.76228 127.369  17
  -4   6 -23-93.4142 135.430  13
   4  -6  24-100.646 111.647  17
  -4   6 -24-52.8580 123.357  13
  -4   6 -24-35.1255 141.847  15
   4  -6  25-170.936 102.983   7
  -4   6 -25-27.4484 123.306  15
  -4  -8  26-184.830 92.1770  17
  -4  -8  25 119.376 106.732  17
  -4  -8  24 92.7628 116.769  17
  -4  -8  23-142.279 128.508  17
   4   8 -22 129.790 173.656   8
  -4  -8  22-45.4472 130.348  17
  -4  -8  21 43.3330 135.785  17
   4  -8 -21 30.8351 101.063   9
   4   8 -20 19.0074 186.083   8
  -4  -8  20 6.19663 147.895  17
   4  -8 -20-1.28782 110.164   9
   4   8 -19 172.190 191.787   8
  -4  -8  19 122.774 150.810  17
   4  -8 -19-74.5508 116.464   9
   4  -8 -19 108.913 114.175   3
   4  -8 -18 64.7280 115.765   3
   4   8 -18-190.487 199.810   8
   4  -8 -17 676.673 120.465   3
   4   8 -17 859.260 209.197   8
  -4  -8  16 153.301 164.461  17
   4  -8 -16 16.4011 125.255   9
   4  -8 -16 370.020 124.189   3
  -4  -8  15 159.216 163.508  17
   4  -8 -15 191.409 127.550   3
   4  -8 -15 135.741 129.936   9
  -4  -8  14 311.501 166.830  17
   4  -8 -14 360.318 126.663   3
   4  -8 -14 146.965 129.843   9
   4   8 -13 235.263 202.357   8
  -4  -8  13 338.642 162.905  17
   4  -8 -13 34.7944 136.928   9
   4   8 -12 54.8337 205.314   8
  -4  -8  12-96.8551 169.505  17
   4  -8 -12 71.9611 138.171   9
   4   8 -11 51.3823 205.567   8
  -4  -8  11 65.7800 167.189  17
   4  -8 -11 237.479 139.681   9
   4   8 -10-153.645 209.887   8
  -4  -8  10 500.974 165.627  17
  -4  -8  10 64.7226 116.134   3
   4  -8 -10 244.777 134.487   3
   4  -8 -10 218.753 140.798   9
   4   8  -9 72.8771 208.672   8
  -4  -8   9 21.0280 165.147  17
  -4  -8   9 11.2870 116.273   3
   4  -8  -9-0.81945 136.580   3
   4   8  -8-15.4726 205.547   8
  -4  -8   8 156.337 160.375  17
   4  -8  -8-35.2218 132.578   3
  -4  -8   8 26.5934 116.900   3
   4   8  -7 832.604 211.208   8
  -4  -8   7 647.282 164.887  17
   4  -8  -7 1187.92 141.674   3
  -4  -8   7 1224.62 125.417   3
   4   8  -6 338.339 206.698   8
  -4  -8   6-176.990 161.716  17
  -4  -8   6 4.03459 117.628   3
   4  -8  -6 119.662 134.655   3
   4   8  -5 300.150 201.444   8
  -4  -8   5 339.431 125.302   3
   4  -8  -5 339.983 135.298   3
   4   8  -4 318.182 204.291   8
  -4   8   4-203.439 203.347   8
  -4  -8   4 194.720 122.371   3
   4  -8  -4 233.923 135.965   3
   4   8  -3 281.485 200.520   8
  -4   8   3 76.2465 205.909   8
   4  -8  -3 182.048 140.472   3
  -4  -8   3 86.4430 121.046   3
   4   8  -2 10.0647 195.797   8
  -4   8   2 91.7130 204.264   8
  -4  -8   2 15.2540 122.461   3
   4  -8  -2-123.391 134.992   3
  -4   8   1 376.984 207.826   8
   4   8  -1 632.081 204.443   8
  -4  -8   1 683.656 125.222   3
   4  -8  -1 736.652 139.786   3
  -4   8   0 434.306 204.625   8
   4  -8   0 7.42808 168.713  17
  -4  -8   0 376.755 124.180   3
   4  -8   0 356.508 137.842   3
   4  -8   1 82.8535 172.730  17
  -4  -8  -1 110.269 124.646   3
  -4   8  -2 568.314 208.960   8
   4  -8   2 296.040 168.270  17
  -4  -8  -2 520.869 130.906   3
  -4   8  -3 9.78889 209.181   8
  -4  -8  -3 87.3246 127.508   3
   4  -8   3 239.523 172.253  17
  -4   8  -4-138.682 211.608   8
   4  -8   4 169.537 173.569  17
  -4  -8  -4 152.880 130.074   3
  -4  -8  -4 253.675 136.353   9
  -4   8  -5-86.9986 211.885   8
   4  -8   5 10.6482 168.630  17
  -4  -8  -5 171.237 126.643   3
  -4  -8  -5 378.686 138.509   9
  -4   8  -6-131.227 207.132   8
   4  -8   6 115.941 168.155  17
  -4  -8  -6 36.3359 126.152   3
  -4  -8  -6 236.275 134.602   9
  -4   8  -7-153.203 209.814   8
   4  -8   7-60.9670 169.618  17
  -4  -8  -7 179.491 134.525   9
  -4   8  -8-63.9948 206.012   8
   4  -8   8 71.0984 165.966  17
  -4  -8  -8 132.173 130.740   9
  -4   8  -9-41.8195 206.684   8
   4  -8   9 123.358 174.567  17
  -4  -8  -9 117.938 127.461   9
  -4   8 -10 304.589 205.773   8
   4  -8  10 212.106 171.179  17
  -4  -8 -10 27.2199 128.172   9
  -4  -8 -10 114.403 118.537   3
   4  -8  11 105.435 165.189  17
  -4  -8 -11-108.799 124.993   9
  -4  -8 -11 131.415 121.200   3
   4  -8  12 95.6619 165.699  17
  -4  -8 -12 239.641 122.383   9
  -4  -8 -12 236.053 119.359   3
  -4  -8 -13 302.598 118.340   3
  -4   8 -13 32.0617 206.066   8
  -4  -8 -14 164.839 119.444   3
  -4   8 -14 50.4420 200.932   8
   4  -8  15-62.2451 152.119  17
  -4  -8 -15-32.2734 111.229   9
  -4   8 -15-9.23892 86.8829   2
   4  -8  16-3.11785 149.476  17
  -4  -8 -16 147.602 107.372   9
  -4   8 -16-73.8332 83.5554   2
  -4   8 -17-30.4825 78.7925   2
   4  -8  17 243.349 140.683  17
   4  -8  18 208.654 131.119  17
   4  -8  19-24.5290 120.655  17
  -4   8 -20-38.1582 111.672  13
   4  -8  20-162.807 115.445  17
   4  -8  21-39.7040 99.5497   7
  -4   8 -21 130.262 100.550  13
   4 -10 -18 65.1010 70.7788   9
   4 -10 -17 102.068 76.1573   9
   4 -10 -16-42.8617 82.2052   3
   4 -10 -16-100.314 85.8676   9
   4 -10 -15-57.2179 86.4654   3
   4  10 -15 73.0174 163.682   8
   4 -10 -15 127.486 90.8445   9
   4 -10 -14 111.444 89.6236   3
   4  10 -14-78.1619 172.569   8
   4 -10 -14 132.704 94.4408   9
   4 -10 -13 47.1402 97.5343   3
   4  10 -13 202.642 178.978   8
   4 -10 -13-15.2566 99.3716   9
   4 -10 -12 95.2867 101.448   3
   4  10 -12 64.4273 180.248   8
   4 -10 -12 29.7784 104.434   9
   4 -10 -11 37.6819 101.433   3
   4  10 -11-122.519 181.871   8
   4 -10 -11-31.9900 106.319   9
   4 -10 -10 38.3484 105.878   3
  -4 -10  10-38.4138 79.3990   3
   4 -10 -10 210.499 110.479   9
  -4 -10   9 132.802 83.0225   3
   4 -10  -9 29.6433 112.573   3
   4  10  -9 132.800 189.048   8
   4 -10  -9-22.5100 113.138   9
  -4 -10   8 186.426 87.0539   3
   4 -10  -8 11.1196 107.120   3
   4  10  -8 111.985 189.041   8
   4 -10  -8-99.2873 113.810   9
   4 -10  -7 51.2587 108.131   3
  -4 -10   7 195.017 90.9092   3
   4  10  -7-100.519 188.469   8
   4 -10  -7 110.788 115.788   9
  -4 -10   6-75.8599 92.6773   3
   4 -10  -6 116.511 108.867   3
   4  10  -6-65.5202 192.741   8
   4 -10  -6 178.292 116.170   9
  -4 -10   5 39.7276 100.118   3
   4 -10  -5 69.2951 111.749   3
   4  10  -5 126.222 189.445   8
   4 -10  -5-28.8057 116.523   9
   4  10  -4 102.594 186.297   8
  -4 -10   4 72.0381 99.9748   3
   4 -10  -4-67.0541 111.892   3
  -4 -10   3 177.047 99.6492   3
   4 -10  -3 24.5590 110.861   3
  -4 -10   2 198.733 106.860   9
  -4 -10   2 254.108 103.633   3
   4 -10  -2 133.993 108.968   3
  -4 -10   1 123.578 106.248   9
  -4 -10   1-2.46200 100.155   3
   4 -10  -1 240.182 105.919   3
  -4 -10   0-6.59955 107.221   9
  -4 -10   0 168.055 102.934   3
   4 -10   0 211.770 105.156   3
  -4 -10  -1-42.3044 107.570   9
   4 -10   1-6.30980 104.486   3
  -4 -10  -1-96.4826 102.885   3
  -4 -10  -2 204.577 108.467   9
  -4 -10  -2 264.875 109.818   3
   4 -10   2 327.726 101.291   3
  -4 -10  -3 88.4135 108.923   9
  -4 -10  -3 109.805 105.817   3
   4 -10   3 116.134 100.431   3
  -4 -10  -4 208.779 105.138   9
  -4 -10  -4-13.6768 102.941   3
   4 -10   4-21.2517 96.7758   3
  -4 -10  -5 102.382 104.370   9
   4 -10   5 61.3595 95.3667   3
  -4 -10  -5 152.665 100.802   3
  -4 -10  -6-55.7957 104.658   9
   4 -10   6 167.516 92.7401   3
  -4 -10  -6 145.094 102.830   3
  -4 -10  -7 42.9507 99.5299   9
   4 -10   7-110.374 89.6945   3
  -4 -10  -7-0.58385 97.2788   3
  -4 -10  -8 28.1444 98.0776   9
   4 -10   8 89.6718 86.3047   3
  -4 -10  -8-14.7210 92.7407   3
  -4 -10  -9 142.635 96.5302   9
   4 -10   9-46.3775 81.7709   3
  -4 -10  -9 21.7285 91.3458   3
  -4 -10 -10 141.373 92.5815   9
  -4 -10 -10 55.2895 88.1928   3
   4 -10  10 14.0151 76.3468   3
  -4 -10 -11 58.4640 90.1969   9
  -4 -10 -11 114.390 87.6917   3
   4 -10  11 151.132 69.2778   3
  -4 -10 -12-101.086 81.2912   9
  -4 -10 -13 22.9753 76.2673   9
   5   1 -35 125.634 124.018  15
   5  -1 -35 70.3950 99.5952   5
   5   1 -34 107.537 148.804  15
   5  -1 -34-74.7710 133.375  15
   5   1 -34 133.302 109.687   5
   5  -1 -34 23.5645 119.736   5
   5   1 -33 0.76989 126.633   5
   5   1 -33 124.222 127.863  10
   5   1 -33-80.6816 171.539  15
   5  -1 -33 69.0270 152.526  15
   5  -1 -33-24.0551 138.372   5
   5   1 -32 78.0119 144.191   5
   5   1 -32 142.315 139.771  10
   5   1 -32 188.161 181.017  15
   5  -1 -32 198.693 168.641  15
   5  -1 -32-10.8108 153.760   5
   5  -1 -31 91.4846 181.894  15
   5   1 -31 137.314 203.924  15
   5  -1 -31 38.7272 154.976  10
   5   1 -31-107.736 157.453  10
   5   1 -31 35.0839 158.258   5
   5  -1 -31-43.5137 165.453   5
   5  -1 -30-60.3849 193.568  15
   5  -1 -30-63.8864 164.183  10
   5  -1 -30 56.4152 175.724   5
   5   1 -30-288.053 164.960   5
   5   1 -30 36.5176 161.530  10
   5  -1 -29 138.261 166.043  10
   5  -1 -29-125.273 207.751  15
   5   1 -29 127.646 222.979  15
   5  -1 -29-167.721 181.570   5
   5   1 -29 123.748 170.970   5
   5  -1 -28 1541.20 211.719  15
   5   1 -28 1794.34 237.431  15
   5  -1 -28 1664.07 185.154  10
   5   1 -28 1770.67 180.249  10
   5  -1 -27 184.069 208.897  15
   5   1 -27-160.933 172.481  10
   5  -1 -27-155.338 177.204  10
   5   1 -27 258.410 178.787   5
   5  -1 -27 3.69723 180.636   5
   5  -1 -27 15.9738 157.216  13
   5   1 -27-74.5618 159.778  13
   5  -1 -26-116.527 210.565  15
   5  -1 -26-52.2718 168.051  10
   5   1 -26-76.3514 169.862  10
   5  -1 -26-95.1255 181.698   5
   5   1 -26-34.7671 181.422   5
   5  -1 -26-133.797 160.324  13
   5   1 -26 112.482 157.742  13
   5  -1 -25 962.307 214.141  15
   5  -1 -25 1201.50 174.406  10
   5   1 -25 1083.00 174.299  10
   5  -1 -25 1107.81 195.775   5
   5   1 -25 1365.14 186.230   5
   5   1 -25 886.794 170.225  13
   5  -1 -25 910.452 164.288  13
   5  -1 -24 130.960 205.156  15
   5  -1 -24 96.6911 166.465  10
   5   1 -24 319.019 164.258  10
   5  -1 -24 250.279 183.628   5
   5   1 -24 152.347 170.607   5
   5   1 -24 125.226 156.928  13
   5  -1 -24 64.0289 155.544  13
   5  -1 -23 121.665 160.759  10
   5   1 -23-74.5632 157.006  10
   5  -1 -23 74.3918 200.231  15
   5   1 -23 17.3926 172.569   5
   5  -1 -23 28.5764 179.385   5
   5  -1 -23-87.7227 147.887  13
   5   1 -23-11.0196 147.257  13
   5  -1 -22-108.121 152.932  10
   5   1 -22 192.128 147.745  10
   5  -1 -22 337.730 190.108  15
   5   1 -22 72.8338 140.092  13
   5  -1 -22 116.086 142.510  13
  -5  -1  22 238.760 152.033  17
   5  -1 -22 224.815 172.052   5
   5   1 -22 266.111 180.236   5
   5  -1 -21 1325.92 182.600  15
   5  -1 -21 1535.79 149.594  10
   5  -1 -21 1362.98 145.348  13
   5   1 -21 1485.19 142.004  13
   5  -1 -21 1382.42 164.085   5
   5   1 -21 1607.78 167.614   5
   5  -1 -20 1228.48 134.670  10
   5  -1 -20 802.995 116.571   4
   5   1 -20 1060.49 91.3976   2
   5  -1 -20 959.659 129.692  13
   5  -1 -20 991.201 145.336   5
   5   1 -20 1130.12 166.097   5
   5   1 -20 1169.49 127.967  13
   5  -1 -19 5284.62 205.622  10
   5  -1 -19 5696.72 217.172   5
   5   1 -19 5573.66 218.905   5
  -5  -1  19 4351.54 202.175  16
   5   1 -19 5491.61 183.561   2
   5  -1 -19 4418.53 194.950   4
  -5  -1  18 83.2104 106.869  16
   5   1 -18 16.9206 71.9807   2
   5  -1 -18 158.144 112.255  10
   5  -1 -18 112.740 131.876   5
   5   1 -18 169.446 129.871   5
  -5  -1  17 2154.85 137.234  16
   5  -1 -17 2314.43 133.696  13
  -5  -1  16 14773.1 457.539  16
   5  -1 -16 14598.2 456.185  13
   5  -1 -16 16188.5 465.178   5
   5  -1 -16 14642.0 457.912  10
   5   1 -16 13045.9 456.549   8
   5   1 -16 13617.1 448.041   4
   5  -1 -16 13676.2 453.423   4
  -5   1  16 14231.4 451.575  16
   5   1 -16 13473.5 447.379   2
   5  -1 -15 90.0645 96.9598  13
   5  -1 -15 194.064 75.7048   1
   5  -1 -15 134.394 73.4047   9
   5  -1 -15 375.617 103.237  10
   5  -1 -15 32.6921 90.8182   4
   5   1 -15 116.400 69.0401   4
   5   1 -15 64.4210 103.581   8
  -5   1  15 34.5165 82.8204  16
  -5  -1  15 33.7146 97.7517  16
  -5  -1  14 28593.9 887.175  16
   5  -1 -14 29508.3 885.926  13
   5  -1 -14 29873.8 891.227   5
   5  -1 -14 28641.8 886.425  10
   5  -1 -14 26035.5 882.412   9
   5  -1 -14 26890.5 883.180   1
   5   1 -14 28486.4 881.484   4
   5  -1 -14 27638.0 884.397   4
   5   1 -14 28524.6 881.546   2
  -5   1  14 28127.4 884.278  16
   5   1 -13 240.449 57.4641   4
   5  -1 -13 277.194 79.0938   4
   5  -1 -13 76.6877 71.4164   1
   5   1 -13 180.345 52.2466   2
   5  -1 -13 131.981 104.552   5
   5  -1 -13 219.450 86.0512  10
   5  -1 -13 188.803 65.8089   9
   5  -1 -13 124.110 82.8106  13
  -5   1  13 129.321 73.6557  16
  -5  -1  13 174.611 91.9991  16
   5  -1 -13 175.486 64.9969   3
   5   1 -12 81.9725 48.6322   4
   5  -1 -12 84.1808 69.7122   4
   5   1 -12 48.9300 44.7156   2
   5  -1 -12 132.901 65.1708   1
   5  -1 -12 156.024 73.7758  13
   5  -1 -12 19.8057 90.7792   5
   5  -1 -12 115.057 57.7056   9
  -5  -1  12 151.249 85.1917  16
  -5   1  12 90.6215 69.1885  16
   5  -1 -12 78.6585 55.7519   3
  -5  -1  11 1346.64 96.5393  16
   5  -1 -11 1496.94 84.1590  13
   5  -1 -11 1600.37 72.0339   3
   5   1 -11 1638.78 64.6585   2
   5  -1 -11 1555.84 95.5984   5
   5  -1 -11 1470.65 72.6873   9
   5  -1 -11 1585.17 81.8519   1
   5   1 -11 1515.10 66.3017   4
   5  -1 -11 1514.13 83.1614   4
  -5   1  11 1332.62 84.1132  16
   5  -1 -11 1510.55 77.9604   6
   5  -1 -10 18953.7 600.217  13
  -5   1  10 17446.3 597.989  12
   5  -1 -10 20556.5 598.513   3
   5   1 -10 19442.7 597.231   2
   5  -1 -10 19745.1 598.609   9
   5   1 -10 18877.9 596.679   4
   5  -1 -10 19868.9 600.489   4
   5  -1 -10 18718.3 600.142   1
  -5  -1  10 18557.4 603.168  16
   5  -1 -10 18229.1 598.522   6
   5  -1  -9 27.3688 52.7601   3
   5  -1  -9-12.3661 65.8581   4
   5   1  -9 85.3468 35.9372   4
   5  -1  -9-19.2696 65.6804   1
  -5  -1   9 15.7846 79.7180  16
   5  -1  -9 16.4154 61.1049  14
   5  -1  -9 52.2433 63.9384  13
  -5   1   9 63.3262 51.7026  12
   5  -1  -9 118.838 54.2348   9
   5   1  -9 18.5606 96.0020   6
   5  -1  -9 46.8531 57.4247   6
   5  -1  -8 5446.32 185.659  13
   5  -1  -8 5239.92 185.004  14
  -5   1   8 5471.16 184.282  12
   5  -1  -8 5762.55 182.305   3
   5  -1  -8 5613.22 183.318   9
   5  -1  -8 5908.83 189.042   1
   5   1  -8 5480.17 196.842   6
   5  -1  -8 5234.40 184.091   6
  -5  -1   8 5539.07 192.585  16
   5   1  -8 5660.83 177.467   4
   5  -1  -7 151.770 54.3278   6
   5  -1  -7 128.244 54.4712  13
  -5   1   7 145.058 56.2680  12
   5   1  -7 106.312 78.1551   6
  -5  -1   7 123.319 71.8017  16
   5  -1  -7 151.743 46.0287   3
   5  -1  -7 149.452 67.8525   1
  -5   1   6 22553.2 739.249  12
   5  -1  -6 22546.9 739.964   1
   5   1  -6 23606.0 741.190   6
   5  -1  -6 23722.2 738.072  13
   5  -1  -6 24083.7 739.398   7
  -5  -1   6 23063.5 740.000  16
   5  -1  -6 24406.6 737.543   3
   5  -1  -5 12634.0 403.871  10
   5  -1  -5 13083.4 404.819  15
   5  -1  -5 13126.2 407.895   7
   5   1  -5 12860.8 409.378   6
   5  -1  -5 12548.2 408.227   1
  -5  -1   5 12948.5 407.245  16
   5  -1  -4 33479.6 1042.05  10
   5   1  -4 34140.8 1044.59   6
   5  -1  -4 34310.6 1045.06   7
   5   1  -4 32144.7 1044.78  14
  -5  -1   4 32514.0 1044.06  16
  -5  -1   3 11373.9 372.001  16
   5  -1  -3 11461.8 375.788  17
  -5   1   3 12091.9 374.782   8
  -5  -1   3 12021.3 369.718   4
  -5  -1   3 11903.2 369.637   3
   5   1  -3 11610.5 373.742  14
   5   1  -3 11400.3 372.943   6
  -5  -1   2 1847.62 69.6264  16
   5  -1  -2 1818.02 89.4146  17
  -5   1   2 1881.98 83.0447   8
  -5  -1   2 1644.25 65.3152   4
  -5  -1   2 1610.51 64.1624   3
  -5  -1   2 1713.90 73.5315  13
   5   1  -2 1668.61 76.0011  14
   5   1  -2 1750.41 73.7816   6
  -5   1   1 3058.61 179.341   8
  -5  -1   1 3250.46 171.696   4
  -5  -1   1 3170.75 170.759   3
  -5  -1   1 3387.81 175.379  13
   5  -1   0 11257.8 355.708  17
  -5   1   0 11268.6 355.725   8
   5   1   0 10988.8 348.667   7
  -5  -1   0 10970.4 350.597   4
  -5  -1   0 11350.7 354.250  15
  -5  -1   0 10946.5 351.910  13
  -5   1   0 11125.9 348.104   5
  -5  -1   0 11050.2 353.429   5
  -5  -1   0 11438.5 349.810   3
  -5  -1   0 11239.3 350.253   9
   5   1   0 10626.6 348.701   1
   5   1   0 11287.5 350.191   6
  -5  -1  -1 1681.35 87.6162  15
  -5  -1  -1 1654.19 74.7207  13
  -5   1  -1 1396.55 62.5704   5
  -5  -1  -1 1402.77 80.2522   5
   5   1   1 1208.38 58.4548   1
  -5  -1  -1 1560.66 66.6644   9
  -5  -1  -1 1449.90 70.1826   4
  -5   1  -1 1579.62 86.0873   8
   5   1   1 1483.21 58.2850   7
   5  -1   1 1660.01 91.3809  17
  -5  -1  -1 1512.50 66.7513   3
  -5  -1  -2 16600.8 558.365  15
  -5  -1  -2 17237.1 555.723  13
  -5   1  -2 18518.0 553.666   5
  -5  -1  -2 18235.8 557.062   5
  -5  -1  -2 17109.3 555.780  10
  -5  -1  -2 17299.2 556.033  11
  -5  -1  -2 17836.9 553.950   9
  -5  -1  -2 17856.0 554.635   4
  -5   1  -2 17862.7 557.864   8
   5   1   2 16195.0 552.115   7
   5  -1   2 17075.0 559.284  17
  -5  -1  -2 18750.3 553.942   3
  -5  -1  -2 18485.5 553.587   2
  -5  -1  -3 45582.5 1479.70  15
  -5  -1  -3 46602.0 1477.89  13
  -5   1  -3 47954.9 1476.94   5
  -5  -1  -3 46801.5 1478.67   5
  -5  -1  -3 46484.1 1478.06  11
  -5  -1  -3 46671.2 1478.03  10
  -5  -1  -3 47396.5 1476.76   9
  -5  -1  -3 47054.8 1477.50   4
  -5   1  -3 47168.3 1479.12   8
   5  -1   3 46304.3 1479.89  17
  -5  -1  -3 48066.0 1476.68   2
  -5  -1  -3 48388.9 1476.68   3
  -5  -1  -4 575.560 91.6003  15
  -5  -1  -4 591.347 53.9884   2
  -5  -1  -4 632.803 60.7385   3
  -5  -1  -4 512.130 73.2264  13
  -5  -1  -4 502.103 77.1996  11
  -5  -1  -4 591.313 71.1553  10
  -5  -1  -4 556.177 62.5571   9
  -5  -1  -4 533.166 69.2960   4
  -5   1  -4 573.113 85.1035   8
   5  -1   4 432.990 87.4364  17
  -5   1  -4 644.999 67.5732   5
  -5  -1  -4 593.427 80.9298   5
  -5  -1  -5 1496.07 106.105  15
  -5  -1  -5 1576.93 90.5784  13
  -5  -1  -5 1789.88 96.6304   5
  -5   1  -5 1750.45 86.9191   5
  -5  -1  -5 1550.60 89.2403  10
  -5  -1  -5 1655.27 96.0563  11
  -5  -1  -5 1765.16 81.6793   9
  -5  -1  -5 1753.72 87.6768   4
  -5   1  -5 1600.16 95.3078   8
   5  -1   5 1498.92 102.803  17
   5   1   5 1428.44 67.9487  17
  -5  -1  -5 1770.27 75.7502   2
  -5  -1  -5 1872.70 80.4844   3
  -5  -1  -6 4334.64 168.001  15
  -5  -1  -6 4365.09 157.105  13
  -5   1  -6 4783.13 157.043   5
  -5  -1  -6 4506.11 163.147   5
  -5  -1  -6 4348.68 160.783  11
  -5  -1  -6 4395.33 157.148  10
  -5  -1  -6 4296.25 150.587   9
  -5  -1  -6 4440.41 156.088   4
  -5   1  -6 4375.04 161.774   8
   5  -1   6 4131.13 164.195  17
   5   1   6 3920.57 145.222  17
  -5  -1  -6 4165.69 148.103   2
  -5  -1  -6 4593.77 151.404   3
   5   1   7 783.479 64.4193  17
   5  -1   7 761.670 96.5257  17
  -5   1  -7 946.313 93.9446   8
  -5  -1  -7 845.145 81.0165   4
  -5  -1  -7 921.469 86.1402  13
  -5  -1  -7 960.121 84.1201  10
  -5  -1  -7 825.196 93.1558  11
  -5  -1  -7 923.629 75.7242   9
  -5  -1  -7 941.489 108.091  15
  -5   1  -7 916.030 90.2504   5
  -5  -1  -7 896.642 95.1646   5
  -5  -1  -8 35301.1 1065.13  13
  -5  -1  -8 34346.8 1066.42   5
  -5   1  -8 35808.9 1065.30   5
  -5  -1  -8 34782.5 1064.59  10
  -5  -1  -8 34241.2 1065.64  11
  -5   1  -8 35364.4 1062.80  11
  -5  -1  -8 33558.6 1062.38   9
  -5  -1  -8 35073.4 1064.57   4
  -5   1  -8 32689.9 1064.86   8
  -5  -1  -8 33908.2 1068.85  15
   5  -1   8 32770.8 1066.54  17
   5   1   8 30803.6 1060.74  17
  -5  -1  -9 84.9610 125.790  15
  -5  -1  -9 155.202 74.1498   2
  -5   1  -9 71.8378 69.4446   2
  -5  -1  -9 46.1999 98.5558  13
  -5  -1  -9 1.16744 112.750  11
  -5   1  -9 19.1979 91.0246  11
  -5  -1  -9 0.36488 97.0891  10
  -5  -1  -9 7.37233 93.6897   4
  -5   1  -9-8.90762 88.2636   4
  -5   1  -9 21.2228 98.4781   8
   5  -1   9 10.7108 106.428  17
  -5  -1  -9 260.913 109.095   5
  -5   1  -9 11.6176 97.8172   5
  -5  -1 -10 1212.07 138.090  15
  -5  -1 -10 1254.73 112.670  13
  -5   1 -10 945.646 105.533   5
  -5   1 -10 1252.00 98.6875  10
  -5   1 -10 1175.34 98.9142  11
  -5  -1 -10 1150.36 121.737  11
  -5  -1 -10 1050.68 110.064  10
  -5   1 -10 1155.02 97.0982   4
  -5   1 -10 855.735 107.273   8
   5  -1  10 1229.10 115.830  17
  -5   1 -10 1092.59 80.3776   2
  -5  -1 -11 887.686 117.716  13
  -5   1 -11 1141.36 100.706  10
  -5   1 -11 778.331 101.836  11
  -5  -1 -11 850.792 111.510  10
  -5   1 -11 749.677 105.452   8
  -5  -1 -11 1075.55 123.309   5
   5  -1  11 661.435 117.679  17
  -5   1 -12 7420.72 245.340  10
  -5   1 -12 6707.86 244.041  11
   5  -1  12 6089.44 254.068  17
  -5   1 -12 7068.89 245.112   4
  -5  -1 -12 6702.31 248.215   4
  -5  -1 -12 7435.07 259.540   5
  -5   1 -12 6984.09 250.525   5
  -5   1 -12 7382.18 238.478   2
  -5  -1 -13 148.347 122.493  13
  -5   1 -13 159.477 115.151   5
  -5  -1 -13 203.074 123.018   5
  -5  -1 -13 111.928 110.439  10
   5  -1  13 90.7909 118.700  17
  -5  -1 -13 144.559 111.543   4
  -5   1 -13 261.594 103.998   4
  -5   1 -13 184.155 84.2929   2
  -5  -1 -13 111.114 151.360  15
  -5  -1 -14 927.593 136.395  13
  -5   1 -14 669.254 121.548   5
  -5  -1 -14 866.554 132.208   5
  -5   1 -14 420.185 109.517  10
  -5  -1 -14 502.994 118.784  10
  -5   1 -14 748.782 129.464  13
  -5   1 -14 460.904 108.157   4
  -5  -1 -14 748.109 123.451   4
  -5   1 -14 634.123 89.1116   2
  -5  -1 -14 692.057 160.184  15
  -5   1 -15 113.716 126.605   5
  -5  -1 -15 27.1644 137.276   5
  -5  -1 -15 22.4828 129.091  10
  -5   1 -15 81.6839 114.547  10
  -5   1 -15-97.6248 140.214  13
  -5  -1 -15-251.625 166.680  15
  -5  -1 -15 59.0407 127.067   4
  -5   1 -15 87.4554 112.624   4
  -5   1 -15-5.41286 90.0942   2
  -5  -1 -15 37.2086 139.215  13
  -5   1 -16 190.180 138.141   5
  -5  -1 -16 423.164 148.292   5
  -5   1 -16 63.3052 129.524  10
  -5  -1 -16 138.986 145.585  10
  -5  -1 -16-24.4324 177.747  15
  -5   1 -16 318.244 149.925  13
  -5   1 -16 218.167 126.777   4
  -5  -1 -16-75.0736 137.323   4
  -5   1 -16 188.160 101.696   2
  -5  -1 -16 130.301 149.007  13
  -5   1 -17 609.285 158.426  13
  -5  -1 -17 714.059 165.171  13
  -5  -1 -17 477.959 151.870  10
  -5   1 -17 398.237 140.147  10
  -5  -1 -17 621.120 194.985  15
  -5  -1 -17 360.424 144.491   4
  -5   1 -17 666.539 133.973   4
  -5   1 -17 701.997 112.555   2
  -5  -1 -17 645.087 158.038   5
  -5   1 -17 506.003 148.949   5
  -5   1 -18-63.7180 161.885  13
  -5  -1 -18-14.0879 168.370  13
  -5  -1 -18-6.04777 155.338  10
  -5   1 -18 106.832 141.017  10
  -5  -1 -18 97.5029 199.850  15
  -5  -1 -18-25.8844 150.870   4
  -5   1 -18 73.0966 136.967   4
  -5   1 -18-10.2560 114.936   2
  -5   1 -18 449.257 154.684   5
  -5  -1 -18-113.547 165.827   5
  -5  -1 -19 38.1789 158.454  10
  -5   1 -19 166.679 150.110  10
  -5  -1 -19 189.097 176.355  13
  -5   1 -19 84.8934 171.710  13
  -5  -1 -19-34.3620 153.150   4
  -5   1 -19-45.6697 143.437   4
  -5  -1 -19 200.571 205.721  15
  -5   1 -19 302.788 153.821   5
  -5  -1 -19 263.587 171.511   5
  -5  -1 -20 616.391 208.976  15
  -5  -1 -20 747.513 159.519  10
  -5   1 -20 911.101 151.277  10
  -5  -1 -20 859.303 180.135  13
  -5   1 -20 749.934 178.737  13
  -5  -1 -20 573.489 156.876   4
  -5   1 -20 756.585 222.802  15
  -5  -1 -20 709.485 172.056   5
  -5   1 -20 653.824 160.527   5
  -5  -1 -21 352.547 203.433  15
  -5  -1 -21 187.787 158.253  10
  -5   1 -21 103.936 147.928  10
  -5  -1 -21 363.981 151.302   4
  -5  -1 -21 99.4073 163.677   5
  -5   1 -21 74.8681 155.371   5
  -5   1 -21 47.4381 221.469  15
  -5   1 -21 256.981 180.228  13
  -5  -1 -21 303.073 176.763  13
  -5   1 -22 908.032 156.339  10
  -5  -1 -22 683.685 163.073  10
  -5  -1 -22 719.827 210.263  15
  -5   1 -22 1262.29 216.706  15
  -5   1 -22 647.295 156.604   5
  -5  -1 -22 629.325 168.462   5
  -5   1 -22 804.347 183.695  13
  -5  -1 -22 851.723 181.481  13
  -5   1 -23 580.951 181.111  13
  -5  -1 -23 331.120 177.225  13
  -5  -1 -23 617.628 197.343  15
  -5   1 -23 453.236 213.811  15
  -5   1 -23 336.130 146.209  10
  -5   1 -24 151.764 141.918   5
  -5  -1 -24-35.3047 158.850   5
  -5   1 -25 72.0629 138.643   5
  -5  -1 -25-28.8746 152.492   5
  -5  -1 -25 8.12111 164.330  13
  -5   1 -25 105.271 167.658  13
  -5   1 -25-21.0422 200.258  15
  -5  -1 -25-122.493 190.328  15
  -5  -1 -26 241.146 148.704   5
  -5   1 -26 40.5883 128.082   5
  -5  -1 -26 262.143 156.476  13
  -5   1 -26 186.037 159.680  13
  -5  -1 -26 26.5283 176.487  15
  -5   1 -26 196.223 190.278  15
  -5   1 -27-56.8341 114.640   5
  -5  -1 -27 161.939 130.577   5
  -5  -1 -27 332.022 150.819  13
  -5   1 -27 40.6037 148.303  13
  -5   1 -27-40.8137 173.552  15
  -5  -1 -27 171.516 164.512  15
  -5  -1 -28-86.9852 114.026   5
  -5   1 -28 182.373 159.324  15
  -5  -1 -28-280.135 150.822  15
  -5   1 -29-234.109 137.589  15
  -5   1 -30 16.0473 113.092  15
   5   3 -34 0.71024 133.379  15
   5  -3 -33 9.11431 119.995   5
   5   3 -33 15.0741 157.468  15
   5  -3 -32 28.9546 136.440   5
   5   3 -32-210.937 177.047  15
   5  -3 -31 85.3468 148.761   5
   5   3 -31 206.498 131.375  10
   5   3 -31 38.5518 195.446  15
   5  -3 -30 32.1464 158.448   5
   5   3 -30 56.5186 138.529  10
   5   3 -30-91.1370 206.849  15
   5   3 -29 44.7401 146.450  10
   5  -3 -29 87.1897 168.635   5
   5  -3 -29 38.8530 166.657  15
   5   3 -29 111.497 142.908   5
   5  -3 -28 71.9099 169.389   5
   5   3 -28-113.526 151.715   5
  -5  -3  27-16.3138 159.534  17
   5  -3 -27 226.319 174.442  15
   5   3 -27-88.0689 157.163  13
   5   3 -27-213.247 153.162  10
   5   3 -26 195.735 162.967  10
   5  -3 -26 47.0148 174.822  15
  -5  -3  26-18.4571 168.932  17
   5   3 -26-91.8185 157.466  13
   5  -3 -26 158.529 173.338   5
   5   3 -26 142.592 159.368   5
   5  -3 -25-75.4576 160.290  10
   5   3 -25-151.910 161.333  10
   5  -3 -25 34.3074 176.454  15
  -5  -3  25 495.320 177.445  17
   5  -3 -25 95.2490 154.497  13
   5   3 -25 31.8640 155.782  13
   5   3 -25-62.0419 155.034   5
   5  -3 -25-120.418 172.439   5
   5  -3 -24 548.222 163.224  10
   5   3 -24 442.988 157.254  10
  -5  -3  24 496.479 173.526  17
   5   3 -24 474.063 167.058   5
   5  -3 -24 568.902 175.204   5
   5  -3 -24 176.741 154.773  13
   5  -3 -24 496.185 181.971  15
   5   3 -24 287.710 163.004  13
   5   3 -23 221.544 157.614  13
   5  -3 -23 69.6002 175.398  15
   5  -3 -23 92.7499 159.285  10
  -5  -3  23-26.3497 175.003  17
   5  -3 -23 309.880 173.360   5
   5   3 -23 186.085 172.190   5
   5  -3 -23 162.243 154.808  13
   5  -3 -22-46.7758 154.518  13
   5  -3 -22-84.7748 169.884  15
  -5  -3  22 133.298 172.793  17
   5  -3 -22-71.6621 150.610  10
   5   3 -22 97.3745 164.646   5
   5  -3 -22-13.2331 168.880   5
   5   3 -22 43.6062 94.1909   2
   5  -3 -21 803.225 150.853  13
   5  -3 -21 994.191 150.146  10
   5  -3 -21 723.681 160.332  15
  -5  -3  21 917.210 179.892  17
   5   3 -21 865.213 94.8353   2
   5   3 -21 690.098 158.430   5
   5  -3 -21 801.472 162.827   5
   5  -3 -20 1147.61 159.437  15
   5  -3 -20 1069.55 146.054  13
   5  -3 -20 1293.41 149.405  10
   5  -3 -20 1078.92 110.614   9
  -5  -3  20 1097.67 167.148  17
   5  -3 -20 1283.07 158.606   5
   5   3 -20 1009.07 154.456   5
   5   3 -20 1160.73 95.5570   2
   5  -3 -19 116.755 149.383  15
   5  -3 -19 400.457 133.542  13
   5  -3 -19 226.990 131.816  10
   5  -3 -19 329.805 103.029   9
  -5  -3  19 270.480 155.714  17
   5   3 -19 56.3899 153.331   8
   5  -3 -19 311.865 142.367   5
   5   3 -19 180.559 80.1507   2
   5  -3 -18 667.044 139.232  15
   5  -3 -18 666.672 125.249  13
   5  -3 -18 962.617 137.101   5
   5  -3 -18 939.841 128.762  10
   5  -3 -18 753.843 103.302   9
   5   3 -18 988.018 152.932   8
  -5  -3  18 892.994 148.691  17
   5  -3 -18 684.425 101.913   3
   5   3 -18 875.359 79.7996   2
   5  -3 -17 1464.87 128.734  13
   5  -3 -17 1603.97 139.629   5
   5  -3 -17 1479.73 129.789  10
   5  -3 -17 1552.79 106.042   9
   5   3 -17 1253.31 159.898   8
  -5  -3  17 1454.87 148.421  17
   5  -3 -17 1519.47 144.308  15
   5   3 -17 1695.67 87.5607   2
   5  -3 -17 1431.93 105.200   3
   5  -3 -16 1164.10 116.308  10
   5  -3 -16 893.629 94.2055   3
   5   3 -16 1130.75 81.1188   2
   5  -3 -16 1191.31 127.001   5
   5   3 -16 898.196 149.988   8
   5   3 -15 4066.72 198.304   8
   5  -3 -15 3820.27 173.291  13
   5  -3 -15 3847.21 179.441  15
   5  -3 -15 4154.93 160.435   3
   5  -3 -14 732.900 107.802  10
   5  -3 -14 904.837 96.5491   9
   5  -3 -14 657.441 112.427  15
  -5  -3  14 928.660 125.351  16
   5  -3 -14 1028.15 92.5064   3
   5  -3 -14 802.099 113.792  13
   5  -3 -13 7460.27 259.810   9
   5  -3 -13 7177.77 265.461  13
  -5  -3  13 7944.62 273.171  16
   5  -3 -13 7201.39 266.634  15
   5  -3 -13 8042.03 259.408   3
   5  -3 -13 7738.00 263.507  10
   5  -3 -12 1289.31 106.524  10
   5  -3 -12 1476.33 103.407   9
   5  -3 -12 1501.23 97.7661   3
  -5   3  12 1242.22 86.9320  12
   5  -3 -12 1396.12 112.653  13
   5  -3 -12 1537.79 113.721   5
  -5  -3  12 1379.96 129.409  16
   5  -3 -12 1181.54 118.181  15
  -5  -3  11 184.406 118.678  16
  -5   3  11 234.059 83.8994  12
   5  -3 -11 136.328 103.880  15
   5  -3 -11 181.788 94.0817  10
   5  -3 -11 209.765 99.2748   5
  -5   3  10 7855.87 269.114  12
  -5  -3  10 8147.04 278.111  16
   5  -3 -10 7738.62 269.165  15
   5  -3 -10 7593.08 266.167  10
   5  -3 -10 8598.07 269.118   5
   5  -3  -9 5065.55 183.883  10
   5  -3  -9 5196.84 177.383   7
   5  -3  -9 5127.24 187.068  15
  -5  -3   9 5412.16 200.837  16
   5  -3  -9 5406.58 184.507   5
   5  -3  -8 5204.55 180.911   7
   5  -3  -8 5589.67 184.459   3
   5  -3  -8 5274.81 182.151   5
   5  -3  -7 8485.06 282.121   7
  -5   3   7 8501.59 284.908   8
   5  -3  -7 9227.23 282.169   3
   5  -3  -7 8522.83 279.149   5
  -5  -3   7 7918.95 289.845  16
   5  -3  -6 188.816 60.7990   5
  -5   3   6 276.645 87.0071   8
   5  -3  -6 100.589 77.6023   7
  -5  -3   6 217.478 92.5165  16
   5  -3  -5 12592.0 408.775   5
  -5   3   5 13489.8 417.865   8
   5  -3  -5 12929.3 419.154  17
  -5  -3   5 13081.3 418.842  16
   5  -3  -4 13004.0 406.834  17
  -5   3   4 12054.2 405.287   8
  -5  -3   3 2146.31 105.928  17
   5  -3  -3 2073.78 117.405  17
   5  -3  -2 118.745 102.628  17
  -5  -3   2 139.107 80.1930  17
  -5   3   2 98.4255 95.0335   8
  -5   3   1 1653.81 115.181   8
  -5  -3   1 1841.38 91.0007  17
   5  -3  -1 1891.18 118.888  17
  -5  -3   0 20471.6 655.598   3
  -5   3   0 19942.1 661.976   8
  -5  -3   0 20913.8 655.047  17
   5  -3   0 21971.3 663.236  17
  -5  -3  -1 262830. 8073.53   3
  -5   3  -1 267698. 8076.74   8
   5  -3   1 266016. 8076.65  17
  -5  -3  -1 249727. 8072.51  17
  -5   3  -2 42706.8 1361.35   8
   5  -3   2 44073.5 1361.30  17
  -5  -3  -2 43679.6 1356.21   3
  -5  -3  -2 42565.5 1358.14   5
  -5   3  -3 8121.27 273.693   8
   5   3   3 7512.60 258.356   8
   5  -3   3 8266.26 275.328  17
  -5  -3  -3 7935.10 263.721   4
  -5  -3  -3 8143.79 265.769   5
  -5  -3  -3 7593.58 266.696  13
  -5   3  -4 1745.78 132.067   8
   5   3   4 1887.14 92.1560   8
  -5  -3  -4 2029.28 102.863   9
   5  -3   4 2059.54 130.407  17
  -5  -3  -4 2134.85 112.776   4
  -5  -3  -4 1927.09 120.697  13
  -5  -3  -4 1968.47 113.302   5
  -5  -3  -5 45261.9 1456.28  13
   5  -3   5 48749.9 1460.29  17
  -5  -3  -5 46485.1 1455.67   4
  -5  -3  -5 45891.5 1456.07   5
  -5   3  -5 46655.7 1459.73   8
  -5  -3  -5 47361.1 1454.32   9
  -5  -3  -5 45237.3 1457.19  15
  -5  -3  -5 45825.5 1453.62   3
  -5  -3  -6 202.330 112.415  15
  -5  -3  -6 144.414 104.974  13
  -5   3  -6 177.869 72.6222   5
  -5  -3  -6 291.639 91.1195   9
  -5  -3  -6 144.568 102.627   4
  -5  -3  -6 248.368 105.927   5
  -5   3  -6 207.996 129.986   8
  -5  -3  -6 343.500 87.9267   3
   5  -3   6 70.0838 129.531  17
   5  -3   7 8488.67 299.069  17
  -5   3  -7 8063.38 274.728   5
  -5   3  -7 8474.76 299.193   8
  -5  -3  -7 8215.65 279.804   9
  -5  -3  -7 8102.89 288.468  13
  -5  -3  -7 8866.11 278.990   3
  -5  -3  -7 8195.48 291.773  15
  -5  -3  -8 188.592 119.764  15
  -5  -3  -8 204.367 113.850  13
  -5   3  -8 321.588 83.2306   5
  -5  -3  -8 294.533 107.512   4
  -5  -3  -8 271.507 89.9946   9
   5  -3   8 134.367 131.820  17
  -5  -3  -8 345.197 87.0009   3
  -5   3  -9 173.317 87.7421   5
  -5  -3  -9 196.923 110.921   5
  -5  -3  -9 20.9042 107.050   4
  -5  -3  -9 143.107 87.4439   3
  -5   3 -10 1240.12 103.249   5
  -5  -3 -10 1456.62 125.547   5
  -5  -3 -10 1525.56 124.659   4
  -5   3 -10 1181.84 148.833   8
  -5  -3 -10 1505.42 104.090   3
  -5  -3 -11 204.713 135.573  15
  -5  -3 -11 36.9338 124.540  13
  -5  -3 -11-1.29810 119.336   5
  -5  -3 -11 179.161 94.8149   9
  -5  -3 -11 58.6038 118.781   4
  -5   3 -11 72.0931 138.346   8
   5  -3  11 169.707 138.710  17
  -5  -3 -11 71.8685 96.0595   3
  -5  -3 -12 609.079 132.828  13
  -5  -3 -12 346.683 128.622   5
  -5  -3 -12 490.584 98.6341   9
  -5  -3 -12 541.552 126.329   4
  -5   3 -12 610.068 147.048   8
  -5  -3 -12 595.340 140.786  15
   5  -3  12 494.968 144.921  17
  -5  -3 -13 2593.25 172.743  13
   5  -3  13 2773.20 180.713  17
  -5   3 -13 2541.50 183.751   8
  -5   3 -13 3213.62 148.391   4
  -5  -3 -13 3094.81 164.874   4
  -5  -3 -13 3095.06 166.698   5
  -5  -3 -13 2628.46 145.044   9
  -5  -3 -13 2578.34 179.470  15
  -5   3 -13 3372.29 136.540   2
  -5  -3 -14 411.423 138.975   4
  -5  -3 -14 704.635 162.021  15
  -5  -3 -14 642.223 150.763  13
  -5  -3 -14 409.659 144.110   5
  -5  -3 -14 498.785 109.905   9
  -5   3 -14 465.538 111.065   4
  -5   3 -14 625.669 160.340   8
  -5   3 -14 743.579 100.742   2
   5  -3  14 883.117 158.648  17
  -5  -3 -15 107.382 167.102  15
  -5  -3 -15 69.5137 153.341  13
  -5  -3 -15-79.4011 150.052   5
  -5   3 -15 7.80083 115.458  10
  -5  -3 -15 13.3177 146.771   4
  -5   3 -15-12.4441 115.931   4
   5  -3  15 162.804 157.564  17
  -5   3 -15-2.01159 96.1220   2
  -5  -3 -16 251.794 177.322  15
  -5  -3 -16 263.424 158.304  13
  -5  -3 -16 312.948 155.863   5
  -5   3 -16 84.6649 120.749  10
  -5  -3 -16 195.443 154.274   4
   5  -3  16 165.207 158.897  17
  -5   3 -16 144.269 107.308   2
  -5   3 -17-196.133 110.668   2
  -5   3 -17 85.3304 129.308  10
  -5  -3 -17-85.2436 164.794  13
  -5  -3 -17 192.175 164.938   5
  -5  -3 -17 283.585 179.211  15
   5  -3  17-217.756 172.792  17
  -5   3 -18 450.920 116.786   2
  -5   3 -18 630.653 133.629  10
  -5  -3 -18 570.805 171.644  13
  -5  -3 -18 342.503 169.584   5
  -5  -3 -18 720.036 189.973  15
   5  -3  18 635.094 180.814  17
  -5   3 -19-27.7703 112.968   2
  -5   3 -19 206.198 134.148  10
  -5  -3 -19-145.074 167.381   5
   5  -3  19 169.077 166.726  17
  -5   3 -19-219.102 180.385  13
  -5  -3 -19-58.1610 183.337  15
  -5  -3 -19 71.7426 169.918  13
  -5   3 -20 205.113 171.525  13
  -5  -3 -20 311.517 183.783  15
  -5  -3 -20 480.414 165.052   5
  -5  -3 -20 166.814 167.076  13
  -5   3 -21 522.583 115.525   2
  -5  -3 -21 528.930 181.252  15
  -5  -3 -21 492.166 175.922  13
  -5   3 -21 464.271 175.037  13
  -5  -3 -21 574.580 165.334   5
  -5  -3 -22-7.27219 178.478  15
  -5  -3 -22 138.115 171.880  13
  -5   3 -22 112.866 173.854  13
  -5  -3 -23-114.550 159.176   5
  -5   3 -24 127.648 172.423  13
  -5   3 -24-278.391 203.185  15
  -5  -3 -24 113.322 154.963   5
  -5   3 -25 105.330 192.112  15
  -5   3 -25 58.3795 159.602  13
  -5  -3 -25 56.9376 145.566   5
  -5   3 -26-258.441 177.626  15
  -5   3 -26 155.359 148.574  13
  -5   3 -27 4.44334 151.009  15
  -5   3 -28-316.547 139.197  15
  -5   3 -29-161.646 114.442  15
   5   5 -32 41.4093 132.267  15
   5   5 -31 103.955 158.470  15
  -5  -5  30 344.438 116.968  17
  -5  -5  29 236.911 135.157  17
  -5  -5  28 5.84829 142.362  17
   5  -5 -28-9.85647 128.655   5
  -5  -5  27-171.378 155.264  17
   5  -5 -27-0.90962 139.468   5
   5   5 -26 72.3159 132.950  10
   5  -5 -26-64.5769 141.472   5
   5   5 -26 134.917 149.821  13
   5  -5 -25-13.8118 147.035   5
  -5  -5  25 248.988 164.689  17
  -5  -5  24 201.419 165.545  17
   5  -5 -23 314.505 146.986   5
  -5  -5  23 705.070 177.474  17
   5   5 -22 295.018 197.175   8
   5  -5 -22 204.391 149.372   5
   5  -5 -22 260.478 116.578   9
  -5  -5  22 73.5992 174.628  17
   5   5 -21 150.322 201.020   8
   5  -5 -21 108.794 146.227   5
   5  -5 -21 381.743 124.772   9
  -5  -5  21 447.296 186.339  17
   5  -5 -20-362.492 128.253   9
   5  -5 -20 144.053 144.255   5
   5   5 -20 129.062 200.281   8
  -5  -5  20-115.463 180.389  17
   5  -5 -20 164.496 124.736   3
   5  -5 -19-47.1257 126.278   9
   5  -5 -19 119.743 139.308   5
   5   5 -19 4.93117 196.208   8
  -5  -5  19 200.217 178.028  17
   5  -5 -19 152.808 121.043   3
   5  -5 -18 142.231 122.793   9
   5  -5 -18 75.6170 136.955   5
   5   5 -18-211.891 202.774   8
  -5  -5  18-154.277 170.420  17
   5  -5 -18 185.111 117.149   3
   5  -5 -17 2748.09 164.289   5
   5  -5 -17 2542.94 155.049   9
   5   5 -17 3006.62 217.262   8
  -5  -5  17 2911.95 195.303  17
   5  -5 -17 2777.68 151.635   3
   5  -5 -16 558.074 123.160   9
   5  -5 -16 173.747 125.416   5
   5   5 -16 83.0027 184.116   8
  -5  -5  16 138.070 166.925  17
   5  -5 -16 368.428 117.782   3
   5  -5 -15 377.324 121.717   9
   5  -5 -15 475.174 117.263   5
   5   5 -15 591.276 174.597   8
  -5  -5  15 411.911 158.609  17
   5  -5 -15 406.429 116.020   3
   5  -5 -14 1187.36 122.912   9
   5  -5 -14 974.668 114.853   5
   5   5 -14 1343.95 183.687   8
  -5  -5  14 1307.20 156.550  17
   5  -5 -14 1116.96 119.748   3
   5  -5 -13 962.801 118.577   9
   5   5 -13 962.142 170.870   8
   5  -5 -13 593.402 105.776   5
  -5  -5  13 754.409 151.118  17
   5  -5 -13 719.315 114.440   3
   5  -5 -12 1439.06 112.904   5
   5   5 -12 1481.41 170.003   8
   5  -5 -12 1633.34 120.925   3
  -5  -5  12 1512.28 148.432  17
   5   5 -11-186.187 158.664   8
   5  -5 -11 86.1065 104.852   3
  -5  -5  11 25.6054 133.034  17
   5   5 -10 602.313 156.852   8
   5  -5 -10 758.004 107.607   3
  -5  -5  10 362.829 132.807  17
   5  -5  -9-47.5007 105.221   3
   5   5  -9 141.601 149.852   8
   5   5  -8 3009.22 183.516   8
  -5   5   8 2766.77 164.594   8
   5   5  -7 1001.05 153.676   8
  -5   5   7 651.268 129.850   8
   5  -5  -7 968.540 112.740   3
  -5  -5   7 838.532 130.289  17
  -5   5   6 962.652 136.097   8
   5   5  -6 1232.30 151.788   8
   5  -5  -6 1271.14 118.916   3
  -5  -5   6 1031.74 128.000  17
   5  -5  -5 436.259 129.143  17
  -5  -5   5 598.350 128.817  17
   5  -5  -5 451.883 104.729   7
   5   5  -5 439.560 143.464   8
   5  -5  -4 1553.64 138.818  17
  -5  -5   4 1516.62 131.274  17
   5  -5  -3 520.336 132.672  17
  -5  -5   3 529.004 116.445  17
  -5  -5   2 734.250 98.2381   3
  -5  -5   2 546.826 116.235  17
   5  -5  -2 570.232 133.661  17
   5  -5  -1 2518.20 164.827  17
  -5  -5   1 2344.55 141.400  17
   5   5   0 1574.03 143.153   8
  -5   5   0 1632.55 159.078   8
   5  -5   0 1667.53 152.557  17
  -5   5  -1 633.347 148.443   8
   5   5   1 609.818 129.167   8
  -5  -5  -1 669.361 98.7195   3
   5  -5   1 377.200 138.206  17
  -5   5  -2 13267.8 449.101   8
  -5  -5  -2 14093.1 430.683   3
  -5   5  -3 8319.74 310.654   8
  -5  -5  -3 8402.70 285.757   3
  -5   5  -4 1212.01 165.168   8
  -5  -5  -4 1560.84 118.906   3
   5  -5   4 1212.62 151.746  17
  -5   5  -5 23992.1 827.717   8
  -5  -5  -5 25512.3 816.059   9
   5  -5   5 25757.7 827.790  17
  -5  -5  -5 26663.2 815.455   3
  -5   5  -6-79.2306 155.051   8
  -5  -5  -6 156.001 104.010   9
   5  -5   6 11.8554 140.958  17
  -5  -5  -6 310.532 102.777   3
  -5   5  -7 1230.46 168.497   8
  -5  -5  -7 1511.59 117.194   9
   5  -5   7 1346.71 159.533  17
  -5  -5  -7 1303.90 118.503   3
  -5   5  -8 2510.40 189.312   8
  -5  -5  -8 2569.51 143.362   9
   5  -5   8 2536.38 183.141  17
  -5  -5  -8 2751.40 140.831   3
  -5   5  -9 4188.25 220.835   8
  -5  -5  -9 4038.44 177.070   9
   5  -5   9 3836.91 213.144  17
  -5  -5  -9 4229.39 177.184   3
  -5  -5 -10 1770.82 144.037   5
  -5  -5 -10 2060.25 139.040   9
  -5   5 -10 2048.36 197.357   8
  -5  -5 -10 1847.39 131.975   3
   5  -5  10 2268.67 185.550  17
  -5  -5 -11 1420.77 131.075   9
  -5  -5 -11 1324.63 142.069   5
  -5   5 -11 1511.60 199.584   8
  -5  -5 -11 1506.89 128.786   3
   5  -5  11 1552.99 178.441  17
  -5  -5 -12 388.577 127.818   9
  -5  -5 -12 120.219 136.047   5
  -5   5 -12 312.794 191.958   8
  -5  -5 -12 360.880 122.353   3
   5  -5  12 288.149 170.675  17
  -5  -5 -13 1422.32 139.985   9
  -5  -5 -13 1277.47 153.532   5
  -5   5 -13 1477.25 207.513   8
  -5  -5 -13 1485.25 136.494   3
   5  -5  13 1405.01 193.247  17
  -5  -5 -14 421.164 131.312   9
  -5  -5 -14 268.166 149.049   5
  -5   5 -14 344.109 202.270   8
  -5  -5 -14 744.759 132.376   3
   5  -5  14 553.855 179.979  17
  -5  -5 -15 686.071 135.977   9
  -5  -5 -15 570.561 149.940   5
  -5   5 -15 271.713 201.122   8
   5  -5  15 634.849 180.901  17
  -5   5 -15 643.260 112.987   2
  -5  -5 -16 213.304 128.686   9
  -5   5 -16 81.4696 195.538   8
  -5   5 -16 136.692 107.830   2
   5  -5  16-114.784 180.222  17
  -5  -5 -16 239.791 150.065   5
   5  -5  17 1028.55 179.961  17
  -5  -5 -17 947.058 153.487   5
  -5   5 -18 143.944 109.409   2
   5  -5  18 97.3749 170.288  17
  -5  -5 -18 251.488 144.098   5
   5  -5  19 517.856 172.789  17
  -5   5 -19 363.701 107.275   2
  -5   5 -20 178.296 104.181   2
   5  -5  21 90.6167 152.993  17
  -5   5 -21 117.410 102.761   2
  -5   5 -22-91.2715 154.869  13
   5  -5  22 97.7897 143.386  17
  -5   5 -22-90.2400 99.7551   2
   5  -5  23 338.217 133.930  17
  -5   5 -23 29.8013 150.507  13
  -5   5 -24 19.5927 139.779  13
  -5   5 -24-57.1142 166.327  15
  -5   5 -25-52.5851 146.363  15
  -5   5 -25-71.2694 132.159  13
   5  -5  25 47.0251 108.388   7
  -5   5 -26 207.913 128.952  15
  -5  -7  29 46.1826 84.6317  17
  -5  -7  28 52.4816 103.258  17
  -5  -7  27 51.2049 117.142  17
  -5  -7  26-97.0394 124.881  17
  -5  -7  25-13.1243 135.013  17
  -5  -7  24-197.187 148.642  17
  -5  -7  23 162.410 152.276  17
   5   7 -23-215.990 185.102   8
   5   7 -22 5.30854 193.694   8
   5  -7 -22-62.7629 108.908   9
   5   7 -21 45.8190 199.175   8
   5  -7 -20 178.626 124.154   9
   5  -7 -20 388.778 120.919   3
  -5  -7  20 283.696 163.819  17
   5  -7 -19 110.971 126.610   9
  -5  -7  19 160.035 175.839  17
   5  -7 -19 148.909 119.601   3
  -5  -7  18 551.894 171.581  17
   5   7 -18 393.784 207.147   8
   5  -7 -18 158.807 125.196   9
  -5  -7  17 91.4366 176.571  17
   5   7 -17 131.388 206.545   8
   5  -7 -17-34.1658 128.163   9
   5   7 -16 440.994 210.583   8
   5  -7 -16 566.189 135.849   9
  -5  -7  16 327.406 176.297  17
   5  -7 -16 452.906 131.103   3
   5   7 -15 339.595 212.440   8
   5  -7 -15 330.298 139.636   9
  -5  -7  15 495.500 180.353  17
   5  -7 -15 260.119 134.211   3
   5   7 -14 185.078 209.654   8
   5  -7 -14 149.000 137.481   9
  -5  -7  14 20.5035 177.663  17
   5  -7 -14 226.947 140.707   3
   5   7 -13-80.4333 205.295   8
   5  -7 -13-45.3238 144.738   9
  -5  -7  13-141.166 175.453  17
   5  -7 -13-30.8835 132.249   3
   5   7 -12 324.811 209.732   8
   5  -7 -12 10.4697 143.699   9
   5  -7 -12 265.020 139.881   3
  -5  -7  12 36.6299 173.185  17
   5   7 -11-8.13426 212.470   8
   5  -7 -11 3.06065 134.989   3
  -5  -7  11-80.0586 168.261  17
   5   7 -10-91.1455 203.106   8
   5  -7 -10 169.100 136.130   3
  -5  -7  10 82.5616 166.418  17
   5   7  -9 961.599 202.652   8
   5  -7  -9 760.228 139.237   3
  -5  -7   9 678.812 172.796  17
   5   7  -8 1111.52 199.010   8
   5  -7  -8 1227.67 138.660   3
   5   7  -7 236.736 189.437   8
   5  -7  -7 480.711 131.999   3
  -5  -7   7 221.184 163.803  17
  -5   7   6 566.160 189.130   8
   5   7  -6 1135.24 197.281   8
   5  -7  -6 1255.61 144.540   3
  -5  -7   6 985.484 123.295   3
  -5  -7   6 718.242 158.989  17
  -5   7   5 463.388 186.676   8
   5   7  -5 365.819 194.235   8
   5  -7  -5 643.918 134.768   3
  -5  -7   5 570.274 116.899   3
  -5  -7   5 275.207 155.251  17
  -5  -7   4 1081.97 120.847   3
   5  -7  -4 1169.96 139.723   3
  -5   7   4 974.096 190.063   8
   5   7  -4 901.805 192.128   8
  -5  -7   3 543.938 123.247   3
   5  -7  -3 634.531 141.999   3
   5   7  -3 717.125 181.877   8
  -5   7   3 707.654 185.971   8
  -5   7   2 465.736 190.934   8
   5   7  -2 388.756 176.921   8
  -5  -7   2 743.421 118.447   3
   5  -7  -2 719.906 166.334  17
  -5   7   1-224.471 183.771   8
   5   7  -1-31.2162 176.611   8
  -5  -7   1 106.404 113.918   3
   5  -7  -1 370.008 164.848  17
   5   7   0 51.4489 175.353   8
  -5   7   0-78.4793 185.962   8
  -5  -7   0 319.342 118.369   3
   5  -7   0 32.8169 168.256  17
  -5   7  -1 324.255 192.214   8
  -5  -7  -1 415.077 121.858   3
   5  -7   1 507.396 167.550  17
  -5   7  -2 448.225 198.784   8
  -5  -7  -2 155.318 118.988   3
   5  -7   2 188.387 172.163  17
  -5   7  -3 11.1890 195.980   8
   5  -7   3-115.609 171.767  17
  -5  -7  -3 14.2944 125.077   3
  -5   7  -4 231.707 200.007   8
  -5  -7  -4 120.288 134.155   9
   5  -7   4 388.438 175.244  17
  -5  -7  -4 366.342 127.896   3
  -5   7  -5 704.158 207.334   8
  -5  -7  -5 692.527 140.129   9
   5  -7   5 460.248 177.591  17
  -5  -7  -5 796.513 128.677   3
  -5   7  -6 543.459 208.986   8
  -5  -7  -6 723.774 142.689   9
   5  -7   6 496.340 180.388  17
  -5  -7  -6 859.241 132.882   3
  -5   7  -7 728.391 212.975   8
  -5  -7  -7 1194.31 144.958   9
   5  -7   7 1055.78 186.381  17
  -5  -7  -7 1066.41 143.834   3
  -5   7  -8 101.144 211.161   8
  -5  -7  -8 185.061 139.153   9
   5  -7   8-99.1947 180.686  17
  -5  -7  -8 264.994 130.110   3
  -5   7  -9 1035.47 216.653   8
  -5  -7  -9 1399.85 143.224   9
   5  -7   9 1150.64 186.091  17
  -5  -7  -9 1004.38 136.537   3
  -5   7 -10 91.0460 211.693   8
  -5  -7 -10 91.6658 133.710   9
   5  -7  10-17.3135 176.227  17
  -5  -7 -10 40.0739 127.346   3
  -5   7 -11 932.337 211.522   8
  -5  -7 -11 816.189 135.940   9
   5  -7  11 798.027 181.057  17
  -5  -7 -11 1011.35 132.105   3
  -5   7 -12 81.4700 210.393   8
  -5  -7 -12-196.213 129.715   9
  -5   7 -13 427.686 207.148   8
  -5  -7 -13 71.7669 130.572   9
  -5  -7 -13 157.555 121.775   3
   5  -7  13 113.282 170.122  17
  -5  -7 -14 239.480 127.771   9
   5  -7  14-64.1683 164.009  17
  -5  -7 -14 184.854 125.557   3
  -5  -7 -15 242.651 125.573   9
  -5   7 -15 134.034 202.019   8
  -5   7 -15 187.421 102.469   2
   5  -7  15 146.457 164.869  17
  -5   7 -16 70.7655 97.5272   2
  -5   7 -17 132.550 92.7084   2
   5  -7  17 154.469 158.743  17
  -5   7 -18 44.9677 92.1182   2
   5  -7  18-58.1221 150.807  17
  -5   7 -19-18.2338 84.0953   2
   5  -7  19-129.865 143.234  17
   5  -7  20-39.9994 132.528  17
  -5   7 -20-94.1930 133.716  13
   5  -7  21 195.414 120.686  17
  -5   7 -21 92.9673 125.266  13
  -5   7 -22 45.8849 115.859  13
  -5   7 -22 116.942 120.376  15
   5  -7  22 33.4062 110.194  17
   5  -7  23 257.254 98.8928   7
  -5  -9  24 9.58966 86.0224  17
  -5  -9  23-69.1816 95.3262  17
  -5  -9  22-24.2537 105.530  17
  -5  -9  21-155.711 114.629  17
   5  -9 -20-3.32963 87.0350   9
  -5  -9  20-6.28627 122.714  17
   5   9 -20 43.5167 167.322   8
   5  -9 -19-89.7988 93.9196   9
  -5  -9  19 84.1658 127.881  17
   5   9 -19-292.542 175.857   8
   5   9 -18-13.2929 182.440   8
  -5  -9  18 384.067 132.328  17
   5  -9 -18 93.7832 101.559   9
   5  -9 -18-18.1090 99.7081   3
   5   9 -17-160.828 188.988   8
  -5  -9  17-10.3786 140.225  17
   5  -9 -17 204.143 109.204   9
   5  -9 -17-122.705 104.809   3
   5   9 -16-130.222 189.591   8
  -5  -9  16-160.567 142.637  17
   5  -9 -16 234.135 110.394   9
   5  -9 -16 255.858 106.075   3
   5   9 -15 64.3566 193.129   8
  -5  -9  15 38.2545 144.791  17
   5  -9 -15-159.778 114.692   9
   5  -9 -15 42.7169 110.958   3
   5   9 -14-142.117 197.932   8
   5  -9 -14 104.340 116.253   3
  -5  -9  14-458.886 150.051  17
   5  -9 -13-104.251 118.765   3
   5   9 -13 187.685 200.708   8
   5  -9 -12 76.0360 126.215   3
   5   9 -12 359.247 204.191   8
   5   9 -11 119.347 207.422   8
   5  -9 -11 120.481 122.977   3
  -5  -9  11-124.928 96.4161   3
   5  -9 -11 73.6507 128.066   9
  -5  -9  10 13.4083 149.646  17
   5  -9 -10 157.548 122.949   3
  -5  -9  10-21.1938 95.6143   3
   5  -9 -10 11.6191 128.587   9
   5  -9  -9-1.60896 125.534   3
  -5  -9   9-96.3338 98.6490   3
   5  -9  -9 81.0991 131.253   9
  -5  -9   8 140.439 102.360   3
   5  -9  -8 162.874 125.435   3
  -5  -9   7-48.0992 100.320   3
   5  -9  -7 17.6965 127.528   3
  -5  -9   6 112.730 107.042   3
   5  -9  -6 96.8864 125.408   3
   5   9  -6 117.890 200.993   8
   5  -9  -5 248.832 123.738   3
  -5  -9   5 291.821 108.202   3
   5   9  -5 219.311 202.701   8
  -5  -9   4 127.998 108.970   3
   5  -9  -4 57.7097 123.360   3
   5   9  -4 279.490 201.048   8
   5  -9  -3 164.453 123.044   3
  -5  -9   3-59.4749 109.638   3
   5   9  -3 240.605 197.736   8
   5  -9  -2-62.1250 122.426   3
  -5  -9   2-5.72393 113.727   3
   5  -9  -1 148.912 126.996   3
  -5  -9   1 113.307 117.967   3
  -5   9   0 302.559 207.237   8
  -5  -9   0 323.017 115.300   3
   5  -9   0 267.211 125.957   3
  -5  -9   0 67.8231 123.763   9
  -5   9  -1 10.2032 207.854   8
  -5  -9  -1 266.817 117.913   3
   5  -9   1 58.5890 121.023   3
  -5  -9  -1 364.178 124.464   9
  -5  -9  -2-57.0239 114.612   3
   5  -9   2 85.2119 120.249   3
  -5  -9  -2-5.43873 120.782   9
   5  -9   3 37.4726 118.673   3
  -5  -9  -3 328.894 116.085   3
  -5  -9  -3 45.9178 121.031   9
   5  -9   4-90.9687 119.115   3
  -5  -9  -4 137.955 119.178   3
  -5  -9  -4 245.142 122.287   9
   5  -9   5 213.295 157.110  17
  -5  -9  -5 94.0273 117.987   3
   5  -9   5 47.2985 118.325   3
  -5  -9  -5 10.8463 122.922   9
  -5   9  -6 201.644 207.147   8
   5  -9   6 130.671 114.544   3
  -5  -9  -6 184.146 114.102   3
  -5  -9  -6 51.3919 120.705   9
  -5   9  -7 536.825 200.914   8
  -5  -9  -7 189.624 114.709   3
  -5   9  -8 285.964 202.947   8
  -5  -9  -8 93.1784 111.466   3
  -5   9  -9-71.8257 202.147   8
  -5  -9  -9 166.670 111.875   9
  -5  -9  -9 100.249 109.434   3
   5  -9   9 368.576 150.903  17
  -5  -9 -10-34.1153 112.158   9
  -5  -9 -10 186.713 108.215   3
   5  -9  10-148.698 146.265  17
  -5  -9 -11-14.5173 109.217   9
  -5  -9 -11 96.0119 104.164   3
   5  -9  11 15.8499 142.234  17
  -5  -9 -12-52.1282 107.135   9
  -5  -9 -12 15.6434 103.908   3
   5  -9  12 114.737 138.825  17
  -5   9 -13 23.8870 78.9200   2
  -5  -9 -13 25.1015 99.0336   9
   5  -9  13 168.802 136.531  17
  -5  -9 -14 74.4041 94.8984   9
   5  -9  14-112.468 129.315  17
  -5   9 -14 120.829 74.2409   2
   5  -9  14 44.9857 79.3990   3
   5  -9  15-27.2998 114.868   7
   5  -9  15 186.039 121.052  17
  -5   9 -15 52.2665 67.2771   2
  -5  -9 -15 207.230 89.8028   9
   5  -9  16 148.791 107.877   7
   5  -9  17 40.6011 102.434   7
   5  -9  18 94.3682 91.9799   7
   5 -11 -15 125.202 57.1785   9
   5 -11 -14 7.24511 64.0278   9
   5 -11 -13 78.7766 69.3225   9
   5 -11 -12 88.9623 73.0259   9
   5 -11 -11 0.77256 71.2123   3
   5 -11 -11-34.3170 74.4250   9
   5 -11 -10 23.4791 73.3478   3
   5 -11 -10-6.32482 78.6509   9
   5 -11  -9 27.5153 77.7104   3
   5 -11  -9 64.1543 81.0846   9
   5 -11  -8 253.679 80.3219   3
   5 -11  -8 3.20673 83.8306   9
  -5 -11   8 96.4797 62.9406   9
  -5 -11   7-90.3860 64.9274   3
   5 -11  -7 30.9260 82.5897   3
   5 -11  -7 33.8812 86.1988   9
  -5 -11   7 78.4201 67.8784   9
   5 -11  -6 141.737 86.9162   3
  -5 -11   6 53.6990 66.6002   3
   5 -11  -6-96.9008 88.0696   9
  -5 -11   6 55.6685 70.3582   9
  -5 -11   5 56.1600 71.7583   3
   5 -11  -5-46.4430 84.7458   3
   5 -11  -5-49.2608 90.1213   9
  -5 -11   5-76.9790 72.3305   9
  -5 -11   4-76.7888 74.5788   3
   5 -11  -4 29.5265 82.6996   3
  -5 -11   4 11.7420 75.1543   9
   5 -11  -4-39.8564 89.2891   9
   5 -11  -3 14.0103 83.0705   3
  -5 -11   3-17.8702 73.8805   3
  -5  11   3-188.134 141.111  12
  -5 -11   3-49.7311 76.7173   9
   5 -11  -3-131.647 89.1821   9
  -5 -11   2-53.9660 74.4282   3
   5 -11  -2 19.3729 82.0183   3
   5 -11  -2 108.195 87.1734   9
  -5 -11   2 77.4915 76.5778   9
   5 -11  -1-70.5517 81.1361   3
  -5 -11   1-4.08513 73.6733   3
  -5  11   1 17.5150 144.685  12
  -5 -11   1-60.7457 77.5369   9
   5 -11  -1-32.8648 86.7365   9
   5 -11   0 197.538 80.3278   3
  -5 -11   0-72.7063 74.8164   3
  -5 -11   0 117.651 78.5952   9
   5 -11   1-45.7951 77.9669   3
  -5 -11  -1 15.5268 75.4463   3
  -5 -11  -1-2.98738 77.9930   9
   5 -11   2 21.3003 79.5379   3
  -5 -11  -2-16.8623 73.2995   3
  -5 -11  -2 66.4293 76.0731   9
   5 -11   3-174.229 74.1964   3
  -5 -11  -3 2.76828 72.0859   3
  -5 -11  -3-56.9825 75.6627   9
   5 -11   4 172.530 70.0656   3
  -5 -11  -4 37.7143 73.9278   9
  -5 -11  -5 19.7972 69.2223   3
   5 -11   5 57.8839 65.4080   3
  -5 -11  -5 125.580 72.8125   9
  -5 -11  -6 143.109 68.6005   3
  -5 -11  -6-102.055 72.1960   9
  -5 -11  -7 114.602 69.4457   9
  -5 -11  -8 102.424 63.6752   9
  -5 -11  -9 6.81142 60.9883   9
  -5  11 -10-126.188 106.075  12
  -5 -11 -10 33.4485 54.2970   9
   6   0 -35 180.043 130.601  15
   6   0 -35-50.5284 111.158   5
   6   0 -34 0.88523 154.480  15
   6   0 -34-85.2319 130.385   5
   6   0 -33-102.849 164.070  15
   6   0 -33-62.8654 144.888  10
   6   0 -33-32.1133 146.174   5
   6   0 -32 224.419 193.094  15
   6   0 -32 98.1710 151.906  10
   6   0 -32 96.3115 160.557   5
   6   0 -31 60.5417 193.452  15
   6   0 -31 102.941 163.139  10
   6   0 -31-379.699 175.147   5
   6   0 -30 360.249 178.198   5
   6   0 -29-65.1563 219.405  15
   6   0 -29-74.3378 167.926  10
   6   0 -28 4625.06 279.711  15
   6   0 -28 5030.67 242.294  10
   6   0 -28 5069.37 257.133   5
   6   0 -27 16.0417 171.033  10
   6   0 -27 14.7425 156.142  13
   6   0 -27 135.499 220.527  15
   6   0 -27-89.6819 186.177   5
   6   0 -26-98.5154 176.643  10
   6   0 -26 115.436 156.755  13
   6   0 -26 190.184 224.001  15
   6   0 -26 187.036 185.959   5
   6   0 -25-369.455 186.085   5
   6   0 -25 120.699 172.846  10
   6   0 -25-96.3784 155.824  13
   6   0 -24 199.075 176.957   5
   6   0 -24 206.715 158.257  10
   6   0 -24-69.2128 151.146  13
   6   0 -23 62.2474 175.187   5
   6   0 -23 83.1230 152.231  10
   6   0 -23 129.701 144.814  13
   6   0 -22 232.047 167.363   5
   6   0 -22 129.712 144.038  10
   6   0 -22 223.387 140.278  13
   6   0 -21-139.437 159.664   5
   6   0 -21 94.5185 131.763  10
   6   0 -21-2.51680 123.982  13
   6   0 -20 516.803 145.567   5
   6   0 -20 302.442 121.738  10
   6   0 -20 58.3433 113.043  13
   6   0 -19-176.272 148.739   5
   6   0 -18 413.365 99.4513  13
   6   0 -18 457.394 134.771   5
  -6   0  18 532.719 98.0730  16
   6   0 -18 320.311 82.9891   4
   6   0 -17 69.9178 93.8146  13
  -6   0  17 21.1404 95.2826  16
   6   0 -17 55.0564 80.7869   4
   6   0 -16 22030.9 716.559   4
   6   0 -16 22816.1 718.954  13
  -6   0  16 23449.4 720.502  16
   6   0 -15 52.3001 76.7813   4
  -6   0  15 84.4072 92.5924  16
   6   0 -15 89.0376 84.4132  13
  -6   0  14 13909.1 417.695  16
   6   0 -14 12820.3 412.830   4
   6   0 -14 13416.5 414.970  13
   6   0 -14 12229.6 410.858   2
   6   0 -13 17.3967 49.3164   2
   6   0 -13 63.9233 59.4484   4
  -6   0  13-31.1644 78.8624  16
   6   0 -13-67.6180 69.3692  13
  -6   0  12 1487.28 90.0148  16
   6   0 -12 1323.75 72.2967   4
   6   0 -12 1550.51 75.3238  13
   6   0 -12 1236.24 63.1634   2
   6   0 -11 36.1399 52.3840   4
   6   0 -11-29.8620 41.8545   2
   6   0 -11-53.2891 75.1744   6
  -6   0  11-45.4065 69.5962  16
   6   0 -10 284.669 54.2696   4
   6   0 -10 266.181 43.0363   2
   6   0 -10 327.257 77.3448   6
   6   0  -9 235.299 47.5292   4
   6   0  -9 132.991 38.0130   2
  -6   0   9 154.529 73.3727  16
   6   0  -9 213.992 77.2878   6
  -6   0   8 162427. 5012.15  16
   6   0  -8 161034. 5009.99   9
   6   0  -8 159149. 5011.99  14
   6   0  -8 160291. 5010.34   4
   6   0  -8 159994. 5011.92   6
   6   0  -8 159777. 5010.26   2
   6   0  -7-31.0711 25.8779   9
  -6   0   7-74.6195 48.8068  12
   6   0  -7-3.28639 66.2662  14
   6   0  -7-47.6188 63.3014   6
  -6   0   7-55.1260 24.8259   3
   6   0  -6 237202. 7220.55   3
  -6   0   6 216095. 7220.66   2
   6   0  -6 238753. 7222.43   6
   6   0  -6 241508. 7222.50  14
  -6   0   6 240918. 7222.20  12
   6   0  -6 240277. 7222.70   1
   6   0  -5 246.061 54.0543   1
  -6   0   5 163.666 44.5431  12
   6   0  -4 19815.7 940.224   7
  -6   0   4 19496.3 939.392  12
   6   0  -3-88.8412 48.8944   7
  -6   0   3-72.7512 35.5059  12
  -6   0   2 178026. 5489.51  15
  -6   0   2 176577. 5490.01  12
   6   0  -2 172165. 5490.60   7
   6   0  -2 173679. 5490.68   1
  -6   0   1 233.139 48.7751  15
   6   0  -1 260.716 56.0295   7
   6   0  -1 211.931 52.8651  17
  -6   0   1 239.365 49.5677   5
  -6   0   1 219.496 44.4400  12
  -6   0   0 39471.6 1200.58  10
  -6   0   0 38223.1 1200.91  12
   6   0   0 36638.5 1201.48  17
  -6   0   0 38780.0 1201.34   5
   6   0   1 49.9394 57.0015  17
  -6   0  -1 37.1965 54.9335   5
  -6   0  -1-15.5467 46.4608  10
  -6   0  -2 117320. 3684.60   5
  -6   0  -2 117824. 3683.82  10
   6   0   2 119619. 3684.64  17
  -6   0  -2 117267. 3683.67   2
  -6   0  -3 254.265 60.7982  10
  -6   0  -3 330.592 73.4908   5
   6   0   3 204.524 72.2683  17
  -6   0  -3 136.392 49.7089   2
  -6   0  -4 11925.5 362.350   5
  -6   0  -4 10855.1 359.097  10
  -6   0  -4 11983.8 360.581   4
   6   0   4 10763.3 361.436  17
  -6   0  -4 11057.0 357.227   2
  -6   0  -5-34.9548 62.5058  10
  -6   0  -5-8.50096 68.5070   4
  -6   0  -5-21.8012 75.3820   5
   6   0   5-59.7304 73.7985  17
  -6   0  -5 12.5078 49.5542   2
  -6   0  -6 38000.6 1197.93  10
  -6   0  -6 39479.2 1199.21  11
  -6   0  -6 38743.4 1199.68   5
  -6   0  -6 38188.3 1198.20   4
   6   0   6 35761.4 1198.96  17
  -6   0  -6 38972.3 1197.12   2
  -6   0  -7-60.4781 75.7561  10
  -6   0  -7 5.20826 76.1312   4
  -6   0  -7-118.542 84.5983  11
   6   0   7 15.0623 80.2158  17
  -6   0  -7 36.7231 88.5299   5
  -6   0  -8 109246. 3349.28  13
  -6   0  -8 105346. 3349.85   5
  -6   0  -8 106788. 3348.46  10
  -6   0  -8 109041. 3349.31  11
  -6   0  -8 109924. 3348.76   4
  -6   0  -8 112780. 3348.20   2
   6   0   8 96571.9 3348.73  17
  -6   0  -9-28.0768 102.451   5
  -6   0  -9-46.0919 100.169  11
  -6   0  -9 39.8492 93.8930  10
  -6   0  -9-104.480 90.6599   4
  -6   0  -9-39.2751 71.3541   2
   6   0   9 8.82719 96.1830  17
  -6   0  -9-21.5329 101.690  13
  -6   0 -10 3369.92 123.339   2
  -6   0 -10 2907.18 137.583  10
  -6   0 -10 2888.15 144.264  11
  -6   0 -10 3082.58 145.238  13
  -6   0 -11 158.716 103.339  10
  -6   0 -11 22.6768 78.8694   2
  -6   0 -11 43.4362 112.752  11
  -6   0 -11-32.7576 112.314   5
  -6   0 -11-38.8735 98.5229   4
  -6   0 -12 21942.5 729.344  11
  -6   0 -12 22890.6 730.942   5
  -6   0 -12 23000.1 724.656   2
  -6   0 -12 23391.5 727.872   4
  -6   0 -13 323.388 114.075  10
  -6   0 -13 18.4944 108.601   4
  -6   0 -13 170.125 87.3360   2
  -6   0 -13 173.455 124.312  13
  -6   0 -13 126.112 124.324   5
  -6   0 -14 267.203 116.249  10
  -6   0 -14 365.719 117.992   4
  -6   0 -14 395.233 92.9141   2
  -6   0 -14 454.608 131.084  13
  -6   0 -14 406.226 130.037   5
  -6   0 -15 3.31452 123.565  10
  -6   0 -15-28.1399 123.864   4
  -6   0 -15-49.5611 100.726   2
  -6   0 -15-86.5740 136.593   5
  -6   0 -15-96.3416 143.528  13
  -6   0 -16-52.6356 132.979  10
  -6   0 -16 157.539 156.385  13
  -6   0 -16-97.1047 191.643  15
  -6   0 -16-46.6530 144.017   5
  -6   0 -16-60.3789 133.324   4
  -6   0 -17 261.149 139.528  10
  -6   0 -17 180.871 169.387  13
  -6   0 -17 339.796 203.538  15
  -6   0 -17 179.551 152.417   5
  -6   0 -17-87.6978 144.300   4
  -6   0 -18 203.051 159.642  10
  -6   0 -18-310.400 206.817  15
  -6   0 -18-66.1244 152.694   4
  -6   0 -18 3.91573 153.691   5
  -6   0 -18 180.954 178.390  13
  -6   0 -19 54.5513 181.507  13
  -6   0 -19 165.303 150.959   4
  -6   0 -19-90.3478 158.463  10
  -6   0 -19-39.1555 208.653  15
  -6   0 -19-296.135 162.456   5
  -6   0 -20 2444.04 192.435   5
  -6   0 -20 3349.84 233.885  15
  -6   0 -20 2245.16 179.986   4
  -6   0 -20 3290.49 207.596  13
  -6   0 -20 3042.91 186.338  10
  -6   0 -21-3.74898 150.082  10
  -6   0 -21-11.3088 215.471  15
  -6   0 -21 124.791 161.128   5
  -6   0 -21 200.836 177.123  13
  -6   0 -22 1762.44 174.692   5
  -6   0 -22 2143.90 197.590  13
  -6   0 -22 2185.36 223.684  15
  -6   0 -22 2027.08 170.746  10
  -6   0 -23 139.865 201.619  15
  -6   0 -23-258.660 156.964   5
  -6   0 -23 198.856 179.579  13
  -6   0 -24 336.125 148.876   5
  -6   0 -25 186.428 180.822  15
  -6   0 -25-113.454 141.212   5
  -6   0 -25-283.922 165.794  13
  -6   0 -26-135.475 181.025  15
  -6   0 -26 43.8391 130.576   5
  -6   0 -26 50.3848 156.951  13
  -6   0 -27-55.8093 163.269  15
  -6   0 -27 332.179 116.890   5
  -6   0 -27 60.2043 138.770  13
  -6   0 -28-26.0057 144.288  15
  -6   0 -29 283.004 127.286  15
   6   2 -35 52.1874 124.667  15
   6  -2 -35 106.851 106.211   5
   6   2 -34-70.2463 109.810  10
   6   2 -34-323.012 159.630  15
   6  -2 -34 91.9325 129.840   5
   6   2 -34-27.1624 105.515   5
   6   2 -33 160.089 122.655   5
   6   2 -33 162.855 125.636  10
   6   2 -33 146.393 178.838  15
   6  -2 -33 72.2985 142.401   5
   6   2 -32-15.6637 139.233   5
   6  -2 -32 186.879 156.362   5
   6   2 -32 470.286 196.409  15
   6  -2 -32-198.848 156.515  15
   6   2 -32 161.259 143.612  10
   6   2 -31 503.505 208.593  15
   6  -2 -31 70.9455 165.890   5
   6   2 -31 89.7212 151.940   5
   6  -2 -31 387.760 171.218  15
   6   2 -31 419.562 149.095  10
   6   2 -30-126.914 159.754   5
   6  -2 -30 156.828 174.078   5
   6  -2 -30 369.164 181.131  15
   6   2 -30-101.591 157.873  10
   6   2 -29-264.347 170.754   5
   6  -2 -29 79.1639 176.047   5
   6  -2 -29 1.06483 164.562  10
   6  -2 -28-116.217 188.483  15
   6   2 -28 219.785 163.683  10
   6  -2 -28 282.878 163.168  10
   6  -2 -27 172.945 167.193  10
   6   2 -27 53.1376 161.978  10
   6  -2 -27 176.390 190.542  15
   6   2 -27-21.8372 159.114  13
   6  -2 -27 59.6524 179.584   5
   6   2 -27-189.144 171.474   5
   6  -2 -26-34.6229 167.247  10
   6   2 -26 376.830 168.529  10
   6  -2 -26 277.579 197.270  15
  -6  -2  26 171.733 166.176  17
   6   2 -26 57.5736 154.746  13
   6  -2 -26 95.7284 152.518  13
   6  -2 -26 243.923 178.091   5
   6   2 -26 244.978 171.596   5
   6  -2 -25 565.834 172.919  10
   6   2 -25 191.671 175.954   5
   6  -2 -25 148.063 181.902   5
   6  -2 -25-166.141 192.733  15
   6   2 -25 454.366 166.068  10
   6  -2 -25 74.3821 150.198  13
   6   2 -25 286.710 153.801  13
  -6  -2  25-96.8448 167.559  17
   6   2 -24 498.225 190.626   5
   6  -2 -24 677.573 189.749   5
   6  -2 -24 504.475 191.045  15
   6   2 -24 733.924 165.853  10
   6  -2 -24 692.730 171.842  10
   6   2 -24 557.758 157.272  13
   6  -2 -24 672.416 156.578  13
  -6  -2  24 909.514 180.019  17
   6   2 -23-190.394 171.874   5
   6  -2 -23-100.551 179.810   5
   6  -2 -23-27.4825 153.422  10
   6  -2 -23 43.1686 149.159  13
  -6  -2  23-114.020 166.648  17
   6   2 -23-24.1834 148.270  13
   6  -2 -23 336.776 182.420  15
   6  -2 -22 4109.24 209.865   5
   6   2 -22 4156.26 222.824   5
   6  -2 -22 4073.49 197.323  10
   6  -2 -22 3546.30 221.125  15
   6   2 -22 3396.98 188.983  13
   6  -2 -22 3067.95 188.753  13
   6   2 -22 3706.96 150.617   2
  -6  -2  22 3091.87 202.164  17
   6  -2 -21 989.837 140.810  13
   6  -2 -21 1504.36 161.515   5
   6   2 -21 1351.31 166.752   5
   6  -2 -21 1343.63 146.136  10
   6  -2 -21 1061.66 172.847  15
   6   2 -21 1079.72 94.1939   2
  -6  -2  21 1169.39 159.297  17
   6  -2 -20 79.1273 128.739  10
   6  -2 -20 171.757 125.836  13
   6   2 -20 180.544 78.0445   2
   6  -2 -20 85.0386 154.992  15
   6  -2 -20 247.064 147.320   5
   6   2 -20-39.5944 142.694   5
   6  -2 -19 410.549 137.022   5
   6  -2 -19 530.512 123.303  10
   6  -2 -19 423.691 119.220  13
   6   2 -19 332.024 72.8885   2
  -6  -2  19 254.218 124.821  16
   6  -2 -19 617.348 149.105  15
   6  -2 -18 890.592 119.089  10
   6   2 -18 964.275 78.3712   2
   6  -2 -18 1080.90 130.556   5
   6  -2 -17 217.986 80.2923   9
   6  -2 -17 293.482 106.613  13
   6   2 -17 275.830 65.3740   2
  -6  -2  17 188.697 112.494  16
   6  -2 -17 403.430 119.437   5
   6   2 -16 10358.4 362.235   8
   6  -2 -16 9538.19 345.388   9
   6  -2 -16 11502.0 357.950   5
   6  -2 -16 10478.6 360.717  15
  -6  -2  16 11274.3 358.711  16
   6  -2 -16 10240.7 345.276   3
   6   2 -16 11254.0 341.335   2
   6  -2 -16 10411.0 352.166  13
   6  -2 -15 302.075 102.624  10
   6  -2 -15 119.677 80.8988   9
  -6  -2  15 303.648 112.032  16
   6  -2 -15 184.712 121.693  15
  -6   2  15 246.234 83.2558  16
   6  -2 -15 153.272 77.7037   3
   6  -2 -15 293.620 100.073  13
   6  -2 -14 5509.57 194.543   5
   6  -2 -14 5342.21 185.665  10
   6  -2 -14 4808.73 176.158   9
  -6  -2  14 5261.85 194.250  16
   6  -2 -14 5097.55 195.354  15
   6   2 -14 4739.01 164.142   4
   6   2 -14 4556.89 167.009   2
   6  -2 -14 5097.14 185.379  13
  -6   2  13 6114.60 222.154  12
   6  -2 -13 7211.06 235.255  10
   6  -2 -13 6818.62 228.547   9
   6  -2 -13 7119.00 240.855  15
  -6  -2  13 7284.61 242.294  16
   6   2 -13 6592.34 219.278   4
   6  -2 -13 7852.81 241.872   5
   6  -2 -13 7237.21 235.509  13
   6  -2 -12 7612.37 255.517  13
  -6   2  12 7105.92 246.799  12
   6  -2 -12 7994.87 253.873  10
   6  -2 -12 7831.87 250.977   9
   6  -2 -12 7604.52 260.091  15
  -6  -2  12 7644.68 261.710  16
   6   2 -12 7278.87 242.351   4
   6  -2 -12 8439.22 260.578   5
   6  -2 -12 7888.90 250.131   3
   6  -2 -11 1844.69 86.1433   3
  -6   2  11 1844.85 86.6548  12
   6  -2 -11 1925.44 94.8001  10
   6  -2 -11 1894.97 89.7384   9
   6  -2 -11 1839.38 98.4007  13
   6  -2 -11 1866.74 104.857  15
  -6  -2  11 1947.94 111.767  16
   6  -2 -11 1642.00 75.0242   6
   6  -2 -11 2059.00 108.936   5
   6  -2 -10 311.479 54.4914  14
   6  -2 -10 370.114 82.2058  15
   6  -2 -10 216.855 83.7326   5
   6  -2 -10 291.674 67.7276  10
   6  -2 -10 219.602 72.6414  13
  -6   2  10 290.300 66.7337  12
  -6  -2  10 331.160 87.6501  16
   6  -2 -10 236.378 49.6308   6
   6  -2 -10 221.224 66.4172   3
  -6   2   9 293.793 73.4045  12
   6  -2  -9 256.709 74.2269  13
   6  -2  -9 384.356 65.1259  10
   6  -2  -9 306.871 74.5908   5
   6  -2  -9 265.785 75.5633  15
   6  -2  -9 349.541 61.5226   3
  -6  -2   9 259.808 88.8802  16
   6  -2  -8 5656.53 196.624   7
   6  -2  -8 5771.21 193.515  10
   6  -2  -8 6063.58 195.653   5
   6  -2  -8 6123.77 194.650   3
  -6  -2   8 5720.32 203.836  16
   6  -2  -8 5395.03 194.703  15
   6  -2  -7 1055.60 69.3876  10
   6  -2  -7 939.154 70.9009   5
   6  -2  -7 1070.64 87.4888   7
   6   2  -7 1019.12 103.529   6
   6  -2  -7 1216.39 78.4338  15
   6  -2  -6 399.934 62.2325  10
   6  -2  -6 286.923 60.8905   5
   6  -2  -6 261.448 88.6376   7
   6  -2  -5 480.893 89.4678   7
  -6   2   5 433.142 89.6093   8
  -6  -2   5 915.516 87.9161  16
  -6  -2   4 121937. 3839.21  11
   6  -2  -4 123798. 3842.59  17
  -6   2   4 123850. 3842.17   8
   6  -2  -4 122782. 3838.88   5
  -6  -2   4 125112. 3841.49  16
   6   2  -4 122206. 3841.57   6
  -6  -2   3 3034.67 113.815   3
  -6  -2   3 3156.54 111.276  11
   6  -2  -3 3151.13 138.994  17
  -6   2   3 2990.72 134.276   8
  -6  -2   3 3109.59 122.089  16
   6   2  -3 2829.66 124.399   6
  -6  -2   2 350964. 11022.8   3
  -6  -2   2 350794. 11022.9  11
  -6  -2   2 352218. 11023.1   4
   6  -2  -2 366595. 11025.4  17
  -6   2   2 353671. 11025.0   8
  -6  -2   2 353243. 11023.5  16
   6   2  -2 350975. 11023.6   6
   6   2  -1 60670.2 1858.32   6
  -6  -2   1 59976.4 1859.66  13
  -6  -2   1 57222.8 1858.30  11
  -6  -2   1 60173.9 1858.47   4
  -6  -2   1 56837.1 1858.32  16
  -6   2   1 60382.5 1861.29   8
   6  -2  -1 59732.5 1862.21  17
  -6  -2   1 60969.7 1857.86   3
   6   2   0 117163. 3649.88   6
  -6  -2   0 117894. 3651.48  13
  -6   2   0 115902. 3648.03   5
  -6  -2   0 117392. 3651.54   5
  -6  -2   0 118825. 3650.73  11
  -6  -2   0 115769. 3650.65   4
  -6   2   0 119846. 3652.95   8
  -6  -2   0 112871. 3649.98   3
   6  -2   0 125232. 3653.47  17
  -6  -2   0 117116. 3648.80  17
   6  -2   1 82386.3 2581.93  17
  -6  -2  -1 81788.9 2579.59   4
  -6  -2  -1 83843.8 2581.07  15
  -6  -2  -1 82955.8 2580.25  13
  -6  -2  -1 84189.3 2580.62   5
  -6   2  -1 82303.2 2576.98   5
  -6  -2  -1 82919.3 2579.74  11
  -6   2  -1 82493.5 2581.82   8
  -6  -2  -1 83474.9 2579.00   9
   6   2   1 81296.9 2577.81   6
  -6  -2  -1 81929.9 2578.76   3
   6   2   2 509.678 34.1150   1
   6  -2   2 349.612 99.5602  17
  -6   2  -2 480.506 96.2406   8
   6   2   2 446.548 47.7622   6
  -6  -2  -2 393.573 90.1266  15
  -6  -2  -2 522.544 80.0873  13
  -6   2  -2 477.895 48.4563   5
  -6  -2  -2 445.104 76.5207  11
  -6  -2  -2 511.122 65.9171   9
  -6  -2  -2 480.274 62.2944   3
  -6  -2  -2 525.634 82.4948   5
  -6  -2  -2 563.123 74.6021   4
   6  -2   3 2268.23 131.720  17
  -6  -2  -3 2841.47 113.078   4
  -6  -2  -3 2262.38 116.877  13
  -6   2  -3 2901.13 99.5767   5
  -6  -2  -3 2658.83 118.043   5
  -6  -2  -3 2400.25 116.069  11
  -6   2  -3 2873.49 128.040   8
  -6  -2  -3 2425.17 106.071   9
  -6  -2  -3 2056.09 122.788  15
  -6  -2  -3 2838.27 105.460   3
   6   2   3 2645.79 90.7525   6
  -6  -2  -4 10559.0 351.115  15
  -6  -2  -4 10936.2 348.538  13
  -6   2  -4 11050.3 342.769   5
  -6  -2  -4 10208.3 349.318   5
  -6  -2  -4 10492.8 348.115  11
  -6  -2  -4 10697.6 343.930   9
  -6   2  -4 10556.6 353.000   8
  -6  -2  -4 10563.5 346.597   4
   6  -2   4 11569.0 355.971  17
  -6  -2  -4 10563.0 343.208   3
  -6  -2  -5 12772.8 399.412  13
  -6  -2  -5 11893.9 400.355   5
  -6   2  -5 11959.2 393.420   5
  -6  -2  -5 12793.1 400.247  11
  -6  -2  -5 12478.3 398.599  10
  -6  -2  -5 12296.8 394.624   9
  -6  -2  -5 12237.7 397.551   4
  -6   2  -5 11860.3 403.260   8
   6  -2   5 13113.3 405.898  17
  -6  -2  -5 12412.5 402.442  15
  -6  -2  -6 5701.95 203.725  13
  -6  -2  -6 5321.59 206.587   5
  -6   2  -6 5604.56 195.138   5
  -6  -2  -6 5807.61 203.244  10
  -6  -2  -6 5884.74 209.375  11
  -6  -2  -6 5654.09 195.893   9
  -6  -2  -6 5712.66 203.320   4
  -6   2  -6 5392.91 211.894   8
   6  -2   6 5984.63 214.648  17
  -6  -2  -6 5579.89 211.775  15
  -6  -2  -7 2022.44 136.717  15
  -6  -2  -7 2021.26 124.924  13
  -6  -2  -7 2119.16 127.459   5
  -6   2  -7 2270.42 109.782   5
  -6  -2  -7 2266.09 135.068  11
  -6  -2  -7 2061.60 120.357  10
  -6  -2  -7 2000.50 108.329   9
  -6  -2  -7 2081.14 119.338   4
  -6   2  -7 2023.94 138.139   8
   6  -2   7 2059.55 139.413  17
  -6  -2  -7 2122.16 105.000   3
  -6  -2  -8 1815.31 123.363  13
  -6   2  -8 1704.27 109.266   5
  -6  -2  -8 1675.26 116.967  10
  -6  -2  -8 1732.19 133.867  11
  -6  -2  -8 1821.39 106.609   9
  -6  -2  -8 1571.56 134.063  15
  -6   2  -8 1668.15 132.353   8
   6  -2   8 1780.15 135.954  17
  -6  -2  -8 1892.38 104.741   3
  -6  -2  -9 240.971 123.229  15
  -6  -2  -9 56.3926 111.111  13
  -6  -2  -9 171.158 104.966  10
  -6   2  -9 171.131 78.8560  11
  -6  -2  -9 109.076 88.4135   9
   6  -2   9 121.854 124.745  17
  -6   2  -9 166.318 121.624   8
  -6   2  -9 24.7122 94.8133   5
  -6  -2  -9 141.782 112.149   5
  -6  -2 -10 1439.64 120.024   4
  -6   2 -10 1290.31 131.794   8
   6  -2  10 1042.86 136.968  17
  -6  -2 -10 1357.96 125.978   5
  -6   2 -10 1375.82 104.255   5
  -6  -2 -11 73.2344 131.614  15
  -6  -2 -11 214.620 119.213   5
  -6  -2 -11 168.078 107.788  10
  -6  -2 -11-90.5118 87.4033   9
  -6  -2 -11 35.6340 111.463   4
  -6   2 -11 57.0084 98.0431   4
  -6   2 -11-70.2684 119.988   8
  -6   2 -11 31.1928 77.0714   2
   6  -2  11-110.807 124.278  17
  -6  -2 -12 1082.15 145.439  15
  -6  -2 -12 1074.52 120.728  10
  -6   2 -12 1014.97 106.512   4
  -6  -2 -12 1082.73 124.185   4
  -6  -2 -12 939.578 132.114  13
  -6   2 -12 1208.18 93.9214   2
  -6   2 -12 1136.39 113.008   5
  -6  -2 -12 1142.09 131.533   5
  -6  -2 -13 1423.64 156.568  15
  -6  -2 -13 1337.93 143.172  13
  -6  -2 -13 1338.48 132.316  10
  -6   2 -13 1505.80 113.551  10
   6  -2  13 1167.79 144.667  17
  -6   2 -13 1576.93 117.269   4
  -6  -2 -13 1562.29 135.786   4
  -6  -2 -13 1495.80 144.208   5
  -6   2 -13 1386.39 124.583   5
  -6   2 -13 1700.15 105.240   2
  -6  -2 -14 808.281 161.048  15
  -6  -2 -14 685.116 144.692  13
  -6  -2 -14 988.319 134.906  10
  -6   2 -14 745.636 115.900  10
   6  -2  14 462.181 141.215  17
  -6  -2 -14 620.651 137.479   4
  -6   2 -14 837.152 118.689   4
  -6   2 -14 752.706 121.395   5
  -6  -2 -14 738.476 142.745   5
  -6   2 -14 863.918 100.094   2
  -6  -2 -15 124.405 173.379  15
  -6  -2 -15 202.553 152.450  13
  -6  -2 -15 273.696 138.045  10
  -6   2 -15 86.2450 118.039  10
   6  -2  15 82.1273 141.512  17
  -6   2 -15 77.7278 120.157   4
  -6  -2 -15 141.031 141.930   4
  -6  -2 -15 24.4891 147.458   5
  -6   2 -15-91.7730 129.871   5
  -6   2 -15-185.208 105.335   2
  -6   2 -16 348.141 159.859  13
  -6  -2 -16-128.142 185.513  15
  -6  -2 -16-16.9272 160.477  13
  -6  -2 -16 134.765 144.638  10
  -6   2 -16 273.961 126.579  10
   6  -2  16 352.525 158.375  17
  -6   2 -16 280.984 126.924   4
  -6  -2 -16 146.054 145.970   4
  -6   2 -16 146.667 105.628   2
  -6   2 -16 312.354 137.126   5
  -6  -2 -16 349.029 157.826   5
  -6  -2 -17 356.914 164.977  13
  -6  -2 -17 244.521 158.413  10
  -6   2 -17 487.330 138.693  10
  -6  -2 -17 735.149 164.227   5
  -6   2 -17 518.985 142.831   5
  -6  -2 -17 277.612 156.985   4
  -6   2 -17 480.487 134.551   4
  -6   2 -17 619.431 175.183  13
  -6  -2 -17 808.248 196.759  15
  -6   2 -17 517.672 116.049   2
  -6  -2 -18-105.841 171.535  13
  -6  -2 -18-119.239 161.599   5
  -6   2 -18 60.5929 140.350   5
  -6   2 -18 14.1619 140.972  10
  -6  -2 -18 25.7304 163.605   4
  -6  -2 -18-14.1699 188.574  15
  -6   2 -18 75.4994 172.896  13
  -6   2 -18-29.4156 117.479   2
  -6   2 -19 536.680 179.309  13
  -6  -2 -19 336.857 176.859  13
  -6   2 -19 374.117 142.408   5
  -6  -2 -19 269.566 165.477   5
  -6   2 -19 616.544 140.580  10
  -6  -2 -19 310.535 188.128  15
  -6  -2 -19 453.440 161.852   4
  -6   2 -19 417.391 120.384   2
  -6  -2 -20 349.988 197.423  15
  -6  -2 -20 235.923 164.463   5
  -6   2 -20 486.198 177.883  13
  -6  -2 -20 91.1921 176.646  13
  -6   2 -20 0.82822 134.135  10
  -6   2 -21-134.289 145.160  10
  -6  -2 -21-78.9230 193.124  15
  -6  -2 -21-42.6660 166.631   5
  -6  -2 -21 28.7398 175.323  13
  -6   2 -21 105.516 177.359  13
  -6   2 -21 102.388 215.392  15
  -6  -2 -22-49.3799 193.057  15
  -6   2 -22 32.3294 136.184  10
  -6   2 -22 34.2296 212.344  15
  -6  -2 -22 109.891 173.279  13
  -6   2 -22-268.532 181.420  13
  -6  -2 -23 97.8310 159.995   5
  -6  -2 -24 99.1005 159.998   5
  -6  -2 -24 200.490 179.112  15
  -6   2 -24-170.647 205.289  15
  -6  -2 -24 311.186 163.691  13
  -6   2 -24-44.2090 171.583  13
  -6  -2 -25 173.199 145.209   5
  -6   2 -25 158.406 191.847  15
  -6  -2 -25 190.806 169.002  15
  -6  -2 -25-45.1810 158.888  13
  -6   2 -25-97.1821 164.272  13
  -6  -2 -26-189.339 134.328   5
  -6   2 -26 67.4132 173.888  15
  -6  -2 -26-193.884 143.985  13
  -6   2 -26 93.0150 152.443  13
  -6   2 -27 45.0845 157.586  15
  -6   2 -28 183.076 138.192  15
  -6   2 -29-145.167 113.641  15
   6   4 -34 248.551 123.730  15
   6   4 -33 119.357 149.355  15
   6  -4 -32 25.7498 116.153   5
   6   4 -32 153.002 171.923  15
   6  -4 -31 66.9141 132.662   5
   6  -4 -30-58.7433 145.086   5
   6   4 -30 4.46822 128.530  10
  -6  -4  30 24.8942 136.078  17
   6  -4 -29 415.287 154.235   5
   6   4 -29 135.120 139.524  10
  -6  -4  29 453.363 150.467  17
   6  -4 -28 118.733 157.824   5
   6   4 -28 40.7653 140.807  10
  -6  -4  28 175.071 162.646  17
   6  -4 -27-52.5392 163.363   5
   6   4 -26-7.36422 154.022  13
   6   4 -26 211.587 147.004  10
  -6  -4  26-130.129 168.217  17
  -6  -4  25 106.110 172.084  17
   6  -4 -25 140.041 158.647   5
   6   4 -25-135.958 155.488  13
  -6  -4  24 346.941 173.664  17
   6   4 -24 48.0028 168.080   5
   6  -4 -24 187.648 162.042   5
   6  -4 -24 282.477 162.264  15
  -6  -4  23-51.5586 173.781  17
   6  -4 -23 88.3983 162.543  15
   6   4 -23-45.6929 158.091   5
   6  -4 -23 2.06754 161.397   5
   6  -4 -22 50.0250 118.353   9
  -6  -4  22 122.542 177.758  17
   6   4 -22-95.6078 189.551   8
   6  -4 -22 92.9502 158.939  15
   6   4 -22 279.550 159.847   5
   6  -4 -22-23.8126 162.881   5
   6  -4 -21 243.791 117.169   9
  -6  -4  21 135.230 169.331  17
   6   4 -21 148.548 178.815   8
   6  -4 -21 73.6539 152.991  15
   6  -4 -21 83.2493 155.421   5
   6   4 -21 26.0121 148.625   5
   6  -4 -20 494.587 155.039   5
   6  -4 -20 522.388 116.166   9
   6  -4 -20 599.074 116.354   3
   6   4 -20 335.995 185.514   8
   6  -4 -20 669.456 152.457  15
  -6  -4  20 682.321 174.529  17
   6  -4 -19 73.4176 143.172  15
   6  -4 -19 99.9799 139.670   5
   6  -4 -19 107.078 112.540   9
   6  -4 -19 81.5494 109.835   3
   6   4 -19 69.7088 174.740   8
   6   4 -19 212.214 84.0848   2
  -6  -4  19 481.179 166.798  17
   6  -4 -18 862.766 137.525  15
   6  -4 -18 485.155 134.695   5
   6  -4 -18 418.414 108.080   9
   6  -4 -18 430.918 106.292   3
   6   4 -18 563.728 175.140   8
   6   4 -18 636.311 81.6861   2
  -6  -4  18 511.062 159.848  17
   6  -4 -17 94.5426 100.949   3
   6  -4 -17 232.410 104.705   9
   6  -4 -17 204.484 125.173   5
   6   4 -17 65.0899 166.565   8
   6  -4 -17 136.101 126.867  15
  -6  -4  17 202.320 151.914  17
   6  -4 -16 1017.23 104.364   3
   6  -4 -16 818.184 108.348   9
   6  -4 -16 808.503 123.047   5
   6   4 -16 872.607 161.190   8
   6  -4 -16 651.320 122.752  15
  -6  -4  16 939.537 145.852  17
   6  -4 -15 1856.98 132.522   5
   6   4 -15 1723.34 168.899   8
   6  -4 -15 1847.00 121.149   9
   6  -4 -15 2078.98 120.285   3
  -6  -4  15 1914.45 151.133  17
   6  -4 -14 351.946 105.473   5
   6  -4 -14 507.446 96.5781   3
  -6  -4  14 290.307 131.737  17
   6   4 -14 245.301 149.364   8
   6  -4 -13 20.0318 94.6239   3
   6   4 -13 209.709 146.763   8
   6  -4 -12 168.232 100.122   3
   6   4 -12 178.853 147.413   8
   6  -4 -11 600.663 94.1626   5
   6  -4 -11 918.705 97.8302   3
  -6  -4  11 429.509 124.275  17
   6   4 -11 799.302 145.990   8
   6  -4 -10 1997.20 111.161   5
   6  -4 -10 2281.13 117.991   3
  -6  -4  10 1914.10 139.601  17
   6  -4  -9 6946.85 242.240   5
   6  -4  -9 6984.97 241.950   7
  -6  -4   9 6899.40 258.287  17
   6  -4  -8 358.798 79.2317   5
  -6   4   8 574.455 117.310   8
  -6  -4   8 617.423 117.807  17
   6  -4  -8 503.742 94.7981   7
   6  -4  -8 677.733 100.229   3
  -6   4   7 1361.84 122.679   8
   6  -4  -7 1349.25 109.436   7
   6  -4  -7 1122.23 80.8330   5
  -6  -4   7 1345.14 121.334  17
  -6  -4   6 4928.78 196.178  17
  -6   4   6 5265.63 199.948   8
   6  -4  -6 4781.85 189.663   7
   6  -4  -5 1428.52 128.677  17
  -6  -4   5 1561.74 122.686  17
  -6   4   5 1397.10 131.721   8
  -6  -4   4 12578.2 424.858  17
   6  -4  -4 13209.9 430.814  17
  -6   4   4 13414.8 431.896   8
   6  -4  -3 103.049 118.164  17
  -6  -4   3 186.567 96.8340  17
  -6   4   3 177.063 122.072   8
  -6  -4   2 114.408 96.7010  17
   6  -4  -2 108.482 120.317  17
  -6   4   2 170.413 125.180   8
   6  -4  -1 2509.00 146.871  17
  -6   4   1 2504.96 145.108   8
  -6   4   0 5152.58 199.084   8
   6   4   0 4613.19 182.774   8
  -6  -4   0 5216.85 165.789   3
   6  -4   0 4071.94 193.831  17
  -6  -4   0 3533.62 165.794  17
   6   4   1 5899.81 226.858   8
  -6   4  -1 6430.42 243.545   8
  -6  -4  -1 6306.54 217.094   3
   6  -4   1 6557.68 241.657  17
   6   4   2 24813.2 805.030   8
  -6  -4  -2 24959.9 802.030   3
   6  -4   2 27424.2 813.828  17
   6   4   3 347.189 100.277   8
  -6  -4  -3 385.259 91.4873   3
   6  -4   3 326.828 135.079  17
  -6  -4  -4 11692.0 389.744   9
  -6  -4  -4 12280.0 387.773   3
   6  -4   4 11512.4 402.436  17
  -6   4  -5 6568.00 260.502   8
  -6  -4  -5 6962.65 231.177   3
  -6  -4  -6 1194.30 114.069   5
  -6   4  -6 1199.63 150.569   8
  -6  -4  -6 1332.06 107.972   3
  -6  -4  -7 164.873 97.5091   9
  -6  -4  -7 149.336 110.168   5
  -6   4  -7 57.3193 144.241   8
  -6  -4  -7 271.691 95.6349   3
  -6  -4  -8 5830.01 225.096   5
  -6  -4  -8 5718.09 213.649   9
  -6  -4  -8 5562.01 226.922  13
  -6   4  -8 5816.33 243.003   8
   6  -4   8 6073.13 236.071  17
  -6  -4  -8 6038.67 213.384   3
  -6  -4  -9 5306.74 194.930   3
  -6  -4  -9 5096.08 205.570   5
  -6  -4  -9 5122.38 193.214   9
  -6   4  -9 5273.95 232.295   8
   6  -4   9 5006.78 220.838  17
  -6  -4  -9 4812.26 210.025  13
   6  -4  10 939.139 147.001  17
  -6   4 -10 1132.50 166.475   8
  -6  -4 -10 957.634 128.777   5
  -6  -4 -10 961.362 109.493   9
  -6  -4 -10 1111.33 140.025  13
  -6  -4 -10 957.413 106.688   3
   6  -4  11 369.620 147.461  17
  -6   4 -11 478.025 166.067   8
  -6  -4 -11 440.740 130.667   5
  -6  -4 -11 411.394 108.322   9
  -6  -4 -11 538.635 107.472   3
  -6  -4 -11 231.429 139.520  13
  -6  -4 -12 62.7747 144.635  13
   6  -4  12 230.695 154.385  17
  -6   4 -12 32.0399 172.807   8
  -6  -4 -12-15.9463 137.724   5
  -6  -4 -12 49.6842 114.607   9
  -6  -4 -12 78.5912 115.145   3
  -6  -4 -12 32.1037 150.046  15
   6  -4  13 480.331 169.269  17
  -6   4 -13 536.672 177.571   8
  -6  -4 -13 356.121 146.219   5
  -6  -4 -13 493.841 120.134   9
  -6  -4 -13 217.951 164.653  15
  -6  -4 -13 631.316 158.332  13
  -6  -4 -14 166.106 160.088  13
  -6   4 -14 587.902 104.081   2
  -6  -4 -14 210.402 125.186   9
  -6  -4 -14 253.989 150.981   5
  -6   4 -14 294.967 185.486   8
  -6  -4 -14 208.743 169.817  15
   6  -4  14 244.855 166.314  17
  -6   4 -15 628.360 112.338   2
  -6  -4 -15 393.402 127.693   9
  -6   4 -15 346.357 190.519   8
  -6  -4 -15 818.427 156.334   5
   6  -4  15 764.607 184.508  17
  -6  -4 -15 645.572 170.440  13
  -6  -4 -16 86.6711 166.149  13
  -6  -4 -16 158.566 160.378   5
  -6   4 -16 212.403 110.578   2
   6  -4  16 47.7096 174.971  17
  -6  -4 -17 35.1582 168.652  13
  -6  -4 -17 15.1408 162.755   5
  -6   4 -17-27.0146 115.198   2
   6  -4  17-96.5403 173.228  17
  -6  -4 -18-113.866 167.717  13
   6  -4  18-102.427 163.372  17
  -6  -4 -18-45.1728 156.777   5
   6  -4  19 38.7611 169.272  17
  -6   4 -19 127.546 113.343   2
  -6   4 -19 42.2811 172.716  13
  -6  -4 -19 175.556 152.096   5
   6  -4  20 73.5023 159.228  17
  -6   4 -20-1.75628 113.502   2
  -6   4 -20 75.9774 175.992  13
  -6  -4 -21 193.268 154.206   5
  -6   4 -21 163.573 111.654   2
  -6   4 -22-96.3560 165.981  13
  -6   4 -23 8.26628 185.737  15
  -6   4 -23 156.749 160.470  13
  -6   4 -24-21.3708 174.185  15
  -6   4 -24 356.120 154.865  13
  -6   4 -25-80.3633 161.042  15
  -6   4 -25-117.408 142.753  13
  -6   4 -26 86.1918 140.883  15
  -6   4 -27 106.441 125.621  15
   6   6 -31 269.643 129.395  15
  -6  -6  30-71.9981 108.867  17
  -6  -6  29 41.3713 119.442  17
  -6  -6  28 11.7267 136.019  17
  -6  -6  27-56.0277 141.103  17
   6   6 -27-113.946 156.050   1
  -6  -6  26 214.880 157.620  17
  -6  -6  25 137.155 167.403  17
   6   6 -24-185.515 192.230   8
  -6  -6  23 271.599 166.444  17
   6  -6 -23-84.9378 113.635   9
  -6  -6  22-208.391 168.740  17
   6  -6 -22-55.0780 121.936   9
   6   6 -21-71.7401 201.684   8
   6  -6 -21 21.9612 122.385   5
  -6  -6  21 342.566 169.820  17
   6  -6 -21 279.562 123.082   9
   6  -6 -20 95.7487 124.616   9
   6  -6 -20-165.278 121.785   5
   6   6 -20-124.636 206.389   8
  -6  -6  20 88.0949 174.862  17
   6  -6 -20 68.9593 121.107   3
   6  -6 -19 178.840 126.700   9
   6  -6 -19 15.2344 120.758   5
   6   6 -19 219.703 206.731   8
  -6  -6  19 490.919 173.257  17
   6  -6 -19 18.0021 123.418   3
   6  -6 -18 78.1882 130.714   9
   6  -6 -18-18.9270 118.559   5
   6   6 -18 113.552 203.665   8
  -6  -6  18-55.7408 181.348  17
   6  -6 -18 279.997 128.824   3
   6   6 -17 765.823 216.291   8
   6  -6 -17 754.180 130.755   3
  -6  -6  17 439.971 181.084  17
   6  -6 -17 570.619 136.815   9
   6   6 -16 1908.63 215.490   8
   6  -6 -16 1847.44 145.649   3
  -6  -6  16 1571.14 192.161  17
   6  -6 -16 1643.00 146.863   9
   6   6 -15-330.451 198.189   8
   6  -6 -15 63.7820 134.843   3
  -6  -6  15-32.2088 176.368  17
   6  -6 -15 254.779 136.504   9
   6   6 -14 1180.18 195.674   8
   6  -6 -14 755.799 131.148   3
  -6  -6  14 577.357 177.348  17
   6  -6 -14 829.788 136.613   9
   6   6 -13 508.861 190.490   8
   6  -6 -13 803.819 130.690   3
  -6  -6  13 617.555 165.464  17
   6  -6 -13 658.634 132.081   9
   6   6 -12-172.422 186.360   8
   6  -6 -12-28.9178 133.279   3
  -6  -6  12-83.5867 165.639  17
   6   6 -11-90.8675 180.768   8
   6  -6 -11 76.4569 122.552   3
  -6  -6  11-22.4983 161.637  17
   6   6 -10 107.406 179.019   8
   6  -6 -10 265.210 119.363   3
  -6  -6  10 193.701 152.222  17
   6   6  -9 212.014 171.386   8
   6  -6  -9 59.1430 117.709   3
  -6  -6   9 218.390 147.862  17
   6   6  -8 545.207 167.532   8
   6  -6  -8 483.192 124.098   3
  -6  -6   8 401.584 143.519  17
   6   6  -7 467.237 163.598   8
  -6   6   7 601.667 158.207   8
   6  -6  -7 750.746 120.630   3
  -6  -6   7 385.161 139.076  17
   6  -6  -6 1008.08 126.015   3
  -6   6   6 614.588 155.689   8
   6   6  -6 898.271 164.889   8
  -6  -6   5 245.488 102.027   3
   6   6  -5 178.154 156.823   8
  -6   6   5 108.560 155.343   8
  -6  -6   4 3622.28 150.818   3
   6   6  -4 3074.05 200.072   8
  -6   6   4 3045.61 195.005   8
  -6   6   3 3887.90 214.412   8
   6   6  -3 3562.16 211.979   8
   6   6  -2 910.127 151.856   8
  -6   6   2 1194.10 165.182   8
  -6  -6   2 1433.82 111.977   3
   6  -6  -2 1094.56 152.871  17
  -6   6   1 628.885 165.676   8
   6   6  -1 293.908 150.543   8
   6  -6  -1 461.557 147.948  17
  -6  -6   1 661.975 102.706   3
  -6   6   0 1813.61 177.755   8
  -6  -6   0 2045.74 119.460   3
   6  -6   0 1711.61 162.112  17
   6   6   0 1570.53 160.077   8
  -6   6  -1-16.5366 163.392   8
  -6  -6  -1 54.2148 102.006   3
   6  -6   1 214.019 149.091  17
  -6   6  -2 671.675 177.766   8
  -6  -6  -2 712.544 109.291   3
   6  -6   2 804.603 156.922  17
  -6   6  -3 966.807 179.877   8
   6  -6   3 1002.51 162.316  17
  -6  -6  -3 1244.40 120.372   3
  -6   6  -4 227.930 180.068   8
  -6  -6  -4 625.405 116.959   3
   6  -6   4 264.446 165.044  17
  -6  -6  -4 672.957 121.188   9
  -6   6  -5 6088.88 277.549   8
  -6  -6  -5 6557.68 235.357   3
  -6  -6  -5 6478.57 238.228   9
  -6   6  -6 2307.19 213.462   8
  -6  -6  -6 2214.23 146.326   3
   6  -6   6 2315.66 186.790  17
  -6  -6  -6 2252.76 148.236   9
  -6   6  -7 284.288 197.814   8
  -6  -6  -7 230.943 125.751   3
   6  -6   7 130.543 170.340  17
  -6  -6  -7 170.025 130.727   9
  -6   6  -8 153.080 200.518   8
  -6  -6  -8 346.320 125.350   3
   6  -6   8 322.298 170.345  17
  -6  -6  -8 11.0503 130.394   9
  -6   6  -9 20.1943 205.707   8
  -6  -6  -9 199.229 125.784   3
   6  -6   9 240.957 176.055  17
  -6  -6  -9 368.678 133.773   9
  -6   6 -10 294.289 201.955   8
  -6  -6 -10 172.473 125.147   3
   6  -6  10 257.501 179.038  17
  -6  -6 -10 249.031 131.938   9
  -6   6 -11 94.0160 208.904   8
  -6  -6 -11 230.925 124.795   3
   6  -6  11 101.703 176.751  17
  -6  -6 -11-75.8024 130.458   9
  -6   6 -12 383.397 208.120   8
  -6  -6 -12 452.018 127.777   3
   6  -6  12 538.345 179.820  17
  -6  -6 -12 470.463 135.636   9
  -6   6 -13 531.898 207.232   8
  -6  -6 -13 508.794 129.994   3
   6  -6  13 476.763 182.526  17
  -6  -6 -13 668.736 135.118   9
   6  -6  14 68.3727 176.151  17
  -6   6 -14 40.7090 204.484   8
  -6  -6 -14 269.755 127.826   9
   6  -6  15 138.032 170.481  17
  -6   6 -15 176.091 203.411   8
  -6  -6 -15 263.997 128.785   9
  -6  -6 -16 279.558 124.022   9
   6  -6  16-19.9689 168.648  17
  -6   6 -16 299.339 102.455   2
   6  -6  17 71.1842 163.478  17
  -6   6 -17 108.648 102.117   2
  -6   6 -18 238.078 102.737   2
   6  -6  19 94.4397 155.532  17
  -6   6 -19 84.5354 97.7076   2
   6  -6  20-87.2837 147.632  17
  -6   6 -20-28.4553 154.114  13
  -6   6 -20 208.671 94.2018   2
   6  -6  21-118.440 137.024  17
  -6   6 -21 42.2183 144.849  13
  -6   6 -21 81.7672 88.2654   2
  -6   6 -22 365.794 137.577  13
   6  -6  22 6.93107 120.209  17
   6  -6  23-17.1003 107.728  17
   6  -6  23-233.375 113.790   7
  -6   6 -23-85.1564 123.137  13
  -6   6 -23 101.650 133.962  15
  -6   6 -24 32.6981 114.935  15
   6  -6  24 183.245 100.018   7
  -6  -8  27 148.982 91.1633  17
  -6  -8  26-46.0701 104.520  17
  -6  -8  25 86.6124 115.407  17
  -6  -8  24 108.444 121.506  17
   6   8 -23-190.427 174.906   8
  -6  -8  23-17.6678 131.317  17
   6   8 -22 16.4847 179.981   8
   6  -8 -22-26.4393 98.1596   9
  -6  -8  22 6.73167 138.531  17
   6   8 -21 289.320 189.488   8
  -6  -8  21-105.481 146.598  17
   6  -8 -21 98.8317 104.342   9
   6   8 -20-262.941 195.283   8
   6  -8 -20 15.3695 112.374   3
  -6  -8  20 102.069 151.432  17
   6  -8 -20 86.9831 113.782   9
   6  -8 -19 202.117 112.797   3
   6  -8 -19-52.1509 117.719   9
   6   8 -19 100.473 199.147   8
   6   8 -18 165.938 206.540   8
   6  -8 -18 122.014 115.346   3
   6  -8 -17 62.5336 120.110   3
   6  -8 -17 185.365 124.944   9
  -6  -8  17 289.373 158.643  17
   6  -8 -16 245.807 123.740   3
  -6  -8  16-3.48357 160.341  17
   6  -8 -16 75.6485 128.505   9
   6   8 -15 396.794 203.341   8
   6  -8 -15 152.572 126.062   3
   6  -8 -15 38.9062 131.102   9
  -6  -8  15-29.0464 160.752  17
   6   8 -14-161.472 205.442   8
   6  -8 -14 16.2067 138.786   9
  -6  -8  14 161.830 159.919  17
   6   8 -13 14.9629 211.553   8
   6  -8 -13-5.14245 135.934   9
  -6  -8  13-98.4215 159.341  17
   6   8 -12-229.985 208.592   8
  -6  -8  12 99.2947 158.195  17
   6  -8 -12 57.4807 136.979   9
   6   8 -11 159.820 207.036   8
   6  -8 -11 70.6271 131.737   3
  -6  -8  11 195.995 106.774   3
  -6  -8  11-118.625 164.799  17
   6  -8 -11 115.519 142.916   9
   6   8 -10 369.861 211.652   8
   6  -8 -10 942.388 147.144   3
  -6  -8  10 986.999 114.096   3
  -6  -8  10 162.773 165.316  17
   6   8  -9 275.603 208.858   8
  -6  -8   9 230.686 112.500   3
   6  -8  -9 243.071 134.963   3
  -6  -8   9 289.348 162.135  17
   6   8  -8 532.211 209.114   8
  -6  -8   8 485.485 115.994   3
   6  -8  -8 440.502 136.609   3
  -6  -8   8 220.142 162.213  17
  -6  -8   7 17.2379 116.423   3
   6  -8  -7 129.329 135.047   3
   6   8  -7 33.1116 208.246   8
   6  -8  -6 500.391 136.432   3
  -6  -8   6 232.129 119.122   3
   6   8  -6 265.972 203.379   8
  -6  -8   5 751.902 119.298   3
   6   8  -5 526.700 208.073   8
  -6  -8   4 636.666 116.659   3
   6  -8  -4 924.338 141.027   3
  -6   8   4 401.304 209.441   8
   6   8  -4 475.455 201.530   8
   6  -8  -3 185.672 139.284   3
  -6  -8   3-167.652 118.667   3
   6   8  -3-205.553 197.888   8
  -6   8   3 38.4011 209.021   8
  -6  -8   2 260.978 120.020   3
   6  -8  -2 560.750 140.655   3
   6   8  -2 156.318 192.740   8
  -6   8   2 425.603 213.413   8
  -6  -8   1 55.2020 119.512   3
   6  -8  -1 12.6847 140.584   3
  -6   8   1 42.0862 209.953   8
  -6   8   0 274.457 210.542   8
  -6  -8   0 574.633 123.929   3
   6  -8   0-21.1563 172.172  17
  -6   8  -1-119.150 208.616   8
   6  -8   1-185.666 176.588  17
  -6  -8  -1-51.6031 122.709   3
  -6   8  -2 239.158 210.353   8
  -6  -8  -2 74.2821 125.411   3
   6  -8   2-99.2509 169.398  17
  -6  -8  -2 52.0059 131.511   9
  -6   8  -3 446.376 207.336   8
  -6  -8  -3 534.424 125.659   3
   6  -8   3 315.758 172.410  17
  -6  -8  -3 354.334 134.445   9
  -6   8  -4-24.4843 208.119   8
  -6  -8  -4 111.804 122.994   3
   6  -8   4 80.9090 176.978  17
  -6  -8  -4 229.792 131.727   9
  -6   8  -5 168.971 210.811   8
  -6  -8  -5 163.925 129.878   3
  -6  -8  -5 172.316 131.622   9
   6  -8   5 56.9284 173.324  17
  -6   8  -6 215.425 205.664   8
  -6  -8  -6-5.63897 129.833   9
   6  -8   6 145.876 173.020  17
  -6   8  -7 212.252 212.258   8
   6  -8   7-177.580 172.099  17
  -6  -8  -7 174.106 127.467   9
  -6   8  -8-26.9455 209.420   8
  -6  -8  -8 250.055 124.356   3
  -6  -8  -8-12.0386 128.381   9
   6  -8   8 32.1315 169.760  17
  -6  -8  -9 108.031 122.118   3
  -6  -8  -9 290.322 124.255   9
   6  -8   9 114.246 167.797  17
  -6  -8 -10-207.907 115.663   3
   6  -8  10-136.471 168.383  17
  -6  -8 -10-69.0211 122.756   9
  -6   8 -11-150.228 207.284   8
  -6  -8 -11 33.1491 118.679   3
   6  -8  11 392.755 164.259  17
  -6  -8 -11 154.552 121.402   9
  -6   8 -12 304.385 203.135   8
  -6  -8 -12 8.80400 120.355   3
  -6   8 -14-0.68243 91.6648   2
   6  -8  14 4.33184 148.806  17
  -6  -8 -14 69.6911 113.145   9
  -6   8 -15 83.3279 87.1113   2
   6  -8  15-17.2394 142.502  17
  -6  -8 -15 197.262 104.183   9
  -6   8 -16 121.431 79.5827   2
   6  -8  16-204.003 137.354  17
  -6   8 -17 13.4206 78.3751   2
   6  -8  17-81.6177 128.375  17
   6  -8  18-142.968 123.120  17
  -6   8 -19 78.5045 111.638  13
   6  -8  19 20.5332 112.011  17
   6  -8  19 316.237 110.530   7
   6  -8  20-58.5072 99.9763   7
  -6   8 -20 25.9408 99.9683  13
  -6   8 -21-6.00750 85.2840  13
   6 -10 -19 57.5802 68.5337   9
   6 -10 -18-77.1546 74.8313   9
   6 -10 -17-82.6981 82.3271   3
   6  10 -17-113.107 156.802   8
   6 -10 -17 38.5403 83.9928   9
   6 -10 -16 66.6550 83.8794   3
   6  10 -16-92.8955 164.447   8
   6 -10 -16 54.0806 89.3985   9
   6 -10 -15 7.50706 88.4717   3
   6  10 -15 137.111 171.956   8
   6 -10 -15 200.758 93.8190   9
   6 -10 -14 36.9395 96.3969   3
   6  10 -14 146.948 172.929   8
   6 -10 -14-63.8209 97.8777   9
   6 -10 -13 8.21624 99.7906   3
   6  10 -13-21.2287 176.886   8
   6 -10 -13-25.7446 102.936   9
   6 -10 -12 121.741 100.563   3
   6  10 -12 211.775 179.499   8
   6 -10 -12 108.771 105.766   9
   6 -10 -11 63.9446 106.326   3
   6 -10 -11 146.807 110.644   9
   6 -10 -10 269.899 112.748   3
   6  10 -10 63.3373 183.695   8
   6 -10 -10 405.251 112.659   9
   6 -10  -9 170.473 107.019   3
  -6 -10   9 58.7900 84.5141   3
   6  10  -9 123.676 185.908   8
   6 -10  -9 162.983 116.126   9
   6 -10  -8 122.023 109.294   3
  -6 -10   8 136.763 91.1768   3
   6  10  -8 88.6510 186.275   8
   6 -10  -8-26.6143 115.891   9
   6 -10  -7-1.37191 112.123   3
  -6 -10   7-190.100 91.1632   3
   6  10  -7 33.6911 187.339   8
   6 -10  -7-40.4971 115.761   9
   6  10  -6-53.2153 187.324   8
   6 -10  -6 105.778 111.950   3
  -6 -10   6 70.5582 91.6173   3
   6 -10  -5 130.810 115.977   3
  -6 -10   5-36.6631 93.0710   3
   6  10  -5-175.821 186.349   8
  -6 -10   5-63.3351 100.368   9
  -6 -10   4-33.9797 100.984   9
  -6 -10   4-14.0626 95.3151   3
   6 -10  -4-51.0991 109.853   3
  -6 -10   3-16.0047 100.116   9
  -6 -10   3-35.5505 94.9752   3
   6 -10  -3 15.7771 108.428   3
  -6 -10   2 6.28010 102.784   9
   6 -10  -2 66.5831 106.691   3
  -6 -10   2 105.458 97.5089   3
  -6 -10   1 12.6496 103.967   9
   6 -10  -1 9.70462 106.565   3
  -6 -10   1 179.316 99.5041   3
  -6 -10   0 70.6486 104.195   9
  -6 -10   0 257.380 105.679   3
   6 -10   0 247.301 103.078   3
  -6 -10  -1 160.899 103.661   9
  -6 -10  -1-85.8412 101.679   3
   6 -10   1 19.8561 103.435   3
  -6 -10  -2 53.1091 103.471   9
  -6 -10  -2 33.8633 99.4828   3
   6 -10   2 124.007 100.904   3
  -6 -10  -3 91.5562 103.177   9
   6 -10   3-31.6369 99.7464   3
  -6 -10  -3 254.676 99.0979   3
  -6 -10  -4 17.6967 102.716   9
   6 -10   4-4.02869 98.4014   3
  -6 -10  -4 8.36588 99.2470   3
  -6 -10  -5 103.979 98.9521   9
  -6 -10  -5 144.373 95.7598   3
   6 -10   5-24.2509 95.6300   3
  -6 -10  -6 75.4543 97.6716   9
   6 -10   6-69.2868 92.1411   3
  -6 -10  -6 12.1674 93.0274   3
  -6 -10  -7-88.5075 95.3344   9
   6 -10   7-142.436 88.1753   3
  -6 -10  -7 41.9458 90.6075   3
  -6 -10  -8 61.1458 93.4453   9
   6 -10   8 171.616 84.7450   3
  -6 -10  -8 136.524 89.2023   3
  -6 -10  -9-50.2044 91.3128   9
   6 -10   9-70.7399 78.9760   3
  -6 -10  -9 49.4601 87.8591   3
  -6 -10 -10 27.7316 82.9311   9
   6 -10  10 82.3326 73.1506   3
  -6 -10 -11-46.7963 81.0365   9
  -6 -10 -12 63.0171 73.1731   9
   7   1 -36-128.855 122.078  15
   7  -1 -36-141.614 99.6935   5
   7   1 -35 42.4708 146.061  15
   7  -1 -35-39.7444 122.436   5
   7   1 -35-16.8448 112.614   5
   7   1 -34-106.263 131.256   5
   7   1 -34 101.542 133.298  10
   7  -1 -34 116.290 150.002  15
   7   1 -34-354.887 174.290  15
   7  -1 -34 108.634 142.251   5
   7  -1 -33-27.6009 155.852   5
   7   1 -33 24.3613 149.824   5
   7   1 -33-4.28511 145.507  10
   7   1 -33-17.4573 179.681  15
   7  -1 -33 89.9843 166.390  15
   7   1 -32 119.862 161.876   5
   7  -1 -32-11.0352 168.892   5
   7  -1 -32 133.822 157.889  10
   7   1 -32-162.457 160.837  10
   7  -1 -32-32.6090 180.213  15
   7   1 -32 95.9362 204.446  15
   7   1 -31 824.420 163.480  10
   7  -1 -31 330.339 189.250  15
   7   1 -31 800.297 216.921  15
   7   1 -31 484.473 167.065   5
   7  -1 -31 462.920 181.894   5
   7  -1 -31 547.605 163.828  10
   7   1 -30 297.252 181.655   5
   7  -1 -30 411.947 181.768   5
   7   1 -29 396.983 225.900  15
   7   1 -29 601.848 173.078  10
   7  -1 -29 421.495 172.672  10
   7  -1 -29 318.926 195.111  15
   7  -1 -28 210.245 205.982  15
   7   1 -28 226.001 183.482   5
   7  -1 -28 100.931 184.287   5
   7  -1 -28 344.004 170.157  10
   7   1 -28 264.698 173.040  10
   7   1 -27 4588.87 247.906   5
   7  -1 -27 4920.46 250.707   5
   7  -1 -27 4904.05 236.512  10
   7   1 -27 5065.04 236.755  10
   7  -1 -26 459.639 171.678  10
   7   1 -26 643.556 174.247  10
   7  -1 -26 403.577 189.419   5
   7   1 -26 582.983 181.235   5
   7   1 -26 379.497 157.528  13
   7  -1 -26 119.263 155.117  13
   7  -1 -26 593.895 210.884  15
   7  -1 -25 543.025 168.950  10
   7   1 -25 541.444 171.191  10
   7  -1 -25 458.729 208.320  15
   7   1 -25 194.476 184.279   5
   7  -1 -25 760.674 188.407   5
   7   1 -25 261.449 155.475  13
   7  -1 -25 439.853 153.369  13
   7  -1 -24 147.849 163.571  10
   7   1 -24 121.852 162.217  10
   7  -1 -24 367.612 201.704  15
   7   1 -24 225.790 195.989   5
   7  -1 -24 204.095 183.506   5
   7   1 -24 252.767 145.232  13
   7  -1 -24 46.9471 145.105  13
  -7  -1  24-69.7197 155.289  17
   7  -1 -23 4061.74 209.000  13
   7   1 -23 4113.62 206.290  13
   7  -1 -23 4717.67 249.688  15
   7   1 -23 5101.84 237.162   5
   7  -1 -23 5135.02 233.638   5
   7   1 -23 4967.24 216.856  10
   7  -1 -23 4734.86 217.369  10
   7  -1 -22 1074.45 145.181  10
   7  -1 -22 933.291 136.930  13
   7   1 -22 920.412 134.766  13
   7   1 -22 1289.17 179.247   5
   7  -1 -22 1133.58 159.068   5
   7  -1 -21-139.328 127.906  10
   7   1 -21 37.0481 150.406   5
   7  -1 -21 222.274 147.258   5
   7  -1 -21-110.210 122.292  13
   7   1 -21-39.9044 120.131  13
   7   1 -20 774.250 81.0881   2
   7  -1 -20 934.345 125.151  10
   7  -1 -20 813.883 149.259   5
   7   1 -20 760.252 142.487   5
   7   1 -19 6404.83 230.458  13
   7  -1 -19 5988.21 231.235  13
  -7  -1  19 6367.72 235.587  16
   7  -1 -19 7351.60 250.863   5
   7   1 -19 6025.87 216.496   2
   7  -1 -19 6939.51 236.362  10
   7  -1 -18 1855.27 119.894  13
  -7  -1  18 1976.82 130.495  16
   7   1 -18 1893.95 91.6722   2
   7  -1 -18 2072.60 147.545   5
   7  -1 -17 86.2583 96.2143  13
   7   1 -17 156.159 62.9400   2
  -7   1  17 83.9898 89.9065  16
  -7  -1  17-9.78548 106.103  16
   7  -1 -17-85.1250 137.089   5
  -7   1  16 7021.58 221.311  16
   7   1 -16 6185.53 211.079   4
   7  -1 -16 5468.84 218.728   1
   7  -1 -16 7095.87 228.142  10
   7  -1 -16 5673.89 214.200   9
  -7  -1  16 7085.67 229.351  16
   7  -1 -16 6632.26 222.858  13
   7  -1 -15 5904.64 203.947  13
   7   1 -15 5730.66 191.861   2
   7  -1 -15 6317.51 220.009   5
   7  -1 -15 5410.98 196.980   9
   7  -1 -15 5534.23 202.500   1
   7   1 -15 5930.20 193.012   4
  -7  -1  15 5917.44 213.539  16
  -7   1  15 5814.22 204.103  16
   7   1 -14 43.5760 52.3479   4
   7   1 -14 36.8407 50.1446   2
   7  -1 -14 55.8634 76.1754   1
   7  -1 -14 36.0075 78.2933  13
   7  -1 -14 98.5093 105.723   5
   7  -1 -14 48.4223 64.5850   9
   7  -1 -14 109.240 63.3857   3
  -7  -1  14 16.7125 97.5223  16
  -7   1  14-18.1198 85.4892  16
   7  -1 -13 15002.9 454.798  13
  -7   1  13 15145.3 456.971  16
   7   1 -13 14283.4 449.473   4
   7  -1 -13 13666.3 455.256   1
   7  -1 -13 13875.0 451.271   3
   7   1 -13 13876.7 450.006   2
   7  -1 -13 13998.3 451.566   9
  -7  -1  13 15823.6 459.789  16
   7  -1 -13 14205.7 454.115   6
   7  -1 -12 1073.12 74.4275  13
  -7   1  12 1011.17 66.8981  12
   7   1 -12 953.493 51.7695   2
   7  -1 -12 1080.41 61.7760   3
   7  -1 -12 1119.06 62.2032   9
   7  -1 -12 1084.46 80.5000   1
   7   1 -12 1037.17 53.1039   4
  -7  -1  12 1101.51 90.8770  16
   7  -1 -12 1209.25 76.6334   6
   7  -1 -11 6835.50 227.232  14
   7  -1 -11 7060.99 225.357  13
  -7   1  11 6734.05 223.912  12
   7   1 -11 7133.94 219.066   2
   7  -1 -11 6863.03 221.625   3
   7  -1 -11 6614.72 221.783   9
   7  -1 -11 6691.44 228.888   1
   7   1 -11 6826.13 218.375   4
  -7  -1  11 6854.84 232.751  16
   7  -1 -11 6750.06 225.853   6
   7   1 -11 6951.59 236.197   6
   7   1 -10 1131.24 44.0799   2
   7  -1 -10 1110.95 59.1629   3
   7   1 -10 899.377 42.0839   4
   7  -1 -10 955.329 80.5367   1
  -7  -1  10 663.928 87.3302  16
   7  -1 -10 634.493 74.3014  14
   7  -1 -10 650.157 66.5972  13
  -7   1  10 613.557 64.1520  12
   7  -1 -10 662.194 69.1123   6
   7  -1 -10 794.767 58.4323   9
   7   1 -10 959.624 97.1919   6
   7  -1  -9 3616.23 181.191   3
   7   1  -9 3229.04 175.002   4
  -7   1   8 22175.8 699.001  12
   7  -1  -8 21947.1 696.048   3
   7   1  -8 21443.5 701.845   6
   7  -1  -8 22353.0 700.180   7
   7  -1  -8 22275.6 696.896  13
  -7  -1   8 22260.9 700.118  16
   7  -1  -8 23203.6 701.454   1
  -7   1   7 46253.9 1447.02  12
   7  -1  -7 46787.7 1444.86   3
   7   1  -7 44841.5 1447.84   6
  -7  -1   7 48344.8 1447.38  16
   7  -1  -7 46658.9 1447.34   7
   7   1  -7 44638.1 1447.91  14
   7  -1  -7 44793.0 1448.06   1
   7   1  -6 22828.4 730.091  14
  -7   1   6 23607.7 729.962  12
   7  -1  -6 21789.8 730.525   1
   7  -1  -6 23810.8 725.818  15
   7  -1  -6 23530.1 730.435   7
  -7  -1   6 22722.4 728.506  16
   7   1  -6 22736.4 729.941   6
  -7  -1   5 18464.3 601.257   3
  -7  -1   5 19865.0 601.275   4
  -7  -1   5 19173.0 604.735  16
   7  -1  -5 20230.4 607.851   7
   7   1  -5 18983.4 605.654   6
   7   1  -5 19300.7 606.366  14
  -7  -1   4 17382.3 543.455   3
  -7  -1   4 16634.7 546.092  16
   7  -1  -4 17079.7 549.426   7
  -7  -1   4 17964.5 543.883   4
   7   1  -4 17175.6 547.465   6
   7   1  -4 16831.3 548.058  14
  -7  -1   3 23856.6 760.693   3
  -7  -1   3 23815.9 760.937   4
   7   1  -2  6844.6 361.906   1
  -7  -1   2  6885.0 360.718  16
  -7  -1   1 60122.2 1824.92  15
  -7  -1   1 58938.4 1823.97  13
  -7  -1   1 59288.7 1823.01   3
  -7   1   1 59163.6 1822.32   5
  -7  -1   1 57854.2 1824.83   5
  -7  -1   1 59287.9 1823.06   9
  -7  -1   1 57273.4 1823.37   4
  -7   1   1 56569.5 1825.64   8
   7   1  -1 58338.6 1823.28   7
  -7  -1   1 56687.1 1822.51  16
   7  -1  -1 60817.7 1826.03  17
   7   1  -1 56658.8 1823.49   1
   7  -1   0 395.839 87.9252  17
  -7   1   0 335.589 83.3162   8
  -7  -1   0 488.741 57.6125   4
  -7  -1   0 419.393 73.7730   5
   7   1   0 439.689 53.9182   7
  -7  -1   0 385.885 78.1734  15
  -7  -1   0 432.595 64.0889  13
   7   1   0 394.669 55.5651   1
  -7  -1   0 495.439 52.3101   9
  -7  -1   0 544.376 51.3695   3
  -7  -1   0 448.696 46.4969   2
  -7   1   0 558.896 48.3278   5
  -7  -1  -1 20935.7 657.886  13
  -7  -1  -1 20259.5 658.769   5
  -7   1  -1 20593.4 655.351   5
   7  -1   1 21317.8 661.327  17
   7   1   1 20907.0 655.798   7
  -7   1  -1 21471.5 661.106   8
  -7  -1  -1 20597.7 656.920   4
  -7  -1  -1 21092.5 655.878   9
  -7  -1  -1 20551.1 659.966  15
  -7  -1  -1 21109.3 655.740   3
  -7  -1  -1 20902.5 655.041   2
  -7  -1  -2  8771.2 585.421  15
  -7  -1  -2  7990.2 583.402   5
   7   1   2  7345.0 578.913   7
  -7  -1  -3 1082.21 95.1639  15
  -7  -1  -3 1183.36 81.4934  13
  -7   1  -3 1292.44 74.3274   5
  -7  -1  -3 1218.06 88.9637   5
  -7  -1  -3 1079.23 82.4745  10
  -7  -1  -3 1113.57 86.3286  11
  -7  -1  -3 1258.45 69.8433   9
  -7  -1  -3 1162.45 77.5783   4
  -7   1  -3 1198.20 95.6317   8
   7   1   3 1108.47 65.2947   7
   7  -1   3 1223.27 97.3688  17
  -7  -1  -3 1182.49 65.2971   2
  -7  -1  -3 1261.89 70.6314   3
   7   1   4-8.78337 40.8719  17
   7  -1   4 8.08011 88.7914  17
  -7   1  -4 26.4520 82.4690   8
  -7  -1  -4 157.405 66.9833   4
  -7  -1  -4 84.4904 60.3924   3
  -7  -1  -4 58.4237 91.3779  15
  -7  -1  -4 96.6240 72.8579  13
  -7  -1  -4 52.8390 78.3174  11
  -7  -1  -4-16.4599 71.7634  10
  -7  -1  -4 194.091 61.4968   9
  -7  -1  -4 113.532 52.5927   2
  -7  -1  -4 108.849 81.7526   5
  -7   1  -4 148.729 63.4430   5
  -7  -1  -5 7506.79 266.817  15
  -7  -1  -5 7798.66 259.918  13
  -7  -1  -5 8544.08 262.807   5
  -7   1  -5 8216.36 256.920   5
  -7  -1  -5 8618.63 260.805  10
  -7  -1  -5 7965.53 260.924  11
  -7  -1  -5 8453.74 256.347   9
  -7  -1  -5 8751.21 259.435   4
  -7   1  -5 7695.43 263.280   8
   7  -1   5 7436.70 266.043  17
  -7  -1  -5 9079.96 255.074   2
  -7  -1  -6 15058.0 470.718  13
  -7   1  -6 15221.2 469.024   5
  -7  -1  -6 15042.6 472.101   5
  -7   1  -6 15475.5 466.524  10
  -7  -1  -6 15595.3 472.812  11
  -7  -1  -6 15411.9 470.305  10
  -7  -1  -6 14952.2 467.106   9
  -7  -1  -6 15711.1 470.176   4
  -7   1  -6 14308.5 471.975   8
  -7  -1  -6 14874.2 475.945  15
   7  -1   6 14703.1 473.733  17
  -7  -1  -7 288.040 119.844  15
  -7   1  -7 200.707 68.0866   2
  -7  -1  -7 171.661 69.3848   2
  -7  -1  -7 301.194 95.4372  13
  -7  -1  -7 356.158 105.556  11
  -7  -1  -7 220.017 81.6917   9
  -7  -1  -7 285.552 91.6260  10
  -7   1  -7 485.005 78.1909  10
  -7  -1  -7 293.437 91.7716   4
  -7   1  -7 364.918 101.080   8
   7  -1   7 347.387 107.048  17
  -7   1  -7 362.532 86.6409   5
  -7  -1  -7 325.903 99.9251   5
  -7  -1  -8 9258.88 313.384  15
  -7   1  -8 8895.32 299.407   5
  -7   1  -8 9138.91 297.915  11
  -7   1  -8 8886.62 295.372  10
  -7  -1  -8 8672.33 298.982  10
  -7  -1  -8 8642.60 304.041  11
  -7   1  -8 9582.61 298.544   4
  -7   1  -8 8024.07 301.483   8
  -7  -1  -8 9198.41 292.678   2
  -7   1  -8 9115.07 291.403   2
  -7  -1  -8 8735.56 301.348  13
   7  -1   8 8283.80 304.470  17
  -7  -1  -9 22212.7 691.109  15
  -7  -1  -9 22436.4 685.210  13
  -7   1  -9 21112.0 683.424   5
  -7  -1  -9 21086.4 682.762  10
  -7   1  -9 22006.7 680.886  10
  -7   1  -9 21797.3 681.893  11
  -7  -1  -9 22212.3 686.753  11
  -7   1  -9 21836.3 678.798   2
  -7  -1  -9 22280.1 680.225   2
   7  -1   9 20153.1 685.687  17
  -7  -1 -10 189.391 120.865  11
  -7   1 -10 243.185 100.316  11
  -7   1 -10 167.583 94.3680  10
   7  -1  10 151.089 112.372  17
  -7  -1 -10 252.165 106.753   4
  -7  -1 -10 200.154 113.557   5
  -7   1 -10 246.861 77.8161   2
  -7   1 -11 97.9458 101.145  11
  -7   1 -11 33.3723 97.8673  10
   7  -1  11 138.626 115.640  17
  -7  -1 -11-31.5871 110.033   4
  -7   1 -11 209.532 99.9007   4
  -7   1 -11-19.0705 78.4640   2
  -7   1 -11 17.4432 106.941   5
  -7  -1 -11 147.299 116.997   5
  -7  -1 -12 1700.88 138.186  13
  -7   1 -12 1516.64 119.576  11
  -7  -1 -12 1409.37 128.846  10
   7  -1  12 1085.52 126.799  17
  -7  -1 -12 1457.97 123.453   4
  -7   1 -12 1851.65 118.549   4
  -7   1 -12 1593.85 102.761   2
  -7  -1 -12 1531.86 132.370   5
  -7   1 -12 1369.52 123.222   5
  -7  -1 -12 1672.47 156.829  15
  -7  -1 -13 6401.82 254.243   5
  -7   1 -13 6313.54 247.228   5
  -7  -1 -13 6533.41 247.527  10
  -7   1 -13 6477.50 242.646  10
  -7  -1 -13 6440.82 269.085  15
  -7   1 -13 6830.79 244.406   4
  -7  -1 -13 6449.17 248.154   4
  -7   1 -13 7093.86 234.926   2
  -7  -1 -13 7053.33 260.339  13
  -7   1 -13 7038.13 254.599  13
  -7  -1 -14 191.570 143.637  13
  -7  -1 -14 176.860 132.817  10
  -7   1 -14-67.8852 120.373  10
  -7   1 -14 5.62797 95.9712   2
  -7  -1 -14-36.7605 129.948   4
  -7   1 -14 5.16188 122.692   4
  -7   1 -14 72.8072 143.517  13
  -7  -1 -14 117.147 165.380  15
  -7  -1 -14 33.3678 136.527   5
  -7   1 -14 81.8487 130.602   5
  -7  -1 -15-112.895 151.414  13
  -7  -1 -15 304.838 139.666  10
  -7   1 -15 183.219 126.065  10
  -7   1 -15 0.68888 101.699   2
  -7  -1 -15 8.43857 141.281   4
  -7   1 -15 4.21637 130.639   4
  -7  -1 -15 54.4829 180.792  15
  -7   1 -15 91.0630 149.116  13
  -7  -1 -15 18.0841 144.430   5
  -7   1 -15 198.933 134.776   5
  -7  -1 -16 219.420 162.179  13
  -7   1 -16 47.8111 160.404  13
  -7  -1 -16 240.875 145.879  10
  -7   1 -16-15.1209 135.694  10
  -7   1 -16-76.8583 111.281   2
  -7   1 -16 64.0426 134.840   4
  -7  -1 -16-89.0769 149.375   4
  -7  -1 -16 25.6880 188.740  15
  -7  -1 -16-146.741 154.095   5
  -7   1 -16 15.5399 141.366   5
  -7   1 -17 82.2930 168.750  13
  -7  -1 -17 193.119 173.292  13
  -7  -1 -17 167.275 148.827  10
  -7   1 -17 104.835 139.094  10
  -7   1 -17 72.9130 116.485   2
  -7   1 -17-193.681 142.083   4
  -7  -1 -17 13.9303 154.411   4
  -7  -1 -17 90.6964 200.845  15
  -7  -1 -17-96.6431 158.149   5
  -7   1 -17 14.2095 146.213   5
  -7   1 -18 1718.92 181.628  13
  -7  -1 -18 1321.83 188.095  13
  -7  -1 -18 1239.78 165.476  10
  -7   1 -18 1237.22 148.784  10
  -7  -1 -18 1496.52 212.094  15
  -7   1 -18 1518.68 222.364  15
  -7  -1 -18 1211.07 167.612   4
  -7   1 -18 1454.51 155.861   4
  -7   1 -18 1444.08 161.946   5
  -7  -1 -18 1535.91 176.288   5
  -7   1 -19 483.938 177.496  13
  -7  -1 -19 603.301 182.402  13
  -7  -1 -19 436.210 156.439  10
  -7   1 -19 390.184 156.181  10
  -7  -1 -19 619.976 206.952  15
  -7   1 -19 842.381 224.133  15
  -7  -1 -19 555.946 157.561   4
  -7   1 -19 615.579 150.540   4
  -7   1 -19 576.554 156.391   5
  -7  -1 -19 299.279 165.557   5
  -7   1 -20 1258.19 156.119  10
  -7  -1 -20 1693.96 211.467  15
  -7  -1 -20 1362.18 192.419  13
  -7   1 -20 1606.87 195.204  13
  -7   1 -20 1284.54 219.824  15
  -7   1 -20 1425.25 160.031   5
  -7  -1 -20 1360.28 169.735   5
  -7  -1 -20 1131.67 166.400   4
  -7  -1 -21 367.420 176.364  13
  -7   1 -21-10.4267 180.252  13
  -7   1 -21 236.764 211.603  15
  -7  -1 -21-34.1154 202.236  15
  -7  -1 -21 43.5603 150.622   4
  -7  -1 -21 35.0053 159.952   5
  -7   1 -21 248.084 140.922  10
  -7   1 -21-81.0205 146.388   5
  -7   1 -22-13.2447 139.454  10
  -7  -1 -22-297.324 181.396  13
  -7   1 -22-370.806 183.078  13
  -7  -1 -22 13.9536 189.560  15
  -7   1 -22-208.237 212.969  15
  -7  -1 -23 412.495 156.445   5
  -7   1 -23 520.771 141.653   5
  -7  -1 -24-196.923 153.457   5
  -7   1 -24-67.0504 131.423   5
  -7  -1 -24 148.923 169.363  13
  -7   1 -24-96.8955 172.827  13
  -7  -1 -24-111.465 185.905  15
  -7   1 -24 171.769 190.152  15
  -7  -1 -25 131.717 135.400   5
  -7   1 -25 214.850 161.259  13
  -7  -1 -25 28.8308 159.219  13
  -7   1 -25-202.275 185.612  15
  -7  -1 -25-24.6608 172.346  15
  -7  -1 -26 50.1371 125.512   5
  -7  -1 -26-122.731 151.170  13
  -7   1 -26 69.2547 149.533  13
  -7   1 -26 32.8790 164.099  15
  -7  -1 -26 92.6382 158.365  15
  -7   1 -27 206.595 152.118  15
  -7  -1 -27 208.510 147.406  15
  -7   1 -28 107.943 130.590  15
  -7   1 -29-6.12811 107.854  15
   7   3 -35-34.7592 132.677  15
   7   3 -34 215.307 157.768  15
   7  -3 -34-129.526 116.902   5
   7   3 -33 290.181 178.662  15
   7  -3 -33 191.323 141.290   5
   7   3 -33 70.6209 121.471  10
   7  -3 -32 195.272 147.686   5
   7   3 -32-37.4280 131.012  10
   7   3 -32-199.357 197.870  15
   7   3 -32-45.6411 125.520   5
   7   3 -31 17.1327 144.425  10
   7   3 -31 241.035 137.772   5
   7  -3 -31 30.9735 158.982   5
   7   3 -30 355.373 156.462  10
   7  -3 -30 204.550 162.280  15
   7  -3 -30 179.309 164.741   5
   7   3 -30 365.513 152.304   5
   7   3 -29 55.4475 157.552   5
   7  -3 -29 345.551 170.487   5
   7  -3 -28-9.91477 171.572  15
  -7  -3  28-44.8042 166.781  17
   7   3 -28-15.0081 160.929  10
   7   3 -27-74.1063 158.920  10
   7  -3 -27 123.925 173.685   5
   7   3 -27 10.6551 159.184   5
   7  -3 -27 96.8855 174.464  15
  -7  -3  27 196.760 175.084  17
   7  -3 -27 118.201 162.930  10
   7  -3 -26-108.602 160.515  10
   7   3 -26-92.6368 161.185  10
   7  -3 -26 115.747 174.821  15
  -7  -3  26 87.9269 170.018  17
   7   3 -26 175.054 162.626   5
   7  -3 -26 69.2565 173.983   5
   7   3 -26-137.625 152.201  13
   7  -3 -25 228.848 177.916  15
   7   3 -25 83.9159 155.455  13
  -7  -3  25 272.898 175.807  17
   7  -3 -25 122.371 160.589  10
   7   3 -25 147.233 187.781   5
   7  -3 -25 140.620 172.556   5
   7  -3 -24 579.801 153.879  13
   7  -3 -24 850.861 179.961  15
   7   3 -24 1055.76 159.228  13
  -7  -3  24 775.683 180.581  17
   7  -3 -24 937.209 161.849  10
   7  -3 -24 1048.63 180.806   5
   7   3 -24 1160.30 179.019   5
   7   3 -23 2791.36 197.488   5
   7  -3 -23 2780.08 195.207   5
   7  -3 -23 2096.41 172.623  13
  -7  -3  23 2630.47 197.446  17
   7  -3 -23 2974.69 181.678  10
   7  -3 -23 2442.24 194.391  15
   7  -3 -22 178.424 153.849  15
   7  -3 -22 214.897 149.089  10
   7  -3 -22 176.517 143.300  13
  -7  -3  22 199.617 172.939  17
   7   3 -22 115.110 162.628   5
   7  -3 -22 181.652 162.405   5
   7  -3 -21 85.2719 149.596  15
   7  -3 -21 324.573 138.919  13
   7  -3 -21 314.042 144.686  10
   7  -3 -21 440.873 99.0828   9
   7   3 -21 375.235 164.502   8
   7  -3 -21 451.319 155.985   5
  -7  -3  21 360.697 162.507  17
   7  -3 -20 87.3993 147.242  15
   7  -3 -20 165.024 132.127  13
   7  -3 -20 22.3046 132.201  10
   7  -3 -20 89.3301 99.4524   9
   7   3 -20-29.2799 77.8754   2
   7   3 -20 342.624 158.762   8
   7  -3 -20 259.149 146.798   5
  -7  -3  20 164.592 149.975  17
   7  -3 -19 51.3744 138.348  15
   7  -3 -19 63.6498 122.797  13
   7  -3 -19 28.8028 121.382  10
   7  -3 -19 26.9802 95.6019   9
   7   3 -19 99.9320 155.205   8
   7   3 -19 116.856 72.4532   2
   7  -3 -19-99.7881 138.666   5
   7  -3 -19 90.5722 96.5913   3
  -7  -3  18 192.703 131.252  16
   7  -3 -18 143.940 127.009   5
   7  -3 -18 209.643 92.0027   9
   7  -3 -18 58.1162 118.515  10
   7   3 -18 36.0206 145.471   8
   7   3 -18 243.398 66.5974   2
   7  -3 -18-33.7968 127.320  15
   7  -3 -18 148.297 89.3709   3
   7  -3 -17 93.1741 119.063   5
   7  -3 -17-57.6695 112.368  10
   7   3 -17-98.8381 64.4415   2
   7   3 -17-48.1533 140.654   8
   7  -3 -17 9.59769 85.2245   3
  -7  -3  17 18.1403 128.311  16
   7  -3 -16 235.355 113.933   5
   7  -3 -16 249.437 85.0772   3
   7   3 -16 321.461 141.516   8
   7  -3 -16 134.315 112.656  15
   7  -3 -16 106.503 106.363  13
   7  -3 -15 1145.85 99.3665   9
   7  -3 -15 1231.93 97.1022   3
   7  -3 -15 1213.86 113.767  15
   7  -3 -15 1413.50 113.574  10
   7  -3 -15 1181.43 111.603  13
   7  -3 -14 3155.09 139.370   9
   7  -3 -14 3504.06 139.212   3
  -7  -3  14 3232.69 159.237  16
   7  -3 -14 3099.89 150.472  15
   7  -3 -14 3266.25 148.004  10
   7  -3 -14 3037.67 148.698  13
   7  -3 -13 508.212 95.9629  10
  -7   3  13 481.018 81.5164  12
   7  -3 -13 506.400 92.3607   9
  -7  -3  13 505.628 117.191  16
   7  -3 -13 334.759 105.007  15
   7  -3 -13 473.648 88.1824   3
   7  -3 -13 601.395 102.955   5
  -7  -3  12 155.915 116.436  16
   7  -3 -12 81.1402 91.2283  10
   7  -3 -12 109.957 98.0452  15
   7  -3 -12 189.597 96.9141   5
  -7   3  12 58.3146 85.9732  12
  -7  -3  11 5723.90 198.766  16
   7  -3 -11 5215.56 184.092  15
   7  -3 -11 5122.89 180.649  10
   7  -3 -11 5414.14 184.872   5
  -7   3  11 5514.65 188.083  12
   7  -3 -10 26319.9 835.871   7
   7  -3 -10 25641.4 835.809  10
  -7  -3  10 27218.1 842.312  16
   7  -3 -10 26129.3 837.141  15
   7  -3 -10 27858.2 836.938   5
   7  -3  -9 7763.89 259.210   5
   7  -3  -9 7705.84 262.291   3
  -7  -3   9 8643.16 272.418  16
   7  -3  -9 7702.24 259.378  10
   7  -3  -9 7972.66 262.932   7
  -7  -3   8 10187.4 350.002  16
   7  -3  -8 10450.3 339.446   5
   7  -3  -8 11149.6 345.869   7
  -7  -3   7 822.167 97.4926  16
   7  -3  -7 538.488 61.0816   5
   7  -3  -7 646.722 92.5376   7
  -7   3   7 679.122 98.4513   8
  -7   3   6 74.2532 91.7008   8
   7  -3  -6 138.869 89.3666   7
   7  -3  -6 58.9352 51.5679   5
  -7  -3   6 64.2382 88.0263  16
  -7   3   5 5835.07 212.590   8
   7  -3  -5 5823.83 214.992  17
  -7  -3   5 6061.49 211.174  16
  -7   3   4 33232.1 1058.05   8
   7  -3  -4 33877.6 1059.16  17
  -7  -3   4 33622.8 1056.44  16
  -7  -3   3 1375.03 79.1145   3
  -7  -3   3 1714.25 90.4043  17
   7  -3  -3 1693.39 115.065  17
  -7   3   3 1592.64 115.638   8
   7  -3  -2 121351. 3752.54  17
  -7  -3   2 117803. 3748.97  17
  -7   3   2 120488. 3752.19   8
  -7  -3   2 122169. 3748.72   3
  -7  -3   2 118960. 3748.57  11
   7  -3  -1 83297.8 2507.67  17
  -7  -3   1 79737.6 2502.72  17
  -7   3   1 81231.1 2507.10   8
  -7  -3   1 77606.9 2502.74   3
  -7  -3   1 80989.2 2503.39  11
  -7  -3   0 56096.2 1735.46   4
   7  -3   0 56699.8 1740.19  17
  -7  -3   0 53086.5 1732.89  17
  -7   3   0 57106.4 1739.41   8
  -7  -3   0 56195.6 1734.26   3
  -7  -3   0 56475.0 1735.28  11
   7  -3   1 19795.9 574.331  17
  -7   3  -1 19763.9 573.321   8
  -7  -3  -1 19423.8 565.644   4
  -7  -3  -1 18232.3 567.385  13
  -7  -3  -1 19062.2 565.704  11
  -7  -3  -1 18882.2 563.293   3
  -7  -3  -2 9815.36 317.414   5
  -7   3  -2 8585.50 303.330   5
  -7  -3  -2 10335.8 317.604  11
  -7  -3  -2 10278.6 312.866   9
  -7  -3  -2 10086.6 315.925   4
  -7   3  -2 10804.6 326.943   8
  -7  -3  -2 10225.4 319.641  13
   7  -3   2 11530.8 329.282  17
  -7  -3  -3 10113.4 325.879   5
  -7   3  -3 9309.08 312.006   5
  -7  -3  -3 10191.0 326.850  11
  -7  -3  -3 10281.7 320.789   9
  -7  -3  -3 10163.9 324.045   4
  -7   3  -3 10134.3 336.390   8
  -7  -3  -3 9553.46 327.155  13
   7  -3   3 9824.97 332.012  17
  -7  -3  -4 3236.29 150.572  13
   7  -3   4 3153.96 162.454  17
  -7   3  -4 3122.12 166.689   8
  -7  -3  -4 3317.64 143.508   4
  -7  -3  -4 3337.66 135.546   9
  -7  -3  -4 3553.53 135.521   3
  -7  -3  -4 3182.89 147.926   5
  -7   3  -4 3129.72 120.000   5
  -7  -3  -4 3407.98 155.934  15
   7  -3   5 1689.58 137.532  17
  -7   3  -5 1900.95 143.806   8
  -7  -3  -5 1611.10 104.131   9
  -7  -3  -5 1518.64 128.893  15
  -7  -3  -5 1637.65 124.360  13
  -7  -3  -5 1653.14 100.856   3
  -7   3  -5 1802.79 87.6247   5
  -7  -3  -6 106.002 116.977  15
  -7   3  -6 11.0190 73.8910   5
  -7  -3  -6 99.6159 88.0381   9
   7  -3   6 107.259 124.314  17
  -7  -3  -6 36.3414 83.8497   3
  -7  -3  -6 44.6036 111.746  13
  -7  -3  -7-41.6486 114.087  13
   7  -3   7 70.2741 128.923  17
  -7  -3  -7 142.368 108.766   5
  -7  -3  -7 190.001 105.016   4
  -7  -3  -7 253.898 88.7712   3
  -7  -3  -7 5.11426 120.743  15
  -7  -3  -8 1241.97 115.716   4
  -7  -3  -8 1013.90 119.102   5
  -7  -3  -8 1015.73 96.5624   3
  -7  -3  -9 267.934 122.613  13
  -7   3  -9 361.484 141.731   8
  -7  -3  -9 339.204 117.434   5
  -7  -3  -9 506.236 110.830   4
  -7  -3  -9 441.770 96.6132   9
  -7  -3  -9 497.889 132.964  15
  -7  -3  -9 408.583 94.0286   3
  -7  -3 -10 691.441 130.149  13
   7  -3  10 670.810 135.283  17
  -7   3 -10 690.019 144.418   8
  -7  -3 -10 693.542 119.605   4
  -7  -3 -10 599.539 125.575   5
  -7  -3 -10 649.736 101.005   9
  -7  -3 -10 678.341 136.142  15
  -7  -3 -10 558.957 101.443   3
   7  -3  11 531.479 141.953  17
  -7   3 -11 676.623 148.703   8
  -7  -3 -11 899.595 129.711   4
  -7  -3 -11 662.101 129.572   5
  -7  -3 -11 529.028 103.399   9
  -7  -3 -11 532.677 146.174  15
  -7  -3 -11 712.024 136.420  13
  -7  -3 -12 3508.66 194.435  15
  -7  -3 -12 3513.50 184.070  13
  -7  -3 -12 3558.43 181.290   5
  -7   3 -12 3098.92 151.147  10
  -7  -3 -12 3316.56 155.603   9
  -7  -3 -12 3682.37 178.986   4
  -7   3 -12 3811.48 161.496   4
  -7   3 -12 2863.17 192.897   8
   7  -3  12 2810.09 188.407  17
  -7   3 -12 4181.35 150.354   2
  -7  -3 -13 193.493 147.941  13
  -7   3 -13 12.0353 101.561   2
  -7   3 -13 0.53329 104.740  10
  -7  -3 -13-47.2340 113.128   9
  -7   3 -13 110.687 160.137   8
  -7  -3 -13-60.0650 142.479   5
  -7  -3 -13-109.600 144.290   4
  -7   3 -13-23.9482 117.443   4
   7  -3  13 57.9581 151.023  17
  -7  -3 -13 87.8475 161.028  15
  -7  -3 -14 436.179 171.902  15
  -7  -3 -14 226.543 155.663  13
  -7   3 -14 145.197 122.746   4
  -7  -3 -14 362.323 154.022   4
  -7  -3 -14 379.132 154.555   5
   7  -3  14 337.183 160.158  17
  -7   3 -14 286.156 104.345   2
  -7   3 -15 394.181 112.014   2
  -7  -3 -15 8.39610 178.989  15
  -7  -3 -15 232.131 158.192   5
  -7   3 -15 307.277 126.275   4
  -7  -3 -15 22.0490 167.364  13
  -7  -3 -15 599.592 155.982   4
   7  -3  15 1.09933 173.041  17
  -7   3 -16 248.073 113.538   2
  -7  -3 -16 177.945 183.325  15
  -7  -3 -16 345.673 163.826   5
  -7  -3 -16 536.198 173.563  13
  -7  -3 -16 484.757 161.747   4
   7  -3  16 329.625 169.458  17
  -7  -3 -17 277.855 186.014  15
  -7  -3 -17-5.09762 173.949  13
  -7  -3 -17 92.0006 159.740   5
   7  -3  17-85.1878 167.155  17
  -7   3 -17 15.0434 114.916   2
  -7  -3 -18 856.875 178.348  13
  -7   3 -18 1576.71 187.920  13
  -7  -3 -18 1235.14 192.985  15
  -7   3 -18 1440.98 128.981   2
  -7  -3 -18 1241.84 173.494   5
  -7  -3 -19-163.639 181.419  15
  -7   3 -19 253.696 175.407  13
  -7  -3 -19-33.1285 168.520  13
  -7  -3 -19 101.605 158.864   5
  -7   3 -20 25.6472 176.012  13
  -7  -3 -20 379.042 176.063  13
  -7  -3 -20-7.31610 178.755  15
  -7  -3 -20 87.4921 161.991   5
  -7   3 -20 137.975 116.417   2
  -7  -3 -21 147.569 174.867  13
  -7   3 -21 142.406 173.023  13
  -7  -3 -21 121.625 180.128  15
  -7  -3 -22 558.416 154.112   5
  -7  -3 -23 11.9517 147.050   5
  -7   3 -23-163.489 191.758  15
  -7   3 -23 158.715 170.317  13
  -7   3 -24 356.985 184.651  15
  -7   3 -24-164.776 161.419  13
  -7   3 -25-71.2139 166.010  15
  -7   3 -25 36.3437 149.244  13
  -7   3 -26 43.4654 150.095  15
  -7   3 -26 89.5887 134.545  13
  -7   3 -27 14.5281 122.372  15
  -7   3 -28 96.9197 104.974  15
   7   5 -33 148.443 132.790  15
   7   5 -32 181.259 154.790  15
  -7  -5  32 34.5716 98.6263  17
  -7  -5  31-142.575 118.195  17
  -7  -5  30 267.653 131.473  17
   7  -5 -29 68.9435 129.723   5
  -7  -5  29 54.8228 148.420  17
   7  -5 -28 130.446 136.759   5
   7   5 -28 226.038 130.153  10
  -7  -5  28-56.0649 160.267  17
   7   5 -27 183.692 136.533  10
   7  -5 -27 50.8479 142.440   5
  -7  -5  26 67.9528 163.349  17
   7  -5 -26 214.353 148.866   5
  -7  -5  25 286.277 170.823  17
  -7  -5  24-175.676 173.649  17
   7  -5 -24 128.346 145.278   5
   7   5 -23 343.053 194.046   8
   7  -5 -23 596.877 149.989   5
  -7  -5  23 364.713 183.926  17
   7  -5 -23 499.192 116.468   9
   7   5 -22 84.6691 202.129   8
   7  -5 -22-93.9299 146.287   5
  -7  -5  22 88.6677 175.994  17
   7  -5 -22 103.284 122.065   9
   7  -5 -21-95.7931 123.368   9
   7  -5 -21 82.5453 142.116   5
   7   5 -21 123.954 195.664   8
  -7  -5  21-92.0953 175.448  17
   7  -5 -21 211.477 121.090   3
   7  -5 -20 206.493 124.571   9
   7  -5 -20 11.8597 140.443   5
   7   5 -20-30.4296 200.602   8
  -7  -5  20 109.658 177.918  17
   7  -5 -20 29.6561 119.511   3
   7  -5 -19 552.428 124.216   9
   7  -5 -19 507.964 137.146   5
   7   5 -19 647.138 200.188   8
  -7  -5  19 761.801 176.705  17
   7  -5 -19 805.449 120.552   3
   7  -5 -18 295.076 120.959   9
   7  -5 -18 93.7580 129.956   5
   7   5 -18 272.826 193.633   8
  -7  -5  18 242.194 168.852  17
   7  -5 -18 112.367 114.747   3
   7  -5 -17 103.219 117.450   9
   7  -5 -17 122.539 123.054   5
   7   5 -17 305.500 186.496   8
  -7  -5  17 264.064 167.051  17
   7  -5 -17 8.60938 117.108   3
   7  -5 -16 316.841 120.192   9
   7  -5 -16 256.479 112.849   5
   7   5 -16 344.286 179.946   8
  -7  -5  16 44.7601 162.501  17
   7  -5 -16 133.367 116.296   3
   7  -5 -15 723.150 120.161   9
   7  -5 -15 583.609 111.574   5
   7   5 -15 734.307 179.195   8
  -7  -5  15 916.632 158.239  17
   7  -5 -15 536.556 114.355   3
   7  -5 -14 1343.81 111.000   5
   7  -5 -14 1307.81 125.572   9
  -7  -5  14 1551.62 159.500  17
   7   5 -14 1443.22 177.006   8
   7  -5 -14 1413.42 119.486   3
   7  -5 -13 475.462 95.9253   5
   7  -5 -13 628.439 112.028   3
  -7  -5  13 737.348 152.536  17
   7  -5 -12 2968.88 143.491   3
   7   5 -12 2877.04 187.452   8
  -7  -5  12 2594.83 173.658  17
   7  -5 -11 3355.79 150.270   3
   7   5 -11 3096.35 190.888   8
  -7  -5  11 2996.71 177.061  17
   7  -5 -10 4783.01 183.443   3
   7   5 -10 3965.45 212.725   8
   7  -5  -9 6306.75 223.437   3
   7   5  -9 5465.72 247.589   8
  -7   5   8 2319.79 156.995   8
   7   5  -8 2305.75 168.882   8
  -7  -5   8 2025.85 145.601  17
   7   5  -7 863.362 148.199   8
   7  -5  -7 644.448 112.967   7
  -7  -5   7 588.668 123.524  17
   7  -5  -6 13911.0 461.039   7
   7   5  -6 14852.5 473.616   8
  -7  -5   6 13802.8 464.528  17
   7   5  -5 145.007 142.962   8
   7  -5  -5 101.903 135.388  17
  -7  -5   5 230.588 118.540  17
  -7  -5   4 309.442 92.9136   3
   7  -5  -4 370.468 133.885  17
  -7  -5   4 336.814 110.843  17
  -7   5   3 556.006 146.053   8
  -7  -5   3 613.380 94.2275   3
  -7  -5   3 350.730 104.347  17
   7  -5  -3 621.811 140.338  17
  -7   5   2 10081.6 339.720   8
  -7  -5   2 10480.3 314.800   3
  -7   5   1 2339.82 170.989   8
   7  -5  -1 2167.37 158.593  17
  -7  -5   1 2360.08 119.640   3
   7   5   0 4629.43 207.597   8
  -7   5   0 4686.62 222.592   8
   7   5   1 538.975 125.383   8
  -7   5  -1 501.200 152.010   8
  -7  -5  -1 720.520 96.3986   3
  -7   5  -2 27784.2 978.873   8
  -7  -5  -2 32205.5 968.855   3
  -7   5  -3 733.112 155.014   8
  -7  -5  -3 780.828 102.980   3
   7  -5   3 448.897 146.275  17
  -7  -5  -3 567.625 104.102   9
  -7   5  -4 1008.45 161.482   8
  -7  -5  -4 1005.15 105.553   3
   7  -5   4 688.917 151.489  17
  -7  -5  -4 914.056 109.361   9
  -7   5  -5 2542.67 183.727   8
  -7  -5  -5 2880.08 135.702   3
   7  -5   5 2489.58 174.673  17
  -7  -5  -5 2442.74 135.342   9
  -7   5  -6 621.303 163.374   8
  -7  -5  -6 415.819 109.732   3
   7  -5   6 349.716 152.809  17
  -7  -5  -6 341.569 111.898   9
  -7   5  -7 387.236 174.312   8
  -7  -5  -7 491.729 108.254   3
   7  -5   7 439.839 155.906  17
  -7  -5  -7 248.296 108.698   9
  -7   5  -8 3533.33 218.176   8
  -7  -5  -8 3613.29 163.208   3
   7  -5   8 3373.06 202.592  17
  -7  -5  -8 3373.93 163.280   9
  -7   5  -9 177.268 182.750   8
  -7  -5  -9 134.699 118.401   3
   7  -5   9 68.2197 167.405  17
  -7  -5  -9 116.428 115.449   9
  -7   5 -10 1597.50 200.638   8
  -7  -5 -10 1529.79 130.145   3
   7  -5  10 1647.94 181.969  17
  -7  -5 -10 1537.18 133.588   9
  -7   5 -11 141.616 189.942   8
  -7  -5 -11 391.009 124.471   3
   7  -5  11 231.928 177.721  17
  -7  -5 -11 181.939 125.943   9
  -7   5 -12 46.3946 197.853   8
  -7  -5 -12 276.141 127.020   3
   7  -5  12 251.336 180.132  17
  -7  -5 -12 155.101 129.838   9
   7  -5  13 61.4493 179.933  17
  -7   5 -13 88.8006 198.620   8
  -7  -5 -13 237.226 127.586   9
  -7  -5 -14-37.5933 126.463   9
  -7   5 -14 75.7883 204.938   8
  -7   5 -14-3.31899 114.593   2
   7  -5  14-13.3128 174.496  17
  -7   5 -15 977.852 203.695   8
  -7  -5 -15 1091.29 137.525   9
   7  -5  15 1053.21 179.444  17
  -7   5 -15 1487.70 127.085   2
   7  -5  16 215.623 178.296  17
   7  -5  17-45.6571 165.143  17
  -7   5 -17 95.8971 109.757   2
   7  -5  18 65.2961 162.992  17
  -7   5 -18 17.1637 108.089   2
  -7   5 -19 152.614 107.073   2
   7  -5  20-53.8347 149.780  17
  -7   5 -20-57.2393 105.961   2
  -7   5 -20-141.861 165.157  13
  -7   5 -21 98.9218 157.120  13
   7  -5  21 23.1290 142.840  17
  -7   5 -21 144.419 100.863   2
  -7   5 -22 276.550 167.192  15
  -7   5 -22 2.62585 146.918  13
  -7   5 -23 141.826 152.247  15
   7  -5  23-27.1876 119.383   7
  -7   5 -23-75.1849 136.328  13
  -7   5 -24-30.0236 136.864  15
  -7   5 -24 116.612 132.877  13
  -7   5 -25-92.9752 113.202  15
  -7  -7  30 33.5906 86.1518  17
  -7  -7  29 34.7750 101.255  17
  -7  -7  28 24.3405 113.090  17
   7   7 -27-189.318 142.313   1
  -7  -7  27 63.9591 125.940  17
  -7  -7  26-53.5417 137.987  17
  -7  -7  25-44.1739 141.120  17
   7   7 -24-152.798 187.263   8
  -7  -7  24-10.0408 151.844  17
   7   7 -23 284.675 195.447   8
   7  -7 -23 21.4446 106.793   9
   7   7 -22-147.773 205.312   8
   7  -7 -21 42.0024 118.108   3
   7  -7 -21 85.8754 119.492   9
  -7  -7  21 189.163 163.621  17
   7  -7 -20-113.614 117.614   3
  -7  -7  20 87.3766 167.923  17
   7  -7 -20-85.1607 121.399   9
   7   7 -19 1.48469 204.199   8
   7  -7 -19-150.819 119.887   3
   7  -7 -19-65.0894 122.201   9
  -7  -7  19 25.8943 165.446  17
   7   7 -18 245.874 206.379   8
  -7  -7  18 259.974 167.180  17
   7  -7 -18-74.5246 125.452   9
   7   7 -17 143.918 208.052   8
   7  -7 -17 382.290 127.399   3
  -7  -7  17 181.603 162.280  17
   7  -7 -17 438.359 132.928   9
   7   7 -16 145.752 207.781   8
   7  -7 -16 61.2713 132.528   3
  -7  -7  16-75.9884 164.619  17
   7  -7 -16 304.540 138.958   9
   7   7 -15-2.87860 210.208   8
   7  -7 -15 330.994 135.656   3
  -7  -7  15 307.543 163.818  17
   7  -7 -15 310.613 141.427   9
   7   7 -14 288.607 209.871   8
   7  -7 -14-5.42286 134.357   3
  -7  -7  14 1.09855 164.276  17
   7  -7 -14 103.446 141.824   9
   7   7 -13 64.1480 202.448   8
   7  -7 -13 94.9231 136.735   3
  -7  -7  13 59.8374 161.723  17
   7  -7 -13 18.6946 146.085   9
   7   7 -12-124.071 203.535   8
   7  -7 -12 210.849 142.055   3
  -7  -7  12 86.0978 159.176  17
   7   7 -11 331.535 199.285   8
   7  -7 -11 497.759 137.963   3
  -7  -7  11 70.7101 161.264  17
   7   7 -10-102.631 193.660   8
   7  -7 -10 153.340 135.377   3
  -7  -7  10-57.0079 167.150  17
   7   7  -9-150.674 192.860   8
   7  -7  -9 197.489 129.022   3
  -7  -7   9 170.799 110.672   3
  -7  -7   9 38.8500 156.327  17
   7   7  -8 40.9860 190.676   8
   7  -7  -8 320.736 138.330   3
  -7  -7   8 127.261 113.048   3
  -7  -7   8 90.0324 156.021  17
   7  -7  -7 5509.35 215.687   3
  -7  -7   7 5322.94 196.200   3
   7   7  -6 897.589 191.835   8
  -7   7   6 1017.59 192.592   8
  -7  -7   6 1543.17 120.519   3
   7  -7  -6 1704.76 145.142   3
  -7  -7   6 788.688 157.881  17
   7  -7  -5-56.2702 139.954   3
  -7  -7   5 116.154 114.803   3
   7   7  -5-105.456 183.493   8
  -7   7   5 213.554 189.341   8
  -7  -7   4 167.668 111.973   3
   7   7  -4 248.442 179.717   8
  -7   7   4-100.373 188.516   8
  -7  -7   3 685.107 116.393   3
   7   7  -3 765.173 188.316   8
  -7   7   3 510.567 190.025   8
  -7   7   2-278.749 191.463   8
   7   7  -2-75.8602 174.997   8
  -7  -7   2 140.339 114.718   3
   7  -7  -2-112.218 170.245  17
  -7   7   1 239.029 195.939   8
   7   7  -1 177.667 177.083   8
  -7  -7   1 203.595 115.593   3
   7  -7  -1 195.142 165.910  17
  -7   7   0 216.524 194.291   8
  -7  -7   0 233.886 115.517   3
   7  -7   0 302.356 174.930  17
  -7   7  -1 451.684 201.747   8
   7  -7   1 112.086 173.508  17
  -7  -7  -1 114.113 126.331   3
  -7   7  -2 122.065 200.916   8
  -7  -7  -2 256.786 122.310   3
   7  -7   2 118.455 175.311  17
  -7  -7  -2-90.3665 127.159   9
  -7   7  -3 404.203 206.544   8
  -7  -7  -3 530.928 121.736   3
   7  -7   3 600.931 175.883  17
  -7  -7  -3 385.924 130.164   9
  -7   7  -4 2118.95 225.088   8
  -7  -7  -4 2191.21 147.497   3
  -7  -7  -4 2352.31 153.797   9
  -7   7  -5 2061.91 220.622   8
  -7  -7  -5 2041.17 151.751   3
   7  -7   5 1475.11 194.180  17
  -7  -7  -5 1836.40 152.278   9
  -7   7  -6 4245.64 264.918   8
  -7  -7  -6 4919.35 205.960   3
   7  -7   6 4496.62 241.732  17
  -7  -7  -6 4908.03 209.349   9
  -7   7  -7 229.942 216.904   8
  -7  -7  -7 5.16894 127.903   3
   7  -7   7-22.7673 181.391  17
  -7  -7  -7 228.657 134.584   9
  -7   7  -8-319.852 213.587   8
  -7  -7  -8 9.20251 131.546   3
   7  -7   8 91.3538 178.326  17
  -7  -7  -8 115.026 135.830   9
  -7   7  -9 1658.59 221.415   8
  -7  -7  -9 1712.90 138.578   3
  -7  -7  -9 1338.26 141.225   9
   7  -7   9 1352.62 186.575  17
  -7   7 -10 260.192 207.338   8
  -7  -7 -10 193.307 126.533   9
   7  -7  10 189.249 171.720  17
   7  -7  11 149.633 170.180  17
  -7  -7 -11 245.862 128.203   9
  -7   7 -12 305.245 208.779   8
   7  -7  12 544.209 170.118  17
  -7  -7 -12 559.698 127.043   3
  -7  -7 -12 540.476 128.677   9
  -7  -7 -13 237.426 124.525   9
   7  -7  13 179.528 165.411  17
  -7  -7 -14 153.677 124.258   9
   7  -7  14 57.8294 165.336  17
  -7   7 -14 107.871 102.921   2
  -7   7 -15-152.192 102.207   2
   7  -7  16-66.0399 154.339  17
  -7   7 -16 79.3769 93.6048   2
   7  -7  17-22.0428 147.033  17
  -7   7 -17-170.051 92.1151   2
   7  -7  18-137.706 140.891  17
  -7   7 -18-140.948 85.9845   2
  -7   7 -19-14.2041 83.0898   2
   7  -7  19 136.301 126.368  17
  -7   7 -19-236.699 133.754  13
  -7   7 -20 41.4243 74.3887   2
  -7   7 -20 128.376 125.335  13
   7  -7  20-159.754 121.984  17
  -7   7 -21 131.681 114.263  13
   7  -7  21 108.116 107.419   7
  -7   7 -22 124.006 100.499  13
   7  -7  22-158.157 95.3378   7
  -7  -9  25 101.849 81.6846  17
  -7  -9  24-83.1377 94.0285  17
  -7  -9  23-37.0650 103.116  17
   7   9 -22-151.326 157.615   8
  -7  -9  22 102.550 113.490  17
   7  -9 -21-53.1682 85.3110   9
  -7  -9  21 132.399 119.319  17
   7   9 -20-295.210 172.799   8
  -7  -9  20-15.7567 126.799  17
   7  -9 -20-76.7522 92.2776   9
   7   9 -19-86.6160 176.171   8
   7  -9 -19 91.1544 97.1754   3
  -7  -9  19 219.070 133.856  17
   7  -9 -19-67.8592 100.979   9
   7   9 -18 380.362 184.586   8
   7  -9 -18 190.025 101.977   3
  -7  -9  18 99.6933 135.719  17
   7   9 -17-109.538 189.133   8
   7  -9 -17 101.748 106.897   3
  -7  -9  17 334.061 140.458  17
   7  -9 -17 103.843 109.753   9
   7   9 -16-69.7776 193.060   8
   7  -9 -16 187.290 109.911   3
  -7  -9  16-111.218 142.460  17
   7  -9 -16 198.309 113.640   9
   7   9 -15-119.018 200.463   8
   7  -9 -15-102.590 115.611   3
  -7  -9  15 148.171 142.015  17
   7  -9 -15-162.448 119.273   9
   7  -9 -14 253.792 119.858   3
   7   9 -14 398.366 202.693   8
   7  -9 -13 159.908 125.229   3
   7   9 -13-87.2455 207.257   8
   7  -9 -12 34.4327 122.069   3
   7  -9 -12-216.292 129.606   9
   7   9 -12-388.667 203.491   8
   7  -9 -11 284.859 132.838   9
   7  -9 -11 385.799 126.160   3
   7  -9 -10 396.591 134.637   9
   7  -9 -10 342.824 128.383   3
  -7  -9  10 108.625 93.2079   3
   7  -9  -9 180.573 128.254   3
  -7  -9   9 56.6768 96.1063   3
   7  -9  -8 5.54413 124.161   3
  -7  -9   8-92.5479 98.9314   3
   7  -9  -7-58.5184 123.573   3
  -7  -9   7 95.3007 100.804   3
  -7  -9   6-134.549 103.442   3
   7  -9  -6 187.699 125.921   3
  -7  -9   5 44.0437 105.896   3
   7  -9  -5 161.193 123.021   3
   7   9  -5-242.121 201.135   8
   7  -9  -4 381.830 125.893   3
  -7  -9   4 215.736 110.910   3
   7  -9  -3 551.648 130.897   3
  -7  -9   3 475.707 113.310   3
  -7  -9   2 98.1250 116.399   9
   7  -9  -2-15.9767 129.362   3
  -7  -9   2 148.693 110.917   3
  -7  -9   1-3.68263 116.907   9
   7  -9  -1 40.9469 123.332   3
  -7  -9   1 0.69566 110.571   3
  -7  -9   0-46.3932 119.089   9
  -7  -9   0 130.275 111.853   3
   7  -9   0-34.4757 123.165   3
  -7  -9  -1 336.860 121.156   9
  -7  -9  -1 158.204 111.846   3
   7  -9   1 326.009 125.227   3
  -7  -9  -2 271.385 120.720   9
   7  -9   2 435.503 125.125   3
  -7  -9  -2 208.503 117.766   3
  -7  -9  -3 297.770 119.098   9
  -7  -9  -3 199.148 115.949   3
   7  -9   3 239.058 123.878   3
  -7  -9  -4-119.287 118.028   9
  -7  -9  -4 271.533 113.957   3
   7  -9   5-0.97359 140.277   7
  -7  -9  -5 53.6064 111.951   3
   7  -9   6-93.4071 141.212   7
  -7  -9  -6 5.47939 110.314   3
   7  -9   7 2.90532 139.822   7
  -7  -9  -7-41.3133 109.496   3
  -7  -9  -8 83.1615 106.616   3
  -7  -9  -8-26.5018 110.594   9
   7  -9   8-199.401 153.622  17
  -7  -9  -9 138.753 105.943   3
  -7  -9  -9 204.993 111.848   9
   7  -9   9-143.717 150.484  17
  -7  -9 -10 24.7225 106.107   3
   7  -9  10 145.497 146.192  17
  -7  -9 -10 78.6900 109.823   9
   7  -9  11-166.141 130.068   7
  -7  -9 -11-158.877 102.307   3
   7  -9  11-18.0237 140.371  17
  -7  -9 -11 135.800 102.676   9
   7  -9  12 178.064 124.289   7
  -7   9 -12 170.066 79.3028   2
   7  -9  12 88.7104 131.543  17
  -7  -9 -12-39.3430 100.520   9
  -7  -9 -13-47.1726 91.8531   9
  -7   9 -13 51.8100 75.3751   2
   7  -9  13-126.984 120.907   7
   7  -9  14 113.361 71.7627   3
   7  -9  14-65.1706 116.108   7
  -7   9 -14-50.5214 67.6426   2
   7  -9  15-239.193 107.378   7
   7  -9  16 38.1259 97.6544   7
   7  -9  17-50.0767 93.4612   7
  -7   9 -17 46.2776 90.8889  13
   7 -11 -16 28.6507 54.5170   9
   7 -11 -15-40.2495 63.2382   9
   7 -11 -14-62.7940 66.0834   9
   7 -11 -13 152.203 70.0090   9
   7 -11 -12-25.0559 71.9680   3
   7 -11 -12-10.0472 73.8650   9
   7 -11 -11 24.9115 72.4354   3
   7 -11 -11 114.449 78.0471   9
[truncated: 1,116,474 more chars]
